# Supplementary material for: Predicting feature genes correlated with immune infiltration in patients with abdominal aortic aneurysm based on machine learning algorithms
Source: Sci Rep. 2024 Mar 2;14:5157. doi: 10.1038/s41598-024-55941-6 (PMC10908806; doi:10.1038/s41598-024-55941-6)
Supplement: Supplementary file 1 — Supplementary Information. [file 41598_2024_55941_MOESM1_ESM.zip]

Archive with 19 entries (19 files):
- Supplementary File 8 Correlation results between the four feature genes and infiltrating immune cells.xlsx
- Supplementary Figure.pdf
- Supplementary File 2A The expression matrix of GSE57691.xlsx
- Supplementary File 2B The expression matrix of GSE47472.xlsx
- Supplementary File 2C The expression matrix of 63 AAA and 18 control samples from the metadata cohort.xlsx
- Supplementary File 3A DEGs between AAA and control samples in the metadata cohort (n = 75).xlsx
- Supplementary File 3B DEGs between AAA and control samples in GSE57691.xlsx
- Supplementary File 3C DEGs between AAA and control samples in GSE47472.xlsx
- Supplementary File 4A GO functional enrichment analysis.xlsx
- Supplementary File 4B KEGG pathway enrichment analysis.xlsx
- Supplementary File 4C DO enrichment analysis.xlsx
- Supplementary File 4D GSEA result.xlsx
- Supplementary File 5 Gene expression levels of nine AAA samples and 10 control samples from GSE7084.xlsx
- Supplementary File 6 LM22 signature matrix file.xlsx
- Supplementary File 7 CIBERSORT results.xlsx
- Supplementary File 1A The clinical overall design of the three datasets.pdf
- Supplementary File 1B The sample information of GSE57691.xlsx
- Supplementary File 1C The sample information of GSE47472.xlsx
- Supplementary File 1D The sample information of GSE7084.xlsx
