# Supplementary material for: Predicting feature genes correlated with immune infiltration in patients with abdominal aortic aneurysm based on machine learning algorithms
Source: Sci Rep. 2024 Mar 2;14:5157. doi: 10.1038/s41598-024-55941-6 (PMC10908806; doi:10.1038/s41598-024-55941-6)
Supplement: Supplementary file 1 — Supplementary Information. [file 41598_2024_55941_MOESM1_ESM.zip › Supplementary File 8 Correlation results between the four feature genes and infiltrating immune cells.xlsx]

## Sheet: cor.result
Gene	Cell	cor	pvalue
AHR	B cells naive	0.0598462	0.622624
AHR	B cells memory	0.241162	0.0443083
AHR	Plasma cells	-0.0893581	0.461953
AHR	T cells CD8	0.212297	0.0776652
AHR	T cells CD4 naive	-0.044007	0.71755
AHR	T cells CD4 memory resting	-0.179535	0.13697
AHR	T cells CD4 memory activated	0.248144	0.0383347
AHR	T cells follicular helper	0.168537	0.16311
AHR	T cells regulatory (Tregs)	0.0519268	0.66944
AHR	T cells gamma delta	-0.0942446	0.437726
AHR	NK cells resting	0.197579	0.101109
AHR	NK cells activated	0.0303718	0.802904
AHR	Monocytes	0.137469	0.256443
AHR	Macrophages M0	0.0546785	0.653019
AHR	Macrophages M1	0.0942259	0.437818
AHR	Macrophages M2	-0.388529	0.000888168
AHR	Dendritic cells resting	0.256919	0.0317923
AHR	Dendritic cells activated	0.00245092	0.983934
AHR	Mast cells resting	0.0224076	0.853917
AHR	Mast cells activated	0.12264	0.31181
AHR	Eosinophils	-0.00697185	0.954321
AHR	Neutrophils	-0.122978	0.310471
APLNR	B cells naive	0.0922668	0.447445
APLNR	B cells memory	0.0184202	0.879698
APLNR	Plasma cells	-0.0356784	0.76935
APLNR	T cells CD8	0.277811	0.0198845
APLNR	T cells CD4 naive	-0.0506662	0.677016
APLNR	T cells CD4 memory resting	-0.0152077	0.900561
APLNR	T cells CD4 memory activated	-0.0866045	0.47592
APLNR	T cells follicular helper	-0.0485861	0.689586
APLNR	T cells regulatory (Tregs)	-0.00638981	0.958131
APLNR	T cells gamma delta	0.03202	0.792441
APLNR	NK cells resting	0.0215019	0.85976
APLNR	NK cells activated	0.0892284	0.462605
APLNR	Monocytes	0.144329	0.233239
APLNR	Macrophages M0	0.14271	0.238582
APLNR	Macrophages M1	0.0147978	0.903228
APLNR	Macrophages M2	-0.217043	0.0711063
APLNR	Dendritic cells resting	0.0904191	0.456631
APLNR	Dendritic cells activated	-0.198874	0.0988461
APLNR	Mast cells resting	0.033312	0.784264
APLNR	Mast cells activated	-0.0200637	0.869055
APLNR	Eosinophils	-0.0449812	0.711568
APLNR	Neutrophils	-0.0993469	0.41321
ITGA10	B cells naive	-0.179038	0.138081
ITGA10	B cells memory	-0.276168	0.0206577
ITGA10	Plasma cells	-0.124129	0.305926
ITGA10	T cells CD8	-0.318068	0.00728998
ITGA10	T cells CD4 naive	-0.261322	0.028879
ITGA10	T cells CD4 memory resting	0.3258	0.00591809
ITGA10	T cells CD4 memory activated	-0.141181	0.243701
ITGA10	T cells follicular helper	-0.30085	0.0113838
ITGA10	T cells regulatory (Tregs)	0.0217691	0.858036
ITGA10	T cells gamma delta	-0.056739	0.640828
ITGA10	NK cells resting	0.176191	0.144559
ITGA10	NK cells activated	-0.250188	0.036719
ITGA10	Monocytes	0.0773692	0.524374
ITGA10	Macrophages M0	0.234347	0.0508588
ITGA10	Macrophages M1	-0.0726143	0.55025
ITGA10	Macrophages M2	0.272575	0.0227272
ITGA10	Dendritic cells resting	-0.132822	0.273023
ITGA10	Dendritic cells activated	-0.0714507	0.556675
ITGA10	Mast cells resting	0.124687	0.303741
ITGA10	Mast cells activated	-0.191931	0.111444
ITGA10	Eosinophils	-0.183197	0.12901
ITGA10	Neutrophils	0.220089	0.0671367
NR2F6	B cells naive	-0.31769	0.00736356
NR2F6	B cells memory	-0.0561886	0.644075
NR2F6	Plasma cells	-0.0192651	0.874224
NR2F6	T cells CD8	-0.175314	0.146601
NR2F6	T cells CD4 naive	-0.0294277	0.808913
NR2F6	T cells CD4 memory resting	0.0838878	0.48992
NR2F6	T cells CD4 memory activated	0.0903652	0.4569
NR2F6	T cells follicular helper	-0.10465	0.388593
NR2F6	T cells regulatory (Tregs)	-0.134038	0.268617
NR2F6	T cells gamma delta	-0.277119	0.020207
NR2F6	NK cells resting	0.139897	0.248058
NR2F6	NK cells activated	-0.170795	0.157464
NR2F6	Monocytes	0.201594	0.0942258
NR2F6	Macrophages M0	-0.0240123	0.843583
NR2F6	Macrophages M1	-0.172566	0.153137
NR2F6	Macrophages M2	0.145167	0.229944
NR2F6	Dendritic cells resting	0.0968116	0.425292
NR2F6	Dendritic cells activated	0.239364	0.0459644
NR2F6	Mast cells resting	0.13505	0.264987
NR2F6	Mast cells activated	-0.0706761	0.560971
NR2F6	Eosinophils	0.0795349	0.512794
NR2F6	Neutrophils	0.137202	0.257379
