# Supplementary material for: Predicting feature genes correlated with immune infiltration in patients with abdominal aortic aneurysm based on machine learning algorithms
Source: Sci Rep. 2024 Mar 2;14:5157. doi: 10.1038/s41598-024-55941-6 (PMC10908806; doi:10.1038/s41598-024-55941-6)
Supplement: Supplementary file 1 — Supplementary Information. [file 41598_2024_55941_MOESM1_ESM.zip › Supplementary File 2B The expression matrix of GSE47472.xlsx]

## Sheet: GSE47472
geneNames	GSM1150689	GSM1150690	GSM1150691	GSM1150692	GSM1150693	GSM1150694	GSM1150695	GSM1150696	GSM1150697	GSM1150698	GSM1150699	GSM1150700	GSM1150701	GSM1150702	GSM1150703	GSM1150704	GSM1150705	GSM1150706	GSM1150707	GSM1150708	GSM1150709	GSM1150710
ZZZ3	6.92337	6.83975	6.85978	6.81431	6.93648	6.92736	6.92585	6.99431	6.82394	6.77835	6.6397	7.00754	6.87456	6.87116	6.88227	6.81384	6.92771	6.82183	6.83089	6.93823	6.6934	6.72181
ZZEF1	7.10912	6.9794	7.19669	7.29688	7.2953	6.9599	7.21036	7.26462	6.84101	6.7559	7.28127	7.19332	7.23748	7.0395	6.98072	7.21088	7.16738	7.18401	7.1534	7.00499	7.00139	7.238
ZYX	11.9672	11.763	11.9755	10.9674	10.8639	10.9921	12.6948	10.7083	12.38	11.9036	10.9883	11.0698	11.1053	10.7833	11.0201	11.7804	11.1213	11.2794	11.4871	11.1157	11.5357	11.0629
ZYG11B	7.34833	7.42276	7.21418	6.89273	7.1141	7.04431	7.58788	7.42565	7.24083	6.90039	7.19532	7.15654	7.35311	7.19536	7.54506	7.50087	7.33099	6.86845	7.28026	7.09984	7.34044	7.31622
ZYG11A	6.7002	6.85711	6.86207	6.96186	6.88574	6.81711	6.97446	6.71776	6.90533	6.68985	6.65802	6.79355	6.744	6.93099	6.73326	6.54844	6.83956	6.82326	6.89253	6.64023	6.74181	6.64294
ZXDC	7.98426	8.02689	7.1637	7.02201	7.00467	7.40266	8.57509	7.35479	8.20023	7.14892	7.36809	7.07602	7.29724	6.98365	8.08058	8.21756	7.50614	7.05813	7.46946	7.73735	7.66732	7.03396
ZXDB	6.81213	6.67903	7.02059	6.90039	6.82025	6.57744	7.23938	7.36386	6.75168	7.298	6.81527	7.02385	6.93579	6.92465	7.38551	7.15046	7.18401	6.95655	6.85818	7.3001	7.3183	7.06979
ZXDA	9.6956	9.12511	9.61355	9.29773	9.14943	8.98064	9.05285	8.80644	9.11902	9.40789	8.93918	9.32967	9.47667	8.66784	8.6293	8.68906	8.32805	8.55024	8.73977	8.48482	9.16727	8.48848
ZWINT	8.78954	8.67077	9.3713	9.65297	8.82759	8.98799	8.51175	8.62059	8.19382	9.17689	9.52321	8.99471	9.14548	9.0875	8.12851	8.03602	8.73921	8.85298	8.53804	8.65122	8.34953	8.4923
ZWILCH	9.04508	9.37224	9.05186	9.91426	10.0714	9.77842	10.1579	9.90639	9.88414	9.5825	10.2295	9.87148	10.1976	9.98795	10.5015	10.7058	10.3637	10.422	10.7501	10.356	10.9454	10.7253
ZW10	7.16926	6.94938	6.92011	6.75714	7.05506	6.97063	6.71181	6.94473	7.51199	6.7652	6.94915	6.89271	6.8204	6.86789	6.85045	7.24975	6.90021	6.87005	6.89458	7.03901	6.92825	6.74065
ZUP1	8.82201	8.87473	9.28919	8.78972	8.80154	8.53814	9.59768	9.02255	9.47788	8.79876	8.88659	8.823	8.76711	8.4324	8.96713	9.30558	9.44569	9.10784	9.42351	9.31441	8.70499	9.32687
ZSWIM8	8.74554	8.73362	8.71376	9.502	9.44787	9.24882	10.1227	9.28706	9.48764	8.93072	9.39326	9.40371	9.51915	9.28721	9.85574	10.1612	10.2373	9.69528	9.93152	10.2369	9.96703	10.2831
ZSWIM6	7.12051	7.19043	7.00028	7.13191	7.50752	7.04431	6.9358	6.96778	6.68322	7.38879	7.07009	6.94953	7.28516	6.95488	7.27455	7.1585	7.35651	7.22047	7.39664	7.05347	6.96394	7.15317
ZSWIM5	7.77348	8.10735	8.09565	8.14134	8.42625	8.43333	7.10139	7.87159	7.2682	8.44073	7.98321	8.10228	8.57241	8.10746	8.26281	8.48333	8.61958	8.38826	8.54058	8.47769	8.60669	8.34031
ZSWIM4	10.394	10.5916	10.4756	9.04122	9.27556	9.46945	10.7187	9.53027	10.4562	10.0024	10.3395	9.33458	9.39764	9.52645	10.0956	10.0743	10.1939	9.99975	10.0975	10.0549	9.52802	10.0567
ZSWIM3	6.86057	7.24743	6.57533	6.81231	7.10878	6.96356	7.00412	7.16013	6.62169	6.89477	6.91862	7.04453	7.10032	7.06298	7.04723	7.33768	7.05553	7.11837	7.22106	7.16412	7.10593	7.05252
ZSWIM2	7.14148	7.0272	6.97194	6.98206	7.12731	7.04371	7.28679	7.04229	6.81392	7.40699	7.18527	6.87876	6.85839	6.95794	7.15659	7.23685	7.24122	7.08278	7.02241	7.13023	7.09098	7.13871
ZSWIM1	6.88099	7.11531	6.97459	7.36128	7.09738	7.27769	6.88099	7.20448	7.59147	6.75378	6.92868	7.18623	7.20732	7.33126	7.63673	7.47066	7.58253	7.47646	7.54957	7.59652	7.4751	7.5692
ZSCAN9	7.03383	7.04508	6.91208	6.91208	6.78183	6.79414	6.88099	6.7512	6.85812	6.71416	6.83052	6.59456	6.80214	6.60311	6.90049	6.96058	6.85055	7.0334	6.87266	6.71839	7.00139	6.86684
ZSCAN5B	6.78989	6.95426	6.86918	6.99873	7.05506	7.02311	7.10913	7.11255	6.68322	6.89223	7.06157	7.04453	6.93261	7.2827	7.17468	7.06405	7.12326	7.15503	7.13582	7.2928	7.20845	7.40905
ZSCAN5A	6.78368	6.88149	6.93695	6.82489	7.13202	6.87524	6.64274	6.81167	6.78832	6.98624	6.69231	7.22174	6.6946	6.85188	6.74978	6.89273	6.81751	6.99393	6.64201	7.0976	6.98829	6.83026
ZSCAN4	6.80245	6.88402	6.68974	6.85696	6.72404	6.78074	6.90237	6.68226	6.67285	6.5773	6.68611	6.69774	6.72912	6.63513	6.7369	7.22968	6.90658	6.90281	6.80266	6.90826	7.02772	6.91004
ZSCAN32	7.08883	7.0372	7.16718	6.78585	6.83052	7.17074	7.00017	6.86933	7.04694	6.79345	6.84952	6.89752	6.83654	6.86613	6.93582	6.94336	6.96824	6.92956	7.04002	6.84867	7.18702	7.13179
ZSCAN31	8.69223	8.78302	8.57433	8.35518	8.60187	8.721	8.94129	9.12818	9.66173	8.76011	8.38319	8.99769	8.70338	8.42974	9.0621	9.26883	8.55446	8.92368	8.94395	8.87277	9.05153	8.80919
ZSCAN29	9.622	10.0942	8.75464	9.66883	11.1067	10.9257	9.16032	10.4121	9.1762	9.96569	10.3483	10.2387	10.3274	10.6929	10.4532	9.40947	11.4476	11.2248	10.7173	11.5419	9.82571	11.0846
ZSCAN26	8.24778	7.9255	8.72175	7.60989	7.60741	7.50861	8.79537	7.24438	8.80434	8.14803	8.15864	7.56631	7.99517	7.44655	8.7855	9.02613	8.44581	7.56735	8.2794	8.27684	8.24743	7.79388
ZSCAN25	9.8702	9.43197	9.77974	9.48398	9.56493	9.30491	9.84722	9.82167	9.57533	9.56872	9.25989	9.60485	9.61759	9.58162	8.77278	9.42562	8.90788	9.44776	9.41774	9.27594	9.33863	9.73684
ZSCAN22	7.09012	7.57222	6.82181	7.79503	8.27324	7.94195	7.35426	7.97967	8.09692	7.41805	7.66732	7.75182	7.93849	7.26607	7.50782	8.03043	7.90218	7.55218	7.90283	7.73048	7.70383	7.98986
ZSCAN21	7.2587	7.28731	9.03951	8.37067	8.19607	8.16542	9.54553	8.33511	7.63667	8.28717	8.49855	8.29603	8.61293	8.47801	7.77805	8.06301	8.47559	7.97762	8.19806	7.83933	7.52484	8.00589
ZSCAN20	6.83671	6.98206	6.49403	6.96713	6.89908	7.07573	6.80791	6.74847	7.00353	6.86498	6.78832	6.85711	6.89008	7.2181	6.86655	6.82285	6.74517	6.76663	6.79875	6.80578	7.0047	6.75614
ZSCAN2	6.93557	6.94275	7.19669	7.3484	7.44091	7.58832	6.92921	7.49692	7.19714	7.37135	7.08094	7.37188	7.07275	7.227	7.2586	7.14807	7.58881	7.4518	7.31317	7.2397	7.19029	7.30195
ZSCAN18	10.2176	10.204	10.7299	10.9308	10.7617	10.5372	10.713	10.4383	10.5433	9.84969	10.3464	10.4366	10.8735	10.2828	11.6184	11.9097	11.8832	11.3966	11.5862	11.7228	10.8004	10.9888
ZSCAN16	8.92217	8.54911	8.70382	8.48884	8.90957	8.66737	7.84024	8.72702	7.76832	8.50852	8.49811	8.59423	8.39802	8.40769	8.66909	8.47688	8.50845	8.76123	8.33979	8.71599	8.54071	8.4059
ZSCAN12	6.80245	6.79805	6.97194	6.9861	6.97555	7.0253	6.86274	6.9063	6.74145	6.68504	6.89567	7.00665	7.03193	6.84389	6.95574	7.04436	6.85055	6.84198	7.01909	6.95092	6.80457	6.93025
ZSCAN10	7.22968	7.0372	7.2492	6.83757	6.76613	6.8011	7.40659	6.73371	7.23103	7.4385	6.89857	6.98206	6.90608	6.8415	7.05611	6.90281	6.85749	6.94792	6.91846	6.92503	6.96056	6.9744
ZSCAN1	10.8841	11.782	10.8785	9.9399	9.36106	9.65449	11.1472	9.51146	11.4683	11.2216	10.4917	9.23167	9.47371	10.4859	10.3713	10.4591	10.4893	10.0778	9.47788	10.6658	10.383	10.4665
ZRSR2	6.8574	6.88402	6.97194	6.84545	6.89908	6.98072	6.9599	6.78717	6.80218	6.89768	6.85498	7.06292	6.77807	6.72404	6.7989	6.87292	6.80458	6.77925	6.82226	6.72201	6.70156	6.939
ZRANB3	11.1057	10.7026	10.7584	11.203	11.3659	11.1778	11.9683	11.0835	11.2083	10.6244	10.9754	11.1167	11.2378	11.1224	11.1036	11.5942	11.0539	11.2667	11.1364	11.1991	11.4856	11.0862
ZRANB2	6.90286	7.04508	6.72017	7.00015	7.12654	6.93355	6.82201	6.85244	6.8268	6.86004	6.84374	6.87964	6.88667	6.98045	7.0002	6.93922	6.99074	6.93071	6.87074	6.86848	6.87266	6.96084
ZRANB1	8.7294	8.42625	8.50848	8.78792	8.71237	8.68172	7.6964	8.51121	8.03344	8.54611	8.26032	8.7434	8.63716	8.42373	8.48637	8.58215	8.72602	8.69897	8.24882	8.48227	8.55484	8.16131
ZPR1	7.44018	7.27333	7.23927	6.90286	6.98195	6.83613	7.27087	6.96208	7.11344	7.66327	7.27566	6.88074	6.87977	6.9131	6.95448	7.09461	7.03737	6.98959	7.07843	7.12042	6.86057	7.04095
ZPLD1	6.86418	6.92641	7.72355	7.07219	7.07323	6.98469	7.13861	7.17591	7.12538	7.02778	7.15858	7.07142	6.96334	7.11289	6.99319	7.03539	6.74742	7.11669	7.14108	6.9822	7.06162	6.89959
ZPBP2	8.90666	9.88714	8.93591	10.4231	10.0809	9.90556	9.37284	10.2743	9.55509	9.40525	9.49011	10.2556	9.98474	10.1063	9.26512	9.3794	9.17784	9.94625	9.01019	9.47919	8.75355	8.77963
ZPBP	6.7617	6.91924	6.83833	6.86961	6.74385	6.72745	6.98573	6.65868	6.81885	6.771	6.66344	6.84203	6.70601	6.9454	6.88832	6.71659	6.70933	6.56287	6.76241	6.73939	6.73229	6.77487
ZP4	6.8621	6.72779	6.70082	6.85202	6.76613	6.85075	6.8485	6.76484	6.8081	6.93642	6.775	6.87511	6.77871	6.65815	6.72562	6.69526	6.7001	6.60966	6.69173	6.61308	6.68084	6.87994
ZP3	8.96247	9.38414	9.0993	10.0645	10.4633	9.92619	10.1904	10.0248	10.2467	9.8972	10.1097	10.0525	10.1954	9.91447	10.301	10.4911	10.0647	9.82904	9.96306	10.2268	10.7092	10.2801
ZP2	9.44035	9.43488	9.39416	8.94559	9.50945	9.48901	9.61686	7.90606	10.1041	9.93374	9.77476	8.95258	9.24121	9.27824	10.5491	10.0645	9.97293	9.7641	9.74456	9.67976	10.2529	9.79581
ZP1	12.5123	12.1614	12.8381	12.0762	12.6759	12.3754	11.3817	11.4122	11.825	12.6728	11.7375	11.3554	12.0341	11.8406	10.4121	10.2879	9.29593	11.591	11.2343	9.73126	10.8664	11.733
ZNRF4	7.11253	6.72404	6.63573	7.05669	6.9711	6.85186	6.85439	6.88824	7.16539	6.71189	6.94637	7.30843	7.03884	6.90355	6.70963	6.89273	7.00648	6.85195	6.77177	6.86424	6.73055	6.70652
ZNRF3	6.83825	7.06201	6.81921	6.79477	6.56573	6.66761	7.23938	6.75803	6.97812	6.72404	6.87872	6.91159	6.80542	6.80764	6.73996	6.72017	6.76543	6.85846	6.85818	6.74934	6.67741	6.67462
ZNRF2P1	10.149	10.4088	10.277	11.099	11.5034	11.1248	9.44919	11.4273	10.1496	10.2721	11.2862	11.5094	11.2618	11.1204	11.5244	11.5898	11.2828	11.5339	11.3999	11.5125	11.7339	11.3817
ZNRF2	8.03821	7.72743	7.70307	9.1552	9.0046	9.3718	8.28547	8.9881	8.37638	7.11253	8.79259	8.8073	8.39684	8.87056	9.19809	9.54003	9.47082	9.23649	9.00789	9.62874	9.23443	9.29194
ZNRF1	6.77453	6.90722	6.69646	6.66851	6.64821	6.94393	6.62458	6.58978	6.77737	6.96374	6.71575	6.78476	6.68352	6.82053	6.88076	6.95448	6.87788	6.81653	6.80864	6.71234	6.9674	6.76309
ZNRD2	7.15362	6.97065	6.95689	7.26706	7.1413	7.27833	6.95629	7.15271	7.06259	6.83935	6.8509	7.3705	7.11144	7.10216	6.80994	6.7675	6.63786	7.2422	6.96781	6.7712	6.75583	6.921
ZNHIT6	7.10771	8.37031	7.04513	6.95889	7.01803	7.39509	6.78055	6.91241	7.37269	7.19983	7.07809	6.94235	7.36675	7.91067	7.18365	7.41091	6.96582	7.08787	7.12265	7.13394	7.40448	7.14332
ZNHIT3	6.93201	7.2706	6.88466	6.77513	7.03541	6.90851	7.16158	6.95976	7.57139	7.33659	6.94572	6.88661	6.88307	6.86207	7.09809	7.14807	7.20322	7.18852	7.27527	7.54109	7.37247	7.19724
ZNHIT2	9.72722	9.49377	9.733	8.81116	9.13454	8.80154	9.00347	8.93854	9.27393	9.99756	8.78201	8.77991	8.97977	8.64747	8.51975	8.76686	8.42053	8.51502	8.27372	8.50386	8.58184	8.63304
ZNHIT1	6.8415	6.68772	6.84819	7.07958	7.36301	7.14336	6.9711	7.04602	6.7854	6.95151	6.84717	7.02201	7.0857	7.15344	6.98639	6.79204	7.00209	7.4755	7.17734	6.70149	6.80011	7.00577
ZNG1E	6.94877	6.86795	6.63082	6.85437	6.99028	6.94014	6.91487	6.74203	7.30115	6.91476	6.81911	6.84019	6.78661	6.82265	6.78967	6.87292	6.98376	6.8574	6.62787	6.82368	7.0581	6.79959
ZNG1B	7.04189	7.00308	6.82437	6.85474	6.76202	6.80191	7.07687	6.921	6.82997	6.78564	6.75921	6.94755	6.94726	6.80487	6.74191	6.81558	6.88912	6.78699	6.8749	6.77474	6.9022	6.90471
ZNG1A	9.79086	10.0098	9.6722	9.1219	9.96016	10.2535	9.19198	9.3172	9.64749	10.0689	9.21868	9.18448	9.24388	9.45947	8.55693	8.62854	8.92465	9.3028	9.38207	8.92947	8.78691	8.95308
ZNFX1	7.02441	6.78239	7.25546	6.90968	6.96011	7.05438	6.93893	6.83445	6.90265	6.94849	6.89032	6.76666	6.89878	7.07188	7.51882	7.6672	7.53399	7.49037	7.65394	7.43351	7.44499	7.80355
ZNF99	12.0483	12.1487	12.0612	11.5884	11.425	11.7469	11.2243	11.8381	11.7248	12.0692	11.6492	11.5624	11.7469	11.4996	11.5107	11.6184	11.2454	11.4764	11.3808	11.3966	11.6178	11.3221
ZNF98	6.96725	7.00811	6.7246	7.19284	7.37414	7.19396	7.225	7.29266	6.86423	7.19547	7.11062	7.07042	7.24742	7.10305	7.70428	7.74357	7.62116	7.29157	7.49403	7.78896	7.57497	7.37952
ZNF93	10.942	11.8941	11.223	11.1364	11.6237	11.1472	11.0581	11.433	11.367	10.9257	11.2979	11.3306	11.7228	11.015	10.8872	11.3357	10.8366	10.7731	11.1195	10.9712	11.6299	11.0165
ZNF92	6.85521	6.9912	7.09775	7.45869	7.67409	7.8019	6.94901	7.82872	7.08192	6.68985	7.53942	7.55642	7.55924	7.65003	7.45864	7.49378	7.46769	7.28732	7.42225	7.78896	7.57618	7.80574
ZNF91	7.61946	7.50144	7.66692	7.44468	6.92465	6.91004	7.24436	7.0977	7.0977	6.94268	7.49615	7.24984	7.27727	7.13823	7.07314	7.21769	7.22519	7.10153	7.19531	7.06495	7.16118	7.24128
ZNF90	8.43441	8.73293	9.05455	9.32399	9.77974	9.46945	9.3198	9.463	9.12835	8.96229	9.98511	9.24882	9.90912	9.27362	10.0017	10.422	9.79562	9.92862	10.333	9.32889	10.0088	9.2215
ZNF890P	11.1813	10.4181	10.9748	9.57144	9.63616	9.40168	11.6617	9.28296	11.7321	10.8059	9.50164	9.44569	9.49324	9.60212	10.3441	9.98511	10.9733	9.89614	10.6828	10.9836	9.69867	10.1126
ZNF883	6.9939	6.98412	6.87709	7.03842	7.14518	7.19039	6.74696	7.30142	6.97194	6.77835	7.07809	7.24097	7.28466	7.2263	6.78386	7.27624	6.95882	7.09364	6.94638	7.10919	6.89715	7.07573
ZNF876P	8.0848	8.39822	8.2925	8.40718	8.36956	8.20883	9.38148	8.97889	9.0103	8.27113	8.3744	7.92249	8.05296	8.26062	9.43675	9.63004	9.64339	9.48965	9.6266	9.6588	9.19312	9.40889
ZNF875	7.08428	6.80453	6.95151	7.67816	6.9686	6.86711	6.92585	7.13299	6.6695	7.08036	6.91498	7.00957	7.00015	6.83075	6.93582	6.93922	6.92308	7.08693	6.76241	7.01324	6.88958	7.03913
ZNF865	6.84545	6.68262	6.87964	6.89562	7.19917	7.0796	7.2199	6.89878	7.05504	6.69865	7.00139	6.97244	7.10826	6.85744	6.94233	7.02435	6.91647	6.90281	6.95237	7.05347	6.93158	6.95421
ZNF862	6.81558	6.82515	7.34778	6.74564	6.66531	6.75986	7.49472	6.81047	6.92369	7.33261	6.63861	6.72572	6.76409	6.84022	6.70328	6.81384	6.75859	7.06868	6.81872	6.78806	6.77372	6.97801
ZNF850	10.0766	9.99316	10.6481	9.88253	9.36873	9.08453	9.622	9.56897	9.92413	10.3478	9.72585	10.5055	10.1828	9.97149	9.48725	9.09476	7.81909	9.28501	9.63654	8.33253	9.9352	10.0932
ZNF85	6.83125	7.44806	6.7672	7.43912	7.5896	7.55703	6.94901	7.32225	6.7854	7.27088	7.13817	7.35379	7.16079	7.1059	6.90412	6.65972	6.87788	6.97926	6.87699	7.22718	6.9622	7.07194
ZNF847P	6.8947	7.05021	6.96011	6.9687	7.23672	6.78003	6.81067	7.22142	6.81885	6.93976	7.05007	7.07573	7.15137	7.12215	6.96278	6.92462	6.83042	7.0379	6.73551	7.12819	7.10446	6.95592
ZNF846	6.66288	6.75595	6.70082	6.7356	6.95595	6.8428	6.71411	6.67371	6.86711	6.72132	6.72017	6.83842	6.88052	6.88522	6.92956	6.8385	6.86438	6.62537	6.7744	6.61933	6.88776	6.79612
ZNF843	6.98688	6.88604	6.66288	6.75621	6.88808	6.9599	6.8932	6.76703	6.98876	6.74142	6.84475	6.80047	6.81273	6.84735	7.01725	6.78523	6.93201	6.90449	6.89032	6.91838	6.90852	6.8703
ZNF841	7.19033	6.97273	7.15347	7.05133	7.20521	7.12547	7.09319	6.98619	7.12187	7.72464	7.14652	7.10419	7.12202	7.12812	7.25006	7.1585	7.13874	7.04457	7.10244	7.08372	7.12836	7.01504
ZNF839	7.09012	6.83975	7.10641	7.05778	6.96661	7.15885	7.29261	7.21833	7.16539	7.19093	7.01305	6.84277	7.0551	7.24859	7.14173	6.82999	6.95612	6.95395	7.04981	6.89922	6.93334	6.93389
ZNF835	8.94536	8.64147	8.69024	7.66445	7.46777	7.39207	9.01222	8.04093	8.43876	8.59319	7.68341	7.46004	7.6679	8.0971	8.29919	7.82889	7.82974	8.20819	8.08161	7.8297	8.06228	8.07925
ZNF833P	6.66931	6.82956	6.70743	6.7397	6.69957	6.84657	6.69577	6.88411	6.92369	6.62321	6.72752	6.69472	6.76774	6.73792	6.71943	6.86182	6.83732	6.98051	6.78414	6.78055	6.85349	6.9822
ZNF831	11.2688	11.8082	9.93926	12.1561	9.66105	11.376	10.2639	10.91	10.0039	11.5296	11.3915	12.6153	10.8167	12.0341	9.815	9.19084	7.5076	8.92147	8.1529	8.7746	9.03216	9.24696
ZNF830	8.01609	7.85802	7.70006	7.30328	7.98291	8.0977	8.50276	8.09024	7.47054	7.68684	7.78887	7.49968	7.5673	7.80838	8.89002	9.49241	8.6883	7.74285	8.34992	9.11628	8.39822	8.41326
ZNF83	7.66109	7.12331	8.10796	7.65267	8.09446	8.32565	7.25883	8.02445	7.79381	7.78782	7.14368	8.10993	7.98419	8.59601	7.07933	7.00076	6.80458	8.02689	7.96601	7.02175	7.89144	8.09948
ZNF829	10.4776	10.0997	10.5916	9.41321	9.04933	9.5059	10.1949	10.3516	10.2973	10.3809	9.29001	9.08561	9.30899	9.6807	9.98683	9.40662	9.87252	9.65125	9.71907	9.76854	9.72381	9.55055
ZNF827	8.87949	9.86893	8.36771	9.01285	8.93391	8.1898	8.60634	8.19825	9.11801	9.01019	8.93726	8.29455	8.38681	8.46153	7.7597	6.75218	8.00467	8.19711	7.81441	7.60436	7.14667	7.82817
ZNF823	6.81213	7.13142	6.81698	7.38029	7.51106	6.82394	6.99293	7.2002	6.88411	6.93642	7.21173	7.14577	7.08343	7.14333	7.12336	6.88382	7.21993	6.98206	6.93708	7.17187	7.18041	7.02719
ZNF821	9.7244	9.69378	10.0343	9.28517	8.91371	9.4824	9.7418	9.2215	9.26805	9.21176	9.63712	8.99541	9.12649	9.09916	9.12691	8.52837	9.16783	9.34639	9.14751	8.85035	9.25638	8.4435
ZNF816	6.81395	6.82326	6.75569	6.84074	6.98976	6.82968	7.01158	6.76247	6.70588	7.02778	6.88076	6.67625	6.91256	6.98206	6.82056	6.87292	6.69809	6.97062	6.95237	6.84867	6.92152	6.89434
ZNF815P	6.83507	6.66274	6.7672	6.94235	6.71155	6.83613	6.88713	6.65821	6.94603	6.82459	6.87133	6.72164	6.91078	6.92026	6.71591	6.72742	6.96582	6.74333	6.73551	6.54036	6.82997	6.52803
ZNF814	9.14235	9.43431	9.20564	8.3267	8.59811	8.40481	9.41094	8.44608	9.13192	8.97961	9.21915	8.60612	8.84736	8.26398	8.75523	8.24778	8.69304	8.45178	8.59504	8.69931	8.56685	8.56271
ZNF813	6.68262	6.89248	6.72721	6.80625	6.74385	6.93544	6.67724	6.68781	6.80498	6.71189	6.98011	6.93863	7.0244	6.77109	6.78195	6.95028	6.80019	6.64451	6.87266	6.78806	6.94636	6.92299
ZNF812P	9.5665	10.3777	8.34559	10.2962	11.3121	11.4393	8.06516	9.15036	9.28452	10.3017	9.15063	8.8896	8.43786	9.85005	8.40461	8.06082	10.0073	10.3325	9.61335	9.93135	7.92656	9.35565
ZNF81	6.94014	7.02234	7.06667	7.07919	6.93928	7.19158	7.07275	7.04528	6.81121	6.97294	7.0046	7.1479	7.20785	6.86789	7.18928	7.12931	7.15692	7.09867	7.05809	6.86224	7.05487	7.05477
ZNF805	9.23338	9.81944	9.25383	10.1242	10.5324	10.3358	10.2682	9.93905	10.3825	9.83878	9.62678	9.59417	9.61912	10.0518	10.6129	10.7124	10.799	10.6398	10.5433	10.9283	10.4323	10.5662
ZNF804B	8.21282	8.36018	8.56666	7.50087	7.37592	7.18349	8.53047	8.20684	8.27826	7.65173	7.45401	7.54725	7.70733	7.84827	7.88054	7.62742	7.36252	7.78896	7.68227	7.56636	7.64113	7.29071
ZNF804A	6.69447	6.88792	6.94524	6.80299	6.6723	6.69082	6.88099	6.74296	6.75168	6.85744	6.86422	6.65464	6.8881	6.83909	6.78803	6.86918	7.08277	6.75066	6.83317	6.98452	6.91661	6.82485
ZNF800	6.72572	7.10084	6.80029	7.05017	6.90902	6.99446	6.68306	7.01732	6.67285	6.81687	7.51912	7.05636	7.02592	6.94603	6.78967	6.73263	6.63127	6.71797	6.78629	6.72201	6.81251	6.91923
ZNF80	6.73225	6.75816	6.8267	7.08612	6.92299	6.95229	6.78834	6.71291	6.75168	6.79612	7.02478	6.80654	6.8621	6.93261	6.81548	6.88382	6.76779	6.96774	6.78236	6.87872	6.84304	6.99189
ZNF8	7.06446	6.82956	7.02371	6.65643	6.79932	6.93437	6.66094	6.76011	6.9686	6.97952	6.99244	6.82332	6.92344	6.86711	6.88832	6.96898	6.77671	6.98619	6.92489	6.92699	7.0083	6.94638
ZNF793	6.84856	7.48715	7.14404	6.92802	7.23672	6.96905	7.0551	6.89657	6.87872	7.28912	7.08374	6.86565	6.94813	7.19985	7.07179	7.13905	7.18624	7.14667	7.16614	7.07611	6.72116	7.07194
ZNF792	6.65687	6.70804	6.80029	6.82763	6.9429	6.74723	6.83052	6.87751	7.01853	6.91476	6.81872	6.91021	6.726	6.92465	6.87199	6.9304	6.99319	6.94529	6.8105	7.19528	6.81251	6.91571
ZNF791	11.6299	11.3259	11.4404	10.8655	11.1204	11.2618	11.0727	11.8122	11.0485	11.0565	11.3471	11.0089	10.8086	11.3531	12.4038	12.1675	11.4613	11.7228	11.7992	11.7128	12.0305	11.6632
ZNF790	6.947	7.30614	6.73169	7.22498	7.98963	7.34019	6.85439	7.40257	6.93648	7.13426	7.45342	7.10419	7.58109	7.44365	7.23103	7.13905	7.42508	7.07091	7.18562	7.52292	7.09098	7.49032
ZNF79	6.87395	7.08369	6.85498	6.86126	6.89642	7.04598	7.17464	6.921	6.8268	7.08721	6.9577	7.05158	6.80867	6.88444	6.77807	6.79204	7.0248	6.63613	6.74655	6.73287	6.73989	6.56002
ZNF789	7.74645	7.06669	7.64618	7.04508	7.11545	7.07833	7.22994	7.01732	7.53419	6.98624	7.20399	7.14647	6.89563	7.01603	7.20727	7.04436	7.31306	7.22611	7.1376	7.25802	7.11856	7.24128
ZNF787	6.77616	6.70804	6.76956	6.90451	6.94235	7.02679	6.92921	7.10572	6.8701	6.70743	7.14579	6.90658	6.9858	6.89414	7.0665	7.17585	7.19714	6.98051	6.91661	7.19703	6.95301	6.98981
ZNF786	6.83671	7.04743	7.13467	6.94536	6.88808	6.60484	6.94901	6.92305	7.37269	7.03104	6.93359	6.82269	6.90779	6.93042	6.68106	7.06405	7.0134	6.85195	6.76663	6.91444	6.88776	6.80125
ZNF785	6.77453	6.71369	6.80029	6.80299	6.96285	6.93706	6.81366	6.89011	6.71861	6.7291	6.82935	6.76743	6.85766	6.73185	7.08987	6.8753	6.90916	7.10673	7.0458	6.9295	6.73551	7.0003
ZNF784	6.86418	6.99566	7.24582	6.771	6.75114	6.8287	7.03471	6.88301	6.7826	7.10545	6.86634	6.74731	6.86918	6.74453	7.00172	6.95028	6.55825	6.93724	6.97574	7.05553	6.80806	7.08111
ZNF782	7.03234	6.76247	6.94852	7.1984	7.14611	7.26741	7.0468	6.92465	6.754	6.77616	7.13381	7.11363	7.12803	6.914	7.20601	7.18358	7.18176	7.11469	7.10424	7.27624	7.2431	6.8906
ZNF781	8.94647	8.87961	8.74874	7.94908	7.89323	8.0401	9.58996	8.11596	9.49395	8.77408	7.81492	8.18688	8.00259	7.85638	8.09032	8.68517	7.71434	8.26533	8.12739	7.94961	8.36018	7.758
ZNF780B	8.64154	8.78521	8.21756	8.53733	8.24551	8.07115	8.44734	7.98967	8.51047	8.29785	8.28699	7.76049	7.8751	8.51584	8.60057	8.48051	8.47688	8.40138	8.28341	8.82999	8.16211	8.37922
ZNF780A	7.48476	7.45047	7.30847	7.05017	7.06129	7.17074	7.1477	7.06665	7.50664	6.96374	7.02478	7.39395	7.10225	6.99733	6.94015	6.94824	6.70479	6.98959	7.09762	6.97294	6.94194	6.87244
ZNF778	11.0274	10.3352	10.6411	11.3207	11.2476	11.0044	10.1683	10.5864	11.2828	9.57927	11.2323	11.6007	11.5981	11.1849	11.9233	12.0806	12.2905	11.7915	12.0843	12.0702	11.3577	12.1044
ZNF777	7.36636	6.89422	6.69871	6.86614	6.84731	6.97532	7.18004	6.77446	7.05504	6.94534	6.89104	7.03739	6.83761	6.99874	6.83744	6.7675	7.04433	6.92696	7.02431	6.86038	6.77946	6.85614
ZNF776	7.26283	7.06444	7.09107	7.55263	7.34345	7.20436	7.27087	7.32288	7.46173	6.81164	7.17821	7.10631	7.1205	7.40255	7.24623	7.18817	7.21993	6.97926	7.20842	6.97294	6.96885	7.12326
ZNF775	6.83975	6.78624	7.26261	7.01511	6.89216	6.99189	7.02346	6.90891	7.29705	7.41066	6.87607	7.04897	6.69941	6.90253	6.75378	6.65109	6.91647	6.78699	6.91461	6.7959	6.78224	6.74065
ZNF774	7.05984	7.24276	6.85749	7.74654	8.31647	7.93515	7.01573	7.96079	7.43072	7.82983	7.91244	7.89373	7.37787	8.24196	7.61385	7.68461	7.70256	7.76378	7.62241	7.85083	7.82901	7.70204
ZNF773	6.75378	7.09042	7.1637	7.03365	6.94875	6.88574	6.89933	6.95673	6.71643	6.77616	6.94915	6.91179	6.87735	6.78386	6.97939	6.94174	6.82226	6.82183	7.00277	6.89509	6.89079	6.84424
ZNF772	8.55173	8.82004	8.58682	8.20064	8.17354	7.75132	9.07602	7.52752	8.24736	8.52737	9.26982	7.74654	8.42173	8.15785	8.18629	7.39486	8.15537	7.85832	7.96214	7.89725	7.78207	7.68376
ZNF770	6.91464	6.93342	6.76234	7.02201	6.80033	6.93648	6.70925	6.79851	6.89946	7.26322	6.85238	7.06259	7.01719	6.80487	7.00679	6.88134	6.90459	6.89001	6.82025	6.72017	7.48116	6.95893
ZNF77	6.9335	6.74686	7.04218	6.83757	6.76803	7.04598	7.49472	7.11541	6.8385	6.93976	6.88076	7.09853	6.93335	6.98097	6.93402	6.82285	6.76779	6.77142	6.92923	6.89922	6.93492	7.06094
ZNF768	6.70433	6.82956	6.68075	7.16294	7.36126	7.15505	7.1477	7.4096	7.0076	7.0246	7.00925	6.97714	7.41901	7.19031	7.84694	7.26903	7.66417	7.76242	8.01221	7.70513	7.55495	7.51923
ZNF767P	7.31561	7.32088	7.24255	7.29464	7.23492	7.11288	7.32605	7.03084	7.87841	7.47563	7.38251	7.26603	7.58603	7.28248	7.24927	7.48484	7.69032	7.30925	7.52588	7.41198	7.03602	7.33176
ZNF766	8.86131	8.90299	9.83058	8.20783	8.52725	8.48486	9.28452	8.19171	8.97337	8.95546	8.63843	8.35749	8.49489	8.51987	9.29344	10.0148	9.15455	8.61126	9.43389	9.23801	9.33274	9.34677
ZNF765	6.76029	7.10561	7.05487	7.03408	7.28732	7.09195	6.72431	7.03545	6.62382	6.7989	6.89458	7.02886	7.01543	6.85927	7.06495	7.00581	6.94272	6.98409	6.92699	7.18434	6.79208	7.06277
ZNF764	6.78368	6.83596	7.24582	6.94536	6.79204	7.25754	6.97446	6.74296	6.7826	7.12327	6.86472	6.91951	7.06003	6.90841	6.78386	6.75776	6.72407	6.768	6.72175	7.12609	6.80619	6.84929
ZNF763	8.43262	9.02127	7.77507	7.89251	7.82056	8.16469	8.40892	8.25232	8.29256	8.26641	8.49028	8.25533	8.07776	8.02961	8.3767	7.97611	8.49716	8.09807	8.06387	8.61789	7.83381	8.16246
ZNF761	6.98355	7.55235	7.07578	7.80031	8.04575	7.89566	7.6964	8.15189	6.88411	7.04885	7.67176	7.75341	7.48996	7.85201	8.94601	8.33804	8.58184	8.13789	8.52814	8.52814	8.61931	8.28409
ZNF76	6.81213	7.00536	6.7959	6.59827	6.93863	6.92462	7.13452	6.59138	6.86099	6.96668	6.93922	6.82485	6.7723	6.81653	6.7989	6.85075	6.73931	6.69916	6.83089	6.7246	6.75714	6.69231
ZNF75D	7.39319	7.27633	7.08176	7.0648	7.23316	6.91172	7.23484	7.25902	7.12538	7.4425	7.07919	6.88809	6.74828	6.86167	7.07666	7.13412	6.99074	7.13426	6.98951	7.10166	7.07209	7.02547
ZNF75A	6.96062	6.80453	6.84057	7.15051	7.18597	7.21514	6.7298	7.27115	7.07809	6.95151	7.4316	7.50406	7.35584	7.64944	6.98639	6.9988	7.00648	7.1155	7.00277	6.98829	7.34323	7.2363
ZNF750	11.5125	12.1545	10.6436	9.75977	9.91997	9.97684	10.6304	10.34	10.3045	11.2073	10.1068	9.9495	9.78561	10.2009	11.1112	9.89499	10.1487	10.1934	9.46357	10.8173	10.2331	9.50164
ZNF749	7.07581	7.18133	7.06667	7.06926	6.8485	7.04988	6.65643	6.81392	7.36761	6.80125	6.89704	6.89271	7.03884	6.98365	7.04723	7.10577	6.91437	7.08278	7.15783	6.95882	6.94956	6.99701
ZNF747	7.51195	7.53961	7.30118	7.3867	7.25531	7.03205	7.03082	7.00045	6.86711	7.50224	7.333	7.27214	7.15503	7.09984	7.67591	7.13905	7.28433	7.42784	7.24203	7.23612	7.17072	7.24567
ZNF746	6.89284	6.67091	6.85045	6.8163	6.88454	6.5851	6.7298	6.74429	6.8081	6.62156	6.80125	6.78832	6.70885	6.87788	6.57091	6.75054	6.75629	6.68377	6.8167	6.90355	6.72291	6.6499
ZNF740	6.98688	6.80825	6.7161	6.89562	6.94391	6.6242	7.0551	6.85244	7.40257	7.06579	6.921	6.95631	6.84052	6.90253	6.95735	7.02657	6.74957	6.88301	6.7744	6.73079	6.87899	6.68679
ZNF74	10.4209	9.16062	10.7191	9.29579	8.78521	9.41813	9.89056	9.33344	10.1808	9.93374	8.75283	9.52928	9.43286	9.58493	8.81213	9.56463	8.29659	10.2464	9.56953	8.37477	9.25445	9.65113
ZNF738	6.91264	7.33322	6.89248	6.87733	6.92465	6.67386	6.85439	6.92533	7.05113	7.2157	7.10719	6.76514	7.00782	6.72839	6.94336	6.94174	6.96824	7.07644	6.92489	7.06711	6.98424	6.914
ZNF737	7.59453	7.73084	8.02203	7.7716	8.15808	8.22328	7.18004	8.20478	7.33177	7.85232	8.27272	8.11422	8.07173	7.98502	8.30006	8.1246	8.79719	8.1033	8.50254	8.6739	8.65588	8.55244
ZNF736	6.81711	6.79204	6.80029	7.0551	7.27976	7.18752	7.05106	7.04229	7.2189	6.80421	6.94115	7.08798	7.11685	7.20274	7.36805	7.51391	7.37878	7.4023	7.34577	7.52448	7.37082	7.08111
ZNF729	7.05544	6.78239	6.66851	6.79733	6.80962	6.92823	6.67281	7.07793	6.70588	6.83471	6.79575	7.00665	6.98461	6.86522	6.75378	6.66099	6.66929	6.65645	6.8787	6.79372	6.74915	6.66242
ZNF721	6.947	6.68963	6.69646	7.0678	6.99028	7.21595	7.12634	7.07403	6.754	7.18699	6.92585	7.06109	7.07753	6.9671	7.23103	6.98206	7.19039	7.24379	7.09022	7.423	7.15175	7.10955
ZNF718	7.91336	7.07194	7.5399	7.46584	7.464	7.39497	7.18515	7.1205	8.25436	7.00289	7.34991	7.4089	7.22029	7.29835	7.07933	6.95028	6.96084	7.57125	7.40443	6.92503	7.07966	7.75122
ZNF717	6.99729	7.40928	7.14404	7.01813	7.19637	7.18703	7.29261	7.28937	6.98582	6.89477	7.18103	7.30292	7.19414	7.17899	6.95255	7.00076	6.95179	7.17457	7.14218	7.17187	7.00644	7.00767
ZNF716	10.3968	9.95011	10.1866	9.35663	9.0232	8.87909	10.8369	9.88575	10.5807	10.0932	10.1857	9.24938	9.68634	9.76161	11.008	10.5309	10.7345	10.6481	10.3158	10.8926	9.93135	9.96016
ZNF714	7.28484	6.79989	6.72222	7.74864	7.10453	7.42785	6.91487	7.15007	6.70096	7.16628	7.44071	7.26842	7.31885	7.08308	7.06095	6.76514	6.94272	7.04243	6.90451	6.97533	6.82997	7.61362
ZNF713	9.56041	9.83044	8.27023	9.21449	9.32193	9.03749	8.91975	8.87386	9.55943	8.98099	8.65594	9.00286	8.36462	9.02591	8.29403	8.01859	8.65594	9.62516	8.4433	9.17102	7.75884	9.04757
ZNF711	9.33746	9.38791	9.48725	9.4603	8.8945	9.2185	9.5916	9.0993	9.64588	9.32535	9.21155	9.05906	8.78267	9.05268	9.43417	9.47238	9.33628	9.25708	9.37019	9.43861	9.21484	9.17102
ZNF710	8.00604	7.98438	7.20022	7.60128	7.66263	7.86682	7.80151	7.82908	7.6281	7.8232	7.75349	7.75341	7.31726	8.04676	8.17143	7.87947	8.08178	8.04612	8.5625	7.80395	8.60725	8.09869
ZNF71	6.8947	6.70224	7.02059	6.96763	6.69696	6.78949	6.89011	6.79851	7.20125	6.81931	6.51335	6.68869	6.6946	6.66145	6.88709	6.66937	6.71419	6.6426	7.0083	6.58082	6.55627	6.68679
ZNF709	7.19368	7.62708	6.86465	7.33286	7.41973	7.14169	6.97808	7.11838	7.24554	7.78782	7.09762	7.28882	7.24925	7.14806	6.9686	6.84193	7.54354	7.39928	7.31772	7.55547	7.40861	7.53921
ZNF708	6.98876	7.24276	6.9916	7.0551	7.22326	7.02311	7.19028	7.008	7.10946	6.95465	7.22819	6.98582	7.03229	7.0986	7.05611	6.77451	7.23756	7.10789	7.03514	7.17888	7.14387	7.04604
ZNF707	8.52775	8.6195	8.75588	7.85004	7.99843	8.0812	8.49532	8.41612	8.34579	8.65626	8.56473	8.05643	7.98652	8.18313	8.4267	7.94785	8.40481	7.72355	7.96601	8.47057	8.0284	7.62738
ZNF706	8.3759	9.18144	8.12354	8.38742	8.50366	8.9907	8.09075	9.26951	9.32553	8.65385	8.97562	8.54481	8.44156	9.24421	8.83273	8.10499	8.65368	9.24882	9.39565	7.95236	9.08905	9.4408
ZNF705G	7.86147	7.61225	7.74005	8.18176	8.0885	8.10376	7.19028	7.97735	7.80642	7.58839	7.82668	7.76332	7.82872	7.60972	7.3324	7.53889	7.60447	8.03725	7.71743	7.63543	7.41289	7.86617
ZNF705D	6.95553	7.08117	6.94852	6.93849	7.0489	7.00757	6.99293	6.8906	6.85812	6.87269	6.99747	6.9578	6.90718	7.07741	6.85744	6.70548	6.65439	6.67281	6.75637	6.81516	6.6507	6.83556
ZNF705B	9.06943	9.71273	8.98028	10.3926	9.71726	9.65054	9.58476	10.2458	9.00924	9.4987	9.99008	10.5927	10.9025	10.2624	9.52377	9.48697	8.65113	9.57169	9.41052	9.093	9.80424	10.1158
ZNF704	8.61779	9.16623	9.0334	8.12389	8.49811	8.27693	8.42467	7.53788	8.69452	8.69545	8.69495	7.96171	8.02885	8.06987	7.66014	7.88842	8.27688	8.37219	7.92921	8.4268	7.65201	7.78827
ZNF703	7.06939	6.84568	7.17702	7.18364	6.89079	6.9496	6.9599	7.42382	6.754	6.63972	6.775	7.10936	6.88743	6.91928	7.13724	7.41286	7.37054	7.33175	7.38933	7.10919	7.24147	7.14332
ZNF702P	6.88808	6.95426	6.94524	6.64835	6.78853	6.8474	7.225	6.77925	6.83294	7.01523	6.7726	6.95226	6.73219	6.86789	6.98639	6.90658	6.85297	6.82041	6.82025	6.89704	6.95482	6.71384
ZNF701	7.22162	7.44535	7.11913	7.23223	7.43058	7.10151	7.20045	7.16289	7.02234	7.14531	6.93342	7.17431	7.04895	7.13266	6.90258	7.21088	7.13727	7.39346	7.10244	7.30498	7.0738	7.32943
ZNF700	6.93557	6.99329	7.29789	7.05133	6.87274	6.80786	6.98573	6.99564	7.52938	7.18286	7.09319	6.88912	7.00892	6.92503	7.18365	6.94336	7.30833	7.0782	6.90451	7.0368	6.93334	6.9744
ZNF70	6.97813	7.21983	7.06667	7.02336	7.25747	7.3484	7.08881	7.0505	7.05504	7.13805	6.87926	7.12958	7.0395	7.28883	6.79149	6.78523	6.84376	7.0172	6.78865	6.82904	6.8216	6.87244
ZNF7	6.72226	6.62855	6.81698	6.66944	6.82464	6.8929	6.91864	6.87788	6.80218	7.21974	6.55825	6.82547	6.8592	6.83842	6.91705	7.02435	6.99319	6.92147	7.1534	6.99433	7.10225	7.11824
ZNF699	7.12051	7.27633	7.05487	6.78074	6.67724	6.85075	7.06805	6.95895	6.77253	7.08371	6.85498	6.78952	6.83001	7.00166	7.15503	6.8578	6.84153	6.98409	6.8749	7.20466	7.04624	7.01148
ZNF696	7.08106	6.84801	6.71816	6.92802	7.11482	7.05969	6.96731	6.86368	7.07014	6.71859	7.12888	7.07356	7.14827	7.1059	7.15231	7.12634	7.24122	7.17567	7.00632	7.12042	7.19312	7.12518
ZNF692	7.00841	6.91666	6.70944	6.84389	6.69853	6.9109	7.47693	6.76011	7.07397	7.1788	6.80264	6.80182	6.82681	6.65481	6.86472	7.10981	6.84856	6.7959	7.1187	6.8906	7.03602	6.98809
ZNF691	9.56557	9.38968	10.0538	10.4371	10.0632	10.6072	8.86131	10.4341	8.96554	9.98812	9.58657	10.6433	9.83161	10.3036	9.63751	9.21135	9.1168	9.41596	9.98803	8.31206	10.1166	9.95739
ZNF69	8.02097	7.66206	7.90429	7.41446	7.90343	7.64476	7.75884	7.74211	7.52049	7.75159	7.42254	7.37156	7.79097	7.9282	7.45864	7.27882	7.38918	8.1445	7.7953	6.99022	7.53238	7.90388
ZNF689	7.01641	7.07194	7.32176	7.06708	7.10146	6.98844	7.2199	7.09742	6.75168	7.55943	7.18576	7.09398	7.00102	6.96208	7.32871	6.87292	6.98376	7.11669	7.2519	7.26241	7.36917	7.04958
ZNF688	7.86645	8.61877	8.54856	7.67409	7.14335	7.19552	8.19171	8.3116	7.11344	6.9997	8.33864	7.76198	8.47586	7.83189	8.52552	6.8792	7.03924	7.75167	8.27127	7.09134	8.36651	8.91244
ZNF687-AS1	7.75112	7.58243	6.88733	8.26186	8.43545	8.28228	8.10228	8.3005	7.60024	7.80416	7.7744	7.64998	8.22008	7.95222	8.25578	8.0051	8.87748	8.33571	8.2536	8.73786	7.89372	8.09609
ZNF687	7.40895	7.63427	7.20022	7.27608	7.58295	7.43091	6.90533	7.08145	6.83558	7.66972	7.12603	7.17693	7.11144	7.24652	7.20872	7.00352	6.99751	7.32225	7.1261	7.18874	7.27456	7.13382
ZNF684	6.88099	6.79989	7.00309	6.77791	6.76394	6.92308	7.19546	6.69386	7.05504	6.86498	6.80625	6.76993	6.85728	6.72491	6.91868	6.9089	6.84153	6.94165	6.97965	6.79152	6.84867	6.95021
ZNF683	10.2176	11.0485	10.3839	9.43403	9.52575	9.68922	10.8765	9.38488	10.6405	10.6352	9.65449	9.35151	9.14468	10.3265	10.0712	10.9357	10.8108	10.2169	10.4424	11.1558	10.1987	10.5246
ZNF682	6.91824	6.83789	7.06954	7.01065	6.71831	7.05192	7.31054	7.00862	7.11738	7.08036	6.86472	6.92356	7.15359	6.94875	6.59508	6.99023	6.93404	6.79407	6.8749	6.75927	6.83328	6.66929
ZNF681	7.41612	7.0002	7.22459	6.99526	7.14998	7.12109	7.51199	7.13761	7.15722	6.81931	7.31404	7.2041	7.10139	7.13874	7.28292	7.28873	7.4398	7.23581	7.23998	7.04095	7.20428	7.04236
ZNF680	9.48223	9.3573	9.51585	9.8426	10.0638	9.99656	9.61164	9.80847	9.33616	9.20326	9.62894	9.95465	10.0807	10.1211	9.48207	9.85158	9.28376	9.9212	9.86954	9.14943	10.0832	10.0231
ZNF679	6.86878	7.34286	6.86465	6.88068	6.90831	7.01589	6.7609	6.92343	7.11344	6.68985	6.94808	7.16235	6.85569	6.99612	6.95889	7.03293	6.84153	6.90608	7.02431	7.00693	6.8216	6.921
ZNF678	7.04513	6.67297	6.66851	7.31358	7.62073	7.23988	6.68306	7.25008	6.76491	6.88672	7.16663	7.36784	7.365	7.11392	7.25445	7.20127	7.49	7.19242	7.14892	7.47024	7.3041	6.82356
ZNF677	6.91824	7.06444	6.82437	6.81846	6.96285	6.92462	6.9711	7.30293	6.80218	6.73152	6.95421	6.98403	6.9858	6.85188	6.85045	6.81184	6.74957	6.95395	6.91216	6.90355	7.15011	6.88541
ZNF675	8.0805	7.32277	8.21291	7.54115	7.24273	7.42164	7.6964	7.69409	8.03133	7.19983	7.44441	7.43464	7.78673	7.82396	8.55057	8.62655	7.83787	7.91502	8.60865	7.98705	9.08015	8.09446
ZNF672	8.25232	7.84888	8.19656	8.62059	8.72054	8.46113	8.55979	8.59141	8.36417	8.12914	8.08054	8.70796	7.97689	8.71149	8.70447	8.76535	8.63402	8.71932	8.0848	9.22073	8.6293	8.5173
ZNF671	7.24259	6.78055	6.96011	7.10616	7.48559	7.09319	6.86879	6.77259	6.89946	7.08721	7.49915	6.92178	7.02567	7.03571	6.83365	6.78523	7.1041	7.00556	6.92043	7.01974	7.06868	6.92663
ZNF670	8.14231	7.70121	7.40311	9.41596	7.82689	7.87993	7.14315	8.32786	7.48844	8.03602	9.80218	8.58919	8.66746	9.10763	7.90832	7.33561	7.9166	7.52463	7.57529	8.19928	7.40617	8.93769
ZNF669	7.06446	7.29169	6.89959	6.67949	6.84929	6.80191	7.15231	6.78416	7.11738	6.84195	6.87209	6.81704	6.9227	6.6824	7.00679	6.91482	7.01802	6.98051	6.97574	7.20091	7.0977	7.13179
ZNF668	9.78261	9.57215	9.82819	8.89615	9.23801	9.25761	10.373	9.54852	10.0783	9.68252	9.83953	8.87551	9.33539	9.12398	9.95207	9.68906	9.64501	9.47788	9.55157	9.82167	9.64099	9.54768
ZNF667	9.43685	9.12151	8.6728	8.86714	8.46779	8.75295	9.22215	8.92129	9.33717	9.22867	8.65281	8.66797	9.13823	9.08202	8.38672	8.73329	8.0923	8.6579	8.48645	7.84769	8.79312	8.46934
ZNF665	6.81558	6.7747	6.8148	6.69619	6.74385	6.9089	6.81067	7.03983	7.14573	7.06214	6.77618	6.5491	6.73856	6.87432	6.91505	6.72742	6.68977	6.7104	6.74218	6.7104	6.73396	6.66749
ZNF664	6.9939	7.13389	7.3997	7.44635	7.21813	7.27676	6.91179	7.33321	7.30115	7.05566	7.15531	7.66692	7.32874	7.10305	7.10907	7.45467	7.06888	7.67058	7.14531	7.466	7.51923	7.12168
ZNF662	6.73225	6.75816	6.80029	6.91768	6.97276	6.93544	6.7067	6.9063	7.10946	6.85744	6.79831	6.81882	6.8592	6.8538	6.86472	6.79393	6.84856	6.73385	6.85818	6.83113	6.91478	6.76956
ZNF660	8.32802	7.60452	7.83129	9.30019	8.10014	8.62364	8.69304	8.4694	7.91905	7.66972	7.93486	8.57409	8.25623	8.37135	8.92049	9.43058	9.23855	8.87493	8.82754	9.0785	8.55334	8.81016
ZNF658B	7.14315	7.10981	7.02059	7.29818	7.21614	7.32507	6.9224	7.19858	6.92079	7.03884	7.13871	7.3877	7.22582	7.09871	7.32871	7.36284	7.13341	7.35584	7.21128	7.04272	7.244	7.44206
ZNF658	8.32539	8.53733	8.09056	8.01707	7.59907	7.83513	7.67293	8.15443	7.94934	8.3471	7.82404	7.87587	7.88325	7.93641	7.75191	7.19531	7.8624	7.68422	7.4354	7.766	7.4425	7.6345
ZNF655	6.95229	6.8701	6.86918	7.47724	7.04798	7.1105	6.87499	7.36256	7.849	6.7652	7.31868	7.42618	7.37787	7.13266	7.43355	7.78008	7.4652	7.74709	7.60875	7.17687	7.65201	7.4751
ZNF654	7.58539	7.69307	7.73028	7.52928	7.53499	7.49247	7.98361	7.69128	8.54663	7.81132	7.52226	7.5023	7.38551	7.36857	7.71603	7.92787	7.49539	7.92666	8.06171	7.34834	7.84413	7.90711
ZNF653	6.79687	6.99779	7.11913	7.03082	7.12805	6.9121	6.7499	7.03518	7.19714	7.00534	6.97684	7.166	7.04624	7.06343	6.93402	6.8578	6.60165	6.80612	6.73781	6.91619	6.94508	6.96084
ZNF652	9.69333	9.27061	9.16943	9.54018	9.8729	9.77127	9.56712	9.71602	8.92768	9.36211	9.49751	9.44818	9.84216	9.77667	8.49532	9.22764	8.46033	8.90914	9.56641	8.17244	9.6266	9.3023
ZNF649	6.85213	6.83789	6.56642	6.79204	7.2967	6.86664	6.91864	6.89114	6.78832	7.05932	7.02719	6.63474	6.97814	6.95874	6.94825	7.00352	6.8868	6.78353	7.00632	6.91838	7.04798	6.86684
ZNF648	7.38033	7.29418	7.48988	7.30117	7.60244	7.48106	8.03168	8.24898	7.27571	7.12751	7.76836	7.70133	7.59988	7.80642	7.11902	7.16352	7.02255	6.94886	7.01003	7.03252	6.88604	6.82197
ZNF646	10.6345	10.375	10.7653	11.236	10.965	11.4186	10.6328	10.9016	10.2414	10.4162	10.9744	11.3773	11.367	11.2723	10.6047	10.9302	10.5923	10.6743	10.875	10.7436	11.0606	10.9298
ZNF644	9.65757	10.6325	10.6268	9.56095	10.3498	9.72545	9.44489	10.2048	9.85005	10.6495	9.63765	9.77774	9.74441	9.92324	9.91804	9.6843	10.098	9.97278	10.6876	10.1327	9.98591	10.9088
ZNF641	8.77741	8.94302	9.29663	9.96199	9.84696	9.25325	9.51565	9.56493	9.34768	8.11946	9.87632	10.0778	10.0851	9.019	8.93031	8.96568	8.80378	9.24524	9.21436	8.49218	8.88693	8.97337
ZNF639	7.17165	6.76703	6.91745	7.20462	7.01108	7.08477	7.27629	7.38187	6.98876	6.87788	7.34153	7.24314	7.33053	7.61276	7.86702	7.91084	7.69159	7.79007	7.91452	7.83869	7.74487	8.17711
ZNF630	6.95715	6.73216	7.02059	6.90852	6.97006	6.93976	6.92585	7.0977	7.18103	7.23518	6.97016	7.26842	6.93453	7.13874	7.4957	7.52066	7.36433	7.39598	7.18149	7.6766	7.45096	7.24276
ZNF629	8.34442	8.32293	7.5399	8.03591	7.76603	7.89503	7.80151	7.92987	8.18014	8.09234	7.97302	7.99123	7.82189	7.85083	7.40257	7.42086	8.13612	7.43688	7.46295	7.80646	7.28699	7.52039
ZNF628	8.72348	8.9726	8.95405	8.69552	8.0675	7.70184	9.10899	8.5046	8.53618	8.67348	8.51011	8.47005	8.23873	8.31774	9.62894	9.49779	8.9771	8.88633	8.67129	8.87635	8.63474	8.57181
ZNF627	7.45926	7.03451	7.2717	7.21395	7.14659	7.06035	7.98361	7.46467	8.35428	6.7652	7.16663	7.52836	7.49905	7.0936	7.82632	7.91084	6.86207	7.71074	7.16158	7.04756	7.82915	7.03913
ZNF626	9.53718	9.48944	9.68444	9.41914	8.94225	8.93864	9.74492	8.9053	9.90049	9.03076	8.79058	9.26366	9.14264	9.27362	9.93489	10.4521	10.299	9.70075	10.0533	10.1097	9.56493	9.68586
ZNF625	6.60794	6.82515	6.70324	6.81736	7.08861	6.86126	6.84545	6.81736	6.52452	6.79612	7.00532	6.91159	6.87395	7.02616	6.964	6.95028	6.96582	6.77466	6.69809	6.95092	6.71189	6.75432
ZNF624	8.36819	8.66414	8.18882	8.71629	8.24877	8.13645	8.70615	8.67614	8.82852	8.51217	8.43963	8.55952	8.26026	8.33304	8.10243	8.01119	8.10851	8.84565	8.40544	7.7714	8.86853	8.75808
ZNF623	8.53882	8.33892	7.75742	9.0785	9.00623	8.92071	8.72696	8.88528	8.6687	8.55198	8.6553	9.08433	9.06448	8.59685	8.55178	9.08399	8.99597	8.72965	8.8268	8.97988	8.70161	8.66019
ZNF622	6.74707	6.77668	6.96885	6.84784	6.97807	6.7212	7.03082	6.77194	7.00353	6.83471	7.0217	6.85063	6.8703	6.69384	6.96706	6.97377	6.80019	6.76198	6.98409	7.25802	6.90031	7.07356
ZNF621	6.95884	6.95426	6.76487	7.08029	7.16306	7.23959	7.00017	6.9895	6.83294	7.18286	7.27291	7.10111	7.07061	6.8867	7.26429	7.06157	7.27882	7.13026	7.08877	7.26241	6.86618	7.19724
ZNF620	6.7002	6.65643	6.92533	6.83317	6.74693	6.63392	6.68798	6.79851	6.98582	6.92084	6.69047	6.79923	6.66784	6.85188	6.78567	6.94569	7.03328	7.01148	6.96609	6.90131	6.75997	6.91751
ZNF619	10.0367	9.64937	9.28016	10.9818	11.1705	11.3746	8.0287	11.1415	8.66728	8.97806	10.9158	11.3295	10.9557	11.1512	9.68513	9.35068	10.5238	10.3404	9.99849	10.6382	10.0162	10.5167
ZNF618	6.90286	7.15382	6.88733	6.70582	6.91004	6.95135	6.92921	7.00374	6.78007	7.19547	7.06003	7.03288	7.06752	7.11493	7.13817	7.0505	7.00209	7.121	6.98409	7.00499	7.15011	7.56756
ZNF616	10.4026	9.03525	10.1973	10.6009	9.26883	9.50679	9.91784	10.854	9.52321	9.35815	11.2856	10.1303	9.82629	9.76102	10.7034	10.9483	9.07488	9.40602	9.92877	9.31336	10.6896	10.4101
ZNF615	6.71711	6.65643	6.89248	6.95953	6.60095	6.75986	6.73457	6.71855	6.76491	6.99313	6.74542	6.86565	6.72352	6.90212	6.91868	6.91838	6.80019	6.81067	6.96609	6.7246	6.78224	7.01504
ZNF614	7.04189	7.01003	7.3609	7.16926	6.98815	7.08695	6.95234	7.33717	6.88726	6.86498	7.24504	7.37943	7.24968	7.29835	7.27104	7.30717	7.21167	7.23681	7.05346	7.23256	7.32128	7.34616
ZNF613	7.20941	7.22515	7.0943	7.18144	7.36573	7.32679	7.0551	7.06646	7.36252	7.3579	7.26969	7.09113	7.12269	7.15984	7.05934	7.20127	7.05553	7.14796	7.14716	7.20091	7.34833	7.11824
ZNF611	10.1911	10.1407	10.8876	9.28425	9.45761	9.34677	9.8972	9.75279	10.0708	10.1166	9.38986	9.0332	9.11608	9.27622	9.649	8.87788	9.22121	9.42748	9.77646	8.836	9.69081	9.43166
ZNF610	7.96395	7.0272	7.58181	7.26262	7.01265	6.99358	7.28185	7.6799	7.50664	6.84731	7.18103	7.22849	7.25008	7.07361	7.92667	7.51938	7.74205	7.23977	7.32889	7.40045	7.53373	6.95592
ZNF609	6.73225	6.9794	6.87483	6.91928	6.80638	6.71659	6.9892	6.62137	6.6695	6.6806	6.65262	6.93672	6.79098	6.86983	6.74388	6.89878	6.80019	6.74815	6.85045	7.00309	7.05968	6.84424
ZNF608	11.2913	11.8649	11.2968	11.5586	11.2999	11.5041	11.0622	12.3708	11.3045	11.6285	10.8255	11.7522	11.6159	11.5836	11.258	11.4428	11.6605	11.284	11.5631	11.9114	11.1625	12.0669
ZNF607	9.547	10.3077	9.89137	9.45367	9.62894	10.0961	8.73376	9.56999	8.96975	9.99068	10.2941	9.57729	9.23311	9.51604	9.01303	9.04023	10.0007	9.68416	9.14866	9.87451	8.84511	9.03481
ZNF606	7.11918	6.83125	7.35791	6.85696	7.18197	7.04314	7.73427	7.07194	7.51199	7.01814	7.15324	6.9674	6.95689	6.93423	6.7575	6.92462	6.75859	6.74478	6.93129	7.18874	6.78492	6.79105
ZNF605	7.74048	8.65775	7.54349	8.97616	8.82069	8.9717	9.12419	8.90194	8.25306	7.4385	9.11411	9.4282	9.43675	9.09655	8.54621	8.77184	8.3589	8.34069	8.63806	8.34621	9.02114	8.43457
ZNF599	7.16718	7.28913	6.84819	7.37258	6.78274	7.22519	6.81067	6.98077	7.0076	6.9898	7.02775	7.10863	7.16048	6.92764	6.81386	6.84019	6.85055	7.03234	6.7744	6.97533	6.77372	7.11482
ZNF598	7.02599	6.76247	6.89704	7.17165	6.99909	7.12774	6.7039	7.13823	7.04271	6.68504	6.7809	7.12384	7.12518	6.96023	7.04803	7.07832	7.10998	6.94529	6.96401	7.20912	7.33472	6.8761
ZNF597	6.83324	6.91179	7.03616	6.86833	6.80864	6.70333	6.79933	6.84334	7.06259	6.9898	6.95647	6.83653	6.78607	6.60311	6.83744	6.79749	6.76986	6.83644	6.83317	6.9295	6.8247	6.76011
ZNF596	7.04001	7.11255	7.1637	6.754	6.88912	7.04187	7.06805	6.69145	7.23103	7.57374	7.02719	6.83842	7.2575	7.0246	7.05493	7.12931	6.96824	6.97669	6.93708	7.03036	7.01965	6.9629
ZNF595	7.8302	7.6231	8.06438	7.37015	8.03958	7.93608	9.05498	7.2522	8.1398	8.00522	7.76811	8.33604	8.26819	8.26443	8.06531	8.33087	8.07547	7.72097	7.968	8.34063	7.38689	7.64657
ZNF594	6.7002	6.93788	6.87964	7.05446	7.12109	7.16408	6.65343	7.07917	6.93009	6.80421	6.84374	6.85213	6.82482	6.914	7.20462	6.94174	6.92771	7.16393	7.00632	7.10166	6.77103	6.91923
ZNF593	11.8201	12.0739	12.2066	13.2197	12.699	12.6327	13.0741	11.9357	12.4267	11.825	13.4143	13.2197	13.61	12.8279	12.4163	12.2905	13.2073	12.2845	12.9019	12.4878	11.8337	12.8553
ZNF592	6.98355	6.93788	7.05487	6.85118	6.87876	7.1052	7.27087	7.01132	7.10137	6.84458	6.88778	6.93129	6.92011	6.79021	7.02345	6.92642	6.90459	7.0977	6.88411	7.13196	6.86057	6.99895
ZNF589	6.88298	6.9028	6.8148	7.01857	7.07246	6.81653	6.6806	6.87979	6.81642	7.10166	6.82201	6.86167	6.87395	6.89458	6.80994	6.76351	6.94938	6.91617	6.76974	7.04528	6.91478	6.86684
ZNF587	8.91899	9.82048	8.50848	9.26496	9.54469	10.3341	8.13956	8.62797	8.39252	9.03481	8.97077	9.00965	9.38022	8.98734	7.70607	7.44808	9.05043	8.64228	8.81081	9.66544	7.34533	8.06709
ZNF586	6.82973	6.94739	6.77671	7.24737	7.10791	7.11597	7.10557	6.79785	6.77253	6.9089	7.00289	7.21676	7.10458	7.38242	7.16616	7.28873	7.29372	6.99875	7.01909	7.27052	6.98984	7.10403
ZNF585B	10.0291	10.0408	10.3083	8.80702	9.30768	8.96105	10.1618	8.68191	9.90667	10.238	9.34219	9.4015	9.09916	9.11056	9.02255	8.75021	8.91523	8.75834	8.78116	9.28181	8.80368	8.74291
ZNF585A	9.35151	9.13425	9.72082	8.50901	8.06953	7.92514	9.70146	8.81033	9.78538	9.22121	8.5602	8.80058	8.17887	8.51771	8.84716	9.00506	7.80574	9.0419	8.95658	7.79923	8.96731	8.58852
ZNF584	10.6066	11.4856	10.0538	12.2174	12.9019	13.027	10.4447	12.6318	10.3588	11.5041	12.4163	12.11	12.1487	12.7316	12.9105	13.0553	13.6239	12.9894	13.2637	13.4622	12.8578	12.9261
ZNF582	7.31101	7.11738	7.21418	7.48814	7.42966	7.94056	6.93893	7.78856	6.94901	7.68365	7.35123	7.64111	7.60471	7.8936	7.28954	7.18596	7.55032	7.60079	7.50475	7.61631	7.61296	8.20987
ZNF581	9.79908	9.32427	10.357	9.94722	10.1533	9.36627	10.4467	9.39529	10.4739	9.75569	9.8883	9.82498	9.98795	9.65627	10.4941	11.475	10.7531	9.9597	11.0444	10.0423	11.0795	10.9939
ZNF580	7.99354	7.34286	7.69156	8.22464	8.73912	7.95798	7.51199	8.42173	6.996	8.24495	8.09732	8.67037	8.79007	8.18698	7.6726	7.99517	7.97819	7.63507	7.96353	8.03275	8.05836	8.12313
ZNF579	6.85365	6.91666	6.93695	6.69231	6.77342	6.73057	6.83954	6.5384	6.80218	6.80641	6.69231	6.64496	6.73939	7.08445	6.76703	6.95028	6.83732	6.68878	6.83911	6.85452	6.788	6.72701
ZNF578	9.80692	9.69637	9.41035	9.4521	9.5982	9.27608	9.32344	9.43197	9.57895	9.53499	9.7869	9.4128	9.72147	8.94715	9.2269	9.68944	8.61645	9.32665	9.05915	9.12971	9.62799	9.1263
ZNF577	12.0504	12.4008	12.1385	12.2142	11.991	11.5296	11.1342	12.6117	10.6221	12.4038	12.5365	12.3775	12.4421	12.5919	12.3685	11.1604	11.0811	12.6432	11.0312	11.7696	11.6505	11.6685
ZNF576	7.31849	6.99566	6.92533	7.14647	7.09867	7.07913	6.96731	6.98619	6.92079	7.01523	6.96567	7.1664	6.97738	7.23582	7.34779	7.49378	7.60447	7.25964	7.39957	7.39791	7.29699	7.33816
ZNF575	6.91464	6.91666	6.77442	6.82763	6.877	6.9188	7.27629	6.91208	6.8385	6.98319	6.94992	7.02777	7.00015	6.8538	9.06275	8.88901	9.55645	8.91355	9.26695	9.12511	9.00336	8.8268
ZNF574	14.0536	13.9936	14.1948	13.5649	13.3857	13.8556	14.095	13.2372	14.095	14.095	13.3543	13.3282	13.2527	13.4213	13.6212	13.8803	13.9468	13.5398	13.8382	13.9176	13.6647	14.006
ZNF573	12.2701	12.2604	12.1885	12.1385	12.2224	12.2542	12.1369	12.1728	11.8516	12.1825	12.1918	12.3533	12.38	12.3925	12.072	12.3533	12.1885	12.164	12.5458	12.5487	12.8196	12.5087
ZNF572	6.72407	6.68586	6.65181	6.81937	6.83524	6.71135	6.60419	7.06705	6.69577	6.78074	6.79155	6.73989	6.84136	7.14281	6.73135	6.81729	6.80019	6.72164	6.67474	6.64023	6.86939	6.89759
ZNF571	6.86418	6.94015	7.00309	6.73418	6.85929	6.95615	6.7499	7.2265	7.12187	6.89223	6.92206	6.88574	6.91651	7.04203	7.08987	7.31353	7.15692	6.93724	7.3047	7.12378	7.13433	6.8906
ZNF570	6.95428	6.86366	6.79127	6.91866	6.82682	6.8621	6.79402	6.8582	6.97194	7.09433	6.854	6.81042	6.84304	6.6599	6.71943	6.98409	6.6959	6.80612	6.8787	6.81164	6.81395	6.72701
ZNF57	6.7712	6.68963	6.61173	6.84784	6.96011	6.93201	7.01573	7.18729	7.05504	7.03514	6.82997	6.89863	6.87139	7.00811	6.61845	6.70885	7.03924	6.77313	6.74655	7.14667	6.75246	6.94638
ZNF569	6.82343	6.72993	7.15056	6.80689	6.70681	6.6387	6.83954	6.72701	6.69824	6.63972	6.68238	6.5491	6.82482	6.67749	6.806	6.98005	6.70479	6.76059	6.97184	6.78806	6.81094	6.84101
ZNF568	7.101	7.20008	7.45643	7.94258	7.71342	7.60842	7.46017	7.57776	6.8268	6.97952	7.85832	8.2587	7.65148	7.66706	7.02791	6.81047	7.30833	7.34974	7.0458	7.10166	6.97766	6.98981
ZNF567	7.75242	8.09681	7.56942	7.16783	7.59728	7.53497	8.40356	7.4993	8.00893	7.38879	7.48201	7.40024	7.78379	7.37491	9.23311	9.31441	8.50058	8.20175	9.25833	8.95986	9.50426	8.62725
ZNF566	7.06298	6.89642	7.14091	6.79679	6.91476	6.9029	7.47073	6.85311	6.9686	6.85744	6.74959	6.88661	6.9176	6.914	6.87715	7.27624	6.85055	6.84041	6.92923	6.82368	6.87735	6.8761
ZNF565	6.64801	6.76247	6.87213	7.02975	6.68067	6.75128	6.6321	6.84983	6.93963	6.78074	6.71734	6.68493	6.63948	6.67459	7.00849	6.81729	6.82625	6.95234	6.86017	6.84106	6.79086	6.98418
ZNF564	9.4521	9.69288	9.29872	9.95402	10.1884	10.2207	9.70621	10.0209	9.91296	9.53499	9.66012	10.0205	9.8312	9.94243	10.1102	10.26	9.69045	9.96164	9.96066	9.5143	10.4607	10.0031
ZNF563	7.04329	6.8504	6.7672	6.90002	6.91284	6.90008	6.69828	6.86422	7.02234	7.06214	6.80047	6.7543	6.8621	6.81184	6.7726	6.95631	6.79835	6.73385	6.71127	7.11328	6.90644	6.98809
ZNF562	9.02556	9.35213	8.60468	9.4326	9.87835	8.94884	9.24593	9.17674	9.15087	9.09476	9.58657	9.40005	10.2235	9.63419	9.00347	9.01455	8.89512	8.95815	9.10567	9.12439	9.41813	9.25201
ZNF561	7.04001	6.6806	6.87709	7.45518	7.01537	7.43934	7.35948	8.09961	6.84349	6.79037	6.88334	7.16156	6.93533	7.0246	7.22564	7.41694	7.37245	7.22746	7.04002	7.31054	7.47263	7.25005
ZNF560	6.88435	6.90029	6.66044	6.84587	6.92642	6.81653	6.68798	6.81167	6.93345	6.7652	6.97181	6.84545	6.84011	6.97552	6.86272	6.86918	6.93642	6.96058	6.84534	6.8906	6.79731	6.87244
ZNF559	7.01322	6.79031	6.92533	7.24911	7.03037	6.94393	7.0551	7.0264	7.41196	6.81931	7.23066	7.15739	7.40667	7.47441	7.09696	6.84731	6.8803	7.0604	7.07338	7.24753	6.81395	7.07753
ZNF558	8.62428	8.74137	7.61636	10.066	9.7038	10.2199	8.66893	10.2944	8.57201	8.73004	9.6188	10.2499	9.81589	9.74207	9.62544	10.1524	9.71666	9.88351	10.1543	9.67508	10.116	9.51749
ZNF557	7.06298	6.82956	7.01744	7.13381	7.19338	7.05106	6.96731	6.97108	6.77737	7.2079	7.09208	7.39518	7.18358	7.25154	7.16481	7.05252	7.03084	6.96661	7.15655	7.02777	7.28985	7.17848
ZNF556	6.65687	6.9028	7.09775	7.09779	6.97461	6.76932	6.89011	7.40501	6.94268	6.8896	6.82149	7.20129	6.83125	6.89922	6.78195	6.86711	6.86207	6.84785	6.768	6.89704	6.97247	6.73893
ZNF555	6.80743	6.89642	7.01148	7.02275	6.9022	6.90471	6.9224	6.87979	7.3106	6.99313	6.96186	6.94953	7.01543	6.92302	6.90675	6.81558	6.80248	6.79875	6.64809	6.90826	6.72745	6.7462
ZNF554	6.98026	6.87252	7.02059	6.75921	6.72839	6.87104	6.8485	6.77658	6.73877	7.05205	6.82056	6.68226	6.88227	6.69999	6.7726	6.7617	6.94512	6.6072	6.85611	6.78055	6.73396	6.76309
ZNF552	8.0873	8.0997	8.83497	7.81411	7.769	7.85407	8.11584	7.38091	7.8252	8.35514	7.37342	8.11701	8.00503	7.81533	6.84147	7.01308	6.97442	7.21694	7.09762	7.10166	6.99873	7.10194
ZNF551	6.60997	6.95882	7.06405	6.60956	6.93445	7.0038	7.57133	6.7082	6.77474	7.12327	6.7043	6.74628	6.82223	6.77658	6.7369	6.9671	6.89828	6.84344	6.74218	6.96549	6.79731	6.93215
ZNF550	8.88417	9.21717	7.66953	9.83476	10.5897	11.3089	8.25395	10.1817	9.50275	9.23938	10.1949	9.57478	9.48166	10.2794	9.45628	9.21566	9.54157	10.6467	9.13035	9.66985	9.31831	9.65042
ZNF549	6.69447	6.90941	6.89006	7.01158	6.94115	7.0479	7.04257	7.09343	6.80498	6.91779	7.03508	6.96956	6.90237	7.18019	6.92764	6.94174	6.81548	6.65832	6.83727	7.04528	7.10786	6.71185
ZNF548	8.32059	8.08468	8.07686	8.55521	8.57941	8.845	7.16158	8.24791	8.23878	8.48826	8.06014	8.45284	8.48098	8.63153	7.46732	7.09921	7.53908	8.1159	7.90836	7.04756	7.50584	8.15526
ZNF547	6.70933	6.83125	6.88466	6.7802	6.86368	7.12109	6.9892	6.82941	6.84349	7.40699	6.87051	6.93408	6.76981	6.8538	6.98524	6.72742	6.95612	6.69294	6.8105	6.81332	6.68973	6.80815
ZNF546	6.95229	6.88604	6.88733	7.10719	6.99539	6.98269	6.83353	6.9922	7.52049	6.63155	7.01079	6.90245	6.99158	7.2575	7.24092	7.24753	6.99319	7.14251	7.03328	7.33006	7.29097	6.99337
ZNF544	6.87395	6.86366	6.94236	6.91522	6.93174	6.90752	6.91864	6.85494	6.82394	7.15647	6.78462	7.04394	7.02686	6.88912	7.05012	6.62599	6.81751	6.87137	6.66923	6.88435	6.84867	6.79427
ZNF543	6.73385	6.82701	6.7246	6.78952	6.96763	6.79414	6.82767	6.7559	7.09362	6.97952	6.82292	6.85749	6.77296	6.68448	7.0678	7.00835	6.89828	6.90608	6.79062	6.80953	6.84147	6.88367
ZNF542P	7.01984	6.75816	6.80029	6.7577	6.9619	6.87104	6.97446	6.91591	6.83294	6.96073	6.80625	7.11712	6.80182	7.00811	7.00679	6.81913	6.93404	6.83923	6.6499	7.05553	6.87266	6.96084
ZNF541	8.98645	9.38227	8.35	9.6807	8.93468	8.59025	8.05409	9.68403	7.55603	8.99003	9.33303	9.56953	9.02089	9.50696	8.50845	7.94414	7.8367	8.74821	7.7793	8.72431	8.55566	8.57553
ZNF540	6.84349	7.02472	6.80029	6.77453	6.78368	6.79311	6.83353	7.04693	6.68074	6.79037	6.80894	6.92278	6.80464	6.77453	6.82056	6.82285	6.89375	6.83644	6.78865	6.87483	6.84432	6.88912
ZNF536	8.86337	9.03815	8.70382	7.64872	7.60069	7.66625	9.53187	7.82101	9.89317	8.20345	7.7502	7.72311	8.26906	7.98794	8.96332	8.83984	8.10512	8.31927	8.47151	8.33916	8.21627	7.74381
ZNF532	7.10227	7.13142	6.86207	7.07171	7.11705	7.06138	7.38098	6.9554	6.94268	6.86781	7.07362	7.12796	6.84652	7.27646	6.91027	7.13905	7.18401	6.86422	6.90852	7.09535	6.81698	6.83732
ZNF530	7.85214	7.9986	7.68259	8.27282	8.03785	8.15018	6.97446	8.0567	7.41668	8.2647	8.40488	7.81043	7.93337	8.30487	7.85052	7.56325	8.48855	8.60259	7.79	8.03383	7.45323	8.42449
ZNF529	6.65889	6.76247	7.00309	6.85238	6.77237	6.71419	6.86879	6.86368	6.99983	6.94849	7.17042	7.04816	6.78949	6.93352	6.7801	6.70075	6.74328	6.87456	6.80266	6.84657	6.72745	6.87417
ZNF528	10.0754	10.0037	10.1577	9.64983	9.79037	9.67724	10.1594	9.95724	10.1607	9.83531	9.59534	9.52835	9.63419	9.64501	10.3096	10.1352	9.46075	10.1688	9.99316	9.74008	10.1368	9.7916
ZNF527	7.07581	6.89642	6.93695	7.29072	7.29735	7.45191	7.08501	7.32276	7.30613	6.8896	7.10225	7.29261	7.13414	7.12265	7.04803	6.9089	6.79835	7.19437	7.34847	6.96549	7.34833	7.23382
ZNF526	6.62704	6.81698	6.74637	6.78447	6.96661	6.93129	6.95629	6.7686	6.98582	6.92372	6.93342	6.87021	6.97294	6.84622	6.77466	6.70075	6.98844	6.76059	6.63647	6.99022	6.85045	6.88367
ZNF525	7.42829	7.86601	7.91881	7.47892	7.42628	7.56571	8.36829	7.34855	7.82211	7.60884	7.58894	7.36532	7.51144	7.27378	8.06207	8.53492	7.81909	7.57707	7.8027	8.09123	8.05921	7.49747
ZNF524	6.91264	6.74906	6.78607	6.68679	6.66007	6.79634	7.80646	7.10208	6.93648	6.93336	6.90892	6.96148	6.97802	6.54481	6.76514	6.63513	6.72626	6.56696	6.73989	6.67913	6.78492	6.70815
ZNF521	7.04825	6.67718	7.06405	7.02686	7.00687	6.76932	7.60807	6.93367	6.92369	7.33261	6.9671	7.2199	6.78832	7.10264	7.02474	7.12384	6.90916	7.04001	7.10588	7.07611	6.90031	6.921
ZNF519	8.39288	9.19003	8.01617	9.03617	9.43125	9.04371	7.99846	8.85664	8.50386	9.2243	8.69931	8.94218	9.01124	8.76557	8.58881	8.39693	9.3298	8.88754	9.01651	8.60158	8.86142	8.85349
ZNF518B	11.0654	12.3223	10.8086	10.4718	11.6365	11.0654	10.396	10.5015	10.7845	12.2987	11.2742	9.29514	9.67627	10.7914	9.63829	9.13919	10.9151	11.1415	11.1074	9.16491	9.22881	10.0805
ZNF518A	8.17132	8.12962	8.8729	7.66169	7.75514	7.73306	8.74567	7.54521	8.40253	8.27113	7.72735	7.73497	7.39813	7.64761	7.61174	7.77476	7.72199	7.51938	7.62301	7.66327	7.28516	7.40905
ZNF517	6.80743	6.7354	6.94236	7.15707	6.89375	6.85075	6.61753	6.95022	6.81885	6.66521	6.76974	6.76574	6.68592	6.90565	6.97155	6.55127	6.7202	6.83066	6.67658	6.67546	6.66674	6.74801
ZNF516	6.80451	6.98206	7.04513	6.94825	7.33256	7.06843	6.81653	7.11708	7.19286	6.9063	6.77838	7.06205	6.9987	7.12636	7.01816	7.02657	6.99074	7.12977	7.03885	7.26887	7.32238	7.16185
ZNF514	6.99947	7.09516	7.26261	7.24093	7.22851	7.23891	7.08501	7.02919	8.06472	6.9089	7.42501	6.96457	7.22293	6.93423	7.40617	7.56932	7.35853	7.34887	7.34223	7.28776	7.28985	7.13534
ZNF513	6.7617	6.64023	6.92011	6.89245	6.88169	6.51335	6.7039	6.64376	6.95212	6.86004	7.06119	6.83727	6.83246	6.86845	6.72562	6.74856	6.82226	6.68377	6.76974	6.70885	6.60745	6.74402
ZNF512B	7.35638	7.29169	8.30654	7.06974	6.77969	7.22117	7.67842	7.34286	7.47054	7.05566	7.4828	7.20664	7.28326	7.10719	6.92566	7.15313	7.10791	7.04243	7.19242	7.00892	7.16393	7.21005
ZNF512	6.85521	6.99779	6.93979	6.85437	6.80638	6.7212	6.75232	6.82159	6.70859	6.72404	6.85188	6.83911	6.76514	6.83632	6.84856	6.6191	6.64724	6.75754	6.60114	6.76932	6.58224	6.7853
ZNF511	7.25976	7.45357	7.14404	7.10592	7.19682	7.17918	8.15864	7.05258	7.42169	7.24611	7.17449	6.83479	6.97596	6.91825	7.52178	7.60452	7.66323	7.30838	7.53413	7.41071	7.36675	7.35931
ZNF510	12.4949	12.8347	13.2573	13.9628	13.9468	13.756	13.676	13.6071	13.2573	13.0553	13.8122	13.4895	13.2744	13.61	13.3306	13.2463	13.8265	13.4277	13.6819	13.5528	12.8447	13.7516
ZNF507	9.44677	9.4388	8.97318	9.9124	10.1063	9.39024	10.536	9.99109	10.8108	10.1656	10.2809	9.56641	10.2169	10.4144	12.2475	12.0325	11.6788	10.7682	10.9613	12.194	11.4912	11.015
ZNF503-AS2	7.68823	7.92158	7.86697	8.1529	7.89953	7.67287	8.20672	7.97662	8.3194	7.1788	8.3451	7.8707	8.15658	7.88306	8.73786	9.21484	8.99439	8.58038	8.41617	9.01115	8.8374	8.69897
ZNF503	7.63185	7.09779	7.26261	7.87523	7.62732	8.14985	7.34856	7.46537	7.03639	6.90039	8.00545	7.54506	7.7324	7.75459	8.54244	8.05529	9.1371	8.44986	8.61478	8.77267	8.09315	8.15204
ZNF502	8.81615	8.46924	8.47379	8.836	8.34212	8.16614	8.86361	8.35719	8.83467	8.69024	8.52411	8.57981	8.47369	8.33872	8.56175	8.30862	8.34334	8.38996	8.17711	8.53902	8.44522	7.88849
ZNF501	8.60376	8.2679	8.51839	8.05581	7.99438	8.06643	8.42807	8.32942	8.05914	8.65626	8.1209	7.93366	7.85832	8.04098	8.39542	8.06943	8.30724	7.69534	7.80026	8.59685	7.7294	8.02728
ZNF500	6.98549	7.02234	6.88196	6.81937	6.6856	6.86876	6.90533	6.91172	7.03288	6.93642	6.89458	6.91522	7.07218	6.94839	6.69345	6.73263	6.7723	6.73385	6.92699	7.13196	6.88604	6.93215
ZNF497	10.2064	11.008	10.0627	9.757	10.3713	10.755	9.30346	10.0327	9.7169	10.5934	9.70438	9.61073	9.26919	10.1901	9.82027	9.69223	11.1241	10.3839	10.1322	11.0444	9.58196	10.3511
ZNF496	6.92337	6.95426	6.91476	6.99564	7.16863	6.96603	6.9892	6.99358	6.84101	6.83935	6.94572	6.9243	6.7723	6.79204	6.89382	7.03077	6.95179	6.74153	6.85818	7.05005	6.94012	6.85463
ZNF493	7.75565	8.08058	7.49386	7.81331	8.29726	8.1882	6.91487	7.86998	7.05113	8.1452	7.61875	7.84413	7.57242	8.08089	8.80299	8.22564	8.88954	8.26071	9.12255	7.31797	9.02382	8.08463
ZNF492	12.1561	12.5741	12.059	12.5293	12.4825	12.8909	10.8718	12.9994	13.35	12.5087	12.38	12.6266	12.8605	12.2725	11.0565	10.1045	12.3837	12.2525	10.4162	12.6968	9.76272	11.3259
ZNF491	6.8591	6.99329	6.73989	6.78236	6.67851	6.79414	6.81653	6.7352	7.04694	6.87269	6.79393	6.66239	6.79152	6.69816	6.78567	6.83164	6.79393	6.78353	6.84109	6.7067	6.79393	6.96672
ZNF485	8.48109	8.39822	8.26026	8.30756	8.25406	8.49683	8.48574	8.39531	8.08762	8.24011	8.82592	8.33222	8.57674	8.31698	8.8321	8.63558	8.93874	8.41568	8.31444	9.1062	8.42525	8.02081
ZNF484	6.87537	6.76489	6.88466	6.86199	6.98744	6.81804	6.79933	6.86368	6.85812	6.9063	6.9964	6.78709	7.01719	6.97363	7.00172	7.01967	6.82007	6.98206	7.06995	6.98452	7.05611	6.99189
ZNF483	12.0044	12.373	11.8911	11.8157	11.7871	11.9755	12.0393	11.87	12.1901	11.8575	12.1487	11.6577	11.8122	11.8179	12.1561	11.9653	11.4167	11.2856	11.15	12.0257	11.4343	11.4902
ZNF480	6.91264	6.82515	6.83328	7.06974	6.87596	6.95673	7.06405	7.09366	6.86423	7.10545	6.92503	6.9018	6.74453	7.10137	6.83935	7.08563	6.64482	6.99875	6.86849	6.86848	6.95482	6.8703
ZNF48	6.88298	7.17134	6.85283	6.80418	7.10146	6.76484	6.96731	6.97194	6.93009	6.88409	6.94343	6.89065	6.75325	6.94272	7.2967	7.00076	7.14647	6.93587	6.8865	7.13023	7.12216	6.81698
ZNF474	10.3675	10.8386	11.1656	9.47371	9.67163	9.51123	11.4264	9.42519	10.9906	10.5064	9.389	9.33375	8.70898	9.35334	9.97431	9.95146	11.015	9.88739	10.6293	10.7055	9.76589	9.57255
ZNF473CR	6.59496	6.84568	7.05116	7.08299	7.33322	6.97294	7.17464	7.21578	7.30613	7.18286	7.14368	7.29736	7.09448	7.0152	7.87543	8.56217	7.75931	7.51435	7.57854	7.81703	8.01373	7.61362
ZNF473	13.8169	13.6431	13.7835	13.5997	13.8874	13.6819	14.1781	13.5691	14.0177	13.9589	13.7676	14.3273	13.0053	13.5075	13.3779	13.3282	13.8081	13.4862	13.744	13.5184	13.008	13.7158
ZNF471	8.00503	8.21286	7.36784	8.75612	9.64024	9.54477	8.15358	9.53319	7.86854	8.42557	8.845	9.04681	9.11373	9.43771	9.23265	9.01158	8.91557	8.89945	9.55055	8.31206	9.66944	9.13681
ZNF470	7.62823	7.46751	8.08686	7.27574	7.84944	7.50132	7.43144	7.24501	7.07809	7.60269	7.07362	7.42899	7.22383	7.50914	7.45161	7.166	7.37245	7.41341	7.5308	7.05553	7.55495	7.54359
ZNF469	6.76484	6.90514	7.04794	6.82806	6.96285	6.88661	6.9964	6.91208	6.72406	6.95465	6.92206	6.9939	6.78325	6.83516	6.92254	6.92462	7.03545	6.95895	6.8621	6.93597	7.23995	6.89759
ZNF468	9.42912	9.8959	9.19114	10.7151	10.6151	10.2906	8.98586	10.7206	9.04541	9.06291	10.8249	10.4893	10.7604	10.8208	11.1415	10.7147	10.8167	11.0331	10.8435	10.7591	10.9687	10.8423
ZNF467	6.90131	6.88792	6.81698	7.05904	7.16026	7.05738	6.9964	6.87533	6.75168	7.10545	7.00352	6.97499	7.20208	7.04557	7.04257	6.88725	6.91179	6.84633	6.87074	7.07611	6.88776	6.79427
ZNF462	9.11787	9.93135	8.24445	9.45628	9.60731	8.87023	9.39474	9.69288	9.38801	8.80854	9.66379	8.91005	8.675	9.34324	11.2454	10.7961	11.519	11.214	11.1204	11.2688	10.9091	10.7666
ZNF461	6.94014	6.83351	6.97459	6.85344	7.23164	6.92262	6.88409	7.00179	6.95551	7.11253	7.04095	6.77878	7.00392	7.18203	7.12619	7.06157	6.92541	6.9616	7.20135	7.01536	7.22333	6.98981
ZNF460	8.33642	8.07822	8.45732	8.26163	7.45073	7.59173	8.25982	7.92679	7.70392	7.8232	7.8626	7.9101	8.01514	8.02213	8.24934	7.85882	7.87092	7.92525	7.95871	7.6668	8.23109	7.76121
ZNF454	7.11918	6.72404	6.88466	6.93912	6.87414	6.89792	6.99293	7.13381	6.92369	6.93976	7.10493	7.02201	6.86634	6.81653	7.01426	6.82455	7.14647	6.87456	7.06667	6.94636	6.79731	6.921
ZNF451	7.33039	6.94938	7.17702	6.9274	6.81366	6.78624	6.97808	6.93601	7.01853	6.95151	6.9568	6.90658	6.96891	7.32227	7.01284	7.00581	7.23411	6.85329	7.26169	7.00075	6.93158	6.914
ZNF45	8.91271	8.47674	8.79254	8.69779	8.36604	8.31711	8.76923	7.92249	8.80273	8.29531	9.15102	8.28731	8.75808	8.51514	8.54621	8.04722	8.07768	8.34877	8.50868	8.25635	8.24219	8.17999
ZNF449	7.09153	6.90941	7.2492	7.11527	7.01351	6.90408	7.32605	6.96571	6.8701	6.9089	7.12805	7.14148	7.15051	7.19231	7.09696	6.94569	7.12782	7.11837	7.12418	6.91619	7.08154	6.7679
ZNF446	7.24259	6.90722	7.10359	7.03491	6.89908	7.13415	6.97446	7.0095	7.30613	7.11253	6.87209	6.93581	6.96651	6.71268	6.8544	7.0925	6.96361	6.89544	6.93129	6.81332	6.98222	6.88912
ZNF445	7.10912	7.3041	7.26261	7.11829	6.92014	7.25301	7.36459	7.31425	7.28486	6.85222	7.39684	7.19682	6.93425	7.37108	7.1874	7.12931	7.17509	7.08693	7.16451	7.27333	7.19916	7.05107
ZNF444	6.84545	6.80825	6.80994	6.754	6.63461	7.0099	6.80214	6.88105	6.86711	6.77323	6.76247	6.94306	6.86175	7.03528	6.74191	6.64895	6.93642	6.73385	6.76029	6.90985	6.7616	6.8927
ZNF443	7.15566	6.93342	6.80029	6.86199	7.01906	7.11458	7.27087	6.83328	6.79374	7.06214	6.90675	6.90408	6.95987	7.01603	6.8591	6.87292	6.92098	6.8968	7.06995	6.7959	6.91478	6.83912
ZNF442	12.5683	12.1283	11.9371	12.1728	11.5125	11.9	12.714	13.1876	12.6968	12.6868	13.5888	13.2463	13.4277	13.6671	10.8136	10.7856	11.2678	10.7266	11.5742	10.5571	11.5482	11.9806
ZNF441	6.87537	6.73382	7.29789	6.94194	7.03288	6.91522	7.03888	7.03911	7.0393	6.97294	6.89898	7.12796	6.82806	7.04235	7.19849	7.30953	7.05095	7.0172	6.99527	7.15664	6.85202	7.12168
ZNF440	7.01151	7.05021	7.61958	7.07219	6.9922	6.91994	7.14315	7.03945	7.19286	7.08371	7.16842	6.84975	6.99678	6.87688	7.06927	7.20881	6.91179	7.18045	6.92268	7.14128	7.10084	7.01148
ZNF439	6.98355	6.83975	6.85749	6.79357	6.9022	6.88196	7.0272	6.94012	7.36252	6.86498	6.84545	7.07209	7.00679	6.82464	6.98072	7.34026	7.01545	6.85329	6.8621	6.88851	7.05322	7.07753
ZNF438	8.55545	8.56961	8.59811	7.54102	7.42065	7.30318	8.11584	7.61362	8.27068	8.34522	7.86922	7.30292	7.70597	7.85922	7.97963	7.7387	7.76836	7.72871	7.64858	7.87582	7.59445	7.43954
ZNF436-AS1	7.02899	6.90514	6.88196	6.77253	7.09867	6.7397	6.84545	6.60501	7.2269	7.10166	6.70156	6.85711	6.92046	6.857	7.04585	7.1925	6.9184	7.11276	6.89458	6.90355	7.16544	6.99895
ZNF436	8.34689	8.343	8.73874	7.83814	8.04277	7.76646	8.50827	7.63254	8.56986	8.5642	7.88672	8.40751	7.97326	7.30455	8.28432	8.13973	7.76551	8.37574	7.72041	8.03118	7.99476	7.80775
ZNF433	6.89284	6.89858	6.80994	6.80182	6.74828	6.75986	7.27629	6.92864	7.02926	6.9089	6.84153	6.94567	6.76703	6.70978	6.78567	6.88725	7.23954	6.83644	6.86424	6.86634	6.90352	7.07573
ZNF432	7.96289	8.18554	8.23665	8.81081	8.59995	8.45225	8.22971	8.74171	8.26223	8.126	8.84141	8.70628	8.91363	8.23645	8.13	8.67317	8.72025	8.53575	8.37241	8.67507	8.27155	8.5551
ZNF431	6.69619	6.81235	6.95151	6.75493	6.66766	6.94637	6.66094	7.06178	7.10557	6.87788	6.76247	6.96991	6.93152	6.86789	6.83001	6.63652	7.0134	7.0069	6.74655	7.2397	6.98222	7.22435
ZNF430	6.78832	6.89248	7.10359	6.82222	6.8447	6.81346	7.39027	7.29566	6.97812	6.83935	6.98656	7.10291	6.95664	7.25882	7.00849	6.65429	6.70224	6.94361	6.768	6.70149	6.6695	6.96084
ZNF43	7.91689	8.0897	7.36784	8.0082	8.1033	8.27796	7.70457	7.71258	6.81392	7.41066	7.90222	7.60354	7.93066	7.62102	7.2182	7.37053	7.63185	7.78841	7.67907	7.54871	7.22598	7.72687
ZNF429	6.87032	7.35066	6.75798	7.77678	7.47786	7.08477	6.85131	6.94657	6.77737	7.42266	7.07581	6.91522	6.94338	7.49703	6.80047	7.17585	6.87084	6.93882	6.80266	7.3967	6.76489	6.75109
ZNF428	6.79522	6.92846	6.78607	6.93474	6.8447	7.00632	6.81067	7.34855	6.93009	6.74367	6.96649	7.11289	6.89838	6.6824	6.81548	6.91135	6.81751	6.94638	6.96781	7.12609	7.11272	6.88724
ZNF426	8.12086	8.38452	8.16661	7.34436	7.77137	7.36678	7.21494	7.4208	8.34405	8.03821	8.55678	7.33065	8.15311	7.74112	7.79487	7.50217	8.14437	8.20745	8.70093	7.88745	7.90429	7.90388
ZNF425	8.0287	7.90145	7.77203	8.81826	8.94378	8.83669	8.41141	8.67993	8.1175	7.62294	9.1842	8.78792	9.03377	9.15621	8.56611	8.10041	8.5363	8.59567	8.58711	8.69615	8.6293	8.42035
ZNF423	7.19862	6.69643	6.7672	7.02854	6.78803	7.10032	6.7039	7.19284	7.31892	6.98319	7.06776	7.07808	6.97937	7.1637	7.69415	7.84942	7.42628	7.6438	7.54409	7.68778	7.65722	7.35842
ZNF420	6.71711	6.88792	6.94852	6.85543	6.79932	6.8051	6.81653	6.91078	7.18872	6.84458	6.78775	6.80578	6.67462	6.70905	6.67692	6.86182	6.81332	6.74815	6.78414	7.02175	6.94299	6.89596
ZNF419	7.8243	7.74027	8.23512	7.41857	7.45037	7.55566	8.45901	7.72199	8.18242	7.92124	7.66651	7.65945	7.31356	7.42086	7.46604	8.16852	7.52853	7.53322	7.59825	7.21993	7.583	7.4258
ZNF418	6.78368	6.79031	6.92011	7.00653	6.97276	6.91312	7.01573	6.97802	6.89019	6.91179	6.95882	7.02333	6.92959	6.89273	7.2988	7.14611	7.36799	7.13913	7.33178	7.34955	7.4111	7.34616
ZNF417	6.83975	6.77668	6.8948	6.99873	7.02719	7.00955	6.89011	6.97567	6.61015	6.87529	6.77453	7.06109	7.08861	7.01347	6.91705	7.02435	7.00434	6.72574	6.92923	6.92503	6.98619	6.85951
ZNF416	7.76422	7.56085	7.79792	7.63681	8.3071	8.12859	8.23158	8.22178	8.24736	7.73786	8.10502	8.21765	8.32865	7.89587	8.13538	8.51694	7.75931	7.63894	8.0654	8.11777	8.23391	8.05807
ZNF415	6.81885	6.94739	6.98866	6.99062	6.80544	6.84169	6.89933	7.00972	7.25404	6.90311	6.6934	6.96403	6.70464	6.88979	6.9822	7.0925	6.78567	7.07218	6.89664	7.04095	6.83167	6.95421
ZNF414	10.586	11.1604	10.6967	10.3092	9.33746	9.3523	10.9257	10.305	10.5564	10.6604	10.8234	10.4854	10.1631	9.74705	9.73767	9.3288	10.5437	10.1939	10.0578	9.91804	9.73324	9.91784
ZNF410	7.27662	6.82701	6.65412	7.08343	7.05186	6.98635	6.74199	6.86207	7.02234	6.66931	6.8603	7.02201	6.77487	6.95874	6.88411	7.06985	6.7723	6.73219	6.95237	7.13881	7.06868	7.16627
ZNF41	7.25726	7.16394	6.98866	6.71722	6.87876	7.02472	6.85711	6.93342	7.18489	7.23138	7.02385	6.9922	6.8897	6.96755	6.99608	7.11494	6.85055	6.96891	7.05968	7.04756	6.93878	7.13534
ZNF408	7.10581	6.8792	7.33201	7.28615	7.10101	7.05969	7.40176	6.94585	7.17339	7.1159	6.97016	7.02062	7.17204	7.18143	7.506	7.45666	7.28582	7.26953	7.32604	7.4646	7.23775	7.24897
ZNF407-AS1	6.87395	7.07194	7.26914	7.29464	7.07368	6.9471	6.9711	7.13959	6.9686	7.09433	7.10138	7.08881	7.02796	7.11054	7.4957	7.19704	7.34779	7.05942	7.20685	7.27333	7.36675	7.44959
ZNF407	7.24259	6.86795	6.7719	7.02158	7.41562	6.96211	7.08881	7.13165	6.61948	7.12751	6.921	7.04578	6.99158	7.03036	7.19492	7.15618	7.41668	7.29066	7.15495	7.12042	7.02441	7.28857
ZNF404	11.3683	13.1461	9.72082	12.2604	11.236	11.2019	9.32798	11.745	10.1925	11.0531	11.7804	11.7434	11.4316	12.3156	11.474	10.9748	13.1876	12.1385	11.73	12.607	11.0636	11.1802
ZNF398	7.13351	6.89011	6.82437	6.88776	7.10453	6.87366	7.87443	6.83052	7.06259	7.01523	7.05351	6.76391	6.9018	6.92997	7.57654	7.29495	7.76605	7.01961	7.21983	7.54109	7.26528	6.84424
ZNF397	7.04329	6.97741	7.06405	7.3681	7.12331	7.12294	6.88409	7.18404	6.99983	7.35315	7.10782	7.24152	6.99093	7.19468	7.02062	7.01076	7.21595	7.16393	7.09198	7.01974	7.25296	6.99527
ZNF396	6.91264	7.05021	6.57533	6.92999	7.03933	7.39549	6.94536	6.96967	7.16926	6.93022	7.20894	7.10631	7.13076	7.2577	7.23676	7.00581	7.0248	7.12876	6.93893	6.87051	6.94636	7.06448
ZNF395	7.61685	7.4165	7.98303	7.14428	7.3408	7.16613	7.84674	7.42926	7.10137	7.06214	7.46602	7.03821	7.10766	7.41395	7.2147	7.0596	7.30117	7.07573	7.02599	7.18434	7.11272	7.17659
ZNF394	8.20478	7.85232	7.89323	8.38721	8.30451	8.42311	7.90773	8.05981	7.93636	7.55943	8.09945	8.3305	8.42353	8.21267	8.22979	7.94176	8.02071	8.11939	8.04093	8.06147	8.43848	8.35339
ZNF391	8.35816	8.55794	7.80646	10.0314	9.63308	9.76624	8.25982	9.41074	8.77571	9.02477	10.0055	10.091	10.1031	10.0113	8.34097	8.86526	8.89512	9.5225	8.67289	8.82763	8.91485	9.30413
ZNF385D	7.34833	7.1415	7.78887	7.89004	7.79932	7.88251	7.15707	8.18554	7.80341	7.37623	7.91909	8.00374	8.10646	8.07795	8.42897	8.67557	8.14269	8.06092	7.99202	8.24995	8.32415	8.07925
ZNF385C	7.17485	6.83351	7.22849	7.02013	7.00532	7.22437	6.9964	7.06942	7.0076	7.11253	7.02109	7.05485	7.01719	6.8316	7.07666	6.97159	6.86847	7.58377	7.43184	7.06266	6.98984	7.84695
ZNF385B	6.75859	7.04743	7.03293	6.80898	6.73247	6.91824	7.16158	6.77072	6.91721	7.14531	6.79343	6.74542	6.80867	6.79388	6.72742	6.77962	6.82806	6.71207	6.82025	6.7712	6.83507	6.74065
ZNF385A	7.87027	8.39415	8.59033	7.80957	8.15443	8.43333	7.09742	7.91371	8.03344	8.57117	7.61143	7.70733	8.25026	8.46054	7.15503	6.99448	7.77904	9.43166	8.25855	6.96071	7.55188	8.45257
ZNF384	7.97406	8.10735	8.06138	7.72588	7.39502	7.51403	8.59042	7.6338	8.00559	8.07802	7.83249	8.03435	7.84645	7.74197	7.92005	7.81454	7.5535	7.69447	7.60452	7.58394	8.00845	8.20057
ZNF383	6.65687	6.84801	6.80483	6.86661	6.78274	6.90752	6.78564	6.90855	6.85507	6.83471	6.82997	6.92802	6.90529	6.71268	6.77466	7.04803	6.96824	6.81763	6.72404	6.86224	6.95673	6.97937
ZNF382	6.95553	6.88149	7.24582	6.89752	6.63334	6.86983	7.22994	6.83825	7.3106	6.79345	7.11361	7.1205	6.85766	7.03392	6.85045	6.67718	6.76779	6.72164	6.77177	6.87681	6.69494	6.70138
ZNF37A	9.09375	9.73706	8.2623	8.57536	9.47935	8.97435	8.88061	8.38112	9.4279	9.51198	9.35833	7.82262	8.45712	8.99927	8.7057	9.07444	8.43724	8.5167	7.86163	9.36175	8.05233	7.84319
ZNF367	6.87733	6.9912	7.24255	7.36675	7.59116	7.30931	6.91487	7.2818	7.24083	6.9964	7.46375	7.67386	7.51806	7.37329	6.99166	6.79575	6.76779	6.76512	6.94508	6.71839	6.75849	6.66029
ZNF366	6.75727	6.71939	6.79805	7.07642	7.07806	7.17193	6.86598	7.03799	7.37269	6.97952	7.02806	7.11023	6.8892	7.08152	7.15077	7.17329	6.99319	7.0284	6.88411	6.74153	6.87899	6.88159
ZNF365	9.40297	9.53615	9.15358	9.79098	9.68281	10.2454	9.093	10.4611	9.67671	9.26849	9.7773	9.68906	9.78261	9.67976	10.58	10.6706	10.728	10.5309	10.4279	10.9002	10.4739	10.2196
ZNF362	7.48351	6.94938	7.02059	7.97785	7.79871	8.82036	7.17054	7.50967	7.20125	7.18699	7.66391	7.80747	7.7719	7.53341	6.95448	7.02215	6.87296	6.88017	7.15655	6.78806	7.10225	6.95758
ZNF358	7.15362	6.77847	6.9775	7.1752	6.77782	6.87747	7.09319	7.25274	6.8081	7.03514	6.92039	7.14029	6.95987	6.80397	7.50954	6.92462	7.00648	7.12977	7.17087	7.07843	7.4425	6.87417
ZNF354C	8.18763	7.78503	7.25546	9.14373	9.24649	9.63854	8.7395	9.24053	8.25061	8.7375	9.63937	9.23626	9.30374	9.1646	9.89056	9.82752	10.2434	10.0924	9.94092	10.1893	10.0738	9.9103
ZNF354B	8.41552	8.0897	8.16258	8.7824	8.18983	8.38803	7.74669	7.94998	7.83535	8.54289	8.10796	8.62732	8.35922	7.80217	7.13017	6.98409	7.11708	7.73061	7.47054	7.11168	7.26634	7.36654
ZNF354A	7.13675	7.02472	6.79127	7.39923	7.38263	7.70816	7.83256	7.26995	7.12887	6.9997	6.97016	7.32694	7.26949	7.56646	7.34292	7.23967	7.232	7.23885	7.22418	7.20279	7.27103	7.29495
ZNF350	6.99729	6.58171	6.81227	6.87537	7.07643	6.82394	6.83052	7.01818	6.73169	6.81931	6.92152	6.90722	6.77453	6.85846	6.771	6.82806	6.98844	6.98409	7.02777	6.99234	6.96885	7.07194
ZNF35	6.9335	7.0002	6.75302	6.74946	6.69472	6.76254	7.42671	6.85048	7.13352	7.0246	6.69231	6.80234	6.94557	6.90565	6.87715	6.9757	6.81548	6.93724	6.58082	6.81516	6.86224	7.0026
ZNF347	7.37881	7.50526	7.17702	7.64056	7.52066	7.50285	7.27629	7.67594	6.79374	7.10545	7.3411	7.47865	7.29928	7.34047	7.90606	7.58724	7.74685	7.46732	7.66206	7.99868	7.4425	7.18356
ZNF346	8.52385	9.20371	8.44971	8.58428	8.51252	8.77408	9.08349	9.38246	9.39044	8.83076	8.90402	8.41373	8.46054	9.07289	9.77667	9.82316	8.42353	8.23462	8.5172	9.21268	8.88693	8.137
ZNF345	6.84545	7.22226	7.08502	7.06531	6.97006	6.98721	7.0272	7.26741	6.76195	6.9697	6.9568	7.00957	6.98066	7.40923	6.90049	6.9925	6.97442	7.05578	7.05493	7.00499	6.94508	7.12836
ZNF343	6.9957	7.34817	7.54349	7.25945	7.10592	6.87524	7.06805	7.07084	6.8385	6.84195	7.04943	7.09043	6.9895	7.03283	7.21979	7.13165	6.98844	6.93071	6.88193	7.22174	6.93158	6.95021
ZNF341	6.68073	6.68437	7.00575	6.70923	6.7146	6.69809	7.03082	7.03545	6.90852	6.92372	6.86846	6.82682	6.69574	6.75859	7.00849	6.86542	6.86207	6.86687	6.7146	6.81704	6.82318	6.89959
ZNF34	7.54046	7.61225	7.70588	7.48022	6.9619	7.27893	7.01158	7.23774	7.16926	7.50752	7.29573	7.13759	7.21689	7.37329	7.52178	7.33768	7.7207	7.28635	7.31181	7.63543	7.21876	7.29742
ZNF33B	8.42173	8.33782	8.8374	8.51002	8.54918	8.79594	8.11584	8.34992	7.7234	8.60134	8.43599	8.86485	8.50194	8.37981	8.87605	8.2792	8.22892	8.21627	8.07983	7.80992	9.11074	8.47459
ZNF33A	6.72901	6.92846	6.56974	7.10498	7.25236	7.14647	6.85131	7.35892	6.78832	6.80125	6.99873	7.36087	7.10527	7.17852	7.44184	7.28873	7.43317	7.09988	7.37489	7.63926	7.33472	7.65496
ZNF337	6.95553	7.26615	7.31533	7.17147	7.02482	6.8474	7.44616	6.92028	7.38551	7.05205	7.11795	7.01906	7.08639	7.00099	7.06095	7.10981	7.11275	7.24985	7.10588	7.43644	7.33691	7.26875
ZNF335	7.60438	7.89681	7.46812	7.95758	7.6405	7.52387	7.95077	7.57041	7.99302	7.66972	7.67079	7.59538	7.4572	7.45947	7.64669	7.73197	7.91821	7.22831	7.54482	7.75035	7.31019	7.45508
ZNF334	11.4444	11.73	10.9965	11.0254	12.1715	11.6695	10.5589	11.2775	11.168	12.2081	11.2042	10.5597	10.4019	11.6171	10.3846	10.2918	11.9498	11.8561	11.6979	12.0227	10.1585	11.5379
ZNF333	7.31273	7.20505	7.24255	7.42628	7.6041	7.3874	6.89933	7.27905	6.96543	7.2389	7.33163	7.17456	7.71631	7.73978	7.23789	7.1925	7.67413	7.4773	7.49661	7.39028	7.68437	7.38042
ZNF331	8.26857	7.93006	8.42702	9.09663	7.94195	8.86318	7.34856	10.5309	6.98582	7.73112	9.9219	9.35355	9.29564	8.28738	8.24559	7.07832	7.99084	8.57958	7.64522	8.25732	6.98619	9.1349
ZNF330	6.97669	6.80625	7.06405	7.0468	6.94632	7.00514	7.00017	7.29085	6.97812	6.9898	6.95113	6.97587	7.11312	7.00846	6.97802	6.86004	7.07171	6.97669	7.16764	6.9295	6.95301	7.14151
ZNF329	6.82343	7.0002	6.89248	6.6806	7.33189	6.76932	6.90237	6.88206	7.19286	6.67204	6.89536	6.87964	6.90111	6.89138	6.76703	6.69696	6.77921	6.83644	6.69386	6.83728	6.86057	6.70138
ZNF326	13.7002	13.7323	13.7641	12.0074	12.0483	11.7056	13.5221	11.9371	13.4536	13.8518	12.7316	11.2378	12.3156	12.4741	13.4213	13.111	12.8533	12.4038	11.9204	13.1591	11.9989	12.0241
ZNF324B	8.29256	8.31444	7.60982	8.03408	7.85638	7.51513	7.27087	7.68778	7.86207	7.59556	7.44441	8.04345	8.24743	8.29842	7.15077	6.83671	7.00434	7.50284	7.22849	6.87872	7.40448	7.54359
ZNF324	8.72289	8.28233	8.70695	8.88482	8.66455	8.62915	8.27549	8.72778	8.38334	8.74307	8.49261	8.76763	8.50237	8.589	8.33856	8.34483	8.16673	8.50115	8.61603	8.01366	8.59837	8.89053
ZNF322	7.51681	7.87338	7.37505	7.98772	8.57316	8.45076	7.69214	8.05581	7.37269	7.34041	7.68831	8.17812	8.01467	8.31174	6.98844	7.34207	7.12977	7.47585	7.5408	7.21094	7.0395	7.70588
ZNF320	7.01641	6.83596	7.2717	6.99692	7.20154	7.39468	6.84264	7.08445	6.98582	6.98624	7.05563	7.22763	7.14249	6.92192	6.76703	6.68437	6.80871	6.7397	6.76663	6.47424	6.73707	7.05252
ZNF32	8.97086	8.46043	8.68012	10.3071	10.2031	10.0824	8.98819	9.87148	8.99854	8.23779	10.3341	9.88534	10.1997	10.1122	9.62695	9.72415	9.90639	9.4157	9.63324	9.99267	10.277	10.3274
ZNF319	8.97364	10.0682	9.52868	9.76966	8.89017	9.15862	8.67064	9.48005	8.55794	9.30374	9.36249	8.98909	9.7187	9.65243	7.82253	7.32056	8.28069	8.67754	8.62741	7.98639	7.48984	9.45937
ZNF318	9.95666	9.84949	10.1696	9.45992	9.44891	9.03393	10.2686	9.3364	10.1113	9.72015	9.52626	9.78474	9.60548	9.25359	9.30588	9.61032	9.19585	9.67265	9.27362	9.35418	9.06275	9.16657
ZNF317	7.02899	6.75816	6.92533	6.93979	6.70933	6.88715	7.0468	7.11276	6.87272	6.84731	6.83544	6.88227	7.17449	6.81653	6.83556	6.75054	6.62613	6.69294	6.73781	6.69201	6.8758	6.73724
ZNF311	7.50234	7.85903	7.99153	8.01915	8.31486	7.68029	7.3363	7.33717	7.40257	7.82697	7.27226	7.77638	7.79461	8.03723	7.0372	6.74057	7.20517	7.73061	7.4115	6.94014	7.29261	7.65864
ZNF304	9.60801	9.26038	9.61516	9.80595	9.72771	10.0805	9.78718	10.0108	9.76	9.42291	9.20441	10.1524	9.61164	9.67488	9.43125	9.58319	10.1068	9.90667	10.0669	10.0905	8.96299	10.0394
ZNF302	8.53155	8.55497	8.90465	8.57499	8.66622	8.50836	9.46248	8.54289	8.84536	8.5954	8.69973	8.53182	8.60475	8.51331	8.23449	8.38923	8.45807	7.47697	7.87934	8.55051	7.85546	8.03982
ZNF300P1	7.41446	6.97065	7.07837	7.97951	7.3589	7.86424	7.37564	7.97587	7.07014	7.48714	7.7387	8.34056	7.44812	7.37361	7.32638	7.16103	7.26228	7.16158	7.20274	7.28253	7.15011	7.38157
ZNF300	6.86418	6.90514	7.04218	7.37258	7.1905	7.11886	6.78834	7.1074	6.96543	7.07314	7.21041	7.10539	7.12932	7.18143	6.91868	6.71659	6.9184	6.8574	6.68487	6.90608	6.83678	6.94078
ZNF30	6.90951	7.00308	7.02371	6.7083	6.76011	6.86983	6.81067	6.73771	7.15722	7.04189	6.83761	6.67741	6.75629	6.84876	6.84322	6.93922	6.83271	6.83354	6.79655	6.79372	6.8247	6.85614
ZNF3	9.90428	11.1224	9.08535	9.62838	11.4856	11.8575	8.43153	8.91125	9.60525	11.1747	10.3767	9.03226	8.38112	9.70246	8.93005	8.55881	11.3884	10.943	10.8452	11.6417	8.41754	9.96587
ZNF296	7.06298	7.04236	6.71384	6.74828	6.86756	6.83727	6.86274	6.62738	6.93648	6.91179	6.7617	6.86368	6.79369	6.78315	7.05344	6.90281	6.9184	6.83066	7.09538	6.70149	6.79892	6.98809
ZNF295-AS1	8.01732	8.70019	8.1033	8.27228	8.49347	8.48194	8.29659	8.40726	8.41889	8.59409	8.69126	8.21998	8.25623	8.49517	8.5919	8.71629	9.42891	8.70447	8.4393	9.87569	7.92825	8.53977
ZNF292	6.78239	6.74116	6.88733	6.68356	6.76997	6.80837	6.87499	6.65868	6.89946	7.00289	6.78558	6.80234	6.80448	6.87788	6.82269	6.86372	6.82412	6.85195	6.99527	6.85048	6.75997	6.86849
ZNF287	6.64214	7.40928	7.12939	6.94965	6.86658	7.1376	7.22994	6.9184	7.12887	6.76302	7.06343	6.92646	6.94638	6.86845	7.09362	6.90056	6.99319	6.87005	7.04215	6.94875	7.08154	6.87244
ZNF286A	10.3704	10.209	10.257	9.301	10.2952	10.363	11.1813	9.72653	10.5571	10.2114	9.73218	9.50337	9.38752	9.5961	10.7841	10.7599	9.80463	9.7781	10.2743	10.3107	10.5626	9.77842
ZNF285	7.12634	6.88792	7.02059	6.92254	7.03288	6.89792	6.9711	6.85048	6.86423	7.31404	7.04743	7.02013	7.04319	6.88068	7.07042	6.96898	6.93404	7.00446	6.89664	6.98619	7.05968	6.96672
ZNF284	7.13675	6.88149	8.33432	6.92956	6.87274	6.87878	8.4488	7.03208	8.27068	7.61946	7.07362	6.83113	7.11758	6.94911	7.63156	7.53232	7.45652	7.55547	8.08289	7.34292	7.60842	7.8619
ZNF283	7.65258	7.3849	7.29789	8.3416	8.58747	8.2665	7.93128	8.0116	7.97762	7.90423	7.69111	8.27282	7.96289	8.45015	7.08377	6.9671	6.85297	8.0401	7.84	6.73939	7.57707	8.11082
ZNF282	6.80898	7.00308	7.23927	6.88193	6.95852	7.06446	7.29885	6.86616	6.67838	7.1159	6.87872	6.94286	6.97679	7.06419	6.72356	6.64687	6.50004	6.88301	6.82464	6.7959	6.77946	6.69936
ZNF281	9.32535	8.84771	9.3336	10.7261	10.7558	10.6828	9.8426	9.51565	10.1777	7.94628	11.7992	11.0852	11.8201	11.519	10.9483	10.6492	11.9408	10.9888	11.7056	11.0686	10.2288	11.6417
ZNF280D	9.33375	9.17222	9.04728	9.03785	9.21533	9.27943	9.41509	9.35946	9.45105	9.70647	9.27622	8.96451	8.8765	9.402	9.11351	9.27087	9.11596	9.52031	9.29194	9.01951	9.23816	9.23649
ZNF280C	7.54831	7.64814	7.15056	8.02492	8.40011	8.07115	8.69304	8.84236	8.12824	8.31534	7.65432	8.0071	7.99762	8.27319	8.22736	8.61327	8.11569	7.93734	8.00604	8.20158	8.08776	8.08012
ZNF280B	6.97499	6.93788	6.89006	6.87699	7.10539	6.77918	6.8049	6.83732	6.66749	6.66297	6.79098	6.87776	6.6418	6.754	6.94015	6.8792	6.74742	6.82956	6.8167	7.00693	6.86424	6.73229
ZNF280A	6.67393	6.71575	6.78368	6.90505	6.85354	6.78841	6.83954	6.95332	7.43072	6.78564	6.82292	7.12706	6.96401	6.88411	6.81184	6.9304	6.70714	6.90281	6.70276	6.78055	6.81395	6.95893
ZNF28	7.69222	7.80016	7.29789	7.45083	7.36786	7.36143	7.80151	7.68138	7.43072	7.70629	7.16783	7.3394	7.3131	7.56231	7.33322	7.47066	7.06888	7.25233	7.45191	7.34147	7.38689	7.11997
ZNF277	6.9453	6.86366	7.00849	6.88159	6.81251	6.92641	6.9358	6.87872	6.84647	6.66521	6.775	6.92313	6.97738	6.78616	7.04177	7.13412	6.88912	7.24753	7.15214	7.10557	7.21593	7.2213
ZNF276	6.8059	6.80453	6.8948	7.05038	7.01156	7.00104	6.91179	7.08327	6.61948	6.771	6.86792	7.12176	7.29736	7.06928	7.01536	7.11986	7.13874	7.04958	7.24595	7.10166	7.28874	7.15147
ZNF275	10.3834	10.2879	11.1397	9.80395	9.69763	9.43783	10.9395	10.604	10.8879	10.6272	10.1184	10.1674	10.1906	10.3907	10.597	10.5401	10.1166	9.98591	10.5845	10.1694	10.7481	10.3066
ZNF274	9.05435	8.85275	9.01614	8.56266	8.64372	8.82036	9.05133	8.78011	9.71336	9.13017	8.86702	8.62797	8.50403	8.79458	9.67091	9.95709	9.35314	9.64451	9.14533	9.91765	9.2718	9.4501
ZNF273	7.22162	7.22226	7.5082	7.63185	7.2078	7.35651	7.08106	7.61348	7.57553	7.34041	7.5499	7.56666	7.31533	7.33077	7.56883	7.66011	7.63453	7.51057	7.54332	7.73809	7.46174	7.50255
ZNF271P	8.47601	8.70536	8.38268	8.926	9.68179	9.41725	8.76711	9.11329	9.26028	8.40192	9.10337	9.21931	9.38488	9.49468	9.67091	9.31303	8.89461	8.97364	9.18009	9.17027	10.3021	9.41957
ZNF268	7.59307	7.79274	7.62297	7.79783	7.5648	7.5302	7.95627	7.73513	7.04271	7.62294	7.64971	7.61456	7.69289	7.51889	7.57419	7.53668	7.70605	7.46677	7.63933	7.86557	7.66756	7.62539
ZNF267	7.1788	7.73084	7.61308	7.28084	7.65769	6.94585	6.95629	7.01305	8.06152	8.06709	7.29486	7.0395	7.21363	6.87071	7.31716	7.01739	7.06421	7.51593	7.45788	7.3001	7.72287	7.08262
ZNF266	7.09756	6.83351	6.87483	7.05964	7.13394	6.96568	6.90533	6.84728	7.01504	6.79345	6.88495	7.01504	7.11705	6.78315	7.06095	7.166	6.93642	7.0208	6.78236	7.20912	7.0379	6.7853
ZNF264	6.81213	6.90514	6.75302	7.10592	6.70681	6.97119	6.9711	7.17132	6.65114	6.91179	6.7193	6.93025	7.0617	6.97442	6.88076	6.79575	6.80458	6.76198	6.93557	6.77842	7.19184	7.07753
ZNF263	7.06611	6.82326	7.29789	6.91866	6.79558	7.02371	6.85711	7.04331	6.96543	7.25882	6.74356	6.99078	7.1632	7.34281	7.04001	6.75054	7.03545	7.08501	6.97965	7.06711	7.04273	6.914
ZNF260	6.81711	6.66749	6.97194	6.62714	6.62116	6.8703	6.9224	6.78779	6.75655	6.7835	6.79221	6.93631	6.85463	6.81872	6.84147	7.04659	7.13341	6.88571	6.84875	6.82368	7.02441	6.84789
ZNF26	6.89284	6.8148	6.71384	6.88283	7.18011	7.09343	6.9224	6.88159	6.93963	6.9898	6.95113	6.90787	6.98872	7.0047	7.23567	6.86182	7.0134	7.10673	7.06995	7.15431	7.08592	7.09322
ZNF257	9.06972	9.25708	9.44228	9.209	8.90815	8.94493	10.2414	9.86147	10.1644	8.7674	9.14943	8.95995	8.91675	8.82417	10.422	10.8771	10.7275	10.5351	10.8554	10.7419	10.2709	10.4911
ZNF256	7.03892	6.93342	7.17702	6.90106	7.28333	6.90752	7.16158	7.06868	6.93648	7.45408	7.09319	6.85299	6.74913	6.85456	7.19849	7.06157	7.00209	6.90892	6.8145	6.85869	6.88099	6.97244
ZNF254	7.09617	6.79204	6.88196	6.92173	7.09113	7.11729	7.0272	7.08844	6.64446	6.9063	6.83544	7.03349	7.07348	7.02567	7.30761	7.42286	7.30833	7.18702	7.09538	7.32831	7.32128	7.27356
ZNF253	7.2078	6.96597	6.76487	6.70301	6.94115	6.86815	7.77999	6.71207	7.0977	6.94534	6.86995	6.87665	6.78074	6.78027	6.94015	6.9131	7.04624	6.78832	6.87266	7.04272	6.97247	6.9744
ZNF252P-AS1	6.71894	6.63506	6.89704	6.78647	6.921	6.88493	6.72178	6.44222	7.38127	7.03884	6.72407	6.82682	6.77807	6.71748	6.81184	6.74227	6.91179	6.92012	6.74218	6.8828	6.76302	6.79792
ZNF252P	8.1387	8.93383	7.33558	9.49531	9.78991	9.53755	8.56151	9.46406	9.13369	9.26532	10.0669	9.80307	10.249	9.74944	9.63917	10.2151	9.50651	9.58577	9.72528	10.1944	9.99109	9.70906
ZNF251	7.21213	6.74466	7.05487	7.00583	7.00687	7.12609	6.85131	7.07084	6.75655	6.8896	7.05483	7.10492	7.03392	7.0955	7.10285	7.12384	7.11487	7.25233	7.19994	7.00499	6.96394	7.29212
ZNF250	6.85213	6.87252	7.27987	6.95332	7.02177	6.89079	7.17464	6.808	6.89019	6.86781	6.90488	6.67539	6.68981	6.98409	6.84505	6.82455	6.90021	6.85466	6.96058	6.85869	6.75849	6.91004
ZNF25	7.15077	6.88402	7.2836	7.17362	7.01265	7.24519	7.15707	7.07337	7.91677	6.93336	7.13418	7.32536	7.32226	7.21514	7.28502	7.21302	7.51409	7.13426	7.33039	6.8906	6.90644	7.42786
ZNF248	7.05984	6.83596	6.86207	6.89704	6.89434	6.75764	6.8932	6.95673	7.33659	6.79345	6.84022	6.77138	7.02472	6.85617	7.07042	7.03077	7.22963	6.95028	6.96609	7.06266	6.9674	6.95592
ZNF24	7.04513	6.9912	7.0145	6.98409	6.92823	6.98803	6.86004	6.94012	7.15722	7.18699	7.04322	7.09474	7.09669	6.98206	7.41791	7.21514	7.01802	7.1155	7.1506	7.37787	7.07209	6.82485
ZNF239	7.3136	7.05711	7.56942	7.23511	7.19682	7.03057	7.60295	7.3459	7.90446	7.35315	7.32622	7.18699	7.06314	6.9616	7.2182	7.29073	7.14836	7.12545	7.31868	7.15664	7.0977	6.95421
ZNF236	8.28513	8.28909	8.47559	8.02033	7.81168	7.85564	8.56151	7.61242	8.34116	8.58711	8.16649	7.76926	7.88578	7.67639	7.30953	7.58816	7.45826	7.38293	7.33587	7.40045	7.3041	7.30492
ZNF235	7.03892	7.18391	6.84322	6.87733	6.8145	6.7397	7.06405	6.98365	6.96543	7.14892	6.95895	6.92802	6.94508	7.18815	7.60989	7.49228	7.46252	7.41973	7.24595	7.29133	7.26261	7.62027
ZNF234	7.64369	7.74407	8.12586	8.16694	8.41169	8.47717	8.2567	8.14803	8.56585	7.82697	7.87465	8.54326	8.42741	8.02413	7.88054	8.02899	7.5331	8.14593	8.41837	7.41829	8.15114	8.31307
ZNF233	9.3288	9.42477	9.36711	8.85129	8.6705	8.49628	8.3446	8.64747	8.17404	9.54907	8.14492	8.77865	8.42014	8.54013	7.77626	7.16889	7.76059	8.35933	7.69534	7.30147	7.33955	7.89153
ZNF232	8.24235	8.23029	7.57836	7.82701	7.70052	7.74498	8.31434	7.67224	7.99302	7.4385	7.53011	7.84631	7.78089	7.71232	8.2587	8.60852	8.40384	7.90473	8.0934	8.63419	8.20779	8.16131
ZNF230	7.28776	7.98794	7.2492	7.49766	8.90199	9.03016	7.65872	8.00164	8.15645	7.32273	8.19923	8.09999	8.64556	8.82754	9.31785	10.2143	10.0065	9.79767	9.64983	9.71152	9.13786	9.41991
ZNF23	9.73275	9.60315	9.7717	9.61376	9.26849	9.63737	9.60611	9.57311	9.65791	9.59768	8.91557	9.45433	9.21484	9.44891	9.33286	9.05514	9.56143	9.28095	9.55113	9.58534	9.31695	9.66236
ZNF229	6.65481	6.91444	6.99704	6.99615	6.87876	7.03602	6.60687	6.71011	6.63908	6.82459	6.88025	6.79875	6.79778	6.81121	6.71776	6.92462	6.80458	6.90281	6.72404	6.921	6.85927	6.78724
ZNF227	7.4603	7.05711	7.00309	8.07098	7.86293	7.90092	6.90533	7.94117	6.80498	6.81164	7.98761	7.96986	7.66536	7.73415	8.22652	8.20875	7.87877	8.0183	8.07285	7.94188	8.0075	8.63445
ZNF226	8.31865	8.5469	8.36315	10.0323	9.52182	10.0205	8.86502	9.67933	9.13697	8.56553	9.84554	10.0327	9.76	10.1737	9.33139	9.21679	9.26667	9.28095	9.62223	9.23994	9.46906	10.1113
ZNF225	7.18391	6.91924	6.70548	7.5867	7.03288	6.98844	6.88099	7.08802	7.35817	6.75822	6.88334	7.14148	7.10788	6.99195	7.26545	7.4622	7.17116	7.34061	7.21324	7.23484	7.47766	7.13179
ZNF224	8.01609	7.96022	8.0885	7.19579	7.21695	7.98361	6.91487	7.70513	7.55603	8.19753	7.7744	7.47646	8.28623	7.27499	7.10458	7.40697	6.90916	7.5675	7.42466	6.69941	7.52484	6.96505
ZNF223	7.33198	6.69865	7.11279	6.69399	6.62116	6.95135	7.07687	7.11461	7.13352	7.77835	6.85765	6.69207	6.80807	6.90253	6.81386	6.84357	6.8868	6.80922	6.78414	6.91619	6.85045	6.86849
ZNF222	6.8105	6.88402	6.80264	6.78447	6.6541	6.8578	6.81653	6.6642	6.93009	6.81687	6.99983	6.55627	6.70409	6.88522	7.05012	6.86004	7.05998	6.82041	6.85611	6.96549	6.72291	6.73551
ZNF221	7.28316	6.91444	7.64896	7.14998	6.97461	6.8287	7.10139	6.9181	7.12887	7.30593	7.04322	6.89396	6.96289	7.00754	7.0824	7.09007	7.12557	7.08074	6.97404	7.166	6.99678	7.06824
ZNF22-AS1	7.101	6.99779	6.77671	7.17308	7.60069	7.61384	6.98206	7.46065	7.5526	7.20419	7.1984	7.5499	7.16967	7.40586	8.15028	8.5602	8.41218	7.78109	8.21912	8.42289	8.25774	8.03149
ZNF22	6.93557	6.78437	6.94524	7.04874	6.80757	6.72019	6.9599	6.77842	6.76491	7.21149	6.84545	6.88128	6.92663	6.9117	6.92956	7.03728	6.80248	6.83354	6.86017	6.87483	6.93334	6.78064
ZNF219	8.92756	8.60006	8.69779	8.46186	8.89359	8.71003	8.57228	9.14468	8.57442	9.09211	8.55484	9.07904	8.97077	8.85199	9.0419	9.07669	8.61529	8.64707	8.64576	8.88718	9.25325	8.59664
ZNF217	7.13351	6.84153	6.73365	6.8701	7.21887	7.1561	6.74696	7.00532	6.72911	6.62321	7.06891	7.01147	6.99608	7.45404	7.61852	7.09007	7.21427	7.36001	7.25882	7.2252	7.52035	6.98981
ZNF215	7.65442	7.0301	7.22849	7.72871	7.36246	7.39299	7.83256	7.4356	7.37269	7.55201	7.42254	7.47073	7.95317	7.87582	7.35009	7.57106	7.41266	7.42419	7.36395	7.43526	7.34833	7.33176
ZNF214	7.80206	7.88681	7.2492	7.52773	7.50175	7.63537	7.18515	7.97141	7.11738	7.78782	8.05343	7.51379	8.20996	8.08429	8.05682	8.24836	8.25353	7.82952	7.81306	8.30801	8.56867	7.94318
ZNF213	6.84545	6.91179	7.06084	7.19783	7.06871	7.07175	7.13074	6.88411	7.17339	6.81164	7.3612	7.06343	6.97363	6.86207	6.89544	7.11986	6.89147	7.09314	6.77655	6.89922	6.95673	6.87821
ZNF212	7.23541	8.03803	6.86465	7.5481	8.24485	8.21868	7.43645	7.5302	7.29296	7.9547	7.93322	7.48882	7.42848	7.73292	6.89704	6.99645	7.06888	6.82183	7.01524	7.07843	6.85474	6.91004
ZNF211	7.20026	6.86366	7.07837	6.97574	6.95149	6.95448	6.89011	6.91241	7.20551	6.83935	7.13584	7.0047	7.19899	6.98806	6.95889	7.13905	7.18624	6.99747	7.05493	6.7712	6.79731	7.00767
ZNF208	6.70433	6.59605	6.68075	6.85614	6.65285	6.91312	6.81067	6.71698	6.89019	6.81687	6.8276	6.84203	6.98135	6.89234	6.88411	6.92462	6.79179	6.71503	6.93129	6.78265	6.75997	6.70815
ZNF207	9.90201	9.78079	9.68302	8.90465	8.15681	8.39587	9.67182	9.40509	9.48186	9.67163	8.88456	8.69746	7.94056	8.282	9.38022	8.88039	8.63201	9.2062	8.84844	8.72277	9.29344	8.83927
ZNF205	10.5149	10.3236	9.7781	11.0686	11.0457	10.8648	9.05878	10.4693	9.79075	11.1447	10.9928	10.618	10.305	10.4215	10.1591	9.11584	10.8439	10.9844	10.7284	10.621	10.1966	10.6314
ZNF204P	7.31849	6.91924	7.02371	7.29269	7.53775	7.45822	6.89933	7.47892	7.16539	6.98319	7.37283	7.41269	7.35918	7.3586	7.17956	7.05502	7.39644	7.34014	7.29064	7.38715	7.73299	7.24897
ZNF202	6.83671	6.81906	7.10968	7.62677	7.44576	7.51354	7.44167	7.12622	6.996	7.11253	7.06705	7.26603	7.27833	7.32478	7.04001	6.99645	7.34164	7.17791	7.01729	7.0976	6.92825	7.54909
ZNF200	12.7592	12.1505	12.3661	12.618	12.3819	12.6412	12.5166	13.2637	12.4059	11.73	12.6318	12.9535	12.5784	12.5391	12.889	12.7731	11.8707	12.714	12.6291	12.3019	13.111	12.8727
ZNF2	8.78279	8.61673	8.51422	8.65455	8.73439	8.16033	7.96769	8.41119	8.52991	7.84149	8.97626	8.88394	8.78422	8.52692	8.1929	8.14059	7.936	8.08446	7.91452	8.14621	8.2947	7.90819
ZNF197	7.01322	6.79989	6.80029	6.96713	7.34779	7.08108	7.15231	7.08609	7.52049	6.8896	6.81736	7.07477	7.05972	7.09137	7.09279	7.29736	7.22744	7.20415	7.2056	7.00309	7.67868	7.26356
ZNF195	8.73145	8.92756	8.73362	8.36915	8.17761	7.98082	9.05681	8.5642	8.87461	8.80273	8.58691	7.96315	8.25219	8.01744	9.59723	9.53272	8.64941	8.69796	8.79719	8.92539	9.61631	8.43163
ZNF19	6.88435	6.93342	6.81698	6.7512	6.84264	6.75986	6.87499	6.69447	6.8385	6.7835	6.84374	6.88382	6.87499	6.80397	6.79535	6.9671	6.66749	6.96774	6.80864	6.83113	7.0395	6.93025
ZNF189	9.02927	8.77174	9.03815	7.99202	7.949	7.95434	8.59601	7.9022	8.99769	8.83625	9.15376	8.65246	9.10924	9.73468	7.43485	7.30717	8.28665	7.28514	7.43184	7.6956	7.45597	7.69152
ZNF185	7.12187	6.84568	6.90227	7.01511	6.77453	7.08583	7.34211	7.05664	6.62855	6.89768	6.84797	6.91768	6.92517	7.08561	6.8591	6.91135	6.9539	6.96542	6.88041	7.10166	6.97563	6.86849
ZNF184	6.57159	7.12331	6.67083	6.93979	6.78564	6.72019	6.75535	6.97108	7.20551	7.13119	6.82056	6.6208	6.93893	6.69816	6.78386	6.67505	6.68292	6.75896	6.66456	6.74366	6.85927	6.71384
ZNF182	6.89984	7.20749	6.74841	7.66886	6.67927	7.17449	6.86879	8.33174	6.65114	6.69865	7.58385	7.55534	7.26447	7.55054	6.90258	6.7146	7.79763	6.87872	7.62396	6.95882	6.83167	6.93585
ZNF181	9.82336	9.33198	10.8216	8.9174	8.8849	8.93682	11.7415	8.61779	10.597	9.6942	8.64505	8.9278	8.68704	8.60653	10.5695	10.5751	10.1833	9.44569	9.97932	9.93946	10.2387	9.55104
ZNF180	9.57255	10.3687	10.2689	11.4595	11.3856	11.6605	10.9525	11.3481	10.5363	10.3437	11.157	11.6951	11.3041	11.244	11.1139	11.606	11.24	11.4343	11.5501	11.3394	11.7166	11.4512
ZNF18	6.78067	7.05021	6.92281	6.79575	6.79844	6.96661	6.93231	6.846	6.97194	6.7835	6.76974	6.83596	6.6662	6.99334	6.68951	7.16103	6.85991	6.83644	6.73551	6.72906	6.66674	6.75816
ZNF175	10.0538	10.0279	10.2204	10.1906	9.89516	9.7811	9.89936	10.1571	10.4764	9.78917	9.95386	10.7697	10.3975	9.99554	10.1963	10.342	9.815	10.2148	10.0447	10.0432	10.3494	10.2873
ZNF174	7.64502	7.83051	7.3291	7.26275	7.20064	7.09393	7.29885	7.06437	7.51199	7.9799	7.38069	7.20834	6.96569	7.29992	7.2245	7.61763	7.76551	7.56143	7.48416	7.64618	7.18146	7.01148
ZNF17	7.05984	6.8504	6.88466	6.86781	6.85648	7.0165	6.7039	6.69708	7.15722	6.84195	6.56209	7.10082	6.87086	6.93201	6.82464	6.77631	6.70479	6.80286	6.9064	7.19703	6.84867	7.09474
ZNF169	7.0272	6.97741	7.00028	6.92254	6.9176	6.71568	6.90237	6.93129	6.95212	6.85744	6.88832	6.79355	6.95445	6.79731	7.26545	7.06157	7.23954	7.06365	6.90451	7.26887	7.19746	6.95758
ZNF165	6.95075	6.76247	6.69646	7.42937	6.95852	7.2275	6.7966	7.80412	6.93009	6.96073	7.22151	7.8386	7.37245	7.67972	7.4839	7.06405	7.28582	7.09364	7.28115	7.20091	7.39494	7.11149
ZNF160	7.48259	7.47701	7.4458	7.29229	7.18961	7.47973	7.27629	7.39926	7.24554	6.9898	7.20739	7.36477	6.99062	7.2928	7.35009	7.14611	7.2449	7.54607	7.2449	7.34834	7.25296	7.55361
ZNF16	6.89642	7.21742	7.48988	6.70923	7.14659	7.08077	7.10557	6.87711	7.11344	6.7989	7.17941	7.10592	7.41675	7.38674	7.21979	7.47239	7.1041	7.12545	7.30081	7.19703	7.22598	7.05252
ZNF157	7.46946	7.30614	7.98832	7.67552	7.0261	7.7592	6.90237	7.4333	7.6281	7.49418	7.2836	7.61879	7.33614	7.29913	7.41946	7.32539	7.21595	7.19437	7.38704	7.49343	7.30214	7.43231
ZNF155	9.18009	9.02465	9.44335	8.79936	8.49347	8.54621	9.73957	9.19121	9.43015	8.92539	8.72755	8.71388	8.46471	8.49974	9.46248	9.61491	8.99439	9.67849	9.45548	9.04598	8.84037	9.33906
ZNF154	6.92512	6.89248	6.91208	6.79977	6.82973	6.81434	6.84545	6.76247	6.8385	6.84983	6.84022	6.96575	6.85157	6.8867	6.67091	6.63652	6.76309	6.76365	6.72618	6.69941	6.7146	6.72181
ZNF148	6.70167	7.01967	6.76487	6.97379	6.76803	6.73764	6.86274	6.71568	6.7264	6.9063	6.84952	6.80654	6.68592	6.72222	6.91027	6.75997	6.62163	6.82657	6.67285	6.85452	6.85765	7.06824
ZNF146	8.95755	7.23527	11.7522	8.02194	7.38903	8.71538	6.7609	9.48923	6.9686	7.96029	7.83484	9.13416	8.53435	7.31133	7.36128	6.9651	7.06649	7.54301	7.14716	6.99022	7.26634	8.48316
ZNF143	7.7912	7.84162	7.31834	6.89396	7.4096	6.99873	7.27629	7.29392	7.21484	7.74121	7.27209	6.91844	7.15029	7.02686	8.32506	8.24219	7.41117	7.14343	7.22999	7.69289	7.10593	7.0984
ZNF142	7.37368	7.24743	7.06954	7.7024	7.90343	7.5426	7.8151	7.80379	7.70703	7.39826	7.71808	7.61456	7.98461	7.83879	7.9403	8.11296	8.11815	7.78527	7.84079	8.31243	8.06553	7.95653
ZNF140	6.54883	6.74287	6.91745	6.73055	6.79343	6.82968	6.74696	6.81346	6.72406	6.78804	6.8138	6.90002	6.93935	6.916	6.92371	7.07218	6.66148	6.82183	6.8621	6.73079	6.93664	6.72396
ZNF14	11.6453	11.6342	11.4896	11.7871	11.8179	12.1614	11.1752	11.6237	11.2591	11.6862	12.059	11.625	11.4416	11.7203	11.6378	11.3007	11.367	11.5244	11.4846	11.5457	11.3822	11.346
ZNF138	8.07715	7.74027	8.49028	8.72301	8.09075	7.87402	7.98361	8.72485	8.01114	8.84377	8.22127	9.52191	7.92055	8.45225	7.92825	8.14156	6.81094	7.74543	7.93656	7.28627	7.73535	8.60134
ZNF137P	6.83671	6.74686	6.77442	6.64564	6.68724	7.04803	6.90872	6.83607	6.75655	6.88672	6.92299	6.83761	6.88667	6.84389	6.86655	6.95852	6.90021	7.02177	6.74218	6.74573	6.97938	7.00935
ZNF136	7.13675	6.98623	6.77671	7.12326	7.69706	7.43173	6.72431	7.28292	6.92369	6.82459	7.34368	7.27214	7.21574	7.39769	7.34435	7.23213	7.63367	7.58799	7.4296	7.63673	7.37471	7.4821
ZNF135	9.27258	9.80595	9.7038	10.1838	9.81375	9.66817	9.23597	9.5896	9.4721	9.59137	9.76606	9.70246	9.76989	9.95253	9.89666	9.82557	10.3017	9.30832	10.1648	10.0007	10.1078	9.93347
ZNF133	6.81885	6.75428	6.65412	7.0208	7.07323	6.93201	6.8932	6.90111	6.83558	6.83471	6.92812	7.04233	6.88307	6.70501	6.97294	6.97805	6.79835	6.90608	7.01158	6.74573	7.11064	7.0026
ZNF132	9.37095	9.22707	9.66573	9.65204	9.649	9.94053	10.871	9.83408	10.6941	8.79419	9.16969	9.94603	9.74515	9.98394	10.1421	10.2556	10.1113	9.6307	9.90185	10.333	10.4696	9.74441
ZNF131	6.73225	6.91179	7.28762	7.18979	7.1905	7.16358	6.9358	6.92305	6.97812	7.69985	6.95827	7.4361	7.16543	7.24959	6.88411	6.84731	6.8803	6.97408	6.95237	6.95092	7.01643	6.80994
ZNF124	7.25976	7.68001	6.85498	7.13871	7.23953	7.04187	6.7499	6.9056	7.01853	7.2668	7.14832	6.77322	6.83894	7.28024	6.93261	6.98611	8.10512	7.23681	7.7197	8.05065	6.87266	7.1999
ZNF121	6.81395	6.85238	7.09107	6.9274	6.90002	6.74381	6.88099	6.72177	6.85812	6.88091	6.97088	6.81392	6.75859	6.74712	7.00849	6.98409	6.90021	6.96774	6.91461	6.78806	6.94194	6.79612
ZNF12	6.96256	7.16623	7.30498	6.99195	6.85929	6.97738	7.24436	6.78416	7.12887	7.05205	6.77618	6.93672	6.89248	6.7559	6.94233	7.16889	6.80871	6.82956	6.80266	7.06036	6.99527	6.99701
ZNF117	10.958	10.7043	10.4549	10.3227	10.7833	10.5173	10.7892	10.573	10.7384	10.7634	10.403	10.0468	10.231	10.4756	10.5285	9.96758	10.015	9.85665	9.85665	9.8709	10.0714	9.59508
ZNF114	6.80047	6.75428	6.57757	7.33636	7.18509	8.05517	7.3363	7.58068	6.89632	6.7291	6.98206	7.46542	7.76007	8.32142	7.24387	7.0925	7.02255	7.15503	7.03328	7.16779	7.25394	7.21298
ZNF112	8.98375	9.01222	9.28016	8.47993	8.87788	9.04572	9.68922	9.02993	9.33139	8.78342	8.66198	8.85358	7.89619	8.42449	9.18021	9.71135	9.42291	9.04915	9.18032	9.24269	9.40947	9.13246
ZNF107	6.78832	6.73216	6.9775	6.83317	6.86368	6.80338	7.01158	7.02449	6.89946	6.8896	6.80047	6.99909	7.05962	6.76015	6.9822	6.95229	7.06421	6.95234	6.72175	7.11806	6.89878	6.91179
ZNF106	7.4749	7.62584	7.15056	7.30223	7.20399	7.26741	7.62615	7.51272	7.28048	7.47563	7.43859	7.53942	7.29563	7.34833	6.90872	7.02215	7.05998	6.86125	6.81248	6.87051	6.75997	7.04236
ZNF101	6.96725	7.0301	6.97194	6.95472	6.96763	7.10784	6.96731	6.81167	7.23567	7.13805	7.10288	6.98971	7.30935	6.97814	6.94517	6.91135	7.03924	6.94253	6.99527	7.21465	7.09621	6.90471
ZNF10	8.84023	11.8442	11.5058	7.23164	8.34959	9.29646	9.99133	7.30494	11.2856	11.4613	9.02692	7.45639	9.21614	7.47806	11.9022	11.5804	9.25359	8.84193	8.71254	10.79	9.62428	9.44609
ZMYND8	10.3555	10.3542	10.2946	10.47	10.3784	10.4832	10.1384	10.301	10.3899	10.665	10.0775	10.58	10.1368	10.2337	9.27931	9.56511	9.62473	9.72287	9.71221	9.53746	9.40974	9.84056
ZMYND19	6.78239	6.8148	6.82181	6.81893	6.86099	6.73057	6.7609	6.6459	6.73625	6.96668	6.80547	6.68226	6.62228	6.73016	6.82675	6.70709	6.76309	6.74815	6.85611	6.64687	6.61952	6.83366
ZMYND15	8.76896	8.39221	8.65255	8.85492	8.98946	9.15376	8.83164	9.12611	8.51252	8.3471	8.92229	9.09749	8.94442	8.98734	9.08383	9.10363	8.63495	9.06258	9.32579	8.47648	9.57197	9.06424
ZMYND12	6.92159	7.26838	7.38573	7.11312	6.99287	6.9539	7.04257	7.26002	6.98876	6.91476	6.90851	7.1656	7.38995	6.91444	7.45297	8.10626	6.87788	7.35492	8.63709	6.59957	9.12398	8.64773
ZMYND11	7.09153	6.82956	7.46523	7.17417	6.92911	7.07346	7.03888	7.0065	6.79109	6.97952	7.14579	7.06927	6.86918	6.96208	6.806	6.771	7.06421	6.83066	6.99527	6.82688	6.82318	6.78898
ZMYND10	7.84507	8.04244	7.82643	7.64739	7.62244	7.70517	7.76343	7.68517	8.14661	7.50752	7.61795	7.6482	7.92621	7.62677	7.62297	7.33151	7.70727	7.22937	7.60452	7.51619	7.88862	7.57419
ZMYM6	8.59674	8.07822	9.01322	7.81155	7.43149	7.58805	7.98035	7.4701	8.04147	8.26857	7.62093	8.01212	7.59783	7.29424	7.42206	7.69691	7.46252	7.58035	7.56243	7.25338	7.52682	7.40305
ZMYM5	8.43377	8.60006	8.16661	7.54267	7.80293	7.68815	8.01119	7.45851	8.67971	8.49772	7.41579	7.81568	7.8046	8.08134	7.90832	8.07822	7.61388	8.03977	7.40188	7.90529	7.57317	7.36794
ZMYM4	6.89984	6.89642	6.7959	6.77253	6.72404	6.72306	6.71181	7.02714	6.65624	7.14892	6.68611	6.76082	6.79031	6.92997	6.81548	6.89699	6.81332	6.76059	6.87266	6.96549	6.91824	6.83215
ZMYM3	7.6482	7.88358	8.4601	7.65541	7.98619	7.73261	8.06921	8.03966	8.29719	7.81861	7.99738	7.8711	7.71275	7.95317	7.1874	7.00352	7.07644	7.07644	6.98951	6.80165	6.87899	6.89959
ZMYM2	7.13817	6.76703	6.93406	7.38157	7.05033	7.52178	6.87788	7.05192	6.75927	6.7989	7.07397	7.45404	7.26486	7.10719	7.04446	6.9988	7.13163	7.08963	7.06995	7.06266	7.06654	6.94858
ZMYM1	9.32235	9.0168	9.29382	9.6122	9.32344	9.45628	9.18648	9.56633	9.19012	9.16262	9.26248	9.6865	9.29305	9.34185	9.5414	9.63479	9.35604	9.52868	9.23197	9.6188	9.39211	9.37873
ZMPSTE24	8.03322	8.16232	6.90951	8.47794	8.01875	8.36525	7.26432	8.16232	7.24982	8.90513	8.18716	8.22058	7.95755	8.94884	7.21979	7.13905	7.61988	7.68835	7.46448	8.03544	7.89311	7.62305
ZMIZ2	6.69816	7.10084	6.92825	6.74366	6.88169	6.67838	7.32605	6.79343	7.05504	6.95151	6.78462	6.90959	6.76774	6.74453	6.8701	6.91482	6.63332	6.79731	6.86849	6.90355	6.90852	6.79311
ZMIZ1-AS1	7.27556	7.27913	7.79792	7.84088	8.16952	8.10153	8.11143	8.46747	8.16936	8.22378	8.07241	8.45712	8.40415	7.92578	9.22297	9.82651	8.56488	8.98896	8.90189	8.66931	8.75044	8.50431
ZMIZ1	7.01641	6.97497	6.78368	7.19348	7.01156	7.28576	6.71411	7.05493	7.19286	6.69865	6.82292	6.81704	6.97596	6.77789	7.06495	6.86542	6.86207	6.85594	6.84322	6.77296	6.77237	6.77847
ZMAT5	13.9761	14.049	13.9317	13.5849	14.1648	13.7835	13.9761	13.3408	14.1604	14.0256	14.269	13.4424	13.707	14.3351	13.9936	14.4356	13.8927	14.2201	14.2388	14.1098	14.2267	14.2388
ZMAT3	7.44269	7.67599	7.54914	7.52178	7.50434	7.42565	7.36459	7.75248	7.85214	7.46606	7.88306	7.63686	7.45666	7.42393	7.35397	7.13905	7.59569	7.60959	7.38026	7.61387	7.25169	7.45864
ZMAT2	6.94877	6.69288	6.78841	6.73792	6.6102	6.59009	6.83052	6.67503	6.70859	6.91779	6.90533	6.42321	6.89008	6.57951	6.808	6.82806	6.6594	6.70923	6.92043	6.89704	6.7146	6.77847
ZMAT1	10.5197	10.5617	11.0133	9.81042	9.71843	9.90731	11.3577	10.1075	11.1036	11.0581	9.5896	9.54852	9.34093	9.62572	10.0201	10.1952	9.95897	9.89482	9.93086	10.2193	9.99963	9.87632
ZKSCAN8	7.35131	7.58994	7.00575	9.20265	8.58	8.75989	7.11286	7.94222	7.73319	7.86441	8.81989	9.1186	8.95755	9.19143	7.78013	7.61912	8.75773	8.16811	7.93734	8.24934	7.41547	8.49721
ZKSCAN7	8.85911	9.07553	8.77715	8.34359	7.96229	7.90621	8.25203	7.79893	8.94348	8.12198	7.96697	7.84715	8.59495	8.48981	8.54558	7.86557	7.77403	8.14843	8.17389	7.78303	8.23027	7.85529
ZKSCAN5	6.96397	6.95179	7.05116	7.09104	7.04301	7.21302	7.00017	6.94634	7.28486	7.1788	7.09098	7.13852	6.98254	7.12005	6.95889	6.89483	6.89563	6.86422	6.9064	6.65975	7.02772	6.85951
ZKSCAN4	6.97006	6.6806	6.82437	6.62476	6.94945	6.7726	6.74443	6.79552	6.74145	6.56052	6.78462	6.9593	6.69574	6.73707	6.76514	7.01308	6.90916	6.7959	6.8865	7.06036	6.77477	6.8761
ZKSCAN3	8.59967	8.4437	8.39252	8.36761	8.42127	8.74991	8.30158	7.91711	8.33304	8.62295	8.46264	8.4877	8.3071	7.95679	8.00319	8.19683	8.01414	8.3373	8.31243	7.9637	8.03985	8.10655
ZKSCAN2	7.23224	7.35066	7.78013	7.14054	7.2424	6.89458	7.87443	7.16252	7.28486	7.26322	7.42293	7.01158	7.18945	7.17181	7.36898	7.3586	7.52543	7.30994	7.21494	7.28086	7.19916	7.40702
ZKSCAN1	6.79159	6.95882	7.00575	6.9775	6.86424	6.87442	6.66541	6.82941	7.08192	7.2389	6.76247	6.79875	6.72997	7.09871	6.90049	6.84731	7.27025	6.99984	7.05493	7.01536	6.99337	7.0026
ZIM3	6.70788	6.75096	7.08797	6.78236	6.69043	6.78195	6.71181	6.68683	7.05113	6.74632	6.80894	6.75188	6.75409	6.80703	6.76918	6.64364	6.67306	6.768	6.82878	6.71641	6.68785	6.76956
ZIM2	6.89821	6.65118	7.04513	6.99022	7.04392	7.03901	6.86274	6.88726	6.93963	6.88409	6.97408	6.80284	7.1172	7.45749	7.04257	6.76351	6.86661	6.94886	6.69809	6.85668	6.89878	6.8906
ZIK1	7.67055	7.73571	7.81484	7.20314	7.12421	7.2586	7.51891	7.15488	7.57941	7.30995	7.34153	7.14667	7.26269	7.20359	7.04446	7.07378	6.97027	7.25964	7.2314	6.76736	6.87735	6.93585
ZIC5	6.97184	6.93073	6.96617	7.32245	7.46133	7.50181	7.25883	7.18034	7.52938	6.95151	6.98072	7.36087	7.44647	7.4654	7.22849	7.27882	7.30482	7.36246	7.26439	7.36609	7.22763	7.69668
ZIC4	6.70788	6.87479	6.81227	7.0706	6.97555	6.92028	7.77571	6.88726	6.7826	6.82201	7.02254	7.07949	7.09887	7.22288	7.46448	7.67591	7.6128	7.186	7.36395	7.41455	7.60139	7.31995
ZIC3	6.99729	7.24743	7.06405	6.9327	6.92911	7.04001	6.87788	6.75504	7.07014	6.88091	6.94343	7.06495	6.94012	6.90951	6.83744	6.81384	7.05803	6.83354	6.80458	6.89509	6.83328	6.82485
ZIC2	7.25726	6.86555	6.74637	6.91478	6.81866	6.89257	6.91864	6.99701	6.81121	6.57227	6.89762	7.02926	6.85766	7.32152	7.14289	7.19531	7.1506	6.96661	7.11104	6.99875	7.01965	6.97244
ZIC1	7.03539	6.80202	7.33201	6.95953	6.79414	7.13584	7.03888	7.07741	7.00353	7.00534	6.86634	7.09113	7.21042	6.90075	6.70328	6.84357	6.78803	6.85594	6.69173	6.72701	6.75849	6.76956
ZHX3	6.89284	6.6426	6.75798	7.08582	6.87596	6.8435	6.82767	7.2322	6.93345	6.76062	7.02567	7.25234	7.52039	7.32702	7.06927	7.11494	7.16105	7.01961	7.14108	7.26376	7.96014	7.25772
ZHX2	7.13675	6.91179	6.66288	7.25365	6.95852	6.76932	7.13452	6.96366	7.18103	7.30593	7.0244	7.18333	6.9964	7.07809	6.94517	7.04659	7.05998	7.16078	6.98951	6.88851	7.14667	6.87821
ZHX1	7.13936	7.3691	7.22064	7.22916	7.02177	6.94272	7.25883	7.02714	7.24982	7.34838	7.06295	7.16182	7.19844	7.36437	7.47271	7.48126	7.21595	7.3695	7.29563	7.25169	7.6485	7.41286
ZGRF1	10.7469	10.6718	10.6903	10.663	10.3851	10.2511	10.9945	10.1889	11.1822	10.275	10.6387	10.5115	10.6747	10.1557	10.6033	11.0427	10.6429	10.5517	10.5115	10.8578	11.0622	10.7293
ZGPAT	9.65627	9.34228	10.7595	9.10111	8.94744	9.19107	9.47021	9.69315	9.60712	9.94648	8.38117	8.36628	8.14204	8.86928	10.6924	11.2369	10.9635	10.2934	10.2425	10.4605	10.4799	10.7517
ZGLP1	6.92337	7.11255	6.71384	6.75315	6.8582	6.62281	6.73457	6.94634	6.99983	7.39348	6.91408	6.63621	6.6541	6.79423	6.94336	7.25951	6.87296	6.89001	6.86424	6.92699	6.8247	6.87994
ZG16B	7.63103	7.30145	7.61958	7.21529	7.64582	7.3472	7.06405	7.23927	7.25896	6.81687	7.2941	7.47512	7.44441	7.0986	7.30312	7.55908	7.02041	7.81884	7.17888	7.28253	7.29097	7.31288
ZG16	8.16193	8.71414	8.58682	9.019	8.50486	8.69382	8.90994	8.60761	8.75989	8.57433	8.8647	8.94378	8.88322	8.74648	8.12246	8.28828	8.11569	8.8089	8.47296	8.13404	8.39822	8.44532
ZFYVE9	8.30925	8.07407	8.38039	8.1501	8.13758	7.76457	9.51565	8.46834	9.43783	8.72025	8.45094	8.49716	8.51433	7.82632	8.79264	9.11411	8.60964	8.2263	8.3445	8.73412	8.78422	8.77504
ZFYVE28	7.12836	7.12142	7.04218	7.65787	7.35859	7.4044	7.03471	7.70366	6.91444	7.03104	7.89619	7.92264	7.43934	7.72771	8.58881	8.52311	8.85406	8.16324	8.02127	8.78201	7.81651	7.75478
ZFYVE27	13.0451	12.7339	13.0366	13.6574	13.1495	13.7373	12.4095	13.76	12.5314	12.2326	13.6386	14.0318	13.4924	13.7258	13.704	12.7962	12.8025	13.4895	13.271	13.0959	13.4277	13.4245
ZFYVE26	6.83507	6.78055	6.9775	6.78898	7.13882	6.93437	6.98206	6.9063	6.95551	6.76062	6.87263	6.89323	6.9858	6.86086	6.81386	6.8906	6.84856	6.96289	6.91461	6.83524	6.97938	6.93389
ZFYVE21	6.8267	6.92369	7.61308	7.11255	6.92995	7.00468	6.8485	7.10592	6.72146	7.05205	7.06054	7.05029	7.03193	7.17352	6.98979	6.75421	6.92098	6.88301	7.11104	6.81704	6.70525	6.96505
ZFYVE19	13.7219	13.7516	13.6316	12.7844	13.3719	13.4175	13.2372	12.6637	13.9513	13.1591	13.3306	11.7265	13.1461	12.9048	13.2637	13.2408	13.4175	13.2597	12.5293	13.4668	12.751	12.7439
ZFYVE16	8.97778	8.72549	8.77242	9.66266	9.42598	9.75279	8.89844	9.49395	9.29548	9.41583	9.54755	9.7117	9.72744	9.6098	10.2202	10.3494	10.7617	10.1014	10.4808	10.5095	9.90912	10.6598
ZFYVE1	7.46467	7.5752	7.52857	7.50087	7.63928	7.41269	7.69214	7.60079	8.29591	6.96374	7.41243	7.71599	7.32928	7.62768	7.73998	7.97016	7.71999	7.69687	7.69675	7.82562	7.92656	7.69732
ZFY	8.7297	9.18144	8.39615	8.22551	8.60753	8.57187	8.95658	7.86706	8.71223	8.88528	9.24524	7.80526	8.4244	8.76123	8.36525	7.95167	8.73763	8.52163	8.3589	8.45756	7.89443	8.17404
ZFX	8.57187	8.22411	8.63386	9.26162	9.133	9.10763	9.71925	8.5189	9.05878	8.11946	9.52191	9.19121	9.74248	9.24605	8.66113	8.71853	9.82237	8.86518	9.53671	9.01593	8.43876	9.36984
ZFTRAF1	6.86057	6.89858	7.2171	6.69892	6.99757	6.96287	6.91864	7.0889	6.90265	7.30192	6.82056	6.91705	6.81698	7.07573	6.9761	6.72575	6.87547	6.98409	6.68974	7.08117	6.85349	6.88541
ZFTA	10.6475	10.5902	10.3962	11.2856	11.2558	11.2637	10.1594	11.1094	9.80816	10.6727	11.4512	11.244	11.0727	11.4524	11.1861	10.8498	11.5296	11.6365	10.9009	11.4831	10.6585	11.7566
ZFR2	6.78368	6.84801	6.81698	6.9274	6.63334	6.87442	6.72178	6.94953	6.92079	6.72631	6.92011	6.99612	6.97006	7.01224	7.10592	7.14156	7.1506	6.87456	7.03128	7.00892	6.9622	6.82197
ZFR	13.1267	12.7767	13.2073	12.3223	11.772	12.4636	12.5458	12.751	12.706	13.1187	12.5107	12.9669	12.4163	12.4267	12.3019	12.2945	11.5762	12.3037	12.2046	12.234	12.6704	12.5271
ZFPM2	7.46588	7.3849	7.18985	7.31456	7.03085	7.311	7.2199	6.8354	7.10946	7.28912	7.16842	7.04002	7.18535	7.08835	7.16926	7.43997	6.95882	6.90749	7.16764	7.04095	7.11704	6.8906
ZFPM1	7.15707	7.3745	7.18385	7.56636	7.07723	7.23883	7.4657	7.33963	7.66948	7.07314	7.26429	7.5318	7.45985	7.24911	7.22719	7.03077	7.60188	7.20274	7.28515	7.19528	7.18584	7.60678
ZFPL1	9.1793	8.93842	8.63701	9.59753	9.34457	9.46108	9.40974	9.7187	9.17808	9.11046	9.29897	9.79181	9.55194	9.48005	8.89608	9.63191	9.05713	9.35833	9.28322	9.03672	9.29138	9.38112
ZFP91	7.66206	7.59538	8.07176	7.2353	7.38024	7.06035	8.2626	7.34286	8.03958	7.19983	7.32452	7.33648	7.57058	7.18697	7.43838	7.98963	7.50835	7.5187	7.15495	7.8719	7.32871	7.57301
ZFP90	6.94224	6.78832	6.83833	6.82874	6.79204	7.06259	6.92921	6.77579	6.754	6.7989	6.68679	6.78083	6.69755	6.74145	6.75177	6.97805	6.72216	6.9616	6.82464	6.69941	6.80162	6.7732
ZFP82	6.78067	6.80625	6.87483	6.90286	6.69853	6.80932	6.90533	6.71144	6.77253	7.08721	6.86792	6.7543	6.91476	7.02926	6.82269	6.71325	6.92098	6.87272	6.71698	6.80578	6.91004	7.03583
ZFP69B	6.86418	6.85466	6.7246	6.97802	6.921	6.74071	6.83353	7.01158	7.0393	6.92699	7.13817	6.9667	6.80951	6.80487	7.00507	6.93708	6.89828	6.88017	6.87074	6.99234	6.81544	6.9744
ZFP69	9.34677	9.42318	9.47082	9.02101	8.56403	8.9363	9.08626	8.89486	8.70428	9.65724	8.55386	9.25881	8.41221	8.79571	8.70284	8.53061	8.55881	8.66876	8.41002	8.67702	8.23978	8.42552
ZFP64	9.42477	9.54296	9.56305	10.1919	10.4577	10.7364	10.2034	10.4515	10.3236	9.67382	9.79336	10.1911	9.91975	9.81748	10.172	10.6924	10.1814	10.6151	10.424	10.4667	10.1641	10.3383
ZFP62	7.17485	7.25478	6.83833	8.25596	8.40407	8.251	7.44616	8.53638	7.06653	7.36654	7.97412	8.40871	8.20175	8.0168	8.03319	8.24029	8.20071	7.64721	7.86883	8.39462	8.12159	7.96942
ZFP42	6.74234	7.16623	6.89704	7.05669	6.75589	6.89632	6.70086	6.97802	6.95551	6.89477	6.94637	6.77322	6.9964	6.85846	7.24092	7.24975	7.03924	7.14667	7.31542	7.27201	7.31969	7.25005
ZFP41	13.7516	12.9962	13.6647	11.962	11.4132	11.3129	13.9513	12.6432	13.8305	13.4112	12.0702	12.3685	11.9806	11.8804	13.2573	13.4968	12.2604	12.4059	12.6011	12.4078	13.1802	12.2561
ZFP37	6.82028	6.68772	6.7672	6.78898	7.04535	6.66669	6.76628	6.92921	6.60503	6.93336	6.92764	6.60494	6.74334	6.9131	6.75177	6.7039	6.79179	6.86687	6.7523	6.81913	6.6507	6.76956
ZFP36L2	7.45064	7.46335	7.63225	7.04508	7.05642	7.23817	7.74669	7.20475	7.79381	7.67409	7.23013	6.9593	6.94012	7.02567	7.17956	7.33768	7.08277	7.17286	7.24792	6.90985	7.30492	7.16056
ZFP36L1	6.93557	6.64023	6.62163	6.83894	6.85543	6.94182	6.7609	6.8428	6.93345	6.82965	6.77342	6.91951	7.08919	7.04731	6.964	7.10981	6.87547	6.87272	6.78865	6.87266	6.8188	7.02215
ZFP36	9.13068	8.57166	8.44971	10.1568	10.4966	10.3121	9.29428	10.1678	9.1762	9.30374	10.2499	9.88125	10.3664	10.0065	10.9364	11.0876	11.0331	10.9781	11.1241	11.113	11.3319	10.9656
ZFP30	8.84023	8.92002	8.67159	8.11452	7.97302	7.90832	8.61293	7.76836	8.42879	8.44206	8.3379	8.04024	8.05466	7.82586	7.76947	7.84079	7.62429	7.73713	7.71015	7.46922	8.02292	7.75233
ZFP3	6.76484	6.79402	7.3119	6.76302	6.82138	6.87524	6.75535	6.72752	6.92369	7.12751	6.74542	6.73016	6.78457	6.79959	6.89382	6.95028	7.07171	6.81346	6.82025	6.92503	7.01515	6.82485
ZFP28	7.69404	7.837	7.41188	8.1405	9.0809	9.04827	7.16158	8.30219	7.79734	8.47648	8.70628	8.23131	8.1452	8.49007	8.428	8.73921	8.68079	8.52614	8.48898	8.62364	8.60432	8.76886
ZFP2	6.95428	7.06669	6.7672	6.75859	6.90831	6.921	6.82201	6.77925	6.84647	6.86004	6.66206	6.87457	6.78074	6.94517	6.82675	6.68602	6.85055	6.71503	6.81248	6.76162	6.80011	6.72181
ZFP14	7.96289	7.9414	7.26592	8.07629	8.48392	8.23916	7.65872	8.66367	8.01114	7.92358	8.21558	7.52944	7.69384	8.65113	8.57882	9.20659	8.85101	8.05688	8.5263	8.60625	8.59583	7.87593
ZFP1	7.20382	7.19043	6.9828	7.09621	7.30479	7.10784	6.86879	7.22357	7.36761	7.47563	7.1415	6.94825	6.921	7.29393	7.29287	6.9671	7.54296	6.99747	7.32276	7.2182	7.20845	7.20561
ZFHX4-AS1	7.20475	7.54826	7.37115	9.09916	7.62539	8.08315	7.46017	7.99334	7.04271	6.97294	8.45178	8.99906	8.95658	8.39482	6.71591	6.69872	7.02719	6.77142	6.89664	6.77842	6.8188	6.80474
ZFHX4	7.57253	7.01483	7.26914	7.30809	7.12595	7.06035	7.74669	7.38918	8.1175	7.47943	7.31112	7.28102	7.19368	7.20529	7.39026	7.76846	7.13477	7.48234	7.3047	7.45636	7.47892	7.43954
ZFHX3	6.76309	6.91924	6.82181	6.90968	6.76504	6.81033	6.88099	6.83507	6.85236	6.83935	6.81444	6.84203	6.82963	6.9265	6.96706	6.9671	6.90658	6.90749	6.89664	7.32452	7.12685	7.12836
ZFHX2	7.35439	7.0122	7.67897	7.80334	7.85826	7.71245	7.56029	7.87947	7.40257	7.61291	7.84619	7.91941	8.11055	7.79395	7.72771	8.10779	7.57446	7.92156	7.82066	7.47641	8.05198	7.71429
ZFC3H1	11.1722	11.0159	11.0828	10.3379	10.4615	10.4933	10.8291	10.4127	10.9033	10.6563	10.6815	10.0394	9.93628	10.6253	10.6016	9.54218	9.92082	10.5988	10.6554	9.71907	10.5415	10.6523
ZFAT-AS1	9.47656	9.36231	9.3573	8.23734	8.70824	8.51546	9.20201	8.82712	9.00415	9.18683	9.00841	8.00325	8.29967	8.74755	9.64255	9.00124	9.79086	9.04109	8.88934	9.92276	9.00357	8.61529
ZFAT	7.28484	7.97921	7.22849	9.34567	8.94004	8.41335	7.56029	9.03597	7.79381	7.58839	8.82408	9.72015	9.82709	9.27724	8.09209	7.47647	8.10719	7.87431	8.30942	7.96743	8.4946	9.2754
ZFAND6	11.2504	10.157	10.8515	10.8888	10.4014	10.1919	10.3907	10.028	10.1653	10.4846	10.1484	10.6937	10.7521	10.0932	9.96627	10.2719	9.95402	10.7517	10.0749	10.119	10.439	10.5351
ZFAND5	7.18547	6.82701	6.98866	6.81548	6.9619	6.94235	6.90237	7.00305	7.0977	6.94849	7.07302	6.79042	6.84898	6.94603	6.94015	7.02657	6.68292	7.04001	6.97184	6.9295	6.74651	6.87244
ZFAND4	7.04329	7.0002	7.81178	7.48717	7.7614	7.54603	7.24911	7.60306	7.48844	7.22743	7.60748	7.45264	7.67126	7.62398	8.52497	8.36915	8.04708	7.56	7.57627	8.01596	7.78207	7.51199
ZFAND3	9.16341	9.38684	9.64623	9.48697	9.70978	9.37567	8.80621	9.1749	9.08708	9.40875	8.90071	9.73957	9.30588	9.19012	8.92465	9.02465	9.12865	9.14171	8.81672	9.04598	9.02783	8.94901
ZFAND2B	6.93201	6.88604	7.15056	6.75493	6.91909	7.11704	6.86004	7.18835	6.8701	6.72132	6.91498	6.91768	7.06956	6.872	6.85744	6.75997	7.04433	6.78526	6.98409	6.76162	6.92997	6.99527
ZFAND2A	9.66589	9.10025	10.3332	10.7241	9.36693	9.26452	9.17325	10.5346	9.00183	9.36328	10.903	11.3865	10.7441	9.03815	8.14128	8.04238	8.66408	9.1098	9.03947	8.75898	7.71434	9.63803
ZFAND1	7.93418	8.3773	7.6943	8.33503	8.5011	8.8118	8.15358	8.90102	8.18014	8.02026	8.40707	7.91893	7.79267	8.60259	9.58383	8.95329	9.37324	9.21954	8.812	9.37715	8.98925	8.89472
ZER1	11.3934	11.6453	12.0806	9.97114	10.2673	10.8633	11.5576	10.4502	11.6806	11.8082	10.4371	10.0876	10.1889	10.1078	10.9371	10.7781	10.8032	11.5207	10.7808	11.5631	10.91	10.9171
ZEB2	7.07398	6.85711	7.22849	7.23477	7.34509	7.51674	7.3047	6.98469	7.19714	6.7512	7.54857	7.52905	7.59097	7.3324	7.20087	7.0505	7.71804	7.16589	7.76598	7.25985	7.00014	7.58718
ZEB1-AS1	8.50969	8.8497	8.76123	8.30021	7.56939	7.74879	8.37484	7.95557	7.53419	8.84193	7.90265	8.54215	8.21868	8.17196	7.88972	7.43229	7.39329	7.55613	7.64439	7.52448	7.40004	8.03553
ZEB1	8.91152	8.53733	8.72025	7.98652	8.79312	8.10264	8.92071	8.38206	8.66562	8.86938	8.01966	8.27059	8.24326	8.15394	8.25759	8.75745	8.21807	8.93317	8.30384	8.64399	8.6374	8.65382
ZDHHC9	6.79875	6.67903	7.05116	6.97812	7.18641	7.01523	7.03082	6.85131	6.8758	6.63766	7.13727	7.12672	6.95987	7.24623	7.53888	7.44247	7.16105	7.22293	7.26169	7.4296	7.43538	7.41286
ZDHHC8BP	11.3521	10.0088	10.7427	9.76624	8.1942	8.24803	9.81827	9.17857	9.28362	10.8108	7.58603	9.81827	9.37844	10.6815	7.80275	7.01308	7.09359	9.71526	8.42326	7.00075	8.31918	8.9482
ZDHHC8	6.84856	6.99566	7.0301	6.81231	6.73384	7.07573	6.95629	6.99618	6.63337	6.91476	6.70978	7.03721	6.87735	6.97802	6.78967	7.01739	6.97668	6.92825	6.82878	6.89922	6.88958	6.80474
ZDHHC7	6.98355	6.83789	7.03293	6.84351	6.8333	6.9109	6.87499	7.06586	6.70096	6.82201	6.82679	6.88021	6.82223	7.14281	6.87292	6.84357	6.78803	6.87272	6.8145	6.86038	6.96885	6.89434
ZDHHC6	8.45201	8.48591	8.50848	10.5996	7.86499	7.78854	8.61892	9.9708	8.39252	8.18088	8.1744	9.06245	9.11252	9.67849	9.46182	8.73786	7.42628	8.36956	8.79366	7.28934	9.57233	8.77191
ZDHHC5	6.72226	6.75816	6.72721	6.85927	6.49159	7.02311	6.89011	6.67371	6.93963	6.85463	6.94033	7.00261	6.75859	6.8287	6.93402	6.85075	6.74742	6.5995	6.75637	6.82515	6.77372	6.81885
ZDHHC3	8.24803	8.80911	8.55772	8.82019	8.99156	8.54603	8.94019	8.56387	9.19532	8.44955	9.38022	8.60964	8.90283	8.62559	8.6989	9.46503	8.88743	9.44002	8.95037	8.90572	9.59521	9.66766
ZDHHC24	8.20288	8.95643	7.99153	9.14309	9.62365	9.44569	7.70457	9.66633	7.90446	8.69635	9.67468	8.68348	9.06972	9.64918	9.57454	9.2273	10.7817	10.0837	10.08	10.7253	9.31352	9.8419
ZDHHC23	7.01641	7.07388	6.93129	7.0099	6.86261	6.92736	7.16158	7.00343	7.08985	6.9578	6.9121	7.11423	7.12567	7.12505	7.04723	7.02657	7.17509	7.0857	6.98206	7.25169	6.92006	6.93728
ZDHHC22	12.3421	12.1696	12.3299	12.2668	12.2905	12.2511	12.2244	12.3925	11.9339	12.0305	12.2792	12.4825	12.2668	12.1561	12.275	12.3837	11.8201	12.1614	12.1745	11.9949	12.5413	12.086
ZDHHC21	7.02599	7.0272	7.07837	7.10876	7.19409	7.04906	7.31569	6.96068	6.9686	7.2544	6.9964	7.07919	7.2075	7.27143	6.97802	7.16103	6.91647	7.07741	7.24595	7.07843	7.0581	7.20561
ZDHHC20	6.73933	6.96844	6.78841	6.80418	6.86532	7.00514	7.18515	6.81736	6.82394	7.16305	6.9577	6.87876	6.75409	6.78753	6.86076	7.08345	7.34339	6.96774	7.05809	7.10719	6.88255	7.31622
ZDHHC2	8.91812	8.90355	9.1214	8.49098	8.08928	8.19165	8.32809	8.65031	8.25808	8.83297	8.3423	8.84579	7.91027	8.4435	8.16061	7.7622	8.58691	8.81116	8.20933	7.76001	8.40552	8.22843
ZDHHC19	6.75859	6.66274	6.98044	6.96655	7.01985	6.754	7.28679	6.82775	7.71015	6.83471	6.83125	6.81704	6.86752	6.71526	6.49403	6.62878	6.72626	6.63173	6.6342	6.72701	6.56951	6.60385
ZDHHC18	6.86878	6.90514	6.87709	6.89441	6.89003	6.85648	6.86004	6.94286	6.84943	6.73883	6.88149	7.11454	6.83125	6.77109	6.95574	6.95631	6.93201	7.08963	6.93708	6.96071	6.98424	6.9629
ZDHHC17	8.80559	9.55943	8.44971	8.73232	8.73867	8.65267	8.88275	8.76959	8.72011	8.92217	9.44787	8.34861	8.83273	8.88165	9.07488	9.24038	10.1315	9.27594	9.26436	10.1079	8.81623	8.87669
ZDHHC16	7.44018	7.3691	7.58834	7.90529	7.42628	8.19519	6.92585	7.92772	6.99237	6.9089	7.22573	7.98766	7.51088	7.80282	7.31558	7.09921	7.3816	7.88117	8.01786	6.81913	7.75222	7.85862
ZDHHC15	6.98355	6.94015	6.50833	6.75621	7.87582	7.15698	6.86004	6.82262	6.92079	6.82201	7.24679	7.22031	7.03392	7.29798	6.94965	6.82999	6.85297	6.93882	7.26615	6.94458	6.89257	6.89959
ZDHHC14	6.85521	7.08117	6.88733	7.11829	6.95028	7.34127	6.94901	7.30101	7.28048	7.60884	7.00289	6.92178	7.0561	7.02817	7.11702	6.8753	7.20322	6.99539	7.19531	6.84304	7.10084	6.921
ZDHHC13	9.64255	11.2378	9.67768	10.1696	9.44472	10.0542	10.1242	9.67009	10.177	10.6317	10.5869	9.26305	9.94167	10.8019	10.4457	8.58131	8.11488	9.10152	10.3194	10.0077	11.0744	8.52837
ZDHHC12	6.91141	6.78055	6.77671	6.9027	6.86532	6.85474	6.79131	6.74913	6.77737	6.9697	6.86422	6.78353	6.86522	6.7577	6.75177	6.91482	6.77671	6.84198	6.93893	6.67913	6.64715	6.70652
ZDHHC11	6.97184	7.45851	6.98582	8.65477	8.11795	8.35789	7.12634	8.45225	7.2269	7.16305	7.88502	7.78172	7.49173	8.29926	7.96986	7.70086	8.8745	8.64812	8.65997	8.99471	7.95855	8.26875
ZDHHC1	7.00665	7.12848	7.36378	7.28985	7.53575	7.34974	6.72431	7.38131	7.04694	7.23518	6.96905	7.45815	7.0857	7.26842	6.98072	7.07378	7.14836	7.28796	7.29287	6.87051	7.04161	7.24128
ZDBF2	8.91703	8.84176	8.60134	9.58577	9.50113	9.42477	8.86562	9.44891	8.77278	8.69452	9.3023	9.51624	9.66944	9.54344	9.20639	9.80481	8.86318	9.6454	9.38724	8.98819	9.72528	9.37786
ZCWPW2	8.03657	8.64037	7.3894	8.10512	8.73795	7.94489	7.06405	7.80838	7.16926	7.90124	8.12364	7.9744	8.10615	7.58611	7.28392	6.99023	7.98946	7.94894	7.8898	7.83307	7.23511	8.22757
ZCWPW1	6.72572	7.25234	6.78368	6.60621	6.82292	6.81167	7.0551	6.67866	6.99983	6.72132	6.75168	6.60926	6.61956	6.66662	6.76309	6.9671	7.10577	6.74153	6.80062	6.78955	6.94299	7.15904
ZCRB1	6.98026	6.62307	6.70082	6.77453	6.72839	6.91172	6.83954	6.80458	6.89946	6.94268	6.81198	6.90284	6.76212	7.02883	6.89382	7.08783	6.91437	6.81653	7.00277	7.0976	7.0738	7.07753
ZCCHC9	8.31004	8.54202	8.46264	8.26533	7.72919	8.46915	8.12962	7.73061	7.7901	8.44734	8.35945	7.89587	7.73162	8.44599	7.62244	7.04186	7.81568	7.50146	7.74211	7.63673	7.4425	8.01298
ZCCHC8	6.99729	6.91666	6.95151	6.96713	7.14819	6.95895	6.88099	6.98984	7.03639	6.85463	6.9234	6.70324	6.81751	6.92997	6.81548	6.69526	6.91179	6.71369	6.79431	6.85869	6.82673	6.77142
ZCCHC7	7.241	7.16928	7.03616	8.02113	8.0923	8.40621	7.62615	7.93893	7.03288	6.94849	7.89279	8.00899	7.96923	7.76024	8.41114	8.5469	8.33733	8.31145	8.18024	8.47855	8.47869	8.46301
ZCCHC4	7.3409	7.12331	7.61308	7.32614	7.36866	7.58523	6.93231	7.46159	6.94268	6.7989	7.5023	7.68461	7.37151	7.22851	6.7726	6.70231	6.86661	6.80286	6.74452	6.7246	6.83328	7.04958
ZCCHC3	11.2484	11.424	10.925	10.6336	10.6452	10.8199	10.728	11.0948	11.349	11.327	11.3856	10.2603	10.5493	10.9171	10.7856	10.2912	10.9613	11.0359	10.8413	10.9879	10.8079	10.5444
ZCCHC24	7.17165	7.28466	7.2171	7.53999	7.16306	7.12516	6.89011	7.07469	7.55603	7.15979	7.22151	7.08544	7.10693	7.04875	7.36546	7.27431	7.3248	7.22293	7.30717	7.44142	7.68593	7.33495
ZCCHC2	6.70324	6.98206	6.9629	7.02382	7.09968	6.81251	6.83954	7.28621	7.2189	6.93336	7.09779	6.97294	7.0372	7.18463	7.17165	7.15618	6.83042	6.68075	6.79655	7.0976	7.0047	6.97937
ZCCHC17	6.73385	6.79031	6.75066	6.91239	6.70449	6.64182	6.64757	6.92642	6.86711	6.74632	6.79452	6.86086	6.82806	7.01675	6.69732	6.66623	6.75629	6.69294	6.78414	6.73524	6.67741	6.64687
ZCCHC14	7.48726	7.50144	8.17425	7.90635	7.60741	7.54918	8.27771	7.67031	7.65707	7.91168	7.45342	7.40911	7.42068	7.88023	6.97446	6.84548	6.81094	6.88411	7.06667	6.78265	6.67144	6.94078
ZCCHC13	7.41906	7.23017	7.63225	7.18532	7.39025	7.77548	7.20045	7.04988	6.99237	7.66701	7.42594	7.28882	7.1412	7.34778	7.49412	7.50087	7.1041	7.09043	7.41791	7.48722	7.16253	7.10955
ZCCHC12	6.7459	7.06669	6.98866	6.74946	7.1204	7.01798	7.50614	6.8354	6.84101	6.85744	7.01406	6.96148	6.79851	6.78826	6.94517	6.88902	6.71822	6.86565	6.83524	6.91444	7.11365	6.8067
ZCCHC10	8.32059	8.3221	9.12255	8.22419	7.52537	8.28033	8.80809	7.76433	8.19607	8.52854	8.00131	8.48143	7.37188	7.88232	8.38731	8.11997	8.1398	7.96079	8.40544	7.91378	8.51422	8.13523
ZC4H2	6.95715	7.10981	6.99704	7.11482	6.97741	7.00861	6.80214	6.915	6.72911	7.08371	6.74277	7.07642	7.34631	7.07361	6.92077	6.80284	6.85055	6.98409	7.14108	7.09134	6.93878	6.86139
ZC3HC1	9.77275	9.61912	9.7846	9.09724	8.75106	8.52725	9.92393	8.38032	9.88474	9.70809	9.42198	8.77703	9.08494	8.64301	7.92764	8.78626	7.61147	8.86853	8.63112	7.56695	8.86948	8.63823
ZC3HAV1L	7.39414	6.96844	7.64896	7.11883	7.42248	7.66732	7.54381	7.25801	7.05113	7.07696	7.09362	7.12384	7.04148	7.12836	7.05778	6.91674	6.92308	7.15341	7.12418	6.88435	6.98072	7.12836
ZC3HAV1	9.43403	9.13966	8.86485	10.3708	11.2431	11.27	8.66512	10.5149	8.74953	10.2624	10.6366	11.0593	11.3966	10.9928	9.07788	9.33104	9.66839	9.42171	9.23074	9.7715	9.34152	9.67468
ZC3H8	8.43786	8.59056	7.96178	8.49683	9.37324	8.9034	7.225	9.04137	7.7758	8.24495	8.85319	8.51489	8.99492	8.83391	6.75378	6.81558	6.93881	6.73859	6.83524	6.84867	6.72291	6.85951
ZC3H7B	8.24572	8.23162	8.35	8.46779	8.0977	8.28909	7.50614	8.01617	8.13234	8.16477	8.22259	8.31521	8.062	8.05639	7.66666	7.80634	7.32777	7.73181	7.71015	7.52977	7.72347	7.87288
ZC3H7A	9.28905	9.27362	9.52868	8.87219	8.71414	8.34114	9.45134	9.26017	9.20545	9.42519	8.47369	9.20831	9.03216	8.86518	8.99492	9.15045	8.64633	8.37574	8.62817	8.71123	9.05514	8.6461
ZC3H6	10.0807	9.54003	8.93813	9.10728	7.53445	7.85443	10.6193	9.1214	9.96703	8.80854	7.85362	8.58645	9.14328	8.41345	7.93582	7.52292	8.0072	8.01713	7.607	8.31879	8.27127	8.00797
ZC3H4	7.00505	7.51923	7.10086	6.7802	6.85466	6.9539	6.77453	6.97363	7.0393	7.01523	6.80625	6.86498	6.67334	6.91665	6.75966	6.93708	6.80871	6.78973	6.93708	6.75353	6.9514	6.80994
ZC3H3	6.87229	6.91666	6.96617	7.15732	6.82025	6.92308	6.88099	6.91172	6.76491	6.7835	6.83544	6.62661	6.9619	6.88301	6.66728	6.68985	6.78147	6.9133	6.73321	6.7515	6.82673	6.7617
ZC3H18	12.4095	11.2602	12.3878	11.1462	11.4699	11.35	12.1044	11.3511	12.0168	11.8687	11.1676	11.4461	11.1462	11.4959	11.6094	11.9878	10.5976	11.5038	11.35	10.6713	12.0179	11.4186
ZC3H15	7.41446	7.25478	7.2717	8.30571	9.03414	9.2103	7.01985	8.71538	7.77904	6.9964	8.88973	8.19931	7.86617	8.96105	9.54583	9.09363	10.6747	9.90912	9.7799	10.305	10.0318	9.86316
ZC3H14	9.6016	9.83161	10.1047	9.75461	9.99008	10.4453	9.41774	9.9322	9.37247	10.4019	9.33414	9.32012	9.27556	9.96627	9.01455	8.81166	10.4054	9.71843	10.1443	10.3586	9.16163	10.132
ZC3H13	13.1368	12.1462	12.5123	11.239	10.7284	11.9459	12.9836	10.6231	13.346	12.4969	12.4382	11.3808	12.3819	11.4093	13.6279	13.7219	12.0702	10.626	12.0305	13.0335	13.2372	11.8728
ZC3H12B	6.8621	7.05021	7.07263	7.32082	7.60244	7.19085	7.12634	7.22718	6.98206	7.50224	7.21489	7.62608	7.28046	7.3691	7.22849	7.30717	6.88435	7.3187	7.32144	6.97996	7.58831	7.74145
ZC3H12A	6.9686	7.05021	6.72721	7.09339	7.26661	7.13444	6.9711	7.40354	7.08985	7.08371	7.32389	7.16421	7.02796	7.16408	7.03559	7.16352	6.78147	7.09043	6.89032	7.01324	7.21593	6.95592
ZC3H11A	9.07926	8.98113	9.19827	8.87605	8.52105	8.51121	9.14665	8.59409	9.02224	8.85214	9.0021	8.56947	8.87591	8.76557	8.93591	8.30021	9.09348	8.79407	8.75403	8.88339	8.56986	8.87493
ZC3H10	9.81569	9.82819	9.95492	10.6348	11.0862	10.903	9.95129	10.626	9.60824	9.99191	10.5366	10.6718	10.8592	10.6148	10.5235	10.8079	10.5814	10.5449	10.58	11.0391	10.626	10.764
ZC2HC1C	10.8231	10.0143	10.9107	10.764	9.8	10.0895	10.7797	10.6167	10.7626	10.2762	10.3586	10.7648	10.4264	10.3133	9.71427	9.75907	10.1685	10.8338	10.4171	9.86567	9.66795	10.383
ZC2HC1B	6.80047	6.84801	6.93695	6.96844	6.8447	6.80266	6.9892	6.74801	6.86711	7.14892	6.90779	6.8287	6.87593	7.02015	6.79345	7.00581	6.98131	6.98258	7.01909	6.95235	7.00014	6.93389
ZC2HC1A	8.1159	8.8561	7.64618	9.29156	11.1231	10.1356	8.86804	9.80307	8.96096	9.23702	9.89182	9.80146	10.0951	10.4518	8.81384	9.40744	10.974	9.29305	9.78813	10.1172	9.20066	9.85489
ZBTB9	9.96781	9.20523	9.5764	9.944	9.89565	9.54255	10.6964	9.71135	9.84804	9.32439	10.2207	9.76733	10.1263	9.83476	10.2261	10.014	10.4953	10.4144	9.93905	10.1641	9.9026	10.1107
ZBTB8OS	10.4947	11.2073	12.2525	11.777	10.2456	10.2058	10.0314	10.3868	10.4019	11.9858	9.91912	10.4966	9.9171	10.3441	9.16969	8.78787	10.7666	10.7124	9.91912	9.84836	8.80299	10.299
ZBTB8B	6.79159	6.97741	7.05116	6.88724	6.68939	6.78195	6.7966	6.9044	6.8758	6.77616	6.89414	6.90466	6.94603	7.0242	6.85744	6.7617	6.87547	6.74913	6.86424	6.78265	6.76663	6.73724
ZBTB8A	10.0581	10.3617	10.2879	10.1124	9.69009	9.50763	9.94308	9.46679	10.0576	9.77842	9.7523	9.63635	10.1644	9.93347	9.38348	8.72665	9.35527	9.64501	9.14751	9.18489	8.87961	8.92808
ZBTB7C-AS2	11.2111	11.6685	11.3606	11.3055	10.8681	10.8741	12.3496	10.6724	11.7274	11.1991	11.7115	11.2238	11.4033	10.9921	11.3678	11.1562	11.9171	11.1676	11.3381	11.8309	11.554	11.4637
ZBTB7A	7.11918	7.58603	6.94236	7.98705	8.16727	8.04454	6.91179	7.93189	7.10557	7.05566	8.28527	8.06716	7.96301	8.34125	8.98316	7.99908	8.44619	9.04016	8.96247	8.1159	8.60207	8.85921
ZBTB6	7.83369	7.2706	7.46523	7.10719	7.29735	7.75082	6.87788	7.43757	6.78007	7.25882	7.16481	7.08447	7.23689	7.06789	7.10032	6.9757	7.13341	7.47253	7.34333	6.98619	7.29699	7.35172
ZBTB5	6.76029	6.74906	6.71816	6.82101	6.78274	6.91172	6.71181	7.06782	6.90852	7.01814	6.77453	6.808	6.87499	6.91229	7.13817	7.03728	7.11708	6.94529	7.17573	6.86038	6.98072	7.14792
ZBTB49	8.82261	9.42531	8.95986	8.67091	8.67557	8.64161	8.92592	8.74567	8.54663	8.71874	8.66814	8.6374	8.60837	8.21006	9.70517	9.52764	9.20066	8.99439	9.33375	9.5703	9.23584	9.12835
ZBTB48	11.0565	11.057	11.3697	11.2308	11.0835	11.1067	10.2114	11.4102	10.0251	11.9277	11.3999	11.8234	10.942	11.4206	10.9668	10.562	9.30782	9.79657	10.1869	10.161	10.9025	9.84696
ZBTB47	8.22688	8.52527	8.36315	7.44518	7.68551	7.32507	8.1639	7.34445	7.55603	7.78109	7.74436	7.50287	7.29844	7.39509	8.12354	7.93838	8.32371	7.96739	7.98214	8.28738	7.55558	7.499
ZBTB46	6.81711	7.29683	7.52857	6.83317	7.06343	6.82968	7.7302	6.68473	7.19714	6.92372	6.95421	6.82269	6.76489	6.86677	6.87715	6.64895	6.67306	6.71797	6.85045	6.74573	6.754	6.7462
ZBTB45	7.03234	6.94938	7.17381	6.83544	7.2741	7.06782	6.77746	7.04914	6.9619	7.38879	7.05642	6.75314	6.93728	6.87257	7.16926	7.00352	7.16738	7.13159	7.02967	7.40266	7.15819	7.4504
ZBTB44	6.89284	6.97741	6.87964	6.99446	7.16204	7.06109	6.78564	6.94875	6.81885	6.89768	7.10084	6.81981	6.9514	6.92825	6.85236	6.97377	6.90021	7.12418	6.90852	6.84867	7.08447	7.056
ZBTB43	6.83975	6.86128	6.86918	6.85776	6.74504	6.78195	6.88409	6.8703	6.71402	7.00289	6.70572	6.84975	6.72198	6.84476	6.71943	6.67883	6.79835	6.64829	6.74655	6.81704	6.66301	6.7822
ZBTB41	7.23541	6.93342	7.14091	6.98876	6.91004	7.20265	6.91487	6.99809	6.99983	6.98319	7.20656	7.05371	7.10913	7.13191	7.33421	7.21987	7.31849	7.44012	7.5058	7.24948	7.42151	7.35931
ZBTB40	6.88099	6.75816	6.8287	7.00214	6.8582	6.91312	7.00813	6.89878	7.19286	6.86004	6.88715	6.88177	6.85628	6.9997	6.92371	7.17585	6.74145	6.81763	7.02241	6.93597	7.0295	6.93585
ZBTB4	7.54831	8.40871	8.49532	8.1246	8.74154	8.22089	8.39542	8.10872	9.04353	8.36274	8.73439	8.69537	8.18688	7.75943	8.8131	10.0012	9.03459	9.08453	8.94225	8.73502	8.62525	8.42861
ZBTB39	6.89984	6.73216	7.27555	6.7914	6.63334	6.67625	6.9964	6.63339	6.65624	7.34041	6.88076	6.88227	6.95987	6.88444	6.81184	6.91838	6.80248	6.95516	6.88411	6.64258	6.79731	6.8067
ZBTB38	6.71894	6.88402	6.63954	6.98258	6.78471	6.7718	6.66541	6.97529	6.73169	6.83224	6.77618	6.78832	6.73064	6.89965	6.79149	7.02215	6.84376	6.7397	6.8145	6.91208	6.84717	6.90131
ZBTB37	6.67093	6.70224	6.90675	6.92254	6.76394	6.754	6.7609	6.83825	6.71137	6.771	6.87282	6.85213	6.89632	6.8316	6.93104	6.77962	6.97668	6.77466	6.79655	6.95469	6.9622	6.85283
ZBTB34	6.78523	6.81235	6.93695	6.64922	6.78368	6.771	6.77746	6.48031	6.75927	7.11987	7.13191	6.74074	6.73692	6.72631	6.84856	7.11986	6.83732	6.82956	6.85237	7.07356	6.78224	7.0131
ZBTB33	6.78523	6.9028	6.94524	6.82294	6.75871	6.73267	6.72724	6.50173	6.87872	6.95151	6.89032	6.7523	6.82447	6.80612	6.64848	6.8711	6.78567	6.78353	6.8787	7.0177	6.98619	6.914
ZBTB32	6.86418	6.65861	7.24255	6.86549	6.99441	7.05514	7.225	7.08744	7.08574	7.19093	7.15212	6.98647	6.95664	6.82139	6.99608	6.8711	6.89828	6.8985	7.05968	6.94244	6.76663	6.80474
ZBTB3	9.15036	8.08275	7.76944	10.5923	7.59569	9.0723	7.60295	10.5506	7.30115	8.30112	9.34755	10.6896	8.76384	9.31503	7.76863	7.29073	7.71434	7.35158	7.17087	7.76736	7.19455	8.10881
ZBTB26	7.50782	7.00811	7.66028	7.21323	7.19682	7.34194	8.03634	7.29668	6.84101	7.45018	7.33121	7.66063	7.38638	7.37108	8.23195	7.81867	8.00919	7.01324	7.03128	7.76324	7.25761	6.91179
ZBTB25	6.93557	7.04236	7.11279	6.81846	6.95028	6.71659	6.80791	6.69231	7.08985	6.73612	6.67724	6.73989	6.72404	6.88912	6.86272	6.64513	6.96582	6.81346	6.8787	6.99022	6.86057	6.83732
ZBTB24	6.83507	6.8148	6.86207	6.81379	6.76309	6.88715	6.95629	6.79248	6.754	6.96073	6.83286	7.08272	6.89273	6.85776	6.96068	6.65288	6.78567	6.7928	6.67285	6.80165	6.70885	6.79959
ZBTB21	7.84053	6.85466	8.68898	9.01285	7.74294	7.81422	6.66988	9.79767	7.05874	6.69865	9.00034	9.68618	9.84696	8.10746	7.10782	6.83671	6.70224	7.49321	7.16947	6.99433	6.81094	8.64154
ZBTB20	6.83975	6.79805	6.85283	7.15661	6.8333	6.96568	6.97446	6.96208	6.89288	7.01183	7.03883	6.99674	6.94956	7.30649	7.02062	6.80284	6.85498	6.95151	7.05493	6.9822	6.84556	6.97067
ZBTB2	8.91152	8.9881	9.16567	9.55279	9.02174	8.71588	10.6084	8.97778	9.78777	9.08575	9.59317	9.24038	9.88929	9.28296	8.83373	8.78717	10.3532	9.07669	10.3117	9.37799	8.22362	9.66144
ZBTB18	8.50969	9.33995	8.15944	8.9907	9.47224	9.01303	8.20158	8.34869	8.5266	8.58459	8.97785	8.28888	8.73439	8.91485	8.47637	8.99492	9.67803	8.77824	9.07703	9.58978	8.42887	8.69671
ZBTB17	6.74234	6.7747	6.99434	6.97996	6.74913	6.8011	7.0468	6.99646	7.63258	7.19983	6.81582	6.70324	6.90111	6.76114	6.66288	6.75997	6.81094	6.77787	6.86849	6.6069	6.69494	6.80994
ZBTB16	7.74285	7.6231	7.95214	7.19348	7.43396	7.08881	7.65872	7.23456	7.30115	7.54429	7.55901	7.28401	7.62629	7.46588	7.72217	7.33272	8.04093	7.48484	7.53322	7.73245	7.31562	7.38419
ZBTB14	9.23539	9.17575	8.17804	7.97426	9.71135	9.09916	7.59373	7.82338	8.42879	9.42999	8.62027	7.91981	7.57288	8.28959	8.82355	8.75073	10.0369	9.93489	9.471	10.0655	8.25555	8.94129
ZBTB12	6.67276	6.55458	7.15056	6.65861	6.71369	6.66944	6.72431	6.84983	6.81392	6.52267	6.87788	6.66355	6.85628	6.70743	6.78803	6.70885	6.74145	6.73055	6.84717	6.87872	6.73989	6.69498
ZBTB11	6.9201	6.93342	6.80743	6.75218	6.79731	6.94305	6.7609	6.86537	6.8081	6.91179	6.7723	6.73551	6.66273	6.79875	6.7726	6.96281	6.82007	7.01961	6.70897	6.86038	6.85045	6.90852
ZBTB10	7.506	7.3359	6.77925	7.57503	7.56563	7.73306	7.05106	7.90418	6.80218	6.84983	7.21736	7.5374	7.83426	7.58572	7.6281	7.23967	7.259	7.37062	7.18562	7.40176	7.21475	7.18429
ZBTB1	9.63143	9.75149	10.1726	10.0576	9.76272	9.80777	8.95755	10.5244	9.23637	9.30239	9.57809	10.59	10.1451	9.47951	10.4848	9.815	8.10294	10.275	10.1124	8.96831	10.7318	11.4557
ZBP1	9.67698	9.99951	10.0837	8.57711	9.2648	9.34628	9.78143	9.08202	9.98795	9.51585	9.36125	8.60837	8.95569	9.22377	9.71013	9.46855	9.90695	9.29496	9.72147	9.94742	10.014	9.38684
ZBED9	10.154	10.2639	9.88474	9.07788	8.95501	8.66657	10.5031	8.81699	10.2383	10.2156	10.154	8.08154	8.83586	8.95628	10.786	10.7441	10.1178	9.26592	9.3718	10.8602	9.32012	9.64476
ZBED8	7.0272	7.04236	6.73365	7.16973	7.22763	7.39299	6.9892	7.16078	6.8081	6.83224	6.96076	7.38085	7.09101	7.64838	7.06095	7.08345	6.92771	7.33175	7.08345	6.94244	7.14238	7.25005
ZBED5	6.95553	6.94015	7.4354	7.05491	6.81366	7.11129	7.28679	7.00846	7.12187	6.73883	6.94033	7.04798	6.99466	7.10853	7.04446	7.02657	6.89375	7.22047	7.29437	6.92308	7.24147	7.53385
ZBED4	6.80047	6.79402	6.94852	6.73055	6.71939	6.77475	6.86004	6.7617	6.996	6.9697	6.88435	7.00573	6.71346	6.90449	6.76703	6.72575	6.92771	6.77142	7.06341	7.18874	6.7616	6.8703
ZBED3-AS1	6.72226	6.74287	6.82437	6.82959	6.76011	6.85186	6.85439	6.7617	6.66521	6.62321	6.61692	6.79042	6.6946	6.74564	6.96571	7.21514	6.7202	6.85846	7.0134	7.19291	6.99527	6.939
ZBED3	10.9674	11.1747	11.1625	9.81412	9.84848	9.97219	11.4524	9.13681	10.9973	10.9107	10.1501	9.74325	9.63503	9.755	9.50696	8.38562	9.52983	9.61266	9.37775	8.9982	8.99285	9.15607
ZBED2	7.29073	7.31096	6.92281	7.11276	6.94115	7.06586	7.77571	6.9056	7.18872	7.01814	6.99025	6.97587	6.96114	6.95297	7.06343	6.88134	7.04433	7.11198	7.2361	7.0368	7.02772	6.94505
ZBED10P	7.53401	7.055	7.75141	7.14722	7.2588	7.64359	7.00813	7.31012	7.06653	7.59556	6.95332	7.35317	7.44281	7.73189	7.32638	7.3182	7.24273	7.34134	7.49268	7.4646	7.19312	7.33176
ZBED1	6.99729	7.01729	6.91745	7.0038	7.03037	6.97294	6.89011	6.86271	6.95212	6.86498	6.93649	7.03349	6.83727	6.97228	6.68106	6.63334	6.87547	6.75066	6.89253	6.79372	6.72116	6.70652
ZBBX	6.63365	6.57258	6.89704	6.99446	7.10453	6.95448	6.78055	6.93705	7.41668	6.67674	6.88334	7.1205	6.85728	6.85238	7.02345	6.9671	7.07644	7.0334	6.88411	6.83915	6.93158	6.90852
ZAR1L	6.69139	6.86795	6.71185	6.91458	7.08787	7.17509	6.80214	6.7352	6.87872	6.89477	7.02567	6.95067	6.91476	6.88199	6.808	6.8792	6.947	6.69774	6.90039	6.93357	6.86057	6.88541
ZAR1	8.00003	7.74654	8.27159	7.5023	7.42558	7.59555	7.43144	7.36143	7.86576	7.75889	7.28583	7.24206	7.18103	7.2424	7.79338	7.79769	7.51923	7.37006	7.42608	7.37356	7.46701	7.36392
ZAP70	9.70506	9.5414	9.75095	9.13053	9.13454	9.50081	9.81448	9.6807	9.83356	9.36906	9.04023	8.98228	9.04452	9.1254	9.92847	10.1318	10.1477	9.66492	10.14	10.1533	9.65204	9.90695
ZAN	11.0254	12.3368	10.8032	12.072	11.7962	11.8609	9.92276	11.3221	10.7484	11.4384	12.618	11.2063	11.597	12.3386	10.991	10.9725	10.7012	10.9347	10.8491	11.7962	11.9479	11.1838
ZACN	8.58013	8.80525	8.42563	8.9126	8.96188	8.86318	9.38666	9.18134	9.22352	8.56935	9.03481	8.75713	8.89795	9.32427	9.08202	9.46357	9.55509	8.87493	9.22182	9.29872	9.25201	9.3288
YY2	6.9201	6.74906	6.82437	6.80599	6.91909	6.93878	6.79402	6.82515	7.0076	7.14173	6.84867	6.75729	6.94956	6.86372	6.88832	6.64364	6.71634	6.77466	6.71698	6.81516	6.67741	6.69728
YY1AP1	10.9761	10.4636	11.0568	10.0423	9.73036	9.78583	11.2267	9.53272	11.2756	10.5447	10.7124	9.96627	10.5773	10.0719	10.9851	10.6173	10.0183	10.6685	9.95739	10.1368	10.5936	10.2377
YY1	8.69175	8.6996	8.40362	8.61011	8.94004	8.38638	8.69755	8.9236	9.02644	8.70814	8.78913	8.97732	9.123	8.81098	8.71157	9.01393	8.44392	8.64363	8.96963	8.42913	9.35151	8.72811
YWHAZ	6.95715	6.67718	6.92281	6.8317	6.69345	6.97852	6.88099	6.89704	6.74906	6.66741	6.87282	6.81704	6.77156	7.04916	6.93708	6.71325	6.92308	6.82468	6.74906	6.91444	7.12216	6.91751
YWHAQ	6.81395	6.81906	7.00309	7.07219	6.94014	7.18881	6.93893	6.93881	7.08574	6.85744	6.81736	7.06343	6.92959	6.99285	7.3251	7.39486	7.18176	6.86687	6.85436	7.166	6.75714	6.7679
YWHAH	10.4019	10.4532	10.0766	9.45903	9.28822	9.5531	10.6563	9.3794	10.7584	10.1615	9.49468	9.23486	9.53519	9.35868	9.42489	9.45548	9.17742	9.73578	9.58282	9.26729	9.67923	9.32967
YWHAG	8.32426	8.66622	8.63701	7.96521	8.01662	8.15543	8.80262	8.42725	8.97594	8.38234	8.14445	7.99004	7.98935	8.07795	7.9903	7.49513	8.01826	8.45389	8.5233	7.30498	7.78334	8.33892
YWHAEP7	6.95428	6.97065	6.92011	6.77925	6.78368	6.79838	7.01573	6.74655	6.71402	7.05205	6.71847	6.87457	6.93705	6.78488	6.73135	6.86711	6.94512	6.66411	6.95664	6.93597	6.73229	6.7853
YWHAEP1	7.30479	7.01483	6.71816	6.88283	7.25759	6.98376	6.9599	7.04988	7.49708	7.09433	7.09678	6.99703	6.94603	7.07398	6.92956	7.24975	7.1506	6.81067	6.8787	6.91444	6.87735	6.93728
YWHAE	7.04825	6.75096	6.94524	6.91866	6.76011	6.78624	6.86004	6.87872	6.8758	6.84983	6.99809	6.89752	6.78767	6.75859	6.87527	7.17329	6.97442	6.91617	6.95067	6.8828	7.04624	6.89434
YWHAB	7.95871	7.3041	8.24763	7.21989	7.63791	7.49682	8.31711	7.2424	8.21962	8.45291	7.36683	7.36252	7.20561	7.34211	7.47917	7.65003	7.59458	7.68138	8.54911	7.34147	7.69941	7.75391
YTHDF3	7.00665	7.30855	6.89006	7.21664	6.88169	7.05351	7.11717	7.13341	7.22295	7.00852	6.83685	6.95067	6.97937	7.2159	7.00332	6.88902	7.00865	6.84785	6.91039	6.83524	6.87266	6.85951
YTHDF2	7.16393	7.02472	7.70588	6.97996	6.93174	6.95673	6.75535	7.0889	6.9117	7.26322	7.24122	7.06958	6.91256	7.21298	6.97294	6.94824	7.13163	7.18401	7.09362	7.20686	6.98072	7.27028
YTHDF1	7.6672	7.31352	7.32559	7.93529	7.51742	7.99738	6.84264	7.20059	7.80341	7.58573	7.89946	7.53548	7.42937	7.53422	7.69281	8.08005	7.85592	7.47892	7.49026	7.81168	7.76551	7.74574
YTHDC2	6.79159	6.78437	6.84322	6.8465	6.81366	6.82968	7.18515	6.78015	6.75168	6.84195	6.82515	6.8959	6.9176	7.10784	6.82837	7.00352	6.97442	6.87005	6.87699	7.13881	6.83507	6.94078
YTHDC1	8.80378	8.90299	8.6079	8.14253	8.29938	7.99538	8.14331	7.7209	8.63455	8.48826	8.4083	8.05581	8.16542	8.18698	7.84694	7.70771	8.06856	7.56554	7.5603	8.24858	7.57921	7.80282
YRDC	6.89002	6.96363	7.16055	7.3047	7.07806	7.20878	7.11717	6.90801	7.01114	7.13119	7.21074	7.10419	7.1597	6.95893	7.10458	7.13165	6.81332	7.06276	7.15783	7.01974	7.0379	7.15438
YPEL5	6.9939	6.74906	6.92533	6.77024	6.80325	6.8621	6.73457	6.6563	6.85812	6.97294	6.66728	6.79875	6.73524	6.73707	6.83935	6.69696	6.68772	6.75754	6.66715	6.94636	6.67306	6.8761
YPEL4	8.22621	8.39553	8.21291	7.91147	8.06709	7.85713	8.65997	8.36438	8.37792	7.92358	8.05406	8.36384	8.08148	7.66882	8.02259	8.38365	7.6128	7.78143	8.10655	8.09739	7.94188	7.66374
YPEL3	10.1662	9.77009	10.2809	9.85041	9.97624	10.1296	10.3523	10.2178	10.3936	9.77747	9.81975	10.0291	10.179	10.2458	10.8079	11.1364	10.6828	9.934	10.8962	10.5897	11.5942	10.7419
YPEL2	6.79357	6.77847	6.79372	7.01346	6.89003	6.78803	6.91179	6.77446	7.01114	6.74142	6.80047	6.6702	6.64071	6.87533	6.80232	6.99448	7.03545	6.88137	7.02431	6.93597	6.80619	6.72396
YPEL1	7.12836	7.46335	7.0301	7.56756	7.18371	7.20084	6.98573	7.25374	6.90533	7.9662	7.23608	7.6282	7.15007	7.13443	7.00679	7.09461	7.28078	7.22357	7.12418	7.14128	7.26528	7.07753
YOD1	9.24731	8.73476	9.08154	10.1426	9.16448	9.09491	8.32142	8.82473	8.46896	9.17689	9.19549	9.48186	9.26405	9.06061	8.35142	8.39632	8.83467	8.24346	8.20647	8.65448	8.01	8.53977
YME1L1	9.5385	9.68159	9.59357	8.82465	9.15239	8.79419	9.93152	8.77395	10.2012	9.77406	9.43125	8.9748	9.05819	8.78892	8.95598	9.34474	8.43294	8.93234	9.09589	8.51188	9.30994	8.97999
YKT6	11.3511	10.3977	10.8803	10.228	10.0115	9.92966	11.591	9.98933	11.475	10.5307	9.38933	9.61759	9.65627	9.87727	10.5669	9.85299	10.496	10.6796	9.64822	10.4966	9.2402	9.65705
YJU2B	6.8947	6.9028	6.73365	7.24274	7.02251	7.00846	7.11717	7.183	6.73877	6.84458	7.20459	7.29338	7.48848	7.04508	6.89011	7.12634	7.41668	7.18357	7.03128	7.16412	6.94299	6.74801
YJU2	6.79159	6.69288	6.78607	6.92854	6.74693	6.84534	7.08881	6.86207	6.98582	6.80641	6.87282	6.80867	6.8165	6.66929	7.03886	6.81558	6.76097	6.82326	6.74218	7.02175	6.82997	6.99189
YJEFN3	7.03073	6.60013	6.85045	6.69145	6.79624	6.7718	7.05106	6.77658	6.70096	7.1788	6.65975	6.50698	6.90002	6.83471	6.7352	6.86542	6.91437	6.70287	6.6806	6.78462	6.58532	6.7853
YIPF7	7.11736	6.71939	6.83081	6.98524	6.84147	6.84109	6.83678	7.01818	6.98582	7.20419	6.92764	6.93408	6.93069	6.95229	6.68951	6.58348	6.89828	6.70464	6.91039	6.77669	6.83328	6.62889
YIPF6	6.75727	7.01483	7.05803	6.86702	6.85354	6.75859	6.74199	6.70063	6.8758	6.86498	6.75921	6.99784	6.88435	6.95874	6.82269	6.79575	6.58986	6.84785	6.9547	6.93823	6.89878	6.94505
YIPF5	7.14915	6.7747	7.0301	7.10205	7.20064	6.83727	6.86598	6.72752	6.72406	6.9898	7.04624	7.11454	7.0561	7.05841	7.11145	7.39296	7.15287	6.91197	7.17573	7.22718	7.29097	7.14151
YIPF4	6.77453	7.22515	7.22459	6.95791	6.78675	6.83915	7.41675	6.98549	7.18489	7.02139	6.76974	6.83539	6.92046	6.77367	7.35484	7.08783	6.85297	6.82183	7.05611	7.24753	7.20267	6.83215
YIPF3	6.88298	6.89858	6.79127	7.11286	6.94235	6.88871	6.94536	6.92585	6.6418	7.01183	6.77838	6.80498	6.9593	6.82705	6.771	6.79575	6.7959	6.82657	6.6806	6.88851	6.69839	6.8067
YIPF2	6.72226	6.83125	6.81921	6.82013	6.70075	6.69082	6.9224	6.81047	7.01114	6.81164	6.70978	6.87511	6.80214	6.78865	6.73996	6.90658	6.82007	6.92696	6.72618	6.83915	6.84304	6.7679
YIPF1	6.8947	6.9794	7.26914	6.99526	6.96763	7.27348	6.58063	7.2187	7.69175	6.9964	7.05033	6.85043	6.94813	6.90131	6.85575	6.9304	6.8803	7.16393	7.12803	7.03036	6.94956	7.14792
YIF1B	7.29073	7.60452	6.92533	8.25192	8.69779	8.33841	7.7302	8.5989	7.583	7.6954	7.89681	8.63201	7.8027	8.1131	8.06614	8.44608	8.11126	8.13205	8.20518	8.10719	8.49261	8.18539
YIF1A	6.83671	7.17381	7.11624	6.94686	6.74693	6.79037	8.37612	6.85048	6.89632	6.71859	6.83685	6.7687	6.854	6.80487	7.19492	7.07608	7.00209	6.88137	6.92268	6.87483	6.88099	6.98809
YES1	6.87395	6.98876	7.5082	7.07919	6.9619	7.09984	7.68376	6.94165	7.10557	7.71795	7.14681	7.08176	7.15731	7.11461	7.09279	7.10788	6.9539	6.93587	7.18025	6.85452	6.98424	7.09019
YEATS4	7.38918	7.0122	6.92281	6.82222	6.71155	6.70442	7.08106	6.9895	6.72146	7.04189	6.81911	6.82464	6.87266	6.92895	7.00332	7.22968	7.02926	7.00446	7.0045	7.06958	7.0379	6.96084
YEATS2	6.65889	6.83975	6.83081	6.77024	6.79343	6.84609	6.94901	6.73071	7.2102	6.92084	6.80625	6.78003	6.67625	6.9234	6.8591	6.96281	6.97668	6.90106	6.89458	7.05553	6.78073	6.91751
YDJC	6.69139	6.83125	6.75798	6.87607	6.93928	6.84019	7.03888	6.86761	6.84943	7.05205	6.64661	6.9018	6.73219	6.81527	6.88709	6.88134	6.69809	6.77313	6.82226	6.8828	7.00139	6.84929
YBX3P1	7.1788	7.09042	7.10086	7.1508	6.89908	7.10221	6.99293	6.94286	6.87272	7.0979	7.00972	7.07581	7.01744	6.78675	7.24243	7.27143	7.38717	7.10492	7.07175	7.01536	7.02772	7.08599
YBX3	8.06092	8.1529	7.66953	7.76391	7.85976	7.99775	8.40671	8.10575	8.34266	7.17468	8.22491	7.77607	7.77092	7.99531	8.54818	8.49272	8.43417	7.90328	8.28704	8.56151	8.24147	7.9008
YBX2	7.13023	6.98206	7.10359	7.25973	7.31093	6.93648	7.46017	7.08668	7.15324	7.06214	7.18196	7.1695	7.23146	7.1095	7.88972	7.65375	7.19542	8.03596	7.28515	6.89509	7.32128	7.21664
YBX1	8.07376	8.76923	7.19304	9.48602	10.6611	9.71473	7.76743	8.9363	8.12293	8.8047	9.04135	8.88825	8.64514	9.85406	8.28947	8.53618	9.92393	9.58043	9.23904	9.72744	8.16061	8.88289
YBEY	8.71588	9.33825	8.6582	8.29348	8.48467	8.02415	8.84536	8.07543	8.6613	8.94395	9.05946	7.75542	8.65843	8.71614	8.53321	8.37607	9.35938	8.22134	8.32855	9.20957	8.09807	8.26114
YARS2	8.04593	9.4031	8.22227	11.1119	10.861	11.057	8.99034	10.7666	8.98503	8.47648	10.2801	11.3606	10.6201	11.0954	10.7997	10.6193	10.7808	10.7315	10.7315	10.7356	10.7114	10.9725
YARS1	7.09756	7.12331	6.93979	7.19606	6.84929	7.12634	7.08501	6.94286	7.10557	6.83682	7.19184	6.97552	7.15271	6.88715	6.87199	6.72575	6.72216	6.78526	6.74452	6.7575	6.6934	6.95592
YAP1	6.81558	6.6806	6.72721	6.81431	6.82138	6.71135	7.13861	7.00446	6.87272	7.26322	6.82464	6.56583	6.56052	6.76114	6.73996	6.66623	6.85297	6.5754	6.64201	6.73524	6.53942	6.70652
YAF2	7.38341	6.93582	7.30498	6.916	6.86261	6.9471	6.88713	7.5666	6.86099	7.19093	7.02806	7.15347	6.90461	6.81911	6.90258	7.01739	6.94042	6.95395	6.99319	6.87483	6.86939	6.8927
YAE1	6.93705	7.08117	6.63082	6.90286	7.01731	6.97654	7.01573	6.74379	7.25896	7.27989	7.09847	6.80578	6.81512	6.69145	6.89223	6.77785	6.84153	6.70086	6.68724	7.17687	6.87735	7.02919
XYLT2	7.36999	7.17381	7.17381	7.3942	7.55311	7.2275	7.10139	7.32995	6.83294	7.04531	6.97446	7.39288	7.56858	7.25034	6.76152	6.93708	7.09163	7.26422	7.02777	6.81516	6.94012	7.14151
XYLT1	10.0832	10.181	10.0155	11.0593	9.95709	10.1201	10.1717	9.98795	10.1137	10.1251	10.0851	10.6676	10.1077	10.1229	8.58376	8.61763	8.60165	8.85934	8.84225	8.38003	8.73557	9.07462
XYLB	6.93705	7.05252	7.00575	6.64664	7.13023	6.768	6.8049	6.61845	6.9117	7.14892	6.88409	6.61367	6.81872	6.76683	6.92566	6.85463	7.07171	6.76198	6.66715	6.921	7.21876	6.68679
XXYLT1	6.9201	6.71939	6.61427	6.56731	6.6723	6.66669	7.10913	6.74296	6.89632	7.03104	6.68951	6.75188	6.92308	6.74071	6.78967	6.92462	6.76097	6.81184	6.97184	6.61054	7.09319	6.8906
XRRA1	7.0272	7.53027	7.21418	7.11597	7.08696	7.15023	7.88968	7.13165	7.29296	7.22335	7.25235	7.20338	7.04535	7.01817	7.45661	7.0925	7.2828	7.31176	7.04215	7.1506	7.20545	7.13003
XRN2	9.88372	8.90194	9.30753	9.28081	9.55397	9.80146	8.23837	8.9482	9.01916	10.4347	8.50566	9.03672	9.03553	9.14795	8.18941	7.75734	8.45105	9.78048	8.64284	8.1104	8.09359	8.65261
XRN1	8.5402	9.37555	8.91371	8.44775	8.75713	8.50369	9.0955	8.85078	9.51336	9.08692	8.69796	8.7093	8.56611	8.59409	8.33576	8.97877	8.73476	9.02255	8.59255	8.49425	8.42928	8.65085
XRCC6	7.08883	7.742	7.22459	7.69231	7.95851	8.50221	7.35948	7.42419	7.22295	7.69087	7.59643	7.64139	8.07921	8.34334	7.05778	6.92462	7.92921	7.19535	7.41386	7.83992	6.85617	7.11286
XRCC5	6.76029	6.91924	6.82181	6.80117	6.86658	6.7936	6.81067	6.93367	6.61692	6.80125	6.88778	6.71127	6.90826	6.97814	7.15077	7.02881	7.09163	7.17896	7.10786	7.11576	7.01643	7.02919
XRCC4	7.82913	7.23527	7.97531	7.75674	7.43942	7.86507	7.64406	7.45096	7.25896	7.06579	7.24439	7.75224	7.38019	7.45815	7.20342	7.19029	6.92308	7.32871	7.24927	7.02777	7.28138	7.43484
XRCC3	7.45826	7.26251	7.97219	7.34569	7.12886	7.03205	7.17464	7.40794	7.39396	6.89223	7.43561	7.29436	7.33614	7.2041	7.00507	6.8711	7.04803	7.3248	7.11507	7.13023	7.01798	7.09322
XRCC2	7.15707	7.0301	6.66044	6.71571	6.67625	6.72854	6.9711	6.89434	6.78832	6.74884	7.08668	6.77186	6.8165	6.83699	6.85045	7.00581	6.92771	6.87709	6.96058	6.74153	6.77655	7.16781
XRCC1	6.89642	6.80202	7.30118	6.95472	7.09019	6.91466	6.9224	7.03737	7.29296	7.03514	6.92923	7.06985	6.86918	6.98269	7.09362	7.09737	7.09887	6.85466	6.73781	7.01324	6.99337	6.8703
XPR1	7.44988	7.29418	7.39303	7.58164	7.37034	7.3189	7.32605	7.4821	7.08192	7.3579	7.27566	7.43132	7.53247	7.31133	7.30761	7.70349	7.14647	7.32288	7.13415	7.46197	7.55975	7.06094
XPOT	10.0271	10.5249	9.22952	9.92434	9.2856	9.08893	9.86913	9.61413	10.1033	9.01322	8.69596	10.3613	9.83953	9.86456	9.56712	9.61266	8.88417	9.65125	8.83467	9.17857	9.62894	8.94225
XPO7	8.71588	8.51121	8.91804	8.07834	7.66399	7.66551	8.70775	7.76226	8.69048	8.94809	8.03508	7.99965	7.76953	7.78157	7.97857	7.55098	8.12615	7.91862	7.79812	7.87964	7.7496	7.96713
XPO6	6.98549	6.86128	6.8948	6.82806	6.79414	7.00632	6.81067	6.9423	6.63337	6.64632	6.90675	7.00114	6.89668	6.96617	6.89223	6.7617	6.677	6.80922	6.8105	6.69591	7.02123	6.94858
XPO5	7.57446	7.24743	7.00575	7.28484	7.4964	7.79	7.34211	7.4356	7.20125	6.94849	7.53899	7.48996	7.32275	7.74498	7.06927	6.73468	6.87296	7.12545	7.31542	6.82368	6.91179	7.00935
XPO4	6.83125	6.91444	7.18985	7.01857	7.51802	7.05438	7.14315	7.11423	6.97508	6.97294	7.07747	7.07429	6.91838	6.85045	7.25445	7.11494	7.00648	7.11736	7.03514	7.16253	7.06654	6.89434
XPO1	8.79876	9.00714	8.43893	8.91876	8.9881	9.58442	8.71228	9.3458	7.80906	8.3492	8.39415	9.76624	8.69138	10.1612	9.05012	9.01668	7.86073	8.5437	9.05153	8.47193	8.99916	10.3711
XPNPEP3	7.08597	7.76403	7.32559	7.09739	7.27218	6.81545	7.01158	7.50272	6.72406	6.93022	7.50811	7.16156	8.08653	6.74199	7.97487	7.12634	6.64945	7.51435	7.66917	6.89509	8.55988	9.94839
XPNPEP2	7.01641	7.27333	7.14404	7.44586	7.41465	7.25918	7.26432	7.80256	6.90265	7.02139	7.37842	7.51379	7.31479	7.42031	7.06927	6.98206	6.90237	6.79129	7.03885	7.08963	6.92825	6.83732
XPNPEP1	6.95884	6.8701	6.98582	6.71847	6.85354	6.88128	6.81067	6.83445	7.05113	7.33261	6.86099	6.88227	6.95553	6.80764	6.86472	7.08108	7.02255	6.77142	6.7067	7.37787	7.10446	6.87994
XPC	6.9453	7.3553	6.88466	6.76387	6.74628	6.8929	6.79402	6.69543	7.03288	6.77616	6.84717	6.72201	6.82681	6.76918	6.77655	6.94569	6.78967	6.91476	6.77835	6.83113	6.89563	6.93025
XPA	8.2965	8.44296	7.82289	10.1821	9.9587	9.63548	8.86502	10.8897	8.81116	8.19318	10.4562	10.8103	11.1376	11.1594	11.458	12.4668	11.9357	10.4799	12.1348	11.3163	12.3078	11.8442
XKRX	7.49084	7.22763	6.70548	7.44429	8.2263	8.1252	7.11717	7.26634	6.80218	7.35315	7.41861	8.03246	7.33587	7.7165	7.2988	7.3586	7.54354	8.02795	7.65394	7.10166	7.63129	7.80206
XKR9	7.23693	7.06201	7.48988	7.05564	6.97276	7.01523	7.67842	6.92764	7.17339	6.89223	6.99244	6.93408	6.95516	6.93882	8.04753	7.89214	7.55978	6.76198	7.39371	7.62602	7.41196	7.07753
XKR8	8.86955	8.80086	8.77449	9.88896	10.3311	10.1407	9.20388	10.3846	9.068	9.31831	10.1318	10.3269	9.9845	9.97597	9.15705	9.1067	9.11496	9.81288	9.8041	8.61049	10.0625	10.0051
XKR7	7.2199	7.05961	7.17072	6.98206	7.08958	6.97738	7.13452	6.87788	6.72406	7.28912	7.10641	6.9243	6.96372	7.07573	7.03429	6.89699	7.22519	6.98051	6.97404	7.02175	6.92152	6.98981
XKR6	10.4064	10.0702	10.4279	11.6731	10.6107	10.5244	11.0105	11.0006	10.9696	10.4667	11.2431	11.0485	11.0587	10.7299	10.2809	10.6362	11.1609	11.1617	10.4148	10.5285	10.24	11.0593
XKR5	7.47151	6.97497	7.65312	7.04177	7.04301	7.40461	6.88713	7.33963	6.95882	7.23518	7.10719	7.18937	7.34569	7.18746	7.01725	7.13165	7.08277	7.3151	7.2182	7.04272	7.08447	7.47585
XKR4	6.78989	7.19312	6.90451	6.7802	6.77871	7.16168	6.78834	6.84657	7.02926	7.00289	6.98072	6.66755	6.70276	6.79535	6.82837	6.9327	6.7959	6.84344	6.9622	6.83317	6.87735	6.76647
XKR3	7.30192	7.45851	7.30498	7.25808	7.47786	7.1105	7.87877	7.32276	7.28912	7.22743	7.4093	7.33153	7.16835	7.0246	7.23676	7.26619	7.33401	7.11837	7.13096	7.18658	7.07966	7.29071
XK	6.80245	6.82701	7.03911	6.66944	6.82394	6.8603	6.59549	6.83052	7.15324	6.535	6.67625	6.77453	6.95884	6.84622	6.97155	6.93922	6.96361	6.94792	6.82878	7.01324	6.83507	7.1695
XIST	7.99466	7.92401	8.22971	7.66687	7.73945	7.6786	7.95077	7.75004	8.08762	8.16232	7.66536	7.95798	7.62926	7.50563	7.75437	7.83453	7.64409	7.80993	7.73987	7.54527	7.86766	7.758
XIRP2	6.95075	7.26431	6.97194	6.85614	6.78471	6.94891	6.94536	6.81887	6.90852	7.2389	7.2134	7.03349	6.88835	6.86372	6.74191	6.75776	7.09163	6.82657	6.89032	6.69591	6.7241	6.79959
XIRP1	7.00104	7.05961	7.34778	6.90002	6.99618	6.89632	7.00412	6.9764	6.82997	6.90311	7.16663	7.21529	6.97468	6.89533	6.84673	7.00835	6.82412	6.93724	6.83727	7.12819	6.99527	6.87994
XIAP	12.9467	12.8859	12.5293	12.7618	13.5184	13.5888	11.9672	12.4793	12.6818	12.7393	13.2372	12.4741	13.0892	13.2975	13.0681	12.9933	13.0335	12.5123	12.7731	13.3973	13.3377	12.8279
XGY2	9.39885	9.48847	8.58682	9.27042	9.84643	9.85574	8.1612	8.73066	8.06472	9.82886	9.23182	8.80099	8.8891	8.89953	7.87904	8.02079	8.63934	8.54558	7.98384	8.12668	7.70575	8.24361
XG	6.97499	6.82515	6.85978	6.71291	6.92465	6.83286	6.63377	6.64914	6.87272	6.98624	6.71275	6.80498	6.71829	6.84101	6.79345	6.71325	6.66567	6.82775	6.76484	6.70885	6.86424	6.67281
XDH	6.76029	7.08369	6.97459	7.00053	7.14335	6.98072	6.70086	7.13299	6.8385	6.9997	6.82292	7.20187	6.97244	6.86086	6.85045	7.14611	6.88199	7.00849	6.97965	6.95673	6.93158	6.93215
XCR1	7.24917	7.25478	6.90451	7.23091	7.17308	7.30649	7.39543	7.02142	7.34897	7.0246	7.06414	6.91824	6.95323	6.89812	6.95149	6.91482	6.82625	7.01452	6.79431	6.80578	6.92489	6.921
XCL1	8.69987	8.67803	8.91053	7.91828	7.89475	7.77753	9.15907	7.79184	9.27663	8.60587	8.12338	8.18946	8.092	7.81092	7.93337	8.47607	7.76403	7.78896	7.83566	7.79156	7.91423	7.84125
XBP1	8.54104	8.37569	8.29074	8.66951	8.09124	8.30697	8.22394	8.03785	7.88145	8.40853	8.10449	8.45735	8.26956	7.78787	7.58237	7.66305	7.74685	7.86472	7.71015	7.58028	7.7731	7.67079
XAGE5	6.8267	7.12848	7.06954	6.98051	6.96763	7.04803	6.89933	7.01511	7.47928	7.04531	6.64661	6.94874	6.9388	6.857	6.964	6.82999	6.98376	6.7928	6.90852	7.16412	6.94636	6.8268
XAGE3	7.26875	6.84568	6.64945	7.55668	7.73945	6.97486	7.01985	7.58011	6.69824	6.87269	7.45258	8.1405	8.65539	8.26592	8.65448	8.30201	8.8565	7.92621	8.81575	8.08698	9.72147	9.19143
XAGE2	9.99008	9.80886	9.41478	9.55104	9.55724	9.36267	9.7418	9.71473	9.26389	9.66611	9.49592	9.7773	9.47614	9.61599	9.36106	9.68199	8.88061	9.38175	9.22896	9.28949	9.5982	9.14898
XAGE1B	6.91464	7.1029	6.82181	7.20843	6.85929	6.95135	6.84545	7.10621	6.89019	6.78074	7.19613	7.19035	7.11023	6.97004	7.01961	6.84887	7.14836	6.96289	7.05346	7.02362	7.08592	6.92663
XAF1	7.11416	6.95882	6.80483	6.972	6.86756	6.98206	7.13861	7.00289	7.43512	6.94534	7.30223	7.35676	7.14827	7.30838	7.15659	7.349	7.55978	7.26761	7.40443	7.12215	7.39184	7.44039
XAB2	7.29401	6.98623	7.20671	6.9327	7.1608	6.9471	7.00813	6.79785	7.14915	6.81164	7.08922	6.89434	7.03739	7.09137	6.83001	6.72407	6.78368	7.09988	6.76974	6.80774	6.72291	6.91751
WWTR1	7.23411	7.69159	7.32559	7.75212	7.48714	7.58383	7.83256	7.27986	7.53918	7.86441	8.71471	7.74	8.18088	7.62127	7.17791	6.79749	7.54506	7.26875	7.45859	7.03036	6.96394	7.36794
WWP2	8.06723	8.39822	7.89598	7.73283	8.47028	7.93608	8.55024	8.56031	8.11082	8.69931	8.54244	7.73189	8.05041	8.1056	8.25923	7.90446	8.70663	7.93566	7.86621	8.40362	7.52682	7.72717
WWP1	7.2239	7.12609	7.17702	7.35384	7.63514	7.30602	6.88409	7.52057	7.6235	7.38879	7.53401	7.57048	7.30871	7.3014	6.88832	7.32056	7.05998	7.16947	7.1506	6.85048	7.09621	7.07194
WWOX	8.49442	8.70745	7.86065	8.81645	8.70722	8.82086	7.87443	9.08164	7.95454	8.01416	9.02799	8.91005	9.00069	9.07972	9.70906	9.24545	9.24053	9.49711	9.15705	9.59738	9.30239	9.0463
WWC3	7.09461	6.89248	6.86207	6.95255	7.13326	6.88965	7.01158	6.81693	6.79939	6.88409	6.78302	7.04002	6.88611	6.87496	6.61092	6.72407	6.74328	6.73551	6.76029	6.87681	6.75714	6.75614
WWC2-AS2	6.89284	7.44806	6.83833	6.93979	6.6619	7.09667	6.8485	6.96366	6.61373	6.88672	6.84797	6.84856	7.04177	6.92946	7.09118	6.88382	7.01802	7.03234	6.78055	7.03901	6.99678	7.04095
WWC2	6.73551	6.99329	6.85283	6.93882	6.61367	6.9089	6.76918	6.92533	6.87872	6.80125	6.76974	6.67142	6.85728	6.9365	6.86655	6.88382	6.8803	6.84344	6.9547	6.98829	6.84717	7.0166
WWC1	6.80245	7.0272	7.00028	6.97062	6.82138	6.80266	6.72724	6.754	7.01504	6.97952	6.69809	6.79841	6.83471	6.92545	6.84147	6.76351	7.03545	6.84633	6.88411	6.95235	7.06654	6.90131
WTIP	7.18391	7.72889	7.94422	7.00769	6.98325	7.02881	7.38573	6.88301	7.39396	7.23518	7.5185	6.98647	7.49859	7.26716	7.05344	6.94336	6.95882	7.35033	7.22719	7.0581	7.27954	7.32285
WTAP	9.29564	9.08561	8.92922	9.73808	9.60769	10.0343	9.64272	9.58105	9.12398	9.35248	8.97032	9.60036	9.13425	9.36643	10.1226	10.0863	10.7364	9.84355	10.1431	10.4549	9.85378	10.1884
WT1-AS	7.43101	6.59188	6.89704	6.92999	6.79624	6.76067	6.6856	6.70933	6.67285	7.25882	6.79575	7.05811	6.83125	6.82963	6.84673	6.8578	6.85749	6.85195	6.73321	6.99022	6.8188	6.69231
WT1	7.23541	6.8701	6.79372	7.1503	7.26938	7.56642	7.49472	7.12677	7.0076	6.68504	7.42981	7.26002	7.4737	7.61023	7.5665	6.91135	7.54296	7.60374	7.35191	7.43526	7.94876	7.63583
WSCD2	9.54583	9.70423	9.95952	8.1939	8.38609	8.82315	9.66861	9.0419	9.10319	9.95688	8.55117	8.079	8.2809	8.5263	7.74552	7.33561	7.82579	8.73921	9.13472	7.02777	8.94559	8.9206
WSCD1	6.90951	6.74287	7.05803	6.78832	6.89704	6.95895	6.87224	6.7617	6.91444	7.08371	6.99527	6.91021	6.94852	6.83842	6.86076	7.21302	7.21031	6.93882	7.02599	7.06266	7.11365	7.1864
WSB2	6.98549	6.70054	7.09107	7.22327	7.30845	7.11324	6.85131	7.20059	7.15722	7.00534	7.28785	7.4201	7.35626	7.23778	7.50148	7.58924	7.55162	7.53385	7.46547	7.33993	7.583	7.25338
WSB1	7.19535	7.59538	7.33786	7.54521	7.33007	7.54305	7.59373	7.54607	6.94603	7.08371	7.5499	7.49968	7.55647	7.36252	7.62708	7.5441	7.41266	7.52526	7.67307	7.45124	7.6682	7.66374
WRNIP1	6.68073	7.04236	6.74184	7.10539	7.24439	7.29437	6.75816	7.19682	6.6695	6.92699	7.14447	7.08881	7.13165	7.18113	7.04177	7.37924	7.24665	7.38646	7.22293	6.90826	7.25973	7.31288
WRN	6.91647	7.26838	7.56942	7.07282	7.10146	7.09779	7.83256	7.19375	7.23567	7.62699	7.41861	7.04707	7.01646	6.98206	7.30472	7.22232	7.30608	7.16589	7.19531	7.20912	7.10593	7.11286
WRAP73	8.30105	7.71271	8.41469	8.0458	7.78424	7.90409	8.40178	7.89111	8.06472	8.35354	7.8429	7.9531	7.8542	7.91873	7.1736	6.84731	6.92308	7.64846	7.44379	7.13881	7.30789	7.60745
WRAP53	7.05037	7.25478	7.09775	6.82682	6.97461	6.85311	7.01985	6.86017	7.24083	6.89477	7.15755	6.93709	7.07275	6.94235	6.96278	6.73468	6.97882	6.91476	6.92043	7.01974	7.00139	6.86849
WNT9B	9.97845	9.80218	9.81827	9.80499	9.37679	9.58383	9.72876	9.755	9.56017	10.3726	9.88626	10.2729	10.4636	9.62044	8.83333	9.03377	8.12241	9.72147	9.19164	8.4342	9.80991	10.1456
WNT8B	6.73071	6.60926	6.76234	6.79035	6.6959	6.61378	6.87224	6.80421	7.2269	6.99313	6.75316	6.63127	6.87086	6.77789	6.80445	6.90056	6.84376	6.9874	6.78055	6.90985	7.05487	6.82197
WNT8A	7.30303	6.8701	7.27555	7.16783	7.29414	6.94585	6.88713	7.12515	7.81917	7.19093	7.27525	6.87139	7.4355	7.17381	7.99302	8.34005	8.23147	7.94468	7.7793	8.33708	7.84542	7.59637
WNT7B	10.3127	10.1577	10.6778	10.4859	10.4828	10.6929	10.3476	11.0089	10.1033	10.438	10.2511	10.4665	9.90133	10.3269	10.6084	10.972	11.0707	9.98795	10.946	11.2178	10.3218	10.8973
WNT7A	6.99055	7.33126	7.08797	6.86243	6.98524	7.11276	7.07275	7.02686	6.996	6.81687	7.01142	6.97294	7.06801	7.00309	6.94965	7.01521	6.99567	7.15411	6.94053	6.9822	7.07808	7.0579
WNT6	7.10581	7.17613	6.83328	6.85202	6.7712	6.67838	6.9892	6.85244	6.8385	7.2843	6.92299	7.13145	6.84545	6.79204	6.89382	6.81913	6.99074	6.88017	6.92043	6.77669	6.70705	6.74402
WNT5B	6.88808	7.02472	6.8287	6.99692	6.94875	6.95673	6.91487	7.02747	7.02234	6.84195	7.2263	7.19216	7.10826	6.97408	6.80994	6.75997	6.82412	6.7928	6.62582	6.88066	6.92317	6.72854
WNT5A	6.8105	7.3691	6.86918	6.72906	6.74828	6.94891	6.95234	6.84123	6.70588	6.9063	6.9671	6.71584	6.78542	6.82394	6.92764	6.94336	6.82806	6.82041	6.8621	6.72701	6.84147	6.67281
WNT4	7.30479	6.9028	7.00575	7.25768	7.37497	7.12109	6.81067	7.33201	6.99237	7.35315	7.27881	7.4015	7.16718	7.16042	7.04723	7.1585	7.14836	7.61139	7.10588	7.6033	7.17567	7.238
WNT3A	6.97499	7.19043	6.84562	7.01241	7.10791	7.02003	6.91864	6.90855	7.56329	6.82459	7.16481	7.07333	6.97957	6.92895	7.27455	7.29495	7.20087	7.23386	7.23221	7.13394	6.9514	7.19852
WNT3	6.79357	7.12609	7.23927	6.89273	7.56915	7.04659	7.09319	7.15488	6.82394	7.47132	7.04161	7.32694	6.90052	7.13381	7.20087	6.98844	6.92541	7.4169	7.37219	7.03036	7.11064	7.30076
WNT2B	10.9754	10.965	11.0141	10.4597	10.1728	10.5444	10.4721	10.6844	10.8199	11.1231	9.85574	10.0351	9.7681	10.4488	10.4307	10.243	10.6336	10.8399	10.1949	10.7966	10.0085	10.4202
WNT2	7.9451	7.87059	7.09107	7.75446	7.91981	7.66895	7.79557	7.79601	7.7865	7.57374	7.68831	8.14069	7.81364	7.86073	7.97487	8.10953	8.08362	7.77577	7.95145	8.18088	8.22316	7.88318
WNT16	9.58534	8.86606	7.75459	10.6983	8.93854	10.2396	7.91117	11.1883	7.07397	9.19272	10.3107	10.9627	10.4231	9.35485	8.58251	7.65375	8.62725	8.97095	8.05816	9.04713	7.5408	9.08849
WNT11	7.4603	7.27333	6.97459	7.15503	6.90644	7.04314	7.13452	7.20673	6.97812	6.93642	7.32975	7.76332	7.28173	7.06174	7.06495	7.39863	7.1041	7.0334	7.16947	7.36158	6.89079	6.97244
WNT10B	6.88435	6.74906	6.73365	6.7397	6.69696	6.74268	6.69577	6.80458	7.24554	6.81164	6.90002	6.63571	6.86869	6.71369	6.86833	6.72407	6.83271	6.95028	6.78629	6.92503	7.23596	6.89759
WNT10A	7.62093	7.76403	7.9121	8.45284	9.1134	8.66931	8.34166	9.24605	8.7325	7.72464	8.39142	8.70995	8.63666	8.97653	8.94218	9.38968	8.65982	8.79407	8.99678	8.98316	9.68725	9.43125
WNT1	6.88624	6.94275	7.03293	6.81167	6.96948	6.94852	7.0272	6.8415	7.19714	7.22743	6.80894	6.76743	6.79407	6.83019	6.94336	7.00352	7.18176	6.88832	7.05346	7.00693	6.94956	6.97937
WNK4	6.76309	6.76018	6.96011	6.90286	6.98624	6.76932	6.75535	6.80047	6.62382	6.92372	6.79452	6.83975	6.86752	6.73707	7.02952	6.78688	6.97027	7.04243	6.92699	6.921	6.99527	6.80474
WNK3	8.58184	8.93929	8.13201	10.7212	10.5115	10.2387	9.12242	10.403	9.83641	8.93511	10.2743	10.8142	10.8834	10.6129	9.96947	10.3846	10.6444	10.3127	10.2756	10.5437	10.3389	10.1055
WNK2	6.76029	6.75428	6.89959	7.08738	6.76613	6.78558	6.83954	6.8157	6.72911	6.90039	6.89199	6.82394	7.01798	6.73707	6.69145	6.88382	6.90916	6.83516	7.02431	6.87266	6.98072	7.1082
WNK1	7.29735	7.65442	6.78841	8.12717	8.12271	7.90999	6.9358	7.9161	7.86854	7.05566	8.30686	8.3428	8.44572	7.75403	8.15275	8.09687	8.12717	7.96476	8.1322	8.0962	8.18058	8.02445
WLS	8.22519	7.82262	7.78593	8.40118	8.16485	8.41644	8.09395	8.31486	8.11082	7.85903	8.18464	8.9106	8.62459	8.14083	7.85816	8.04508	7.86978	8.18273	7.96484	8.01105	7.93433	8.02874
WIPI2	7.1232	7.11738	7.08176	7.28343	7.13096	7.40716	6.74696	7.4701	6.81121	7.62699	7.59933	7.77856	7.5252	7.09766	7.18928	7.03293	7.12782	7.31967	7.46295	7.11328	7.3148	7.33816
WIPI1	7.87465	8.0243	7.44962	7.55908	7.66458	7.84841	7.70827	7.88968	7.74871	7.84694	7.6797	7.71804	7.35228	7.45103	8.22281	8.65354	8.05865	7.98986	8.01954	8.28416	8.54873	7.78503
WIPF3	11.3221	11.2263	11.4571	10.5927	10.9169	10.7436	10.7738	10.5881	10.8228	11.214	10.9781	10.7411	11.0828	10.7626	10.2879	10.6501	10.0027	10.4539	10.5099	9.99617	10.9781	10.411
WIPF2	9.5109	9.50287	9.29001	8.47193	8.62087	8.61504	9.9757	9.07488	9.79825	9.55821	8.88039	8.33295	8.56266	8.16029	9.87521	10.1744	9.96513	9.05112	9.54916	9.87521	9.42084	9.20405
WIPF1	9.15157	9.16262	9.49294	9.18032	9.56452	9.44677	10.3282	8.89945	10.0234	9.83044	9.11707	9.14533	9.19346	9.17397	9.72238	10.0256	10.2188	10.0966	10.1944	10.3523	9.60424	10.2114
WIF1	8.6237	8.28173	7.98544	7.968	7.96901	8.00172	8.77242	7.6963	8.78691	8.02415	8.05811	7.99517	8.49803	8.16883	8.6758	8.38107	8.23147	8.23195	8.12052	8.22512	8.36303	7.77073
WHRN	6.79522	6.87707	7.10086	6.74277	6.9922	6.8842	6.77153	7.00343	6.87272	6.94849	6.88435	6.82956	6.75082	6.81047	7.05344	7.07218	6.75629	6.91197	6.83524	7.00309	6.93334	7.04604
WHAMMP3	7.28484	7.31816	7.56942	7.26172	7.47497	7.37733	7.19546	7.16103	7.49342	7.62699	7.34991	6.88444	7.15897	7.42865	7.22719	6.98844	7.20322	7.40393	7.34752	6.82515	7.21593	7.3277
WHAMMP2	6.99729	6.80202	6.8148	7.25365	7.74294	7.45815	6.86598	7.05341	6.8758	6.94268	7.54388	7.23608	7.26269	7.40702	7.31558	7.7372	6.91179	7.37062	6.99876	7.14857	7.21074	7.34014
WHAMMP1	7.36808	7.60116	7.39631	7.31425	7.18883	7.58805	7.00017	7.20972	7.83198	7.34041	6.94033	7.26391	7.34569	7.04257	6.76309	6.74655	6.7723	6.84633	6.82226	6.83113	6.88255	6.84101
WHAMM	6.9335	6.67718	7.06667	6.78368	6.94391	6.82464	6.79131	7.17878	6.73385	7.75159	6.88283	7.17905	6.90529	7.17454	6.89011	7.18596	7.13341	7.14343	7.05968	6.94244	7.02284	7.10038
WFS1	6.97006	6.97065	6.69871	6.78447	6.85744	6.67505	7.12202	6.7512	6.76739	6.74884	6.93649	7.02777	6.95553	6.88979	6.95889	6.79939	6.79179	6.93724	6.98206	6.7575	6.91328	6.83912
WFIKKN2	7.08597	7.34286	6.95151	7.24519	7.38934	7.21664	6.71662	7.55072	7.59569	7.12751	7.39029	7.78579	7.27631	7.32005	6.98639	6.77631	6.95882	6.87456	7.1261	7.19528	6.99678	6.94505
WFIKKN1	7.46704	6.95426	7.13761	7.47201	7.36786	7.36808	6.97808	7.44163	7.744	7.37135	7.32975	7.2424	7.39299	7.42865	7.15659	7.06801	7.42974	7.3187	7.29437	7.41973	7.31757	7.34301
WFDC9	6.83324	6.72993	6.71384	6.75859	6.75664	6.74723	7.20045	6.81516	6.9117	6.68504	6.78558	6.80578	6.69755	6.90355	6.76309	7.0505	7.09359	6.768	6.92268	7.0368	7.06654	6.71575
WFDC8	7.02299	6.90722	6.92825	6.7854	6.96661	6.80191	6.75232	6.7352	6.94901	6.96073	6.76921	6.90408	7.003	6.93334	6.8701	6.92254	7.02041	6.94638	6.93708	7.0581	6.73989	6.76309
WFDC6	7.93949	7.78918	7.58834	7.24817	7.34211	7.28084	7.68796	7.3579	7.93322	8.03383	7.17464	7.27246	7.41066	7.81654	7.56942	7.69552	7.96256	7.09867	7.4855	7.85213	7.50584	7.54443
WFDC5	10.8671	11.2923	10.6911	10.9395	11.5564	11.1784	10.3381	10.4161	10.4447	11.1519	10.995	11.003	11.2409	11.4428	10.3868	11.6894	11.0779	11.2525	11.106	11.1656	11.0054	11.2591
WFDC3	12.3895	12.4356	12.158	12.8909	12.8311	12.3402	12.4636	12.2475	12.6503	12.8828	12.9081	12.4421	12.8665	12.8828	12.0647	12.4862	12.3342	12.5989	11.7696	12.9763	12.4194	12.133
WFDC13	11.4817	11.6403	11.5598	11.1167	11.2828	11.1712	10.9463	11.7102	11.1411	11.5447	11.3606	11.1257	10.3747	10.9177	11.4295	11.6042	11.8179	11.3129	11.407	11.758	11.6577	11.9
WFDC12	10.0241	9.46182	10.1881	10.0318	9.60948	9.9204	10.5488	9.90076	10.8298	9.72253	9.64501	9.71221	10.3992	10.1431	10.0303	10.6536	9.55854	10.5354	10.4953	9.69405	10.731	10.373
WFDC11	6.78523	6.79031	6.87964	6.99917	7.4572	7.06259	6.90237	7.07084	6.97812	6.89768	7.42865	6.94502	7.074	7.37154	6.83365	6.8578	7.08277	6.88137	6.84109	6.9316	6.87899	6.8703
WFDC10B	10.4808	9.80541	9.97646	9.08764	8.50221	8.00374	11.4902	8.45413	10.2756	10.5237	9.19667	9.10337	9.23801	9.08588	9.40902	8.75021	9.29786	8.38138	8.32524	9.49294	9.43861	9.09476
WFDC10A	7.02899	6.70986	6.88196	6.95551	7.04535	6.95747	7.01158	6.99747	6.99983	6.73612	6.98524	7.01536	6.97679	7.02686	6.95448	6.78834	6.84153	6.95028	6.86017	6.88851	6.60559	6.939
WFDC1	10.7315	11.0284	10.8354	10.7165	11.0113	11.0398	10.6611	10.6621	10.9143	11.3589	10.4843	10.3441	10.1322	10.7528	10.2464	10.5107	10.681	10.7914	10.4009	10.346	10.106	10.4509
WEE2-AS1	10.0682	10.1251	10.6224	9.59954	9.19585	9.44299	10.3168	9.39764	10.3017	9.77209	9.8428	9.23033	9.49978	9.59649	9.87377	8.8156	9.24997	9.11886	9.32427	8.73674	9.26137	9.3087
WEE1	8.67348	8.921	8.73874	9.26805	9.38052	9.07373	9.19071	8.86592	9.51515	8.39943	9.24405	9.1127	9.76966	9.01133	9.09572	9.8312	9.08721	9.19667	9.80218	9.02767	9.75681	9.24084
WDTC1	8.54348	8.38914	8.2646	8.36039	8.55051	8.01193	8.72887	7.97921	8.13234	7.23138	8.41418	8.66106	8.5594	8.80919	7.93529	8.21117	7.97654	8.11721	8.25417	8.45474	8.02241	8.46934
WDSUB1	6.78832	7.19043	6.68299	6.80019	6.81653	6.74453	6.78834	6.83894	7.10137	6.91476	6.93149	6.87665	6.65039	6.77658	6.78567	6.6191	6.67874	6.69916	6.72618	6.7515	6.78073	6.76956
WDR97	7.69766	7.26431	7.11624	6.92956	6.94875	7.06782	8.22743	7.12384	7.5166	6.64177	6.97919	7.07142	6.9822	7.15984	7.18462	7.62278	7.06222	7.03545	7.17296	6.93597	7.67693	7.39303
WDR93	7.12836	7.20241	7.02701	7.37974	7.71405	7.51403	7.27629	7.38818	7.0076	6.7559	7.30114	7.38928	7.32623	7.51931	8.03233	7.98554	8.02142	7.42333	7.61795	8.0755	7.72583	7.8619
WDR91	6.89137	6.85711	6.72017	7.12267	7.27852	7.07346	6.78055	6.99319	6.71861	6.81164	7.07434	6.97939	6.82763	6.86372	7.22971	7.09737	7.32624	7.05033	6.97404	7.15664	6.93492	7.18869
WDR90	9.65845	9.60424	9.1624	9.63586	9.51915	9.58086	9.40284	10.0645	9.05012	9.26849	9.19297	9.71135	9.54174	9.93195	9.87835	10.1265	10.1764	9.70864	10.4209	10.1529	10.3589	10.5517
WDR89	7.26183	6.96085	6.84819	6.94271	7.06705	7.255	6.96731	7.01322	7.02234	6.93336	6.88574	7.06782	7.02844	6.90212	6.91366	6.97805	6.9184	6.98959	6.96781	6.92308	6.97938	6.87417
WDR88	6.98549	6.89248	7.09775	6.83935	6.91148	7.03057	7.00813	6.96571	7.15722	6.73371	6.93649	6.83727	7.08761	6.94875	7.15344	6.85075	6.97442	7.00556	6.89032	7.03439	6.86424	6.85614
WDR87BP	6.85213	6.86366	6.81227	6.80761	6.7352	6.80338	6.8485	6.76247	6.81392	6.85463	6.65619	6.96289	6.85157	6.78826	6.76309	6.98409	6.89828	7.0538	6.89859	6.70324	6.82806	6.85951
WDR87	10.6539	10.1018	9.74663	10.4869	10.3198	10.1939	11.1311	10.306	10.7005	9.90324	10.5886	11.2313	11.1937	10.249	10.7781	10.6868	10.2472	11.0686	10.6146	10.4843	11.2828	11.1547
WDR86	6.70433	6.88792	6.79805	6.7356	6.80454	7.03254	6.75816	7.01426	6.9117	6.89477	6.72222	7.28622	6.46907	6.9365	6.78195	6.81047	6.92308	6.72312	6.89032	6.69941	6.80619	6.69728
WDR83OS	7.06135	7.0122	6.68299	6.81094	6.80757	6.75316	6.83052	6.94657	6.95882	6.87788	6.81147	7.00364	7.00813	6.84735	6.90536	6.94824	6.89375	6.768	7.04002	6.82515	6.6829	6.91179
WDR83	7.26416	7.37878	6.89006	7.20199	7.1506	7.64926	7.0272	7.30761	7.35817	6.98624	7.47538	7.17747	7.27301	7.22554	7.30114	7.26903	7.42093	7.33733	7.34052	7.51272	7.27244	7.38539
WDR82	12.2174	11.2651	12.1405	10.8812	11.1356	11.0936	12.2583	10.5062	11.9	11.7403	11.3723	10.7577	11.4196	10.8242	11.2535	11.0348	9.85776	10.9371	10.8181	9.5623	11.0556	10.7427
WDR81	7.22556	7.0002	6.90451	7.23138	7.06871	7.46994	6.56516	7.40354	7.20125	7.01523	7.27226	7.06586	7.08442	7.48866	6.90872	6.90281	7.4652	7.04958	6.92268	7.37196	6.94956	6.8703
WDR77	7.17698	7.21983	7.5399	7.10876	7.00628	7.07644	6.87788	7.15079	7.06259	6.93336	6.92647	7.01773	7.04235	6.85744	7.3182	7.07378	7.56419	7.34722	7.34577	7.65853	6.98072	7.34928
WDR76	7.99017	7.9919	8.41941	7.20068	7.5295	7.45456	7.85797	7.29477	7.6777	8.04609	7.26384	7.20011	7.20842	7.31971	8.04888	8.36761	7.85936	7.24379	7.70267	7.3967	7.64826	7.40583
WDR75	6.74234	7.28731	7.46523	7.55072	7.3151	7.24133	7.00017	7.70584	6.84943	6.8703	7.29847	7.62214	7.65082	7.73334	8.89326	8.34483	7.92239	7.9591	7.87975	8.06071	8.57466	7.7572
WDR74	9.45067	8.589	9.91849	9.04251	9.1127	9.0031	10.0323	9.25576	9.44964	8.86657	9.10199	9.34067	8.91987	8.98064	10.1728	10.1934	9.77009	9.36873	9.67144	9.71287	10.0468	9.27622
WDR73	6.80047	6.71369	7.1223	6.66506	7.00104	6.84019	6.89011	6.80264	6.80498	7.08721	6.7617	6.76743	6.75218	7.07901	7.00679	6.88382	6.81548	6.7397	6.90265	6.97785	7.12355	6.99189
WDR72	7.37368	7.33126	7.15347	7.68561	7.21982	7.49943	6.98206	7.28253	7.12887	7.42266	7.21983	7.42974	7.39918	7.66816	7.2988	7.08783	7.5614	7.2666	7.31062	7.51619	7.44793	7.42178
WDR70	7.00665	6.74287	7.17381	7.18144	6.75871	6.89704	7.09742	6.99181	6.74145	7.18699	6.8105	7.05737	6.75082	6.7309	6.78967	6.94569	6.754	7.04243	6.97404	7.02777	6.9921	6.90852
WDR7	7.47572	6.86795	7.06084	7.22414	7.35823	7.11545	6.83052	7.01305	6.89946	6.97952	7.00925	7.10719	7.26269	7.01777	7.42981	7.21769	7.01545	7.04171	7.31062	7.33177	7.54183	7.20561
WDR64	7.09461	7.2991	7.47149	7.1972	7.11188	7.55759	7.23938	7.39719	7.6406	7.22743	7.18018	7.16973	7.10309	7.25318	7.50782	7.27624	7.45826	7.81574	7.74099	7.11806	7.25169	7.59637
WDR62	6.80898	7.08809	6.69416	6.69999	6.91408	6.71419	6.82468	6.86537	6.8701	6.67459	6.8105	6.86815	6.89668	6.79021	6.88558	7.04803	6.69382	6.80286	6.662	6.58478	6.84304	6.80286
WDR6	7.2199	6.90514	6.78147	7.82232	7.72007	7.55668	6.78055	7.69841	7.12187	7.1788	7.38127	7.51933	7.38532	7.73405	7.94353	8.08841	7.52309	7.96792	8.05085	8.04377	8.07817	8.00694
WDR5B	6.98355	6.96085	7.06084	7.35828	7.26373	7.4201	7.10139	7.21094	7.08574	7.61291	7.2626	7.51156	7.50295	7.27221	7.24532	7.42086	7.07361	7.10981	7.19783	7.06711	7.28874	6.95188
WDR59	6.79875	6.75595	6.86207	6.78447	6.79731	6.87593	6.86879	6.67083	7.03288	6.78074	6.62639	6.86279	6.8819	6.88776	6.83001	6.68261	6.73707	6.78526	6.8865	6.7959	6.52751	6.8703
WDR55	11.4295	11.1306	12.152	11.7676	11.5824	11.4371	11.1537	10.9211	11.1213	11.2525	12.1658	10.1174	11.4535	11.4624	11.2083	11.2678	9.90579	11.2918	12.4038	9.47635	12.3019	11.5586
WDR54	7.65984	7.50826	7.06084	7.83603	7.04535	7.75653	6.9964	8.18554	7.13352	7.16628	7.646	8.10553	7.56543	7.49784	6.92956	7.12634	6.96361	7.15067	6.85045	7.18065	7.23511	7.16185
WDR53	6.81558	6.92369	6.85045	6.75218	6.912	6.83042	7.13452	6.70324	6.93345	7.06579	6.60083	6.78709	6.82963	6.67505	6.70328	6.95631	6.83042	6.87709	6.88041	6.8867	7.00321	6.92486
WDR5	7.25385	7.3896	7.57836	7.66706	7.47048	7.40911	8.38349	7.18599	7.24554	7.64814	7.89348	7.60179	8.0072	7.62027	8.19413	7.94671	8.46264	7.62355	7.97733	8.25569	7.6167	7.84229
WDR49	7.92363	7.66399	7.62297	7.71739	7.69968	7.27993	8.04903	7.66627	7.4749	7.88145	7.61259	7.67409	7.8807	7.87959	8.11919	8.2646	7.30482	7.65707	7.59825	7.55684	8.26685	7.18869
WDR48	6.74424	6.75595	6.66288	6.82222	6.66766	6.88058	7.0272	6.70525	6.95212	6.83682	6.75218	6.69774	6.89045	6.92026	6.97939	6.84731	6.85055	6.6961	7.02431	6.90608	6.70525	6.79959
WDR47	7.04001	6.79031	7.05487	7.0047	7.24704	6.84019	6.7067	7.03449	7.08574	7.05932	6.9697	7.00298	7.10913	6.81184	6.76152	7.04186	7.02255	6.73707	6.90039	6.95235	6.93664	6.98605
WDR46	8.2221	8.58089	8.38425	8.8217	8.29028	8.37932	7.07687	9.61558	7.23567	7.87904	8.49565	9.40066	9.08535	8.8647	7.72943	7.25234	7.16353	8.27626	7.86689	8.44993	7.63129	8.02213
WDR45B	6.95428	6.81235	6.83833	6.70189	6.80325	6.88389	6.85439	6.88301	6.97194	6.9089	6.91862	6.78083	6.85628	6.81184	6.94233	6.86542	6.88199	6.91197	6.86849	6.80399	7.01515	6.82053
WDR45	8.49442	8.56473	9.04991	8.53584	8.62945	8.2615	8.57228	8.00307	8.88322	8.99345	8.65236	8.26633	8.12884	8.08031	7.76718	7.70452	7.85284	7.9329	7.91336	7.62823	7.6682	8.0183
WDR44	9.09491	9.37112	9.02255	8.71443	9.54469	10.7567	8.7093	8.39755	8.7474	9.6807	8.43184	8.34359	8.31476	8.96432	8.39684	8.64416	9.48166	9.02224	8.58288	9.84605	7.70006	8.71092
WDR43	8.46767	7.58603	8.56922	7.22064	7.39177	7.22922	8.43609	7.21094	9.04541	7.72777	7.52463	7.05258	7.11921	7.16042	7.82253	7.5614	7.78658	8.00128	8.26857	7.37505	7.83158	7.27882
WDR41	6.92159	6.83351	6.92011	6.79204	6.76997	6.90103	6.85439	6.69447	6.92079	6.70743	6.92699	6.72404	6.72752	6.6464	6.99608	7.02881	6.78147	6.84633	6.9859	6.94636	6.9622	7.02215
WDR4	7.36808	7.74027	6.89006	8.15738	8.16425	8.02259	7.23938	8.15562	7.27177	7.97426	8.02728	8.46364	8.3337	8.02303	7.67802	8.10779	7.86073	7.79167	7.79147	8.07822	8.03575	7.77908
WDR38	7.25726	7.13883	6.88196	7.19699	7.25012	7.12805	7.18004	7.01545	6.71643	6.9761	7.37976	7.21039	7.24318	7.03429	7.36303	7.20881	6.83732	7.3161	7.16451	7.15883	7.31562	7.056
WDR37	7.57118	7.52257	7.93301	6.98206	7.24005	7.05946	7.8197	7.13191	7.6961	7.49037	7.016	7.17598	7.03392	7.15732	7.12619	7.53668	7.07171	7.13159	7.24317	7.17006	7.20129	7.26875
WDR36	6.76484	6.74906	7.05803	6.64344	6.77969	6.74453	6.7609	6.70525	6.83294	6.97294	6.91276	6.63879	6.8165	6.79204	7.03322	6.71325	6.7959	6.58018	6.82464	6.95673	6.87432	6.95188
WDR35	7.03892	7.29418	7.17072	7.28247	7.13956	7.1506	7.08501	7.4155	7.35817	6.97952	7.37076	7.14667	7.20685	7.24391	7.45297	7.48126	7.20322	7.41562	7.41596	7.59888	7.5082	7.64771
WDR33	9.56767	10.069	9.24581	10.018	9.82237	9.5678	9.30768	9.16709	9.17429	9.43917	10.0625	9.75149	9.42351	9.76897	8.45155	8.50836	8.82742	9.37811	8.94844	9.22121	8.36018	8.72083
WDR31	12.0647	11.3942	11.6874	11.0294	10.3995	10.7651	11.6632	10.3902	11.772	11.0265	10.3791	10.9921	11.327	10.8219	10.8919	10.9404	9.81087	10.8515	9.79908	9.82768	10.2196	10.1648
WDR3	9.40947	9.01368	9.00815	10.1602	10.5988	10.0775	8.91385	10.8219	8.53977	9.67873	10.0632	10.2037	10.2801	10.7427	10.5897	11.1244	10.7158	10.408	10.8578	10.6706	11.1008	10.6554
WDR27	7.09617	6.85927	6.87709	6.80689	6.77969	6.83116	6.71411	6.93342	6.7826	7.0979	6.79959	6.81981	6.84011	6.68448	6.73996	7.00835	6.63786	6.71207	6.83524	6.83915	6.88958	6.7617
WDR26	7.11736	7.35853	7.74357	7.13074	7.09968	7.13727	7.38098	7.30192	7.6961	8.11565	6.99244	7.16156	6.97596	7.22851	7.2622	7.11251	7.36649	7.94122	7.71427	7.44531	7.55975	7.8487
WDR25	6.90131	7.00308	6.86682	6.69673	6.72527	6.8603	6.79131	6.57788	7.0977	6.75378	6.82464	6.82547	6.89668	6.78074	6.72562	6.9089	6.72839	6.74153	6.8105	6.83524	6.63542	6.69498
WDR24	6.69292	6.82701	6.74637	6.67142	6.91004	7.09871	6.9892	6.6693	6.78832	6.88672	6.99303	6.80947	6.92799	6.81704	6.92254	7.17329	7.26422	6.73385	7.08083	7.07185	6.788	6.88912
WDR20	8.89238	9.04744	8.99439	8.90847	9.2269	9.68812	8.58204	8.74882	9.1211	9.24731	9.15446	8.99156	8.33672	9.59472	8.40981	8.41335	7.7731	8.66302	8.03096	7.91881	8.47931	8.40853
WDR19	7.02599	6.86795	7.2171	6.90106	6.82464	6.93355	7.13452	6.87711	7.18489	6.9898	7.04682	6.9593	7.13913	7.01817	7.08533	6.96898	6.83732	7.17457	7.07175	7.17006	6.96885	6.88724
WDR18	7.29735	7.32559	6.93979	7.09621	7.16405	7.04451	7.01985	7.10272	6.93963	6.68746	7.06343	7.11712	7.10693	7.2337	7.34435	7.02435	7.71603	7.06629	7.53914	7.53914	7.42923	7.24276
WDR17	13.0414	12.7926	13.4277	13.1461	12.5314	12.5895	13.3106	13.9317	13.0335	12.5205	12.9301	13.596	12.7259	12.8909	13.3719	13.0366	12.8958	13.2491	13.0959	13.2463	13.3779	13.4968
WDR13	7.98918	8.25982	8.30158	7.56636	7.86819	8.06237	8.05914	7.86045	7.32281	7.93838	7.62482	7.51614	7.4135	7.83313	8.31032	7.63822	8.27595	7.7799	8.24439	7.18281	7.91027	7.92586
WDR12	10.6219	10.8962	11.0515	8.25384	9.82295	9.2134	10.9334	8.97232	11.0478	10.692	9.19709	9.44454	10.5976	8.83285	8.99687	9.45355	8.21364	10.7906	9.15401	8.76586	8.46518	8.74171
WDR11	7.40306	7.39288	7.44962	8.45314	8.51995	9.39964	8.42807	8.23208	7.28048	7.98827	7.99456	8.6736	8.58747	8.45443	7.88322	7.43464	7.20517	7.2575	7.19354	8.53096	7.20545	8.25026
WDR1	7.05408	6.88402	7.22064	6.97161	7.08093	7.03884	6.90533	6.90265	7.66602	6.97952	7.11719	7.08544	7.07174	7.04557	7.29133	7.24545	6.93404	7.09532	6.95237	7.13881	6.98619	6.87994
WDPCP	9.84836	9.57871	9.51259	9.16783	9.50651	9.15649	9.4734	9.4326	9.98006	9.95897	9.55549	9.53385	9.3937	9.51336	8.80585	9.17385	8.32194	8.71483	8.93317	8.56858	9.25445	8.75378
WDHD1	9.98474	10.7047	9.09375	9.95111	10.4893	10.6815	8.61049	9.372	9.50275	10.8706	9.66633	9.58196	9.36802	10.3311	8.40981	8.29485	10.5988	9.32932	9.79751	10.2458	8.76267	9.33139
WDFY4	8.01609	7.22515	7.83129	8.04277	7.34211	7.66649	8.25982	7.21671	7.66138	7.53331	7.61595	7.67846	7.31111	7.49943	8.05643	8.17212	7.80068	7.69195	7.80379	8.02968	7.34833	7.44832
WDFY3	7.06752	6.83596	6.82181	6.89179	6.94632	6.78462	6.88409	6.82997	6.79637	6.88091	7.23885	7.04246	6.97937	6.90449	7.21675	7.18817	7.09887	7.08963	7.17888	7.12609	7.11365	7.06979
WDFY2	6.9081	6.80825	6.79127	6.86781	7.01492	6.83471	6.91179	6.68977	7.01504	6.84983	6.92011	6.98334	6.5438	6.83842	6.68551	6.8792	7.14836	6.88017	6.85237	6.73707	6.71766	6.80286
WDFY1	6.9957	6.89642	7.26592	6.9925	7.00303	6.85971	7.03471	7.10272	6.754	6.768	7.35358	6.92585	6.98412	6.83324	6.94015	6.91482	6.66361	7.05692	7.0045	6.62599	7.02441	7.02719
WDCP	6.94877	6.79989	6.88733	6.88283	6.81366	6.83727	7.10557	6.6659	7.16132	6.97952	6.93149	6.9389	6.78832	6.84347	6.771	6.65109	6.76543	6.83516	6.63647	6.72906	6.74511	6.8906
WBP4	7.0372	6.78624	6.67291	6.93474	7.19257	6.83727	6.86274	6.89434	6.85812	6.89477	6.867	6.85299	6.94638	7.09984	6.84856	6.80676	6.90237	6.7397	6.97404	6.83524	7.08592	6.90471
WBP2NL	7.16182	7.13883	6.74402	6.70923	6.9686	6.63792	6.77153	6.89704	6.66521	6.77323	6.79452	6.88382	6.79927	6.88912	6.93402	7.06985	6.62777	6.79875	6.99876	7.12819	6.93334	6.99527
WBP2	10.938	10.7275	7.85797	11.7934	11.4196	11.4764	8.27095	12.4926	8.90964	10.7019	12.3402	12.3623	12.5391	13.6386	8.0284	8.38365	11.991	10.9999	10.3265	11.8516	8.68412	10.6739
WBP1L	8.99831	8.99364	8.66512	8.42887	8.63368	8.88172	8.8098	8.63474	9.19095	8.87363	8.96027	8.46186	8.66688	8.93285	9.38917	9.47173	8.93693	9.3937	9.1292	9.13265	9.56641	8.9654
WBP11P1	9.86347	9.67201	9.93086	9.32687	9.07513	9.14373	8.97877	8.81892	9.40818	9.74723	9.60234	9.2103	9.53338	9.15455	8.95978	8.8635	8.96963	8.85461	8.87461	8.88754	9.14388	8.63823
WBP11	8.77198	8.87605	8.06138	9.4824	9.18699	9.10146	8.80058	9.62415	9.00773	8.58269	8.75486	9.44228	9.15256	8.838	9.61631	9.622	9.16735	9.38704	9.28376	9.48259	9.70576	9.29872
WASL	8.1043	8.09807	7.95836	8.89844	8.18418	8.57687	7.80151	8.40837	7.81574	7.30995	8.34843	8.88428	8.98734	8.7339	8.62286	8.45225	7.97467	8.29926	8.2827	8.32529	8.80644	8.32983
WASHC5	6.8415	6.83351	6.90675	7.02975	6.79105	6.79994	7.04257	6.71144	6.96543	6.9089	6.8592	6.81674	6.99158	7.06928	6.92254	6.82285	6.73038	6.83923	6.97574	6.84867	6.83507	6.7617
WASHC4	7.04329	6.7747	6.77925	6.73418	6.85238	6.97486	7.26432	6.76011	6.61948	7.0693	6.71171	6.85842	6.79778	6.70501	6.94825	6.8333	6.78967	6.82183	6.83089	6.99433	6.90031	6.83366
WASHC3	6.80743	6.94739	7.08176	6.78074	6.99618	6.78462	7.63997	6.86761	6.85507	6.58868	6.921	6.62894	6.84409	6.97108	7.02215	6.80121	6.82007	7.01003	7.05809	6.92503	6.84304	7.11669
WASHC2C	6.74071	6.93342	6.90951	6.79733	7.06129	6.82524	6.82468	7.04393	6.83558	6.95151	6.88409	6.84975	6.59932	6.85297	6.88411	6.91482	6.71634	6.75754	6.91216	6.80399	6.91004	6.91571
WASHC2A	7.02441	6.75816	7.02701	7.03288	7.03739	6.95895	6.69345	6.95791	6.79109	6.97294	6.97524	7.13759	7.12098	6.86298	6.85236	6.73677	7.10577	6.8968	7.08083	6.93823	6.79892	6.98809
WASHC1	6.91264	7.34476	6.97194	7.71839	7.05564	7.31291	7.24436	8.5263	6.87272	7.63657	7.36152	8.11173	8.13811	8.0589	7.09279	7.26903	7.3545	7.0538	7.06667	7.51619	8.03727	7.22819
WASH3P	7.23867	6.90722	7.12609	6.96072	7.06941	7.05872	7.225	7.12337	7.14573	6.8896	7.1656	6.91021	7.07814	6.86422	6.94965	6.94174	7.22346	7.04457	6.72864	7.14128	7.15344	6.88541
WASF3	9.38227	9.38052	9.78958	10.333	8.93573	9.39764	9.82962	9.52868	9.88802	9.33919	9.94937	9.96803	9.82868	9.27724	9.69405	9.67873	8.89615	9.26778	9.15607	9.08494	9.4114	9.41074
WASF2	9.2269	8.92756	7.92656	9.36074	9.43695	9.44266	8.05914	9.26919	8.96847	8.79366	9.07653	9.7187	9.22312	9.26729	8.90035	9.23465	8.47613	9.22657	8.90815	8.60239	9.3573	9.09945
WASF1	7.19033	7.95656	7.47583	7.39027	8.00762	7.74824	7.35948	7.91828	7.14173	7.51531	7.45996	7.73562	7.51726	7.80122	7.63809	7.88842	7.50275	7.36633	7.4008	7.6033	7.72687	7.6097
WAS	6.75378	6.67718	7.0301	7.01426	6.99909	6.75664	7.43645	6.82775	6.87872	6.77616	7.04743	6.96062	7.07814	6.88068	7.05611	6.86004	6.70479	6.83516	6.92268	6.63353	6.83167	6.80286
WARS2	6.80245	6.92152	6.69646	6.82874	6.77579	6.8051	7.05964	6.86017	6.66285	6.74632	6.6934	6.9622	6.81273	6.79731	6.72742	6.88574	6.92997	6.76365	6.82226	6.97533	6.88255	6.98072
WARS1	6.91464	7.73299	7.00849	7.19437	7.13452	6.89458	6.90237	6.9822	7.5526	6.98319	7.27476	6.92125	7.3356	7.02883	7.06222	6.78834	7.11275	7.08136	7.14218	6.90985	6.83678	7.13742
WAPL	6.69816	6.94517	7.09775	6.76302	6.78183	6.71189	6.70925	6.86086	6.72406	6.82688	6.73418	6.98206	6.56867	6.66553	6.92254	6.93508	6.90658	6.95151	6.79431	6.69201	6.92152	6.91751
WAC	6.75859	6.80825	6.95448	7.10084	6.76202	6.98611	6.83353	6.91909	6.68322	7.08371	6.91462	6.96991	7.02062	6.97062	7.00849	7.13675	7.04624	7.05502	6.89859	7.24274	7.21475	7.0131
VXN	6.81711	6.93788	6.92825	6.80898	6.87876	6.84876	6.91864	6.68781	6.97194	7.04189	6.69047	7.09113	6.69755	6.74296	6.96571	6.84548	6.95179	6.92012	6.86017	6.81164	6.79086	6.96084
VWF	7.241	6.73931	7.03293	6.93559	7.02482	6.97486	6.95629	6.73771	6.98876	6.82965	7.0122	6.80498	6.86272	7.08599	6.80232	6.82663	6.52196	6.68243	6.65234	6.80953	6.89878	6.78898
VWDE	6.86571	6.98876	6.95448	7.01065	7.12109	6.82524	7.09742	6.80047	6.95882	6.91476	6.98299	6.81392	6.99527	6.93912	6.87527	6.70709	6.8868	6.88411	6.99876	7.0368	6.83852	7.056
VWCE	8.76367	8.23816	8.34789	8.54621	8.30329	8.25654	7.86163	8.19057	8.06152	8.37678	8.40207	8.56295	8.49306	8.23843	7.98821	7.85182	8.24572	8.19488	8.27051	7.92035	8.24844	8.19663
VWC2L	7.22719	7.17134	7.23927	7.15785	6.7352	6.93064	7.26432	7.66805	7.40737	6.95151	7.03128	7.20451	7.29331	7.26032	7.61892	7.06801	6.86847	7.15852	7.31317	7.08963	8.02728	7.48954
VWC2	6.98688	6.93582	6.68075	6.92545	6.80962	6.921	6.81921	6.96617	7.04271	6.89768	6.69591	6.60212	6.74153	6.90449	6.83001	7.09921	6.76986	6.7959	6.73781	7.03252	6.93158	6.84789
VWA8	9.72963	9.45433	9.54553	9.19673	9.70576	9.44624	9.83161	9.19387	9.73324	9.15108	9.14275	9.55094	9.38207	9.21653	9.16567	9.27774	8.54532	9.13178	8.98883	8.63064	9.22815	8.94004
VWA7	6.91141	7.22226	7.04218	6.83544	6.92723	6.7417	6.90872	6.99952	6.89019	7.00534	6.92299	6.73169	7.07842	6.97593	7.05153	6.74655	6.76986	6.90281	6.71943	7.00075	6.83507	6.73551
VWA5B2	6.96397	7.28466	6.74637	6.79575	6.90103	6.877	6.83678	6.71369	7.08192	7.30593	6.8509	6.60687	6.87735	6.88912	6.55193	6.9651	6.7723	6.68574	6.91846	6.76932	6.53942	6.80125
VWA5B1	8.47346	7.16158	8.11734	7.59341	7.64906	7.30931	8.32142	7.61386	7.34099	7.60269	7.5729	7.88835	8.10099	7.34944	7.5724	7.68574	7.9216	7.39017	7.28026	7.55603	7.38689	7.2445
VWA5A	7.28776	7.6964	7.38209	7.53011	7.34928	7.42502	7.40659	7.61611	6.74653	7.05932	7.34286	7.69836	7.2538	7.70838	7.27858	7.25951	7.58253	7.53042	7.65004	7.67393	7.57707	7.95901
VWA3B	6.89137	6.63814	6.70944	7.23138	7.27134	7.18349	6.72724	7.24438	7.00353	7.66701	7.35213	7.20267	7.4717	7.38524	7.24092	7.40269	7.23756	7.2575	7.38389	7.48585	7.49667	7.34014
VWA3A	8.40769	7.21291	8.66088	7.28465	7.2588	7.21285	7.63997	7.62653	7.95679	8.01732	7.18418	7.34014	7.34164	7.16204	7.94222	8.34005	7.45068	7.37587	7.64359	7.1909	7.71687	7.60454
VWA2	6.83125	6.57526	6.94524	6.89396	6.78564	6.9453	6.95234	6.77194	6.89019	6.88672	6.80547	6.90449	6.89434	7.00309	7.19211	6.91482	6.77453	7.00556	6.8883	7.17006	6.97766	6.85283
VWA1	7.20656	8.1187	7.17072	7.33793	7.2588	7.11276	6.90533	7.08238	7.15324	7.57374	7.2393	7.11736	7.23275	7.47743	7.15659	6.95852	7.63907	7.21478	7.35191	7.42462	7.40617	7.07356
VTRNA1-3	7.52253	7.4165	7.17072	7.35971	7.40214	7.83513	7.29261	7.4993	7.03639	7.15274	7.5017	7.47646	7.4984	7.3513	7.844	8.19607	7.87618	7.48088	7.79	7.89913	8.05968	7.72217
VTN	7.34223	7.90265	7.15347	8.97435	8.64284	8.47278	7.34856	8.15377	8.23415	7.37135	8.57187	8.41681	8.53465	8.87526	7.70343	8.25716	7.5864	7.96244	7.80857	7.83446	8.38171	7.98044
VTI1B	6.76029	6.75232	6.90675	6.99564	7.12421	7.08772	7.09742	7.25546	6.86711	6.82201	7.08442	6.95884	6.92799	6.85776	7.09809	6.9988	6.85749	6.89271	6.85611	6.99635	6.98424	7.03072
VTCN1	7.00841	6.93582	6.93129	7.07009	7.08442	6.85907	7.12202	6.89704	7.25896	7.04531	6.9327	7.00957	7.21526	7.21177	7.01536	7.19531	7.16589	7.22611	7.08083	7.12042	7.09319	7.06448
VTA1	7.87027	8.01389	8.19413	7.82655	7.952	7.87671	7.76343	8.06997	7.05504	7.81519	7.73786	8.22639	7.89	7.38242	7.88322	7.82066	7.67946	7.9336	7.8046	7.98315	7.87402	7.9008
VSX2	6.87032	7.13883	6.63573	6.90722	7.41973	6.91522	6.85439	7.19213	6.80218	6.81931	6.95542	7.2068	7.02015	7.23715	7.17619	7.349	7.12977	7.0284	6.98409	6.99875	7.20545	7.39869
VSX1	12.2224	11.585	12.2511	11.0183	11.2895	10.9158	12.3592	11.4996	12.3078	11.5789	11.8157	10.7377	11.4689	11.1904	12.3754	12.6036	11.8097	11.5742	11.2979	11.956	11.4813	11.4624
VSTM5	7.31725	7.18852	7.32559	7.35314	7.38391	7.34194	7.82409	7.6338	7.34447	7.41066	7.65261	7.70107	7.30345	7.43614	7.27104	6.98206	7.46017	7.19535	6.82226	7.16253	6.81395	7.03583
VSTM4	9.0031	10.1154	8.8745	8.2875	8.85114	8.98799	9.36474	9.10139	9.28452	9.30137	9.77029	8.22171	9.04508	9.15722	10.7982	10.2291	11.4026	10.4739	10.8173	11.2259	10.9257	9.85238
VSTM2L	7.68823	8.22008	7.67897	8.11919	7.8461	8.09999	6.83954	8.14445	7.36761	7.79893	7.70976	7.91654	8.0448	8.05406	7.34069	7.65791	7.259	8.55832	8.49178	6.70514	8.41925	8.02308
VSTM1	6.80743	6.83351	6.8287	7.08343	6.79204	6.82226	6.94901	6.98429	6.98206	7.01523	7.34409	6.94235	6.91698	6.99564	6.92077	7.05252	7.08961	7.01148	6.97574	6.97533	6.94508	7.12836
VSNL1	9.86608	9.97624	9.97392	10.1318	10.202	10.0327	9.70146	9.75057	9.7176	8.61919	10.2585	10.1436	10.1796	9.52868	9.49324	9.61193	9.62572	9.94243	9.87745	9.80463	9.95666	9.74325
VSIR	7.25235	7.60673	7.25283	7.4735	7.04392	7.16832	7.09742	7.26615	7.41668	6.94849	7.20131	7.29515	7.06441	7.10411	7.37736	6.9988	7.4092	7.0782	7.29287	7.60739	7.24697	6.83215
VSIG8	6.75378	6.79031	6.87964	6.65408	6.70933	6.62773	6.79933	6.78717	6.59177	6.80125	6.88574	6.85975	6.77579	6.8316	6.71591	6.92254	6.76779	6.76663	7.0134	6.74366	6.8216	6.78064
VSIG4	7.19724	6.71939	6.93979	6.78447	6.92723	7.02003	6.71411	6.80725	6.81885	6.85222	6.94915	6.76013	6.91208	6.83842	6.89704	6.85463	6.78967	6.79731	6.7001	6.66929	6.73055	6.64687
VSIG2	7.08106	7.7159	7.10641	7.39676	7.55541	7.56361	7.44167	7.46908	7.27571	7.03514	7.32536	7.13817	7.14827	7.5776	7.35721	7.65791	7.32019	7.25155	7.09198	7.58751	7.36143	7.11669
VSIG10L	11.2789	11.1984	10.4264	11.399	11.5244	11.0629	10.5465	11.7153	11.1112	11.3648	11.3329	10.8476	11.3306	11.3259	10.8633	11.0622	11.3648	11.0413	10.6438	11.1838	10.5643	11.0072
VSIG10	10.4756	10.0316	11.059	8.39482	8.90189	8.81005	10.9733	8.36264	10.7278	10.1862	9.09572	8.19607	8.59049	8.70796	10.5876	9.64255	9.91682	9.08764	9.22952	9.66944	9.84909	9.35833
VSIG1	6.71127	6.78624	6.72946	6.96419	6.79731	6.86498	6.73219	6.84856	6.71402	6.80421	6.89536	6.76743	6.9176	6.91928	7.0372	6.94336	6.69156	6.68772	7.1093	7.03901	6.87432	6.93215
VRTN	6.98688	7.1415	6.79805	7.19361	7.08154	7.30557	7.26432	7.10153	7.35817	7.12327	7.22151	7.06446	7.1303	7.17287	7.74211	7.3681	7.95236	7.34722	7.01729	7.67864	7.41196	7.21298
VRK3	9.02114	9.16623	8.45732	9.41478	9.82124	9.76053	9.74325	9.38933	9.52454	9.33089	9.82819	9.79235	9.51585	9.66037	9.92234	10.3085	10.2946	9.45026	9.99951	10.2316	10.5576	10.0938
VRK2	7.97297	7.8065	8.15302	8.5787	7.6961	7.05514	7.47693	8.02079	7.65318	7.71191	8.14644	8.56473	8.41498	7.88232	7.35835	7.38571	7.25755	7.46845	7.22418	7.24948	7.40127	8.16797
VRK1	8.11464	8.523	8.2875	8.38469	8.65181	8.64862	7.31569	8.88772	8.5602	7.78109	8.74104	8.79787	8.30006	8.2742	9.00368	8.87669	9.25598	8.80229	8.58204	9.18848	8.83434	9.11871
VPS9D1	6.85045	6.76703	6.91745	6.97062	6.69043	6.93897	6.57139	6.68377	6.89632	6.69201	6.73751	6.86086	6.81512	6.8691	6.81704	6.77631	6.76097	6.6961	6.8883	6.79372	6.69839	6.75614
VPS8	8.11728	8.10109	8.28947	7.69621	7.78046	7.56288	7.85339	7.42989	7.93048	7.91168	7.89348	7.66269	7.47441	7.54963	7.59918	7.42675	7.38022	7.59169	7.47054	7.44912	7.69297	7.16185
VPS72	6.89821	6.81047	6.95689	6.84389	6.84264	6.9188	7.09742	6.76974	7.04271	6.78564	6.90139	6.88809	6.88435	6.95048	6.84673	7.17585	7.10577	6.90281	6.87074	7.14315	7.1205	6.95188
VPS54	8.53019	8.9982	9.04335	8.75496	9.12901	9.13053	8.46528	9.28226	8.48063	8.73004	9.26162	8.71599	8.91317	9.03414	8.85184	8.74104	8.73167	8.66367	8.79058	8.64207	8.77328	8.53624
VPS53	7.38918	7.23789	7.41911	7.19399	7.03037	7.10294	7.42671	7.28026	7.29296	7.12327	7.16168	6.89323	7.10527	7.49746	7.07809	7.02881	7.19039	6.99747	6.95067	6.87051	6.94194	6.88367
VPS52	9.31171	9.12691	9.53095	9.12496	8.55024	8.50884	9.35174	8.53033	9.10319	9.07553	8.9826	8.70814	8.79458	8.75898	8.91175	9.05915	8.61958	8.66019	8.77301	8.81081	8.95598	8.74543
VPS51	10.3001	10.3627	10.1436	11.3089	11.1802	11.3259	10.4299	10.7648	10.4808	10.4005	10.8366	10.9733	10.5372	11.057	10.6713	10.8677	11.4764	10.8249	10.5363	11.261	9.91159	10.5902
VPS50	7.6689	7.15382	7.48988	7.05277	6.90002	7.12384	7.39543	7.08844	7.19714	7.33261	7.21836	7.2055	6.90644	7.06003	7.08812	7.03293	7.00434	6.98409	6.88041	7.08372	6.85474	6.90852
VPS4B	9.57169	9.08824	9.0334	9.37399	9.33932	9.1762	8.94918	9.28587	9.06316	9.61207	8.77571	9.392	9.02089	9.14594	8.88919	9.03226	8.72175	8.52914	8.80799	8.99516	9.12901	9.15886
VPS4A	6.86057	6.85466	6.73556	6.88193	6.71609	6.9496	6.81366	6.82318	6.67567	6.78804	7.04624	6.85491	7.02015	6.86613	6.90872	6.90658	7.07644	6.7822	6.72404	6.80399	6.74651	6.70471
VPS45	12.5817	10.9475	10.1097	13.052	12.1385	12.6704	11.1913	13.51	11.3243	12.6676	13.8518	14.049	14.0373	13.9628	8.73066	9.97184	12.597	9.97431	12.21	11.4047	11.8137	11.1913
VPS41	7.03539	7.0301	7.37505	6.82294	6.91825	6.98269	6.83954	7.15382	6.92369	7.32622	7.06343	7.13852	7.12294	7.05299	7.28048	7.1585	7.12557	7.3151	7.19783	7.05005	7.20545	7.26241
VPS39	6.84349	7.03252	7.12939	7.10419	6.9686	7.13675	7.03471	7.0725	6.98206	6.99313	7.14681	7.13452	7.07687	7.15123	7.08377	7.21769	6.99319	7.08844	6.91846	7.08782	6.96885	6.80286
VPS37D	6.9304	6.90514	6.85045	6.72906	6.98589	6.70283	6.67724	6.74655	6.71643	6.97294	6.71641	6.62841	6.53792	6.85927	6.63513	6.81047	6.77671	6.75754	6.84875	6.81704	7.02772	6.77142
VPS37C	6.77746	7.0122	6.86918	6.90039	6.66669	6.73551	6.81653	6.92585	6.74394	6.81687	6.9671	6.84856	6.73127	6.76015	6.806	6.6191	6.80871	6.60381	6.662	6.85048	6.77477	6.67949
VPS37B	6.9335	6.88792	6.92011	7.37706	7.55235	8.29912	7.80151	7.23584	6.95212	7.12327	7.12731	8.18242	8.6195	7.9546	6.83935	6.85273	6.87296	6.83516	7.01003	7.04272	7.10084	6.9822
VPS37A	6.9957	6.92641	6.75302	6.84587	6.81866	6.76517	6.9892	6.84481	7.07014	7.11987	6.99527	6.82994	6.79778	6.82675	6.87527	6.7675	6.86438	6.86845	6.768	6.72906	6.91478	6.86293
VPS36	7.45165	6.99566	7.14756	6.87537	7.03389	6.7936	7.26432	6.98984	7.07809	7.15979	7.04177	6.91705	6.94956	7.01603	6.70133	6.92642	6.61629	7.00446	6.90039	6.72201	6.85349	6.88912
VPS35L	6.88298	6.6658	6.81698	6.69999	6.84643	6.92262	6.91864	6.78072	6.94603	7.04531	6.8284	7.04453	6.84304	6.85927	6.68106	6.7146	6.7959	6.60503	6.74906	6.70885	6.71766	6.73893
VPS35	6.79159	7.58816	6.67083	6.87366	7.05506	6.75986	6.9599	6.83825	6.81642	6.97294	6.79831	6.74913	6.82482	6.95551	6.7369	6.8906	6.79179	6.67901	6.64201	6.85869	6.73989	6.97593
VPS33B	7.05408	6.8792	6.99704	6.96655	6.94805	6.80338	6.85439	6.75927	6.88411	7.2079	6.72017	6.81444	6.92699	6.73385	6.91027	6.86542	7.02719	6.98619	6.92489	6.93597	6.96056	6.89759
VPS33A	6.92697	6.70409	6.84819	6.63676	6.84554	6.81804	6.71662	7.03945	6.59824	6.62321	6.69999	6.89011	6.80214	6.79314	6.74828	6.74057	6.7202	6.87137	6.8883	6.72906	6.6934	6.84101
VPS29	7.16718	7.07644	6.84819	6.9274	6.77237	6.93355	6.94235	6.85311	6.72911	7.07314	6.89857	6.92099	6.75325	6.65868	7.01003	7.12931	6.89563	6.99539	7.05493	6.99022	6.93664	7.07753
VPS28	6.71894	6.93342	7.04218	6.84074	7.00303	7.29667	6.69828	7.01483	6.98582	6.61008	6.95882	7.0272	7.0242	7.06174	6.78967	6.86004	6.94938	6.77655	6.72618	6.90355	6.94819	6.94638
VPS26C	7.05544	6.78239	7.13202	7.02686	6.88574	6.99645	6.83954	6.58114	7.05874	6.85222	6.7675	6.89199	7.07187	6.86472	6.81704	6.82663	6.93201	6.86845	6.82464	6.72201	6.80162	6.99337
VPS26B	6.76029	6.92641	6.7959	6.92006	6.66929	7.00332	6.95629	6.90348	6.92696	7.48714	6.9775	6.89516	7.04817	6.7731	6.63685	6.68261	6.89828	6.84916	6.80458	6.84486	6.89563	6.83556
VPS26A	7.40895	7.48912	7.26914	7.12326	6.90002	7.08695	7.70457	6.99747	7.16132	7.56646	7.08749	6.88497	6.88361	7.1632	7.00172	7.00076	7.04187	7.09163	7.00029	6.92503	6.85617	7.10038
VPS25	7.03383	7.59427	6.91208	7.71574	8.54104	9.0785	8.33246	8.20049	6.7854	8.57639	7.4381	8.8628	8.3681	7.95758	7.91192	6.8792	7.10998	6.92374	7.21494	8.51995	7.02599	8.90355
VPS18	6.72901	6.84568	6.83571	6.74456	7.00628	6.78558	6.80214	6.65414	6.91444	6.7559	6.89536	6.76574	7.07793	6.92699	6.78567	6.9671	6.98844	6.88017	6.87074	6.9822	6.94956	6.9744
VPS16	7.99889	8.48244	7.76605	7.96739	8.02194	8.23867	8.11991	8.30533	7.04271	8.31534	7.83027	8.3277	8.53117	8.6736	7.74211	7.59868	8.36688	8.58066	8.06713	7.84428	7.83919	8.30925
VPS13D	9.58534	9.39721	9.50337	8.9982	9.14519	9.41491	9.34041	9.31568	9.43249	8.87949	9.21311	8.94601	8.70082	9.04436	9.52802	9.08028	9.19871	9.3095	9.22056	9.69182	9.19198	9.48878
VPS13C	7.39207	7.01003	7.42879	7.10789	6.93069	6.90636	6.99293	7.15897	7.6156	6.83935	7.2393	7.10082	7.08208	6.96617	7.33794	7.28676	7.17339	7.18256	7.29705	7.12378	7.22003	7.18356
VPS13B	10.9475	10.8491	11.1728	10.57	10.2556	10.4176	11.1634	9.97526	11.1139	10.7067	10.2145	10.306	10.463	10.1306	9.42703	9.25383	8.94068	9.98394	9.68812	8.90437	10.2274	9.50662
VPS13A	8.75355	9.44153	7.66028	9.44066	10.2762	10.5468	7.29885	8.66322	8.16211	9.041	9.61709	9.17301	9.16365	9.81827	8.19168	8.19314	10.6047	9.64937	9.18083	10.5988	8.04685	8.94647
VPS11	6.9081	6.90722	6.65821	6.83699	7.00846	6.77658	6.70925	6.71698	6.86423	6.771	6.76309	6.97811	6.86687	6.78027	6.86472	7.00835	6.74957	6.97533	6.91461	6.98452	6.83167	6.93585
VPREB3	7.40306	6.82701	7.07837	6.91928	7.10719	7.18629	6.86274	7.31893	7.12538	7.01523	6.99983	7.11126	7.05548	7.19847	6.86655	6.65429	6.85297	6.93334	6.92699	6.70149	6.79393	7.26241
VPREB1	6.72572	6.79805	6.80483	6.95513	7.0278	6.73551	6.94536	6.79989	6.72911	6.72404	6.58355	6.81704	6.79098	6.72937	7.01536	6.87292	7.09766	6.79875	6.96401	6.87266	6.89878	6.71384
VOPP1	7.00841	7.09779	7.42879	7.03842	6.95028	6.89704	7.32099	6.94634	7.29296	7.05932	7.18829	7.1205	6.98631	6.89872	6.98524	7.0925	7.13163	6.84476	7.1294	7.13394	6.90031	6.92486
VNN2	8.40488	7.90852	8.578	7.83647	7.87324	8.01328	8.28101	7.80885	8.27446	8.06709	8.21933	7.78248	8.20918	7.73162	8.59409	8.66587	8.19406	7.71354	7.73466	8.24361	8.90189	8.17921
VNN1	8.03435	8.42861	7.66692	8.86526	7.86212	7.61092	7.96769	8.21583	7.92418	7.58249	8.81615	8.35135	8.71319	8.73842	8.27892	7.6999	8.16977	8.17953	7.86403	8.44532	8.16542	7.74381
VN1R5	7.47293	6.79989	7.05803	7.09964	7.20259	7.31508	7.39027	7.04791	7.11738	6.91779	7.12214	7.01773	6.9619	7.18203	7.0665	7.04436	7.33232	7.08501	7.21324	7.30293	7.00972	7.19414
VN1R4	7.89614	7.9282	7.60686	7.99595	8.14692	7.98044	6.9892	7.70294	7.18489	7.66327	7.73141	7.88202	8.18539	7.94588	7.45579	7.45258	7.70154	7.91422	7.55386	7.67864	7.66701	7.66128
VN1R2	7.5038	7.43366	6.84562	7.27892	7.35944	7.17193	8.13956	7.04482	6.9686	6.92699	6.86099	7.15664	7.20037	7.03901	7.21162	7.11494	6.98844	7.3111	7.24792	7.22174	7.14387	7.12836
VN1R10P	10.4409	9.04827	9.55704	8.9654	11.0159	9.92462	7.70457	8.24708	9.11411	10.5483	8.2514	8.80927	9.13017	10.0418	7.46069	7.05502	8.58392	9.87521	8.73542	7.01133	7.39777	8.47546
VN1R1	6.94224	7.26615	6.76956	8.25384	7.34301	7.59637	6.93893	8.11519	6.96543	6.90311	7.9255	8.04753	8.17132	7.77426	7.98095	7.36284	7.79581	7.56878	7.74211	7.80019	7.80103	7.40702
VMP1	7.31849	7.0002	7.24582	6.92371	6.94632	6.9121	6.81366	7.33778	6.93345	6.90039	6.84022	7.00041	7.06405	7.21109	6.65687	6.58348	6.74145	6.86687	6.93129	6.70885	7.2117	6.97067
VMO1	7.20026	7.09779	6.88733	6.79904	6.9935	7.00332	7.23484	7.01322	7.19714	6.7512	6.99191	7.00261	6.96454	7.11541	7.34855	6.82999	7.12977	7.25304	7.30223	7.20279	7.33472	7.2522
VMAC	7.08428	6.98206	6.96617	7.88601	7.34453	7.63786	7.08106	7.76102	7.2102	6.89477	7.78643	8.22979	8.12884	7.42176	7.72217	7.3182	7.46252	7.4518	7.60142	7.46318	7.53052	8.09911
VMA21	7.08428	7.13675	7.17072	7.34408	7.8461	7.83256	7.51199	7.29566	7.91022	7.46606	7.81716	7.52659	7.62549	7.00862	7.2393	7.37053	7.41937	7.3111	7.35666	7.15268	7.26938	7.40432
VLDLR	11.9683	11.7804	12.098	12.0257	11.8047	11.9293	12.0241	11.7552	11.97	11.9653	11.7887	12.1194	12.1075	11.7503	12.0427	12.1423	11.8905	11.6747	11.8748	11.9989	11.9639	11.5094
VKORC1L1	7.26693	7.00308	7.3291	7.13191	6.90644	7.0165	6.98573	7.06478	7.06653	6.96374	7.05963	6.95455	7.11071	7.1446	7.08377	7.20881	6.91437	6.81763	6.96609	6.7959	7.04451	6.8703
VKORC1	13.8382	13.7949	13.6496	13.4758	13.914	13.1158	13.7915	13.8464	13.9106	13.7219	13.4078	13.4213	13.0593	13.4758	13.6175	14.1906	14.095	13.8382	13.8424	13.8735	13.8976	14.246
VIT	7.31993	8.11714	7.56361	8.57069	8.94271	9.02767	8.02097	9.02089	8.14247	8.04609	8.52566	9.04436	8.84267	8.86632	7.73775	8.17984	8.01744	7.92917	7.85414	8.22394	8.05836	8.32006
VIRMA	7.8862	8.05476	7.81484	7.99476	7.89163	8.30738	8.34166	7.99208	8.03344	7.93276	7.79388	8.04204	7.98856	8.02156	8.10477	8.20647	7.99224	7.69534	8.01424	8.12634	8.30322	7.9218
VIPR2	6.73551	7.1415	6.81698	7.06926	6.84554	6.71319	7.00412	6.98619	6.71402	6.768	6.87263	7.05449	7.00577	6.69816	7.00172	7.14368	6.98603	7.04171	7.03328	6.83728	7.01155	6.87417
VIPR1	6.95884	6.91666	7.03293	6.82445	6.73806	7.04187	6.86274	6.82262	7.01853	7.07696	6.88435	6.94953	6.8909	6.82963	6.86655	6.94174	6.88435	6.96891	6.8883	6.93357	6.78359	6.97244
VIPAS39	7.241	7.25234	7.12609	6.93474	6.96763	6.95028	6.97808	7.08327	7.50664	7.15647	7.1865	6.95067	6.96651	6.97408	6.95735	7.53668	7.09766	7.09678	6.91039	7.0177	7.19607	7.36262
VIP	10.0961	10.5015	10.0674	10.0966	9.92914	9.38246	9.80867	9.99229	9.80424	9.84034	9.83513	9.89647	9.79798	9.90994	9.45249	8.89079	9.46696	9.43827	9.09887	9.44891	9.25849	9.23443
VIM	7.90819	7.4833	7.29789	7.98044	7.45147	7.47073	8.04903	7.31306	8.10114	6.97952	7.76534	7.77672	7.84364	7.58957	8.23878	8.43323	8.58445	8.03848	8.10376	8.66629	8.00467	8.11082
VILL	6.68791	7.0122	6.84562	6.71034	6.84731	6.75764	6.94901	6.77842	6.89632	7.2079	6.70505	6.8675	6.6934	6.87533	6.70567	6.82999	6.9539	6.80922	6.96609	7.166	6.85202	7.00935
VIL1	6.85213	6.80825	6.83833	6.82162	6.93578	6.83727	7.31054	6.84912	7.17339	6.91779	7.12378	6.89065	6.9018	6.8935	7.11902	7.26619	7.21031	6.98959	6.9859	7.32624	7.15568	7.06979
VHLL	7.1887	7.06669	6.91208	6.96367	6.91587	7.03322	7.02346	6.97108	6.89632	7.00289	7.07302	6.93756	6.99158	6.87278	6.97446	7.21088	7.2182	6.94361	7.03328	6.91838	6.92489	7.06824
VHL	7.43248	7.45357	7.41562	7.95817	7.47985	7.4044	7.17464	7.85324	6.82997	7.00534	7.77259	8.03211	7.93189	8.0977	7.0824	6.81729	6.94938	7.13727	7.04392	7.13394	6.92006	7.02547
VGLL4	6.8105	6.95632	6.9629	6.8897	6.82292	6.85405	7.00813	6.84751	6.93648	6.81687	6.97684	6.69145	6.59528	6.69749	6.92371	6.75054	6.6806	6.52452	6.69173	6.81704	6.77655	6.90286
VGLL3	9.64056	9.58897	9.48129	9.45947	9.45548	9.69714	8.76484	9.24696	9.46182	9.76	9.16783	9.31416	9.31734	9.20918	8.9275	8.98113	9.24468	9.55886	9.10713	9.16795	8.94442	9.28587
VGLL2	9.25609	8.63186	8.49618	9.6631	8.99802	8.91821	10.175	8.96812	9.23486	8.91414	9.8729	9.76235	11.0654	10.2918	7.95859	8.14597	9.68365	7.99257	9.041	8.47333	7.75222	8.63445
VGLL1	6.8059	6.87707	7.34383	7.64618	7.32273	7.25428	6.97446	7.31649	6.8701	7.03884	7.44526	7.73786	7.64109	7.76173	7.11702	7.3182	7.19714	7.4021	7.28253	7.08372	7.52938	7.15904
VGF	10.3542	10.3555	10.8694	10.4481	9.85255	9.68022	11.239	9.34692	11.0663	10.2048	10.5329	10.0864	10.7781	9.67768	9.01916	9.0101	9.51528	9.03717	9.42934	8.85557	8.43599	9.45865
VEZT	7.83814	7.8065	7.3411	7.97136	8.07881	7.99285	7.77129	8.25384	7.50664	7.44579	7.88378	7.64064	7.79004	7.69193	8.14128	8.02772	8.03666	7.63254	7.70086	8.39587	8.26999	7.82701
VEZF1	7.56487	6.94015	6.83833	7.22763	7.17308	7.17046	6.70086	6.96432	7.24554	7.08371	7.1412	6.84319	7.13191	7.02686	7.02474	7.31353	7.19286	7.06159	7.02431	6.63353	7.1695	6.95758
VEPH1	6.87032	6.86366	6.98582	6.77692	6.71369	6.80837	7.29261	6.79343	6.86711	7.08371	6.89536	6.63474	6.65299	6.68075	7.00332	6.87292	6.6292	6.83644	6.67285	6.78265	6.77791	7.02021
VENTXP7	6.99055	7.01967	7.08176	7.1703	7.27218	7.17765	7.27087	7.2549	7.40257	7.2843	7.03948	7.06292	7.08262	7.00632	6.91366	6.93922	6.78967	6.93429	6.9622	6.79372	6.87091	6.81885
VENTX	7.54183	7.72347	7.80103	7.76096	7.4735	7.34786	8.50276	7.25902	8.13234	7.75889	7.6095	7.4473	7.94344	7.40586	7.46004	7.37924	7.83879	7.13817	7.43832	7.75589	7.4972	7.29212
VEGFC	7.11253	6.86795	6.90227	6.68985	6.66766	6.78724	6.84264	6.86172	7.0076	6.82201	6.754	6.99612	6.58243	6.75729	6.88076	6.77962	6.92771	6.88832	6.92043	6.98829	6.788	6.63583
VEGFB	7.66623	7.79805	7.95476	7.25885	7.22514	7.39028	6.83353	7.12634	7.45659	7.66972	7.05142	7.31642	7.30464	7.3513	7.53196	7.25485	7.28582	7.74574	7.28253	7.41656	7.67693	7.62305
VEGFA	7.47925	7.28165	7.49386	7.14282	7.05642	6.99923	6.96731	7.04331	7.59147	7.23138	7.18018	6.9578	6.99527	6.86845	6.93708	7.13165	7.02719	6.89544	7.12265	7.08564	7.06162	6.97801
VDR	8.40892	8.49421	8.74335	7.93608	7.37948	7.66732	8.25395	7.75945	8.32884	8.24011	7.61259	7.62355	7.42784	7.87324	7.59261	7.57868	7.53399	7.94805	7.7165	7.85213	7.89913	7.5939
VDAC3	9.04915	9.3937	9.29382	9.4806	9.46122	9.53385	9.02382	9.47173	8.64031	9.52173	8.98298	9.40371	9.22056	8.93746	8.93072	9.37585	9.17081	9.34943	8.95386	9.09561	8.7851	8.99785
VDAC2	8.79637	9.4326	10.0807	8.76586	9.2062	8.9108	9.58743	8.20387	9.57955	9.49377	8.74939	9.26805	9.03258	9.09572	8.72011	8.2767	8.13863	9.77713	9.35294	7.99584	8.94271	9.70361
VDAC1	11.5754	11.0614	11.8109	10.6161	10.6288	11.0254	11.5232	10.5339	11.3566	11.2874	10.7653	10.3365	10.4144	10.4057	10.6438	10.8904	11.2349	10.8879	11.0096	11.1415	10.4806	10.7191
VCY1B	7.19225	7.16158	7.39303	6.96617	7.03739	7.00757	6.8485	7.28621	7.3106	7.56288	6.85839	6.80284	6.95471	6.9454	7.04723	7.02215	7.07361	6.93201	7.11704	6.90355	6.98984	7.03583
VCY	7.68565	7.67433	7.72079	6.86302	7.11307	7.0253	6.88099	7.03353	7.17339	7.9982	7.1637	6.86907	6.96651	7.12886	7.2967	7.17074	7.29804	7.30605	7.05611	7.0177	6.99873	6.8509
VCX3A	8.45833	9.03654	8.93039	8.5014	8.48075	8.34721	9.22121	7.91551	8.77895	8.79043	8.07604	8.36094	8.12359	8.40332	8.22131	8.13608	8.96986	8.00232	8.66384	8.96677	8.14279	8.35454
VCX	9.51502	8.1042	8.64912	6.89441	8.16842	7.44225	8.11143	6.72531	8.17746	8.89125	7.72417	6.84203	7.09742	7.40255	7.98133	7.51603	7.58117	7.55131	7.55074	7.30672	7.63448	7.16056
VCPKMT	9.92234	8.94378	9.22522	10.6151	9.14795	9.73684	9.01651	11.1397	8.44581	8.11305	11.1231	11.3016	11.3415	10.5768	10.7206	10.1003	7.47892	10.6709	10.5653	8.19663	11.4111	11.6184
VCPIP1	7.09461	6.79402	6.84322	6.85927	6.67625	6.88574	6.89642	6.85951	6.67285	6.7835	6.76584	6.82332	6.645	6.81184	6.82675	6.86711	6.81548	6.91852	6.63647	6.82904	6.8247	6.91923
VCP	6.76484	6.61306	6.69646	6.92999	7.05735	6.89704	6.66312	6.88105	6.62606	7.00534	6.70156	6.92099	6.69047	6.70409	6.65045	6.78688	6.68772	6.72574	6.84534	6.69759	6.69494	6.74402
VCL	6.95553	6.86795	6.96885	6.90389	6.80033	6.7672	6.66541	6.98647	7.0076	6.93976	6.92206	6.82464	6.87266	6.92895	6.7801	6.73468	6.68772	6.73219	6.73321	6.87483	6.73707	6.61274
VCAN	7.21213	7.28466	6.87213	6.76767	6.94632	7.02719	7.13074	6.87213	7.50148	7.43057	7.05596	6.84203	7.00782	6.86677	6.96068	7.25485	6.93642	6.82183	7.0458	6.95092	7.06478	7.08599
VCAM1	6.90951	6.76703	6.85749	6.93912	6.91148	6.76654	6.80791	6.88776	7.18489	6.84458	6.83125	6.89396	6.90868	6.83699	6.76309	6.9089	7.00209	6.91476	6.96401	6.7104	6.92317	6.81512
VBP1	8.36937	8.45025	8.25501	8.50265	8.33246	8.06142	9.22215	8.31767	9.33932	8.37329	8.07768	8.31184	8.27688	8.19928	8.27242	8.45901	8.38365	8.27324	8.41617	8.47769	8.15698	7.99762
VAX2	10.5597	10.2567	10.8498	11.8442	11.7602	11.407	11.3648	10.2624	11.3394	10.3174	12.3925	11.962	12.787	12.126	11.9639	11.5642	12.7393	12.0739	12.6868	11.8898	11.2895	12.5123
VAX1	6.72572	6.83975	6.83833	6.66094	7.10291	6.8435	6.96731	6.68226	6.8081	7.04531	6.7675	6.78402	6.81352	6.99125	6.84673	6.99023	6.89563	6.99074	6.7543	6.7246	6.74511	6.76011
VAV3	8.1258	8.5046	8.22227	8.39975	8.51291	8.32802	8.1982	8.97607	8.01662	8.47437	8.093	8.24983	7.83002	7.949	8.25047	8.26697	8.63495	8.38533	8.20464	8.19726	8.51641	8.7093
VAV2	6.62335	7.05711	6.70944	6.72906	6.64945	6.76254	6.83678	6.83671	6.92079	6.84195	6.84545	6.72937	6.73064	6.72082	6.66288	6.76514	6.82625	6.73385	6.768	6.88435	6.57118	6.7679
VAV1	7.84142	8.15958	6.94524	7.25404	7.38934	7.12177	6.73219	7.16204	8.01414	7.16305	7.22916	6.98429	7.25546	7.34323	7.21324	7.17858	8.91017	8.33313	8.26226	7.6251	6.8247	7.33377
VAT1L	9.94603	10.1075	10.8754	11.5391	11.1301	11.0063	11.1099	9.67182	10.8139	10.0515	12.0739	11.48	12.3514	11.5068	10.6724	10.4262	11.6862	10.9483	11.6274	10.9308	9.95371	11.4535
VAT1	6.83125	6.73931	6.93129	7.14141	7.04189	7.18864	6.97446	7.1523	7.2269	6.768	6.93149	7.12518	7.0836	7.2136	6.7369	6.71098	6.73504	7.0977	7.2449	6.89509	6.9022	7.25546
VASP	7.54464	7.89004	7.95214	8.21547	8.32805	8.3681	7.83256	8.36659	7.91022	7.66701	8.42775	8.62625	8.2626	8.5919	7.35213	7.28485	7.58805	8.25533	8.05164	7.438	7.74016	7.93833
VASN	6.66761	7.07388	7.01148	6.79204	6.86201	6.99588	6.88713	6.74801	6.93009	6.93336	6.68504	6.95186	6.77655	6.75316	6.77655	6.69349	7.22744	6.68243	6.83911	6.99635	7.14827	6.89959
VASH2	6.83975	6.76018	6.7672	6.76514	6.877	6.46907	6.83678	6.6459	6.83558	6.84731	6.81147	6.74731	6.90237	6.64068	6.97446	6.82806	6.93881	6.97802	6.73551	6.80165	7.16663	7.0003
VASH1	8.20181	8.17999	8.30329	8.68989	8.12525	8.4923	7.7387	9.26377	7.60024	8.12914	8.73167	9.07042	8.78599	8.85806	7.49412	7.88312	8.25245	8.24953	7.89556	8.23473	7.38689	8.22843
VARS2	6.89821	7.09779	6.87483	6.89657	6.86532	6.78803	7.21036	6.77446	6.99983	6.85222	6.76407	6.91208	6.83125	6.6102	6.95448	6.78523	6.76309	6.88832	6.83317	6.79152	6.84432	6.83026
VARS1	8.13249	8.45025	8.00392	9.86456	10.4846	10.0629	7.83593	10.1961	7.10557	7.8359	9.4114	10.1665	9.90556	9.9017	10.29	10.1117	10.0764	9.89182	9.96147	10.1987	10.4383	10.4828
VAPB	7.37538	7.4165	6.98866	7.22692	7.44911	7.68404	7.71733	7.33272	7.27571	7.3579	7.29674	7.36784	7.62732	7.34617	7.82917	8.22193	7.59124	7.89251	7.68422	7.60229	8.03329	7.62617
VAPA	7.27251	7.55467	6.92533	8.51943	8.57783	8.5698	7.89299	9.27999	7.66602	7.22335	8.46388	8.51266	8.25501	8.51392	8.8766	8.44786	9.0567	8.63083	8.98013	8.97435	8.57734	8.8365
VANGL2	6.90286	7.09042	7.2492	6.82013	6.94391	6.83915	7.19546	6.90002	7.0393	6.90311	7.05563	6.97043	6.86634	6.85045	6.81885	7.0596	7.02926	6.88411	6.64201	6.90131	6.80162	6.89759
VANGL1	8.44718	8.9285	8.52998	8.24763	8.4642	7.90357	9.21679	8.82328	9.2062	8.0864	8.196	8.73969	8.74044	8.26357	8.70796	9.27999	8.30843	8.52021	8.55024	8.54215	8.77151	8.68583
VAMP8	11.4512	11.0223	10.8592	11.571	11.7789	12.1696	11.3894	11.7248	11.1944	11.257	11.4557	11.2208	10.8324	11.5789	11.9152	12.062	12.1348	12.0126	11.9339	12.2806	11.6136	11.8325
VAMP7	6.8415	7.04743	7.07263	6.75493	6.66766	7.03732	7.12202	6.72912	6.85236	6.84458	6.90892	6.80654	6.846	6.75168	6.771	6.99645	6.76986	6.97926	6.91461	6.80399	7.07004	6.91004
VAMP5	6.80898	6.6658	6.80994	6.71571	6.90281	6.71568	6.85439	6.79379	6.89632	6.93022	6.75594	6.73476	6.82394	6.96401	6.73859	6.95028	6.76309	6.71984	6.77177	6.91838	6.86224	6.75614
VAMP4	10.1263	9.1764	8.92794	10.438	10.8255	10.3726	8.64132	10.9525	9.51305	10.3572	11.1542	10.8978	11.554	10.2235	10.6868	10.5468	9.90307	11.1257	10.9965	10.3773	11.2378	10.7803
VAMP3	7.54347	7.48509	7.3997	7.08738	6.81548	6.87964	7.44167	7.23157	7.74	7.45815	7.20589	6.92313	6.92517	7.02248	7.13017	6.99645	7.07644	7.20415	6.97404	7.02567	7.23775	6.97593
VAMP2	7.59643	7.51119	6.9828	7.56726	7.75341	7.63439	7.19028	7.73737	7.36761	7.27989	7.34286	7.53039	7.57709	7.49377	7.82894	8.18966	7.74205	7.52526	7.70357	7.79678	8.29531	7.84229
VAMP1	8.74451	8.60929	8.94809	9.99951	9.43981	9.7365	9.07602	8.9143	9.43015	8.33642	9.86071	9.82962	10.2696	9.88534	10.61	10.4714	11.3346	10.3933	11.255	10.6929	9.99267	10.8442
VAC14	10.1607	10.2946	10.2482	10.299	10.5034	9.98175	10.0079	10.0234	9.84439	10.2185	10.4231	10.4804	9.99157	9.98849	10.0638	9.24824	10.4843	10.1826	9.80612	10.3139	9.96478	9.85406
UXT	8.51995	8.64416	8.19656	7.66778	7.63103	7.49419	8.6298	8.30451	8.09692	7.93838	8.03725	7.47073	7.59831	8.22193	8.85513	8.6257	8.39092	8.09543	8.63112	8.45389	8.57267	8.2334
UXS1	6.8267	6.68963	6.86465	6.59827	6.81366	6.76484	6.51494	6.69627	6.58721	6.85744	6.70901	6.88574	6.77674	6.70167	6.80047	6.80476	6.6594	6.86687	6.57837	6.87266	6.80619	6.86849
UVSSA	9.45769	9.53746	9.73667	10.6433	10.7487	11.2986	8.92744	11.0966	9.44214	9.53975	11.1276	11.015	11.0614	11.3894	10.5976	10.8636	10.4097	11.2621	10.7474	10.0532	11.1684	11.1712
UVRAG	7.05984	7.19746	6.79372	6.71207	6.98815	6.84657	6.48946	6.96086	7.0393	6.65147	6.7822	7.10982	6.82963	6.74828	7.16183	7.42086	7.01545	7.31291	7.09198	7.36001	7.00972	7.00424
UTY	7.26875	7.25955	7.68574	7.02854	6.83727	6.96778	7.36978	6.97108	7.30115	7.09433	7.27881	7.00364	7.04771	6.76484	6.88227	7.21514	6.86438	6.92696	6.81248	6.8867	7.04161	7.08599
UTS2R	7.09871	6.85238	6.82181	7.03491	6.95317	6.94014	6.9711	7.03449	7.6734	6.93336	7.07179	7.15664	7.26415	6.99426	7.03209	7.29073	7.36252	7.18702	7.20135	6.95469	7.02284	7.04604
UTS2B	6.57159	6.66749	6.92825	6.87081	6.81548	6.71419	6.6806	6.80914	6.69577	7.1159	7.05776	6.96202	6.8621	7.12462	6.81184	6.86711	6.74328	6.85846	6.87266	6.6613	6.91328	7.00577
UTS2	9.17766	9.12377	9.29579	9.33492	9.70182	9.70923	8.32809	9.32427	9.10763	9.15831	8.90009	9.25437	9.36494	9.31944	8.01125	8.26811	7.93915	8.75834	8.95584	7.61481	8.54682	8.62725
UTRN	7.01322	7.06201	7.21046	7.44811	7.16026	7.63323	8.06207	7.54607	7.28486	6.88091	7.49685	7.633	7.76829	7.46	7.39184	7.52516	7.6367	7.45264	7.47707	7.49343	7.43688	7.39686
UTP6	11.5501	11.458	11.3627	11.6007	11.7469	11.6442	11.6312	11.7283	11.5674	11.8097	11.4111	11.8911	11.5163	11.8157	11.6685	11.8898	11.4111	11.7676	11.719	11.6378	11.9672	11.7228
UTP4	6.80047	7.10981	6.84322	6.82806	7.0261	6.76351	6.72178	6.91994	6.74653	6.97294	6.8627	6.95553	6.9388	6.7959	7.03429	7.06616	7.07833	6.80456	6.91661	6.82515	6.86224	6.86479
UTP3	7.04513	7.07388	7.3509	6.99729	6.93578	7.1604	7.45056	7.05133	7.18872	6.76062	7.34569	7.06708	7.20532	7.22554	7.11276	7.08345	6.96582	7.09314	7.16158	6.85452	6.78492	7.03739
UTP25	6.78832	6.87252	7.02371	6.79679	6.86201	6.83613	6.91487	6.78979	6.99983	6.74632	6.90892	6.73912	6.59719	6.72839	6.71591	6.74227	7.00434	6.86422	6.73989	6.91838	6.81251	6.8703
UTP23	7.70405	7.63246	6.98866	8.50845	9.26106	8.9296	7.54893	8.21609	7.08985	7.01183	8.54532	8.40004	8.78654	8.45859	8.64812	9.1186	9.25638	8.56008	8.95386	9.28685	8.70277	9.02737
UTP20	9.74893	11.0678	8.36028	10.4414	9.65401	10.3263	7.77571	9.392	8.66562	10.9928	10.8491	8.39282	9.0637	10.8765	9.51209	8.72811	8.59799	8.12855	7.75565	10.2551	8.74137	7.97412
UTP18	9.40297	8.92756	9.21987	10.2879	10.2446	9.79484	10.1211	9.18993	8.85199	9.21813	10.7954	10.3299	10.8627	10.3698	9.61537	9.55549	11.1311	9.67297	10.8592	10.0002	9.15239	10.4702
UTP15	7.13675	6.65288	6.83081	6.71369	6.78803	6.78462	6.75816	6.85048	6.8081	6.85463	6.58998	6.6598	6.67812	6.65241	6.90536	7.01308	6.99992	6.95151	6.92489	6.8906	6.6829	7.08427
UTP14C	6.71894	6.74686	6.63321	6.7914	7.04392	7.02472	7.05964	6.93022	7.05504	7.2157	6.88409	6.92026	6.86422	6.74929	7.03209	7.20127	6.83493	6.99302	6.97574	7.29845	7.2941	7.13003
UTP14A	6.9957	7.1415	7.5315	7.09362	7.40703	6.93706	7.17464	7.20372	7.06259	7.43057	7.26429	7.0088	7.10032	7.18597	7.5179	7.67802	7.60748	7.14998	7.44519	7.50153	7.1695	7.13382
UTP11	8.00503	8.25395	8.48841	7.69586	7.90689	7.95627	7.86998	7.90399	7.43072	7.53331	7.9444	7.80143	7.6961	7.78067	8.51195	8.1035	8.25637	7.53921	7.98591	8.59357	7.69941	8.13789
UTF1	6.78989	6.94275	6.88466	6.768	6.89003	6.8011	6.67281	6.94059	6.88128	6.74884	6.87499	6.64922	6.75738	6.80453	6.72912	6.96281	6.75188	6.87005	6.69596	6.85869	6.92997	6.8509
UST	8.19586	8.24858	8.06601	7.67877	7.67055	7.84712	8.67326	7.49762	8.87185	8.47174	7.65505	7.5751	7.6367	7.75138	7.85407	8.19199	8.01555	7.66977	8.05476	8.1882	7.83513	8.03065
USPL1	10.7626	10.5235	10.4865	10.8978	11.2591	11.1913	10.1084	10.5154	10.4573	10.0669	11.0966	10.6151	10.9002	11.1067	11.4714	11.6813	11.1364	11.0805	11.5436	11.1103	11.7141	10.9954
USP9Y	6.79357	6.95632	7.20022	6.81698	6.98005	6.83042	7.00017	7.13444	7.04694	7.01523	6.78979	6.73551	6.7342	6.85297	6.80445	7.10788	7.04803	6.68243	6.81248	7.00075	6.91179	6.99701
USP9X	7.30479	6.82326	7.25283	7.38551	7.07806	7.6548	6.99293	7.40794	7.02926	7.69985	7.49377	7.75729	7.39025	7.37651	7.79597	7.43632	7.58023	7.46677	7.60093	7.54656	7.65685	7.60304
USP8	12.3256	12.2884	12.714	11.4384	11.4186	11.2847	12.3533	11.1519	12.5741	12.3421	11.0406	11.1311	11.1008	11.1656	11.6299	12.0025	11.1829	11.3055	11.4218	11.4983	11.6731	11.4699
USP7	7.67877	7.70871	7.40311	7.0099	7.0079	7.25772	7.65357	7.3705	7.6734	6.72631	7.44635	6.96543	7.22293	6.97593	8.14247	8.16348	7.5614	7.28913	7.67667	7.85213	7.95722	7.6786
USP6NL	7.5674	7.11531	7.51873	8.08727	7.97326	7.49493	7.36459	8.10082	7.50664	7.87003	8.00214	8.31434	8.28466	7.80282	7.55901	8.04937	7.71546	7.60262	7.58385	7.80395	7.90886	7.69222
USP6	10.076	10.495	10.0178	9.88714	10.0002	10.2145	10.4153	10.2614	10.0868	9.96947	10.0521	10.3589	9.99109	10.4195	10.3211	10.3962	9.77512	10.2923	9.87178	10.4176	10.475	10.2202
USP54	8.63049	8.89729	8.90744	8.36709	8.08362	8.15698	8.85114	8.80378	9.12611	8.45291	8.42547	8.36274	8.58474	8.05031	8.21507	8.55807	8.24072	8.50586	7.98309	8.52552	8.25481	8.30165
USP53	9.34815	9.26866	9.23486	9.24138	9.29838	9.53755	8.6881	8.91371	8.42563	9.59297	9.37526	8.97806	9.24259	9.09403	8.01629	8.01429	7.91821	9.11046	8.48276	7.83446	9.17981	8.94129
USP51	10.5055	10.4097	9.37859	11.3234	11.5357	11.1407	10.5705	11.3577	11.0672	10.8435	11.0547	11.3405	11.5992	11.1427	11.7552	12.1348	12.3256	11.8381	12.2643	12.9048	12.2922	12.164
USP50	7.85386	7.39913	7.40311	7.58941	7.4281	7.35952	7.56616	7.45872	6.89632	7.01183	7.44812	7.62608	7.65541	7.86621	7.07314	6.89699	6.93201	7.32871	7.13247	6.95673	7.13163	6.84929
USP5	7.37686	7.52814	7.00849	7.60678	7.48315	7.31081	7.79557	7.53611	7.3896	7.12751	7.48644	7.95798	7.40332	7.4258	7.87016	8.11854	7.5918	7.37848	7.65631	7.66135	8.10595	7.41915
USP49	7.05037	6.68437	7.10968	6.8492	7.03717	7.11324	6.97446	6.85628	7.18872	6.9089	6.99352	6.94697	6.92911	7.16493	6.93261	6.82999	7.0134	6.97926	6.91846	6.87681	7.00972	6.83912
USP48	12.8196	12.9209	13.0823	12.2643	12.1179	12.4059	12.704	12.4331	12.9048	13.1991	12.4242	12.1786	12.3837	12.3197	12.3476	12.4843	12.5343	12.3685	12.5087	12.4304	12.4949	12.2046
USP47	6.64801	7.11531	7.13202	6.9027	6.65868	6.97937	7.33162	6.86422	7.15722	7.14531	6.94572	7.00332	6.92641	6.82705	7.04001	6.88382	6.92771	6.89271	6.84717	6.99875	6.97766	6.99701
USP46	6.85045	6.81047	6.8287	6.75997	6.71369	6.73764	6.81921	6.71941	6.8758	6.92084	6.63861	6.61593	6.71584	6.79731	6.96278	6.79939	7.10146	6.80162	6.80062	7.0368	6.83507	7.03583
USP45	7.32567	7.12609	7.43853	7.09228	6.92192	7.14604	7.23938	6.90459	7.17339	7.37623	7.15661	6.97159	7.03884	7.19231	7.25318	7.44642	7.42873	7.07333	7.20972	7.47504	7.30118	7.03396
USP44	10.1881	10.0997	10.3788	8.91536	9.49483	9.45026	9.78538	9.69063	10.0932	9.99267	9.39944	9.06705	8.61716	9.2269	9.70423	9.36339	9.6266	9.34444	9.22182	9.60537	9.54377	9.42198
USP43	7.3136	7.1029	7.03911	6.93849	6.96367	7.13163	7.13452	7.33606	7.42618	7.19983	7.4296	7.81103	6.93728	6.99493	7.18599	6.85273	7.15692	7.02672	7.22849	6.97996	6.82673	7.05107
USP42	8.12962	8.4572	7.96498	7.70694	7.59186	7.41791	8.7093	8.08604	7.82211	8.26641	8.24971	7.51379	8.14796	7.75341	8.69703	8.45491	8.41308	8.59707	8.96299	7.94083	9.09117	8.43055
USP40	6.99055	7.17134	6.83328	6.60503	6.68294	6.68683	6.7966	6.78717	6.86711	6.87269	6.86207	6.81781	6.70714	6.87598	6.88709	6.89273	7.14836	6.72889	6.83524	7.06711	6.91179	6.95021
USP4	6.8105	6.81047	6.7672	6.90564	6.75664	6.7212	6.80214	7.13761	6.86711	6.83224	6.93884	6.82464	6.97514	6.86372	7.09118	6.92254	6.97668	6.94529	7.00029	6.88851	6.82318	6.75614
USP39	6.70324	6.91179	6.85978	6.82013	6.75325	6.73764	7.43144	6.89657	7.0977	7.13805	6.81911	6.77925	6.75325	6.89812	6.79729	6.94174	6.80672	6.77655	6.85611	6.85869	6.85765	6.96672
USP38	7.19619	7.12848	7.45317	7.21529	7.63822	7.45822	7.50121	7.27566	6.93963	7.09042	7.76745	7.87985	7.6004	7.3014	7.29133	7.35358	7.68705	7.0368	7.14531	6.94014	6.80162	7.11149
USP37	6.75581	6.98623	6.92011	6.75859	6.79558	6.84169	7.10139	6.82159	7.05874	7.14892	6.867	6.68724	6.69145	6.75168	7.00332	6.92825	7.1506	7.12748	6.91216	6.82159	7.03288	7.17072
USP35	7.01151	7.08369	7.27987	6.96936	7.18418	7.06341	7.13452	6.97567	7.31892	7.2668	7.19023	6.90284	6.86422	6.96543	6.65045	7.02435	6.80248	7.00446	6.81872	6.84486	7.0395	7.07356
USP34	6.9081	6.67903	6.55605	6.9997	7.15705	7.1672	7.10913	6.79127	6.85236	7.37623	7.55953	7.09921	7.18699	7.46165	7.10982	7.09007	6.99074	7.19353	6.93129	6.87483	7.06654	7.2213
USP33	7.79893	8.10512	7.2717	9.11959	9.75011	9.48602	7.62205	8.21278	8.41059	9.12865	8.38868	8.27361	7.91206	8.79649	8.69304	8.68451	10.3407	9.21601	9.95207	10.6896	8.73066	10.0047
USP32P2	7.11577	7.35853	6.92533	7.03036	7.35859	7.00757	6.87499	7.1074	6.86423	7.00534	7.02385	6.89065	7.1041	7.11898	7.04585	7.09007	7.28078	7.03429	7.1093	7.33993	7.12538	6.99895
USP32	7.98581	7.66206	8.33039	9.48129	8.87127	9.32949	8.22018	9.60212	8.85199	8.26232	9.08124	9.622	9.2417	8.76367	9.96847	10.746	9.45769	9.17014	9.30994	9.62821	9.63897	9.75095
USP31	6.71127	6.88149	6.86682	6.67505	6.78853	6.68976	6.96731	6.63339	6.88128	7.33261	6.71171	6.80397	6.74071	6.71268	7.27858	7.29992	7.48831	7.1599	7.02777	7.3967	6.99678	7.21005
USP30	6.78647	6.69288	6.87483	6.71847	6.83445	6.86664	6.85131	6.80421	6.75927	6.96668	6.64449	6.73912	6.71489	6.91103	6.74628	6.87292	6.66567	6.77142	6.80668	6.79947	6.62442	6.93215
USP3	8.84106	9.18721	7.96022	9.39565	10.0286	9.88392	8.64686	9.56171	9.0809	9.46382	9.41957	8.75612	8.59275	9.57533	9.35294	9.07054	9.14866	8.82261	9.15256	8.66238	9.21706	8.72602
USP29	6.86571	7.04236	6.80029	7.00179	6.77342	6.86126	6.56224	6.86368	6.68577	6.87788	6.79393	6.86279	6.87735	6.77367	6.93261	6.84731	6.81332	6.96394	6.91039	6.96071	6.95673	7.0026
USP28	6.71711	6.64664	6.71816	6.9775	6.77669	6.92565	6.608	6.78717	6.74394	6.87269	6.82679	7.10863	7.24623	7.14837	6.66728	6.81384	7.05803	6.72312	6.88411	6.88435	6.80457	6.78064
USP27X-DT	6.85045	6.61487	6.65181	6.77648	6.75218	6.77658	6.85711	6.81516	6.98206	6.93336	6.84545	6.7126	6.78074	6.84808	7.02474	6.72017	6.65687	6.53986	6.68974	6.81164	6.77791	6.81512
USP27X	10.7828	10.8435	10.2529	11.1861	11.1276	11.3907	10.5145	10.9128	10.4927	9.36106	10.8794	11.2903	11.2748	11.1858	10.7446	10.6611	11.0521	10.995	10.8026	11.1712	10.5	10.974
USP26	6.80047	6.81047	7.27555	6.85202	7.11482	6.86815	6.56224	6.6323	7.12887	7.1159	6.90227	6.97939	6.9858	6.74071	6.98979	7.01076	7.04433	7.01961	7.01003	7.01536	6.82673	6.95421
USP25	6.68602	6.76247	6.87964	6.93425	7.10719	6.77658	6.68306	6.7352	6.80498	6.67204	6.56209	6.80182	6.87499	6.76114	6.87715	6.89273	6.89828	6.77655	7.10588	6.80774	6.90031	6.86849
USP24	11.0733	11.1855	10.955	11.7072	11.4831	11.4996	12.2066	11.5419	11.8234	11.3711	11.1139	11.5367	11.7056	11.4026	11.4404	11.8972	11.5094	11.3678	11.8215	11.7789	11.6042	11.7676
USP22	6.97351	7.42981	6.71816	7.1703	7.30626	7.42502	6.84264	7.49692	6.63908	7.08721	7.16522	7.21769	7.01646	7.31697	7.73409	7.5037	7.79581	7.81468	7.61795	7.74271	7.38566	7.70588
USP21	8.22911	8.44296	6.89704	9.10219	8.85287	9.13723	7.80646	9.43827	8.29591	8.53155	9.00477	9.32054	8.90355	9.00506	7.77338	7.95465	7.99929	8.55173	8.5212	7.58751	8.63823	8.39822
USP20	9.33932	9.25048	8.57585	10.376	9.42934	10.2102	8.26875	10.1884	8.52109	9.55509	10.5304	10.5084	10.1533	10.3896	9.95339	9.27572	8.77257	9.09561	9.36494	9.15514	10.496	10.0542
USP2	6.84545	7.09319	7.07578	6.99784	6.9335	7.07434	7.06405	7.00846	6.97194	7.17468	7.05142	7.15056	6.89878	6.86298	7.17165	7.69552	6.80871	7.16393	7.06843	7.14667	7.13303	7.26241
USP19	8.40344	8.90066	8.44052	8.28352	9.99058	8.97582	7.92177	8.77811	8.62882	8.57117	9.42318	7.80143	8.69435	8.75283	9.25471	9.59999	9.55157	8.73596	8.75684	9.14468	8.59939	8.76725
USP18	7.39414	7.3896	6.9629	7.10084	7.24971	6.97	6.9711	6.88411	7.0076	6.9578	7.22421	7.02333	7.15309	6.89273	7.16078	7.07218	7.04187	7.31454	7.02431	7.04528	7.26938	7.00577
USP17L2	12.4163	12.5314	12.5895	12.0393	11.9878	12.0241	12.9495	11.9322	12.8164	12.6318	12.0483	12.1283	11.7072	11.5612	11.8832	12.036	12.0126	12.0483	12.0214	12.0527	12.1385	12.1614
USP16	7.41906	7.16394	7.60374	8.02224	8.28466	8.16221	7.40659	7.92921	7.6235	7.11987	7.85302	8.15394	7.98915	7.69672	7.96274	8.47607	7.47043	8.42913	7.92264	7.83059	8.07547	8.01033
USP15	7.40306	7.44535	7.30118	8.36567	9.26305	9.06508	7.10557	8.43545	7.57139	7.75514	8.08275	8.74567	8.23359	8.48265	8.41141	8.15912	9.18561	8.93769	8.73738	9.13316	8.89608	8.84688
USP14	7.15268	7.16158	6.92281	6.93352	6.99978	6.90636	7.13452	7.03799	6.97812	6.63571	6.79343	6.85157	6.88149	6.76302	6.964	6.68261	6.99319	7.0379	6.96781	6.82904	7.38242	7.23512
USP13	10.4739	10.6554	10.2371	10.6563	10.4244	10.7299	10.1327	10.7441	10.1517	10.4727	10.2562	10.6835	10.3102	10.2229	10.3021	10.5636	10.1382	10.3738	10.1925	10.3206	10.3483	10.3568
USP12	8.80001	8.53916	9.22522	9.07396	9.51336	9.84076	9.50164	9.649	9.90284	8.92406	9.45343	9.16047	8.92989	8.97403	9.78356	9.45283	9.80218	9.37543	9.19263	9.8207	8.76535	8.90189
USP11	7.07778	7.48095	6.8267	7.00214	6.71609	7.18369	6.9964	7.18638	7.10946	7.07314	7.02806	7.07042	7.04624	7.39387	7.27858	7.06616	6.90021	7.01541	6.9622	6.85668	6.93158	6.99701
USP10	6.95715	7.00308	7.14404	6.7325	7.01906	6.7672	6.82201	6.76974	6.99237	6.88091	6.82464	6.91653	6.78949	6.75011	6.7801	6.90658	6.86438	6.76512	7.01524	6.8867	6.93878	6.79792
USP1	7.56139	7.23527	7.43178	7.46727	7.4735	7.5374	7.45056	7.42419	7.849	6.70501	7.30673	7.34851	7.39717	7.85253	8.5833	8.61387	8.14661	7.95755	8.23673	8.36327	8.17795	8.24361
USO1	9.91075	9.72124	9.49468	8.81931	8.8622	8.95405	9.6705	9.41834	9.88626	9.33995	8.57811	9.2708	9.31416	9.19709	9.70978	9.31441	8.78041	9.65705	9.14388	9.66236	8.79719	9.28212
USHBP1	6.82805	6.83596	6.77442	6.90852	6.72226	6.80612	7.27629	6.85048	6.6695	6.72631	6.81444	6.83761	6.66006	6.73792	6.73135	6.77962	6.90021	7.03903	6.99692	6.96071	6.98222	7.05934
USH2A	7.94681	8.41802	8.18361	7.67346	8.04232	7.84306	7.78973	7.26002	7.20125	8.54611	7.35859	7.52977	7.66706	7.86752	7.40181	7.50217	7.57518	7.67138	7.66488	7.56773	7.83801	7.70733
USH1G	6.97813	6.92152	7.00575	7.01148	7.04604	6.8628	7.25378	6.97486	6.95551	6.9898	6.96497	6.9939	7.29281	7.07172	7.16763	7.03539	7.25755	7.121	7.42466	7.23094	7.09098	7.08809
USH1C	7.62558	8.49421	8.18638	7.55135	7.58385	7.30059	9.05023	7.90057	8.91833	7.83874	7.95207	8.20759	7.64919	8.33774	8.26447	7.87947	7.37054	7.77511	7.77022	7.52738	8.48051	8.28163
USF3	6.81558	7.24276	6.7719	6.83699	6.76803	6.75316	7.27087	6.84123	7.02582	6.93976	6.80196	6.70743	6.73308	6.79314	6.88227	6.80121	6.63127	6.78072	6.90039	6.77296	6.87899	6.75614
USF2	8.29926	8.86606	8.7085	9.40005	8.55497	8.53047	8.51682	8.98316	8.58013	8.53902	8.89832	9.28867	9.33616	9.09133	9.1859	7.83778	7.79073	8.78377	9.19346	8.5229	10.5737	8.66951
USF1	7.14315	7.11255	7.03911	6.94965	6.761	7.07808	6.94901	6.82201	7.09362	6.92084	7.04257	6.72404	6.92517	6.93261	6.9822	6.9925	7.18003	7.00083	6.97404	6.9295	6.89079	7.12677
USE1	7.00104	7.08809	7.01148	6.96999	6.98072	6.8574	6.79402	6.75803	6.8268	6.85744	6.76011	7.09243	6.77453	6.96879	6.75378	6.71098	6.69382	6.67901	6.88193	6.71641	6.80284	6.56002
USB1	10.8726	10.8452	10.562	10.0696	10.1631	10.4838	10.1848	11.0054	10.5816	10.9078	10.2425	9.73236	9.70206	10.4539	10.2196	9.97752	10.7688	10.277	10.2055	10.6796	9.8702	10.4865
UROS	6.59496	6.83351	6.78841	6.79357	6.96572	6.79634	6.69577	6.74296	6.8268	6.8896	6.87607	6.8592	6.89838	6.84876	6.75589	6.9671	6.76986	6.85195	6.93893	6.84106	6.81998	6.80125
UROD	7.04513	7.67293	7.15707	7.49434	7.82396	7.4543	7.51891	7.60598	7.35817	6.90311	7.21408	7.41577	7.90087	7.63107	7.92921	8.18763	7.92239	7.69356	7.69675	7.7147	8.14217	7.51485
UROC1	7.93582	7.97156	7.78326	8.41672	7.90343	7.72175	7.56616	7.50844	8.05206	8.49252	8.08933	8.05058	8.09253	8.15245	7.84174	8.40368	8.21478	7.91168	7.7793	7.91064	8.88289	7.75064
URM1	7.08249	6.65861	6.73556	6.81167	6.71234	7.00187	7.04257	6.76387	6.80498	6.69619	6.82625	6.87021	6.87266	6.84304	7.00172	7.05502	7.38717	6.93071	6.84109	6.84867	6.94819	7.02547
URI1	6.73225	6.96363	6.9828	6.85696	7.33256	6.67915	6.9711	6.94513	6.91721	6.92699	6.88979	6.85299	7.01241	7.04875	7.30843	7.5614	7.45068	7.07921	7.13247	7.45256	7.40702	7.27669
URGCP	8.47862	8.29244	8.33432	7.74723	8.47481	8.33164	7.15231	7.86961	7.61927	8.93511	7.65379	7.9546	8.04888	8.56271	7.26983	6.92254	7.27025	8.21029	7.98127	7.0581	7.48726	8.10993
URB2	9.22065	9.54907	9.20711	9.4076	9.51107	8.99554	8.81495	9.84785	9.29028	9.66397	9.0531	9.6722	9.04023	9.3528	8.82909	9.31549	8.84835	8.76541	9.15535	8.93174	9.31625	9.09902
URB1-AS1	6.62871	6.63814	7.30118	6.86702	6.60095	6.78624	6.62195	6.8959	6.87272	6.85463	6.86364	6.64496	6.68679	6.6824	6.87527	6.81913	6.83271	6.73219	6.89664	6.88851	7.0501	6.83912
URAD	6.95428	7.23789	7.3894	7.20883	7.08533	7.05578	6.78834	7.37714	6.92369	7.10878	7.26763	7.02821	7.2529	6.89812	7.14996	7.10381	7.25307	6.90106	6.97404	7.28627	7.11704	6.80994
UQCRQ	9.19643	8.98967	9.35899	9.83044	9.32967	9.38122	9.17867	9.33178	8.78328	8.82069	9.10834	9.99384	9.46382	9.45926	9.57662	9.75011	9.91589	9.9219	9.78048	9.87271	9.40132	9.60093
UQCRHL	7.07398	7.93989	6.7719	8.82086	8.85544	9.01368	6.87224	7.66687	6.89632	8.46583	7.93099	7.98082	8.21338	8.82139	7.45161	7.57518	8.2203	8.45941	7.93397	8.22783	7.36616	7.69222
UQCRH	11.1311	10.6903	10.7322	10.7337	10.8834	10.7092	10.2544	11.2895	10.731	10.7331	10.8423	11.3856	11.0876	10.6157	9.01784	9.77747	8.94601	10.1764	9.99384	9.10552	9.9357	10.1698
UQCRFS1	6.81213	6.68963	6.87709	7.02792	6.74913	6.75764	6.71181	7.01732	6.87272	6.65408	6.74826	6.78775	6.73583	6.84022	6.93104	6.73873	6.82007	6.77466	6.88041	6.71641	6.78224	6.64491
UQCRC2	6.88099	6.68437	6.91208	7.04392	6.92723	6.91312	6.92921	7.008	6.91721	6.82688	6.89657	6.90408	7.36167	6.89414	7.29133	7.03077	7.06222	7.12977	7.07175	7.16779	7.22763	6.93025
UQCRC1	7.17366	7.12142	7.26592	6.81167	7.16026	7.24165	7.56616	7.11066	6.97194	7.41805	7.21489	7.3375	7.35294	6.97004	7.24092	7.40081	7.23411	7.03545	7.27267	6.95092	7.29819	7.08599
UQCRBP1	6.95884	6.87479	6.98044	6.74419	6.77342	6.86876	7.01158	6.68683	6.81885	6.74367	6.74356	6.79042	6.80329	6.88105	6.82056	7.06985	6.86847	6.70287	6.81872	6.79766	7.0295	6.6659
UQCRB	8.80001	8.13608	8.99866	9.00494	8.88439	9.16901	9.00347	9.53095	8.68752	8.2792	8.88732	8.93487	8.89379	9.55745	9.32604	9.41596	9.68704	9.4487	9.40947	9.63191	9.2417	9.58043
UQCR11	6.76309	7.00308	6.93129	6.96303	7.03389	6.89548	6.76344	7.14698	7.83535	6.85744	6.91462	7.11997	6.82963	6.99664	6.7726	6.65827	6.67874	7.19535	6.8105	6.70514	6.73396	6.86293
UQCR10	9.0993	8.71054	8.92457	8.59976	8.66858	8.83566	9.26745	8.37329	9.36074	8.88811	8.82465	8.53443	8.39175	8.85253	9.28533	8.81033	8.29912	8.80947	8.54289	8.20393	8.45526	8.31556
UQCC2	8.52643	8.4403	8.32524	7.64919	7.93989	8.11933	8.45297	7.414	8.52374	8.35142	8.27023	7.71179	8.21126	8.1456	7.80347	6.8906	7.67692	8.05108	7.95082	7.25523	7.84695	7.54115
UQCC1	7.49412	8.20783	7.66028	7.46176	7.16614	7.60531	8.20158	7.37878	7.96933	7.19547	7.44204	7.42251	7.4782	7.59699	7.60741	7.33768	7.38478	7.4316	7.44633	7.62989	7.49848	7.24897
UPRT	7.24753	6.82326	7.01148	7.00653	6.90461	6.98469	6.81921	6.91172	7.59147	7.28912	6.88495	7.01209	7.04794	7.12326	7.17619	7.41286	7.37706	7.38175	7.09964	7.2397	7.42989	7.2967
UPP2	9.21382	9.04154	8.48063	8.59837	8.86298	8.89326	9.09887	9.10086	9.11654	9.28254	9.22377	8.61032	8.54189	8.48731	9.56529	9.59783	9.3298	9.6705	8.99886	9.34781	9.14098	8.64347
UPP1	9.4732	10.1407	9.27258	9.29042	11.4358	10.786	8.59601	9.28983	9.14866	10.6536	9.65534	9.29593	9.10713	10.0819	7.71832	7.83158	8.86632	9.40565	8.90402	8.2389	8.20478	8.83614
UPK3A	8.26082	8.14985	8.2796	7.82095	7.80952	7.62392	8.85358	7.88854	8.69334	7.78109	8.16296	7.98554	7.73119	7.38127	8.93864	9.46945	8.8369	8.59141	8.70681	8.89911	8.72195	8.46668
UPK2	7.43916	7.70871	8.04072	6.85437	6.79343	7.06138	7.91893	7.13959	7.7865	7.53668	7.24271	7.02821	7.17468	6.90355	7.3251	7.28873	6.99751	7.046	7.11286	7.10719	7.13905	7.0003
UPK1B	6.85365	7.0002	6.9629	6.79679	6.87226	6.80786	7.33162	6.77483	6.79109	7.07314	6.87533	6.80947	6.75493	6.76302	7.05778	7.06405	7.08277	6.98409	6.90451	7.17006	6.95301	6.8509
UPK1A	6.77899	7.01967	6.84562	7.20965	6.82594	7.11886	6.81067	6.89838	6.71137	6.93336	7.06414	6.91179	7.07368	6.81346	6.85575	6.91482	6.82806	6.94886	6.60794	6.67913	6.85202	6.75279
UPF3B	7.16576	6.95179	6.90951	6.88032	7.01803	7.15214	7.13074	7.21269	7.07809	7.18699	7.20241	7.05636	6.91078	7.11939	7.13584	7.349	7.25307	7.06629	7.18829	7.1909	7.45713	6.96672
UPF3A	8.9846	8.85664	8.85114	8.1162	8.4896	8.09209	8.60781	8.1056	8.4587	8.83817	8.41317	7.85515	8.34394	8.23029	8.87185	7.83778	8.76763	8.28008	8.38112	8.41002	8.23109	8.30654
UPF2	9.17482	8.48848	7.52526	10.1045	10.0731	9.79037	8.51682	11.4132	9.757	10.2235	9.53319	11.433	11.0438	12.38	8.28725	7.71976	9.30642	8.96464	8.28163	8.24106	7.0083	8.3185
UPF1	7.58103	7.65442	7.33558	9.32093	9.4408	9.85981	7.28185	9.73468	8.12824	7.13426	8.63558	9.3676	8.73874	9.19429	9.48166	9.94839	10.2124	10.0783	9.80922	10.1853	9.54042	9.64077
UPB1	7.12836	7.6964	7.82915	8.23026	9.20564	9.30659	8.39272	8.5054	7.93048	7.12751	8.58337	8.13474	8.08714	8.59516	9.70164	9.51502	9.17397	8.72065	9.11787	9.20289	9.69951	9.19107
UOX	7.02441	7.07871	7.66374	6.94686	7.18044	6.96603	6.94901	7.34786	8.17746	7.01523	7.12214	7.10782	7.14996	7.10085	7.24387	6.96281	6.78803	6.92825	6.79431	7.00075	7.02772	6.7822
UNKL	9.38325	9.66766	9.23916	8.86961	8.85349	8.6212	9.2413	8.26062	9.58619	9.5836	9.0061	8.55051	8.68913	8.56063	8.4877	8.50969	8.18677	8.63465	8.62892	8.33213	8.37178	8.45789
UNK	7.44579	7.20749	7.02059	7.43535	7.21614	7.33613	6.9358	7.36532	7.07014	7.4385	7.1785	7.42251	7.26486	7.31288	6.80445	6.75054	7.09887	7.31291	7.26169	6.82904	6.85617	7.27669
UNG	8.83636	8.8582	9.03749	9.57183	9.40875	9.22815	9.14776	9.76667	9.35267	8.30291	9.52575	9.94603	9.88474	9.5316	9.49267	9.91827	9.14328	9.68586	9.67339	9.29773	9.78048	9.82124
UNCX	8.06463	7.76909	6.89006	9.08654	8.84593	8.93769	8.11584	8.45297	7.42618	8.17062	8.90694	8.93174	8.58407	8.17386	8.35032	8.85067	8.75861	8.88061	8.73269	8.70064	8.53078	8.43369
UNC93B1	7.70792	7.537	8.29074	7.09228	7.05256	6.93897	8.81166	7.00008	8.3194	7.64078	7.10953	7.38472	7.06109	7.30228	7.63156	7.08783	7.73412	7.22831	7.52257	7.15664	7.28407	7.13534
UNC93A	6.95715	7.4833	6.9916	6.7512	6.86658	7.10412	7.09319	6.87979	7.06653	6.84731	6.79221	7.04528	6.85044	6.90951	6.94638	7.05502	7.12782	6.89544	7.09538	6.71641	6.92663	7.0444
UNC79	11.0105	10.8155	11.433	9.86997	10.2666	10.5503	10.9855	10.3795	11.0828	10.942	9.98629	10.0961	10.2906	10.7501	10.6885	9.74008	9.79509	9.90177	10.2352	8.96105	10.2446	9.8237
UNC5D	8.16694	8.33061	9.13454	8.12564	8.12469	7.82775	8.68438	7.98565	9.2073	8.54611	8.51707	8.24429	8.49692	7.83262	7.9773	8.04093	7.79264	8.07226	7.85004	7.66135	7.92519	8.17623
UNC5CL	7.06446	6.98876	7.06954	6.8492	6.80544	6.79838	7.09742	6.62639	6.97194	6.89477	6.87926	6.66239	6.81906	6.78178	7.10032	7.01076	6.75188	6.77466	6.61974	6.7959	6.72575	6.914
UNC5C	6.76932	6.62855	7.02059	6.93045	6.91664	7.09393	7.42671	6.8582	6.88128	6.77616	7.05351	6.83047	6.72295	6.89922	6.83365	7.08563	6.94512	7.07573	6.92489	6.81704	6.93158	6.99701
UNC5B	7.95641	8.49252	8.28598	9.53764	9.67588	8.98385	8.11584	9.28439	8.33094	8.10386	9.83337	9.73053	10.0617	9.45477	10.2094	10.4069	9.6307	9.76272	10.0254	9.7176	10.4615	9.64822
UNC5A	11.0435	11.591	10.2454	12.0325	11.4787	11.6941	10.2232	11.3907	10.6387	12.0702	11.5662	11.4942	11.7403	11.7181	10.8973	10.4886	10.6084	11.2903	9.94308	11.4156	10.4283	10.3912
UNC50	6.88808	7.11255	7.15707	7.02248	7.72402	6.98206	6.55879	6.98619	6.67285	6.71859	7.23511	7.43529	7.02881	7.09766	6.91366	6.82806	7.17116	6.83066	6.66923	6.83915	6.83998	6.86139
UNC45B	8.77551	8.81906	8.52474	10.0457	9.8702	9.67281	9.58996	9.85406	9.80116	9.15054	9.95253	9.90813	9.73379	9.71336	9.8237	9.81048	9.89614	10.1838	10.1884	9.75744	10.2058	10.18
UNC45A	7.08883	6.83789	7.25546	7.12101	6.96011	7.15633	7.04257	7.14429	7.06259	7.22743	6.90638	7.0977	7.26676	7.20601	7.76152	7.42675	7.06222	7.16783	7.52843	7.1909	7.37543	7.25546
UNC13D	6.63759	7.66399	6.83328	6.72201	7.45147	7.8748	6.79402	6.74511	7.36761	6.86781	7.19184	6.77807	6.93601	7.88306	6.79729	6.92642	6.96582	7.0172	7.05809	6.95469	6.82318	6.79311
UNC13C	10.5723	10.1413	10.5417	10.4693	9.94506	10.1982	10.4613	9.944	10.4651	10.4447	10.2417	10.6706	10.504	9.93884	9.05594	9.64056	9.0806	9.58996	9.50603	9.11148	9.51187	9.54237
UNC13B	7.7132	7.67433	8.00164	7.67303	7.55098	8.16499	8.54507	8.08078	7.93048	8.24011	7.66445	7.75112	7.90409	7.74207	7.56942	7.7407	7.86797	7.4518	7.49403	7.8711	7.52836	7.52768
UNC13A	6.88099	7.01483	6.85978	8.40026	8.60432	8.01101	7.12634	8.30277	7.71427	7.87904	7.5918	8.3127	8.12615	7.9797	7.51122	7.91862	7.98946	7.8474	7.77566	7.94961	7.72618	8.02041
UNC119B	8.79637	9.02239	7.64896	10.6718	8.82496	9.33458	7.53413	10.1841	7.45659	8.87501	9.09102	10.3102	10.0533	9.33995	8.0495	7.29736	7.98326	9.05319	8.19931	9.06025	7.45506	9.25515
UNC119	7.18176	7.50287	6.96617	7.96013	8.44089	8.12574	7.08881	8.30533	7.59569	6.74632	8.53995	7.82203	8.08928	8.02344	9.16673	9.21626	8.86069	8.36719	8.77504	9.02089	9.43557	8.64514
UMPS	6.83324	6.79204	6.90951	6.71291	7.52723	7.18864	6.81366	6.70409	6.84943	6.82201	6.75168	6.83975	6.82294	6.89019	6.79345	6.82285	6.75859	6.67901	6.85436	7.09535	6.77477	6.88912
UMODL1-AS1	7.00321	7.01483	7.10359	7.27478	7.0706	7.30649	6.7499	7.17308	6.73169	6.96668	7.61843	6.97714	7.53546	7.49002	7.03429	6.85075	7.19714	6.95655	7.10111	8.01228	6.84717	7.90819
UMODL1	6.91141	6.68772	6.84819	6.72701	7.17073	7.16908	6.80214	7.14903	6.8701	6.85744	7.05596	7.07808	6.92663	7.13956	6.99319	6.9131	6.80871	7.15271	6.85237	6.80165	6.90031	6.91179
UMOD	7.93006	6.87479	6.84819	7.31523	7.14756	7.70115	6.8485	7.0761	7.38551	6.93642	7.20589	7.20187	7.56603	7.57127	6.9761	7.04803	7.19039	7.35792	6.98951	7.09984	7.41879	7.21983
ULK4P3	6.947	6.85466	6.85749	6.87366	6.82878	6.80266	7.11286	6.68781	7.14915	6.91779	6.67113	6.87964	6.67625	6.94059	6.76703	6.68602	7.03545	6.96542	6.75859	6.74573	6.76302	6.87994
ULK3	6.71224	6.71155	6.85283	7.0099	6.96082	7.05106	6.81366	7.14294	7.05504	6.69865	7.34209	7.06958	7.12886	7.01305	7.3396	7.36126	7.0954	7.27643	7.25008	7.07356	7.11856	7.08809
ULK2	7.05544	6.94517	6.81227	7.37787	7.03037	7.22819	7.34211	7.4988	6.82394	6.92084	7.41292	7.22968	7.34476	7.24959	7.54611	7.6672	8.14796	7.70605	7.45985	8.01744	7.25169	7.25546
ULK1	6.89821	7.05711	6.72946	6.88435	7.03037	6.79904	6.79131	7.04528	7.01504	6.96374	7.08117	6.97811	7.09186	7.06707	7.21063	6.9925	7.28752	6.95516	6.91661	7.01324	7.07608	7.14792
ULBP3	7.00321	6.77847	6.76487	6.87499	6.76504	6.65406	6.9358	6.69231	6.7854	6.83471	6.87872	6.74628	6.744	6.88776	6.69904	6.86542	6.81332	6.84041	6.83089	6.88435	7.07808	6.82867
ULBP1	7.18176	7.17613	7.68893	7.17937	7.07368	7.32754	6.70925	7.1736	6.86711	6.9578	7.49848	7.18142	7.21574	7.29094	6.87527	6.88902	6.77921	6.8985	6.96058	6.81516	6.86618	7.01504
UIMC1	7.94832	8.04722	7.77203	8.38425	8.43377	8.26901	7.86561	8.57106	7.51199	8.18775	8.56764	8.43207	8.54928	7.95317	7.79597	7.89214	7.94131	7.9329	7.96013	8.00307	8.20968	7.89153
UHRF2	6.9335	6.65118	6.93695	7.0318	6.75776	7.1205	7.13861	6.88105	7.07397	6.86781	7.0973	7.00298	6.96401	7.10993	6.84147	6.95631	6.88199	6.59518	6.90265	7.13881	6.94956	6.67462
UHRF1	11.0779	10.9272	11.1667	11.1456	10.9696	10.8931	11.376	11.0884	11.3697	10.9696	11.1656	11.3064	11.6327	11.0015	9.83826	10.5834	9.65916	10.6507	10.5713	9.7094	10.6119	10.7074
UHMK1	7.44988	6.90029	7.08502	7.14647	7.02881	7.26596	7.225	7.10153	7.34099	7.2843	7.01536	7.44983	7.2352	7.17899	7.59918	7.41525	7.56666	7.39346	7.70622	7.12609	7.39494	7.19852
UGT8	7.61212	7.15904	7.05487	7.89458	7.99257	8.02813	7.82409	8.01467	7.80642	7.53668	7.97016	8.40082	8.13107	7.89874	7.57305	7.80634	7.53017	7.97662	7.61795	7.43644	8.37899	7.83059
UGT3A2	7.20208	7.646	7.0145	7.22819	7.59907	7.76583	7.54893	7.44635	7.09362	7.19547	7.58103	7.8781	7.58318	7.39316	8.68131	8.96491	8.01228	8.02033	8.26641	8.15714	8.60539	8.08012
UGT3A1	8.57187	8.4403	8.2875	8.47528	7.77073	7.96256	8.94536	7.94323	9.2355	7.50224	8.7699	8.41768	8.33039	8.1131	8.89711	8.64037	8.98086	8.44472	8.59141	8.88474	8.21108	8.26641
UGT2B7	9.62854	9.33946	9.69081	9.52031	9.15775	9.17325	10.8664	8.65565	10.4442	9.27797	9.59011	9.39514	9.90476	9.41464	9.73684	9.69613	10.318	9.4405	10.0887	9.86093	8.70093	9.78991
UGT2B4	8.76828	8.26298	8.74335	8.37039	7.90511	8.05643	8.98228	8.6738	9.07396	8.31774	8.34409	8.13357	8.47955	8.22621	9.65331	8.70354	8.37369	9.07871	8.29299	8.93259	8.38387	8.46858
UGT2B28	6.99055	7.34476	7.05487	7.51357	7.58891	7.32381	7.83593	7.45978	7.48844	7.23518	7.25912	8.07604	7.66602	7.44206	7.35213	7.25951	7.64071	7.37952	7.19531	7.21094	7.37848	7.51391
UGT2B17	8.77289	9.19932	8.97086	7.80088	8.76123	8.14341	8.86804	8.87127	9.0168	8.77921	8.53751	7.84446	8.13608	8.24872	9.36438	9.19346	9.33689	8.72817	8.62001	9.21467	8.57991	8.7175
UGT2B15	7.84355	7.88852	7.96022	7.95316	7.78323	7.61643	8.64906	8.19322	8.43153	8.10114	7.64921	7.89416	7.86441	7.70366	8.08802	8.20281	7.62738	8.10735	7.86824	7.85083	8.11844	7.67386
UGT2B11	8.23019	7.88188	7.56361	8.90737	9.65791	9.54174	7.64406	9.11628	7.11738	7.92871	8.93072	9.43197	8.90182	9.13519	8.75002	8.64416	9.78027	9.30471	9.17313	9.63737	8.90801	9.53831
UGT2B10	7.38715	7.54158	7.07578	7.35971	7.31732	7.46946	6.86004	7.24574	6.86711	7.04531	7.13443	7.35988	7.35452	7.63213	7.46922	7.6799	7.78248	7.72402	7.46547	7.73987	7.52836	7.47585
UGT2A3	8.5836	8.62525	7.2836	9.60548	9.65648	9.64854	8.15358	10.4843	8.40253	8.58269	9.11455	9.13907	9.20883	9.4515	10.4659	10.4105	10.5983	10.2696	9.57293	10.4605	9.0103	9.94937
UGT1A9	7.85004	7.39288	7.15707	7.52723	7.38123	7.47154	7.24911	7.42675	7.2189	6.9697	7.49434	7.69986	7.75224	7.97523	8.72857	8.51392	8.18648	9.32168	7.7053	8.28611	7.79312	7.63156
UGT1A8	6.86711	6.97065	6.9828	6.83479	7.03717	6.97379	6.89642	7.01798	6.9619	7.17072	7.0217	7.03593	7.03429	6.80487	7.13322	7.08563	7.19039	7.0172	7.06995	7.21094	6.85045	7.02919
UGT1A7	8.12962	7.89836	8.1794	8.37135	8.30801	8.1794	7.92177	8.14024	8.44581	8.1405	8.35509	8.57569	8.39252	7.86073	8.2513	8.18488	7.9531	8.25036	7.85806	8.18261	8.32279	8.05578
UGT1A6	6.74424	6.82956	7.06084	6.96655	6.84554	6.93064	7.27629	6.98549	7.16132	6.90311	6.86207	6.97643	6.79778	6.90638	6.771	6.88134	6.75629	6.91617	6.84109	7.01536	6.94819	6.79105
UGT1A5	7.91336	8.01504	9.06173	7.29158	7.32603	7.6797	7.98361	7.32995	8.17404	8.73412	7.12539	7.32019	7.1955	7.42865	7.11145	6.95852	7.09887	7.39928	7.632	7.02567	7.43834	7.61362
UGT1A4	8.28731	8.16492	8.44505	8.11971	7.99205	7.81546	8.33246	8.44693	8.20023	8.51987	8.2925	8.5172	8.01982	7.9945	7.82253	7.83158	7.93301	7.87103	7.62926	8.27706	7.45016	7.58117
UGT1A3	12.7676	13.1267	12.1044	12.6117	13.4464	12.7767	12.234	11.9683	12.6412	13.2597	12.6791	12.2208	12.1806	12.7464	12.2987	12.0822	13.2573	12.9564	12.6036	13.3245	12.0947	12.4636
UGT1A10	6.92512	6.72164	6.85749	7.07958	6.9578	6.92996	6.85711	6.93073	7.29296	6.87269	7.02719	6.79355	6.93893	6.86086	7.06495	6.81384	7.30608	6.92533	7.05611	7.00892	6.99527	6.81512
UGT1A1	7.02299	6.82515	6.81227	7.25404	6.93578	7.14839	6.76628	7.08993	7.27177	6.93642	7.11833	6.9686	6.9996	7.05803	7.12336	6.81184	6.96361	7.04701	6.82226	6.7246	6.77372	6.86139
UGP2	8.85966	9.37309	8.7239	8.5078	8.30948	8.09075	8.89222	8.59552	8.94068	8.88954	8.32367	8.11452	8.11448	8.74171	9.45433	9.84624	8.20783	9.28786	8.48574	8.35957	8.81367	8.32983
UGGT2	8.43963	8.26641	8.10796	9.52377	8.34631	8.92511	7.10139	9.58383	7.18103	8.27771	9.73379	9.58086	9.18667	8.43083	7.48722	7.13412	6.98603	7.88668	7.44092	7.79835	7.19455	8.47931
UGGT1	7.35638	7.646	7.68574	8.1646	8.47333	8.15597	7.51891	8.03161	7.94934	7.2843	7.88567	8.02365	7.92269	8.01119	8.01488	8.54611	8.51707	8.20819	8.41681	8.44904	8.60064	8.21221
UGDH	6.87395	6.84153	6.93406	6.77024	6.75776	6.78724	6.8932	6.7617	6.79939	6.70501	6.77838	6.84657	6.8819	6.87432	6.80232	6.75218	6.80019	6.58383	6.90451	6.71641	6.90644	6.70471
UGCG	12.4843	12.7538	12.7926	12.3533	11.9498	12.2969	12.2969	13.1802	12.6578	12.585	11.9683	12.4356	12.585	13.1551	11.8561	11.8911	12.9209	12.5293	12.7707	12.1423	12.2668	13.2045
UFSP2	7.02158	6.97741	7.22849	6.88902	7.12886	6.86711	6.96731	6.94316	7.01504	7.0693	7.09512	6.99674	7.09362	6.85975	6.9761	6.94569	6.98844	7.02275	7.01909	6.92503	6.89417	6.88724
UFSP1	8.63432	7.65004	9.26935	9.74282	7.91204	9.65169	7.00412	10.562	7.7234	8.42108	10.3637	10.4507	9.49912	8.81526	7.32638	6.86918	7.80275	7.9343	7.39371	8.00573	6.8247	8.58852
UFM1	10.8524	10.8602	10.0178	10.7178	11.0539	11.0759	10.376	10.8735	10.4693	10.6713	10.8987	11.1648	10.8655	11.0165	11.5281	11.4817	11.3972	11.1813	11.2913	11.5288	11.9152	11.3617
UFL1	7.04682	6.77668	6.94524	6.92254	7.09541	7.25754	7.07275	6.84123	6.97194	6.85222	6.89959	7.04095	6.94638	7.00677	6.64115	6.7039	6.72407	6.73055	6.9547	6.78955	6.56683	6.6852
UFD1	8.19382	7.75538	8.16958	8.53138	7.89163	8.1322	6.88409	8.53182	7.16539	7.53668	7.84071	8.59858	8.10553	8.15513	7.39328	7.09461	7.42508	7.76172	7.3047	7.43526	7.44931	8.00904
UFC1	7.11041	7.24978	6.8948	7.24318	7.30567	7.33483	6.84264	7.34453	7.16539	6.91179	7.10953	7.3111	7.30081	7.4912	6.83935	6.86918	6.76543	6.78353	6.83911	6.82904	6.84147	6.87821
UEVLD	10.8953	10.4349	10.6177	10.8994	10.9985	10.8366	10.7986	11.1838	10.8382	10.4034	10.1238	10.9879	10.4941	10.764	11.2678	11.4902	11.077	11.3338	11.0663	11.3942	11.6285	11.1648
UCP3	10.8386	11.3016	10.843	10.5071	10.3432	10.4651	10.9613	10.8142	10.9408	10.8892	10.6676	10.47	10.3555	10.532	10.9801	10.7474	10.8079	10.526	10.573	10.8373	10.5542	10.4794
UCP2	7.1788	6.9794	6.85283	6.74065	6.62885	6.84534	6.89011	6.70324	6.71643	6.76062	6.80312	6.81346	6.81047	6.71622	6.67903	6.73064	6.78567	6.75066	6.80062	6.88066	6.73551	6.6659
UCP1	7.10227	6.88792	6.90227	7.03365	7.6781	7.24652	7.17464	7.29308	6.93345	7.03884	7.20545	7.1412	7.61302	7.0986	7.31112	7.75416	7.07171	7.19914	6.75637	7.58394	7.50715	7.23975
UCN3	7.09756	7.45047	7.16718	7.18406	7.06421	7.02431	7.64844	6.99319	7.25404	7.19547	7.24679	7.29159	7.07621	7.05841	7.31716	7.32056	7.04803	7.22496	7.32889	7.25523	7.16118	7.14151
UCN2	6.92337	7.22226	6.83833	6.9997	7.1204	6.93706	7.01985	6.97159	6.93009	7.08721	6.91591	6.81198	7.04392	6.92825	6.95735	6.99023	6.75629	6.84916	6.77655	7.06495	7.00139	6.80994
UCN	8.46996	7.93489	7.55988	9.06735	8.28191	8.7674	6.98206	8.09526	7.42169	7.93276	9.47496	9.03481	9.15907	8.75464	7.8598	6.95631	8.40026	8.18281	7.87199	7.99947	7.4694	8.05116
UCMA	9.07298	9.40875	9.73808	8.8258	8.39715	8.25888	10.1431	8.18063	9.78777	8.49007	9.28376	8.59112	9.38451	8.95322	8.08237	7.21769	8.32493	8.94087	9.6744	7.44912	8.53703	8.6298
UCKL1	7.44269	7.43859	7.77203	7.02158	6.99909	7.18752	7.46017	7.07741	7.24554	7.59556	7.1205	7.00076	7.00849	6.86086	7.15231	7.12931	7.13874	7.05244	7.05133	6.90985	7.13303	7.10535
UCK2	7.34223	7.58	7.29789	7.44347	7.22573	7.31317	7.82847	7.4132	7.60024	7.73786	7.55852	7.25506	7.43934	7.19536	7.50664	7.23685	7.48296	7.22293	7.41272	7.38918	7.29527	7.18869
UCK1	7.99729	7.37673	8.27693	8.05144	8.05385	8.22134	7.19546	7.92831	8.04365	7.99444	7.81199	8.19354	8.093	7.53983	8.30247	8.35207	7.99224	8.23462	8.03684	8.10099	8.25284	8.58
UCHL5	7.34374	7.18852	7.41188	7.12294	6.78368	7.12609	7.35426	7.11541	7.04271	7.09042	7.06776	7.15242	7.20322	7.13266	7.1209	7.18067	7.16353	7.26607	7.08533	7.12609	6.93878	7.24276
UCHL3	7.07922	6.86795	7.22064	7.26356	6.99539	6.89079	6.9711	6.98407	7.30613	6.92372	6.9121	7.00012	6.89878	7.0152	6.96278	7.18596	6.80672	6.95895	7.03514	6.83524	6.96056	6.87994
UCHL1	7.88849	7.12331	8.09703	8.0401	8.5026	8.42263	7.68376	8.3651	7.55603	7.21974	7.25378	8.16698	7.79042	8.08706	7.14667	6.9131	6.97882	7.91909	7.54957	6.96071	7.38476	8.15402
UBXN8	9.2215	9.28452	9.83799	9.78991	9.15874	9.33139	9.3764	9.18791	9.37247	9.37462	9.02673	10.0234	9.90695	9.43249	8.52944	8.7297	9.04744	8.8884	9.00368	9.10404	8.88275	9.21614
UBXN7	12.126	12.077	12.4163	11.3338	11.2525	11.3191	12.2725	11.4428	11.8786	11.665	11.48	11.3007	11.5655	11.3785	11.8666	12.2244	10.9192	11.367	11.4817	11.1904	11.9539	11.2735
UBXN6	12.6868	12.7119	11.745	12.9261	13.1001	14.133	12.0044	12.6605	12.1044	13.1636	12.4467	12.8691	11.9895	12.3623	11.763	11.4026	12.9261	12.7676	12.3952	13.3055	10.2835	12.6291
UBXN4	6.81395	6.77255	6.92281	7.00289	6.90562	6.97532	6.96331	7.13534	6.88726	7.05205	6.88778	7.06958	6.99093	6.83019	7.42981	7.47933	6.99567	6.97274	7.14892	7.26241	7.26634	7.1999
UBXN2A	9.17857	8.84688	9.765	9.44199	8.82341	8.99668	8.3446	8.51641	8.83636	8.94809	9.43695	9.25064	9.0888	8.89079	8.6869	8.41768	9.42131	8.49317	8.92346	9.34431	8.76535	8.54161
UBXN11	6.81395	7.07871	7.28762	7.0003	6.95482	7.14438	7.08501	6.97802	6.92369	6.92372	6.95592	7.00632	6.8909	7.02817	6.97939	6.98005	7.03924	6.99195	6.97802	7.10557	6.87266	6.88912
UBXN10	7.05853	6.74686	7.43853	7.01762	7.08787	6.61956	6.87224	6.86863	7.00353	6.92084	6.877	7.02501	6.9619	7.09701	7.09809	6.96281	7.08086	7.0284	7.10244	6.74934	7.1695	6.83026
UBXN1	7.0372	6.69129	6.70743	6.83479	6.88169	6.64182	6.83954	6.87084	6.69577	6.92699	6.94849	7.00012	6.84898	6.97802	6.73996	6.58654	6.86207	6.67386	6.73079	6.73287	6.85045	6.78898
UBTFL1	7.13936	7.22226	7.51455	7.00653	6.98524	7.0253	7.11286	6.76932	6.93648	6.86781	7.18418	6.85063	6.89668	6.9365	7.0372	6.96058	7.16353	7.13426	7.13415	6.96745	6.94636	7.12518
UBTF	6.87733	7.16394	6.82437	6.93474	7.0261	7.28516	6.85131	7.19985	7.08192	6.92699	6.87926	7.04602	7.03429	6.94488	7.13163	6.8711	6.76779	7.03234	6.94638	6.921	7.17072	7.12518
UBTD2	10.0176	10.0115	9.97149	9.81883	9.43675	9.4128	10.7841	9.62379	10.1352	9.89075	9.67243	9.61516	9.93086	9.40351	10.2652	10.4001	9.93842	9.8419	10.2762	10.0886	9.84165	10.0037
UBTD1	10.9594	10.7315	11.0789	10.5886	10.8771	10.649	10.8938	10.9158	10.6425	10.0405	10.0402	11.1747	10.6787	10.4693	12.0198	12.3019	11.3239	11.0432	11.2525	11.5898	10.3851	11.0331
UBR7	8.77977	8.6395	9.11174	8.22796	8.30165	8.34763	8.48981	8.71499	8.61569	8.6454	8.25968	7.96739	7.90436	8.18917	9.47788	9.04135	9.02511	9.20405	8.74126	8.86262	8.7269	8.58852
UBR5	7.02299	7.44806	7.45317	7.16206	7.05642	7.21514	6.90533	7.39133	7.56703	6.90311	7.40214	7.23927	7.36727	7.24911	6.98979	6.95229	6.9539	7.16393	7.16158	6.94636	7.20545	7.23512
UBR4	7.70405	6.95632	6.86682	7.69836	7.45855	8.0505	7.0468	8.08706	7.17339	8.02715	8.40853	10.1653	9.02927	9.44199	6.92077	6.89699	6.99319	6.84633	7.08192	6.99022	7.2941	7.15147
UBR3	8.178	7.92158	8.32865	7.412	7.65769	7.63843	8.41644	7.52257	8.12293	8.24244	7.44526	7.49655	7.52342	7.71013	7.13444	6.88574	7.12977	7.58208	7.50782	6.9316	7.32339	7.58394
UBR2	9.12338	9.17372	9.49751	8.64332	8.78954	8.79866	9.201	7.88816	9.16592	9.45329	8.91017	8.75568	8.45116	8.74335	8.9053	8.50445	8.64788	9.07173	8.83297	8.28008	9.24099	8.80672
UBR1	6.74906	6.70986	6.80994	6.77409	6.6856	6.83353	7.03888	6.67127	7.2269	6.771	6.73198	6.91705	6.84728	6.75011	7.21324	7.35115	7.28983	7.08278	7.14364	7.02567	7.23395	7.29378
UBQLNL	6.90636	6.89248	6.92533	6.78832	6.80165	6.81885	6.7298	6.65821	6.8081	6.73612	6.87872	6.74168	6.79506	6.86613	6.97294	7.03293	6.93201	6.75066	6.89859	6.81332	6.89417	6.85765
UBQLN4	10.6113	10.4329	9.34118	10.9985	11.2313	11.1895	10.4279	10.8126	10.7212	9.99068	11.0196	10.9272	11.0201	11.1053	11.3627	11.6089	11.3121	11.021	11.5173	11.376	11.6951	11.2938
UBQLN3	6.93557	6.89248	6.76013	6.84011	6.6541	7.15153	7.10139	7.02173	7.12538	7.51923	6.93096	6.96991	7.00892	7.12957	7.07179	6.90658	6.93404	6.99302	6.9859	6.85238	7.0295	6.83366
UBQLN2	7.05544	7.31816	7.12939	7.04787	7.20521	7.04235	6.79933	6.74296	7.0076	7.46606	7.08843	7.23212	7.09186	7.31561	7.18462	7.05252	7.07361	7.06276	7.18025	6.90608	6.95301	7.03252
UBQLN1	7.10581	6.95632	6.87964	6.98051	6.88454	6.8929	6.9711	6.92254	7.24083	6.86004	6.81872	6.83286	6.81906	6.84304	6.90049	6.80836	6.91179	6.93587	6.95237	6.8867	6.86057	6.83732
UBP1	7.42532	7.50526	8.01414	7.1082	6.87414	6.90471	7.85797	6.99701	7.86576	7.17072	7.19023	6.84319	6.96819	6.91992	6.96068	6.98844	7.05998	7.0977	7.08345	7.00499	6.97938	6.97593
UBOX5	6.96725	6.85711	6.93406	7.33181	7.04535	7.06665	6.83678	7.29085	7.24554	6.81164	7.14906	7.30429	7.00321	6.98844	6.91366	6.91482	6.76309	7.25304	7.11104	7.32098	7.03104	7.42671
UBN2	6.98355	6.71741	6.85749	6.79477	6.98239	6.89863	6.95629	6.95332	6.82138	6.79612	6.80547	6.91208	6.87213	6.89065	6.58404	6.76932	6.74742	6.76198	6.74218	6.58478	6.85474	6.73551
UBN1	8.4717	8.60643	8.93374	7.30492	7.68941	7.2898	9.63004	7.40879	8.79637	8.71218	8.16416	7.93984	8.03375	8.02927	8.70663	8.5642	8.22892	7.89475	7.99838	8.38387	9.8677	8.12119
UBLCP1	7.24753	7.13389	6.80994	7.17937	7.18371	7.23988	6.94235	6.96778	6.98876	6.82965	7.00972	7.03205	7.13534	7.49037	6.91505	6.66937	6.76543	7.04701	7.09762	6.85452	6.97087	7.14151
UBL7	6.97351	6.9794	6.98044	6.81231	6.74504	6.99237	6.80791	6.85628	6.98582	7.03514	7.03439	6.98066	6.95884	6.84876	6.94517	6.96281	7.07361	6.88832	6.94874	6.82368	6.96572	6.99189
UBL5	10.3365	10.5669	10.6355	10.1451	10.1925	9.8651	10.6164	10.6016	10.7349	9.96164	10.2738	10.0848	10.3257	10.2015	11.1849	11.5281	10.8664	10.905	11.1462	11.1944	11.4959	11.0089
UBL4B	6.82973	7.02472	6.8267	6.73893	6.95852	6.79506	6.91487	6.58391	6.95882	7.17468	6.7083	6.81346	6.68292	6.75168	6.84322	6.72575	6.74328	6.72574	6.81248	6.61753	6.82318	6.83732
UBL4A	9.19951	8.89832	8.63133	9.39066	10.3441	9.86608	9.019	8.83625	9.17808	9.59768	10.0077	8.5536	9.25033	9.42228	8.13464	9.33995	9.00686	9.82223	9.9495	8.5355	9.12496	9.59999
UBL3	8.69319	8.43344	8.64332	8.49062	8.64154	8.91281	7.86998	8.46023	8.4375	8.58176	8.12925	8.54818	8.576	8.66784	7.66726	8.00131	7.89843	8.39462	8.39242	7.34955	8.23216	8.05476
UBIAD1	7.27662	6.92846	6.78147	6.96303	7.12886	6.82524	7.53932	6.79851	7.28048	6.91179	6.79098	6.66239	6.70324	6.89533	7.23484	6.98005	7.14218	6.84785	6.94874	6.99234	6.81698	6.74801
UBFD1	7.04001	7.0693	7.1223	6.93425	6.8485	7.08108	7.19028	6.71144	7.18489	6.79037	6.75456	6.68602	6.8157	6.83471	7.04257	6.91674	7.21595	6.95516	6.82025	7.00892	7.11704	6.8906
UBE4B	9.11693	8.2804	9.53414	8.13107	8.80446	8.48474	8.67507	7.8013	8.25596	9.07354	8.18648	7.69505	8.54738	8.51291	8.9174	9.11618	8.26232	8.86069	9.70438	8.4125	9.33995	8.84593
UBE4A	10.2895	10.2686	10.8361	9.78306	10.6916	10.6392	10.5509	10.4038	10.6392	10.3975	10.1334	10.439	10.4794	10.2441	11.1103	11.7602	10.8741	10.3413	11.2955	10.9509	10.8741	10.7266
UBE3D	6.99055	6.79989	7.62936	7.0706	6.99978	7.06843	7.08881	6.9044	6.996	6.91179	7.10493	6.96772	7.0468	7.12384	6.99909	6.92462	6.86847	7.18955	6.91039	6.99875	6.96394	7.10038
UBE3C	12.0377	10.942	12.5683	12.1136	11.8279	12.2905	11.0176	11.7742	11.6999	11.9518	10.2946	12.364	12.2511	12.2418	8.0437	7.80347	8.01228	11.2431	10.9801	7.79763	9.36564	11.7837
UBE3B	8.77551	8.82774	8.52828	7.59396	9.34431	9.59221	7.96303	8.64416	8.76886	10.0336	8.94576	8.62673	9.07637	10.6077	7.7358	8.49807	8.99084	8.52374	8.18242	9.81231	9.05946	8.71895
UBE3A	6.85365	6.8148	6.72222	7.24318	7.44293	7.2375	6.76918	6.90049	6.79637	6.75378	6.93884	7.06446	7.0977	7.11813	7.07809	6.94174	7.10146	7.26761	7.02777	7.25802	7.1412	6.93585
UBE2Z	7.76422	8.17389	9.20116	7.69065	7.67868	7.93638	9.5986	8.07842	8.98216	8.63133	7.33768	7.98332	8.16355	7.88672	7.20342	6.90488	7.53183	7.19242	7.6463	7.48126	7.15344	7.85601
UBE2W	11.8137	11.4384	11.4047	10.6961	11.1784	9.49187	12.3223	10.2229	12.2174	12.0497	10.8274	11.0493	10.8155	10.7731	10.3251	10.1694	10.7092	11.2756	10.3383	11.0818	9.08164	10.5836
UBE2V2	10.1533	9.6559	9.13017	9.201	9.00945	8.87023	8.46767	8.62212	8.4572	9.75034	9.12878	9.14155	8.87949	8.98989	8.19049	7.90852	8.47223	8.79527	9.04713	9.83408	7.63733	8.74543
UBE2V1	10.0778	8.79254	9.39821	9.62931	9.80738	10.0408	10.4693	10.3238	10.6092	9.57776	9.57276	10.0492	9.81959	9.37715	10.7508	10.958	10.5266	10.6092	10.0241	10.4532	10.1022	10.422
UBE2U	6.83671	6.82956	7.03911	6.75997	6.63605	6.8474	6.94536	6.7512	6.85812	7.04885	6.8333	6.76574	6.74828	6.76384	6.8544	6.92254	6.89828	6.91852	6.90039	6.87872	6.85349	6.96084
UBE2T	11.3541	11.5143	11.4524	10.2983	10.4409	10.5266	11.1752	11.5232	11.258	11.407	11.0502	10.3632	10.4312	10.8302	11.4571	10.8684	11.0353	10.7997	10.9792	11.0284	11.3711	10.9566
UBE2S	8.16925	8.23162	8.74171	8.26186	8.22328	8.12914	7.9278	8.40356	7.81917	8.66376	8.55343	8.37607	8.61487	8.3393	8.72509	9.05153	8.51707	8.33979	8.38681	8.67262	8.67348	8.33616
UBE2R2	6.70433	6.78437	6.63573	6.73055	6.81167	6.9089	6.76628	6.94585	7.02926	6.86239	6.91039	6.89323	6.81092	6.92503	6.79729	6.82663	6.68292	6.87709	7.04392	6.79152	6.79575	6.7853
UBE2QL1	10.373	9.76528	10.2261	9.98064	9.8766	10.1509	10.18	9.94925	9.62351	10.3219	9.91997	10.3595	11.1119	11.2097	10.4067	10.7296	11.3173	8.53202	10.4604	10.0057	10.9844	9.87486
UBE2Q2P16	9.33616	9.47788	9.06316	10.7688	11.0284	11.0465	9.185	11.1547	9.56851	9.43125	10.7441	11.2913	11.057	11.0884	10.4153	9.83749	9.61413	10.8142	10.6224	8.80799	10.7469	11.0183
UBE2Q2P1	8.39288	8.72872	7.95638	8.46705	8.7269	8.65539	8.53279	8.65389	8.37135	8.34359	8.59696	8.64207	8.48007	8.8517	8.69078	8.78404	8.38138	8.60929	8.46924	8.81687	8.88061	8.21613
UBE2Q2	8.17969	8.53733	8.05031	7.81178	8.31918	7.72464	7.47693	7.88387	7.74	8.06973	7.8648	7.78973	7.44631	7.71753	7.64181	7.6367	7.79581	7.85317	7.41914	8.13538	7.71135	7.69836
UBE2Q1	7.92005	8.02078	7.15707	8.0865	8.46779	8.09565	7.68796	8.33448	7.583	7.67946	8.19814	8.5589	8.44018	8.24275	7.47572	7.742	7.12782	7.66901	7.72199	7.61727	7.75832	7.76745
UBE2O	9.10614	9.20678	9.25383	9.84554	9.80628	10.1151	9.14456	9.61266	9.43367	9.32798	9.48602	9.51412	9.42769	9.64255	9.18468	9.43197	9.77441	9.88007	9.79075	9.77228	9.7117	9.8938
UBE2NL	7.55629	7.21518	8.00392	7.06531	7.22514	7.02246	7.00813	6.91591	7.4749	7.41066	7.18626	7.15971	7.00045	6.98744	7.24623	6.99645	6.83956	6.96774	7.17734	6.84867	7.31969	6.939
UBE2N	8.85078	7.89193	9.47459	7.16078	7.04132	6.99358	10.6685	7.02492	9.85406	8.19753	7.77947	7.23581	7.32623	6.97294	8.53202	8.15912	8.3983	7.41829	7.74099	7.81998	7.70759	7.43484
UBE2MP1	7.23411	7.15137	7.07578	7.24737	7.00467	7.1508	7.08881	7.12177	7.12187	7.40266	7.17132	7.09184	7.13003	6.98269	7.12202	7.03919	6.89828	7.22611	7.05809	7.12819	7.06162	7.08427
UBE2M	8.61779	8.3132	7.96746	8.7085	8.41299	8.3451	8.14647	8.75002	8.25808	8.20175	8.24495	8.98967	9.11584	8.57201	7.55235	8.02079	7.28983	7.9022	8.02344	7.48996	8.28053	7.80016
UBE2L6	11.8493	11.6084	11.7011	10.3168	10.5486	9.8155	12.1194	11.0744	11.7978	11.6763	10.4181	11.0936	11.1074	10.3017	10.5173	10.7934	10.0841	10.3704	10.2626	10.5304	10.2931	10.5095
UBE2L3	9.79484	9.91447	10.4838	9.34943	9.25609	9.23182	10.3661	9.20545	10.1226	9.85238	9.44335	9.2273	9.09133	9.07686	9.62457	9.7117	9.60948	9.0046	9.21559	9.61413	9.83439	9.54524
UBE2K	7.03383	6.75232	7.4354	7.04618	7.11918	6.83727	7.1477	7.02919	7.07397	7.01814	7.06343	6.9928	7.04392	6.99925	6.97802	7.00581	6.85055	6.92956	7.0045	7.04756	6.98072	6.92663
UBE2J2	6.92882	6.98623	6.71384	7.12385	7.06871	7.27499	6.69345	6.95882	7.33177	6.9697	7.269	6.90918	7.06611	7.16946	7.28048	7.25234	7.3976	7.36805	7.24595	7.63144	7.31969	7.18356
UBE2J1	6.9201	7.10084	7.58181	7.25404	7.30292	7.03079	6.94901	7.31454	6.97812	6.95151	7.13871	7.2576	7.14926	7.0936	7.05611	6.84731	6.96084	7.02404	7.07573	6.96071	7.12538	7.16781
UBE2I	10.2828	9.58837	9.4201	10.9389	10.3642	10.5055	10.2204	10.5886	9.65297	10.0171	10.3566	10.6926	10.649	10.5	10.2852	10.4504	9.61709	10.1504	10.0674	9.79908	10.2696	10.4398
UBE2H	10.1464	10.2405	10.0649	9.96847	9.96947	9.7176	9.80867	9.57478	9.69405	10.1187	10.1043	9.60604	9.63324	9.86147	10.2567	9.82385	9.87632	9.73388	9.73915	10.3613	10.018	9.69842
UBE2G2	9.24269	8.77895	9.19214	9.60964	9.08708	8.69289	9.83731	9.7365	9.9204	8.62408	9.32344	9.32665	9.43695	9.09724	10.2031	10.7674	10.4941	9.98812	10.1304	10.5081	10.135	10.3501
UBE2G1	6.79687	6.73707	6.68538	7.17456	6.93863	6.91522	6.89933	7.41703	6.76975	7.10545	6.96076	7.23806	7.10788	7.24545	7.33538	7.01739	7.3531	7.3151	7.30717	7.12042	7.0379	7.03396
UBE2F	6.90636	7.12609	7.0943	6.88283	7.03205	6.84109	6.8932	6.74379	6.93345	6.97952	6.75696	6.89516	6.8197	6.81751	6.63069	6.95852	6.72216	6.80922	6.83524	6.68823	6.8758	6.94284
UBE2E3	7.72347	8.01212	8.06438	8.3629	7.464	7.68861	6.93231	9.2225	7.06259	7.27989	8.06357	8.60207	8.09439	8.79787	7.72101	7.53463	7.21595	7.41906	8.16952	7.65853	8.15292	7.9107
UBE2E2	6.86057	7.05961	6.99704	7.11918	6.95226	7.11826	6.83052	7.0264	6.98582	6.95465	7.42093	7.05881	7.19368	7.32558	7.00332	6.95028	6.98376	7.02975	7.08877	7.06958	6.97413	7.06448
UBE2E1	7.5592	7.55938	7.33558	8.05756	8.78587	8.50737	6.7609	7.75191	7.13776	7.66327	7.87582	7.69552	7.86564	8.07928	7.2988	7.04659	7.94747	8.21416	7.97292	7.53669	7.85678	7.66706
UBE2DNL	7.21736	6.91666	6.68538	6.94536	7.22514	7.12703	6.78334	7.25843	6.73877	6.91476	7.10225	6.7543	6.93935	6.96281	6.94015	6.74856	6.78967	6.82657	7.01524	6.88435	6.73989	6.74214
UBE2D4	7.31725	7.0272	6.95689	7.25752	7.3774	7.23312	6.80791	7.1316	6.98876	7.06579	7.44911	7.40862	7.2981	7.17939	7.36072	7.25485	7.67231	7.65254	7.24203	7.61064	7.32238	7.47406
UBE2D3	10.0332	9.45229	10.7567	9.57856	9.54174	9.75825	9.19673	10.0839	9.95622	11.2667	7.62272	9.60278	9.85776	10.0548	7.51195	7.18067	7.41568	10.1734	9.18468	7.46539	7.7902	9.44609
UBE2D2	7.4381	7.00811	6.97459	7.646	7.75905	7.38903	6.88409	7.35479	7.48844	7.14173	7.78325	7.40327	7.68671	7.62127	8.04292	7.75978	8.03884	7.73558	7.76598	8.15002	7.70971	7.40905
UBE2D1	6.63571	6.77255	6.86207	6.91458	6.87979	6.56583	6.70086	6.83933	6.65848	6.85222	6.8385	6.82994	6.8919	6.73016	6.84322	6.771	6.71634	6.86247	6.80864	6.67334	6.90031	6.83026
UBE2C	8.56112	9.18468	8.63701	8.06601	8.41418	8.18088	8.12962	8.4577	8.42563	8.89265	8.89931	8.19995	7.97476	8.13956	9.30625	8.8192	9.0672	8.3599	8.82315	9.17188	9.0621	8.34563
UBE2B	7.35439	7.27913	6.96885	7.14722	7.06343	7.3189	6.86274	7.31127	7.04694	6.83682	7.32874	7.16408	7.17656	7.14049	7.36633	7.31125	6.99319	7.15197	7.16018	7.41455	7.44499	7.2445
UBE2A	7.13167	6.88402	6.86682	6.97937	7.23316	7.36497	6.74199	6.93705	6.89946	7.13426	6.87788	7.04331	6.99466	7.17381	6.97446	6.8792	7.12977	7.33821	7.05809	6.99875	7.09621	7.19724
UBD	6.95884	6.77847	6.80029	7.91932	7.99965	7.98554	6.89642	7.64986	6.91721	7.38879	7.321	7.70524	7.74294	7.83947	7.95332	8.32047	8.03785	7.80143	7.94489	8.06071	8.3547	7.64049
UBC	6.99247	7.44806	7.52526	7.34949	7.69985	7.48736	7.51199	7.50175	7.6156	7.54429	7.15382	7.50083	7.70513	7.27855	7.06343	7.38333	7.17768	6.97176	6.92923	7.14857	6.97087	7.03739
UBB	6.79687	6.71155	6.87964	6.70582	6.48031	6.86876	6.75535	6.75213	6.69824	6.6806	6.67306	6.86498	6.7462	6.76918	6.86472	6.89699	6.96824	6.81067	6.74218	6.72701	7.02772	6.7617
UBASH3B	7.79347	8.2334	8.15738	7.80206	7.95545	8.12728	8.58407	7.73119	8.72185	8.07802	8.52127	7.79468	7.62374	7.92578	7.97857	8.09359	7.94583	7.766	7.8046	7.82089	7.72175	7.88038
UBASH3A	7.17165	7.27333	7.49386	7.29738	7.66164	7.43952	7.3047	7.41286	7.72841	7.31404	7.99838	7.87465	7.99947	7.88816	8.69163	9.26349	8.14481	8.37219	9.10713	8.39741	9.52102	8.29322
UBAP2L	10.725	10.4933	10.8482	9.92234	9.90217	10.141	10.378	10.6288	10.3398	10.8851	9.97932	9.81589	9.19932	9.55509	9.98269	10.1543	9.91045	9.81793	9.94134	9.99875	9.99008	10.0212
UBAP2	7.11736	7.12609	7.3119	6.96936	6.96011	6.9188	7.05964	6.94012	7.01504	7.21149	6.92647	7.00041	7.0292	6.76302	6.94015	6.9131	6.92771	6.88693	6.90039	7.01536	7.02772	6.99701
UBAP1L	6.81711	6.91666	6.7959	7.02275	6.78072	7.1604	7.39543	7.03983	7.02582	6.771	6.97228	6.9188	6.8165	7.03392	6.91027	6.93708	7.07171	6.95782	7.04981	7.12042	7.02284	6.96084
UBAP1	7.81998	7.93803	8.16258	7.83446	8.16727	7.92997	7.77999	7.7044	7.90134	8.578	7.79763	7.94076	8.07599	7.99762	7.76603	8.02492	7.47043	7.42501	7.748	7.66446	8.11565	7.53921
UBALD2	6.62704	6.77668	6.74637	6.85543	6.62885	6.76254	6.87224	6.7082	6.71643	6.74884	6.86364	6.82956	6.85975	6.84981	6.83167	6.82663	7.04803	6.89414	6.85237	6.73524	6.94956	6.76647
UBALD1	6.74071	6.86555	6.90451	6.95953	6.65868	6.86815	7.31054	6.77483	7.04694	7.13119	6.95895	6.9018	6.96891	6.82139	6.85744	6.92462	6.83493	6.87005	6.83317	6.95673	6.83852	6.83026
UBAC2	6.95229	6.69447	6.79805	7.03956	7.3078	7.15271	6.80214	6.9044	6.754	6.771	7.00743	7.16718	7.07842	7.20664	6.806	7.06801	6.90916	7.20007	6.84322	6.82904	7.14667	6.95021
UBAC1	6.97669	7.21742	6.84057	6.99729	7.0977	7.06414	7.06405	6.82941	6.99237	6.89768	7.03545	7.08668	6.90718	7.09098	7.45778	7.27143	7.67413	7.19437	7.18149	7.65769	7.13003	7.11997
UBA7	6.95553	6.71369	7.07837	6.97294	6.83727	6.92167	6.88713	6.88361	6.87272	6.90311	6.93994	7.0272	6.93799	7.07741	6.86272	6.7617	6.81548	6.89271	6.84717	6.85238	6.85765	6.72854
UBA6-DT	7.00104	6.79805	6.93129	6.9262	7.11307	7.10449	6.75535	6.98258	6.83294	6.62528	6.92206	7.12706	6.84011	6.97004	6.82675	6.9925	6.99319	6.93587	7.19242	6.95235	7.10593	6.95592
UBA6	7.11918	6.83975	6.76013	7.08215	6.94235	6.89632	6.83678	6.90265	6.95882	7.07696	6.80196	7.05346	7.2836	6.99784	7.12888	7.03728	7.41266	7.15852	7.09022	7.24948	7.00321	7.04958
UBA52	10.2145	10.0212	9.62101	11.2223	11.4714	11.0382	10.6762	10.6815	10.5884	10.0024	10.9338	10.9958	11.1712	11.0331	10.8086	11.4167	11.9186	11.4663	11.5642	11.7951	11.1955	11.5009
UBA5	7.0099	6.96085	6.88196	7.01675	6.92823	7.07808	7.15707	6.89878	7.08985	6.9898	6.82394	7.05881	7.15029	7.24753	7.08108	7.12188	7.10791	7.37006	6.98206	7.19916	7.02441	7.06277
UBA3	8.35448	9.28517	8.03657	10.0629	10.4659	10.7797	7.18004	9.7117	8.39701	9.51321	9.90239	9.30055	9.74064	9.97845	9.46855	9.35634	10.7946	10.4347	10.8147	10.3348	9.75318	10.0359
UBA2	6.8415	6.64801	7.21046	6.73657	6.82973	6.73432	6.83954	6.78416	6.77737	6.87788	6.75218	6.96374	6.82482	6.67334	6.76918	6.8385	6.85498	6.67718	6.96609	6.65035	6.93664	6.75816
UBA1	6.92882	6.9912	7.13467	6.85118	6.95595	7.05514	6.95234	7.14124	6.73877	6.97294	7.07434	6.98871	7.19746	7.03429	7.04585	6.92028	6.98131	6.97408	6.90039	6.99234	6.96572	6.88912
UAP1L1	6.78523	6.77847	6.8287	7.08029	7.23796	7.18272	6.97808	6.7352	6.97508	6.6806	6.94286	6.97811	6.90052	6.78488	6.98979	7.08108	6.95179	7.01148	6.86424	6.76324	7.10084	6.87994
UAP1	8.2906	8.73476	8.2925	7.75261	8.53781	8.06014	8.61049	8.47333	8.63004	8.50852	8.17808	8.0631	7.9986	8.68379	8.73557	8.35	9.02407	8.5625	8.11403	9.02938	8.26685	8.20987
UACA	8.98028	8.57267	9.23584	8.30872	8.28824	8.56063	8.23837	8.54125	8.71105	9.01019	8.91656	8.17389	7.96398	8.0683	8.72329	8.53977	8.83175	8.49692	8.53977	8.83881	8.18102	8.24844
U2SURP	7.49674	7.03451	7.03911	7.10539	7.33961	7.10719	6.95629	7.26634	7.12887	7.19983	7.33163	7.21167	7.24268	7.12886	6.82269	6.71098	6.90658	6.87137	6.76663	6.96549	6.92997	6.93585
U2AF2	7.11416	7.055	7.50181	7.9606	8.09094	8.09016	8.06921	7.82803	6.97812	7.18286	7.97857	7.8328	8.16661	7.87003	7.55099	7.93501	7.26842	7.45814	7.4008	7.61481	7.61457	7.53725
U2AF1L4	6.9939	6.79602	7.18688	7.75182	7.74761	7.41049	6.94235	7.94628	7.58751	6.87529	7.62543	8.137	8.37196	7.66642	8.01582	8.17894	7.83221	7.74543	7.95145	7.79606	8.25906	7.80457
U2AF1	7.49279	7.45851	7.65312	8.1346	8.04896	7.82396	7.93518	7.86843	7.55988	7.34041	7.81027	8.10363	8.17119	8.06414	7.89619	8.22337	7.68042	7.62242	7.8046	8.08619	8.47528	7.88125
TYW5	6.82805	7.0002	7.6943	6.83935	6.89271	6.7397	7.04257	6.81094	6.89019	6.86498	7.07009	6.82485	6.96672	6.86613	6.67294	6.7039	6.76543	6.76663	6.80458	6.59294	6.67741	6.7732
TYW3	8.84418	9.47788	8.79166	8.6257	8.78626	8.99135	7.77571	8.66119	8.45264	8.66044	8.86395	8.39708	8.60735	8.87033	9.45343	8.84888	9.48005	8.71629	9.02644	9.57955	8.91876	8.76453
TYW1B	6.98355	6.92152	7.50181	7.36625	7.39705	7.08544	7.05106	6.88063	6.67285	6.90039	7.28046	7.10225	7.06548	7.24274	6.71776	6.74856	6.82226	6.98409	6.89458	6.54288	6.70885	7.01504
TYW1	7.41169	7.85403	6.90951	7.31092	7.30593	7.35481	7.06805	7.52323	7.82803	7.3621	7.74321	7.20664	7.2147	7.44536	7.61763	7.84245	7.6095	7.49925	7.36794	7.75729	7.24147	7.39617
TYSND1	7.05037	6.70224	6.60013	6.95395	7.32476	7.02311	6.56897	7.0047	6.91444	6.58654	7.18103	7.27051	7.06314	7.06419	7.91887	7.59272	7.70447	7.7719	7.76909	7.66869	7.58564	8.03982
TYRP1	6.72901	7.02234	6.96011	6.84545	6.78183	6.84657	7.17464	7.05341	6.95551	6.84458	6.88778	6.87269	6.90644	7.00045	6.98376	7.22502	7.10577	6.97802	6.90265	7.25169	6.84556	6.939
TYROBP	8.9037	9.02574	9.06424	9.74742	9.82673	10.0351	9.54126	9.77974	9.24997	9.33792	9.59357	9.77332	9.3792	9.82188	10.5825	10.7906	11.1872	10.4927	10.8366	11.0795	10.301	10.8735
TYRO3P	8.7984	8.83817	8.93039	7.81178	7.98591	7.92792	8.61487	7.67363	8.54481	8.67493	7.81626	7.7477	7.88251	7.76675	7.47485	7.22717	7.15692	7.99853	7.92156	7.20686	7.78008	8.07925
TYRO3	6.64032	6.89011	6.73792	6.82013	6.68724	6.80338	6.67281	6.76932	7.01504	6.74632	6.74356	6.75378	7.06611	6.76918	6.808	6.95028	6.87296	6.80456	6.58705	6.74573	6.73551	7.0166
TYR	7.04189	7.11531	7.0145	6.91312	6.67851	6.71939	6.82767	6.81642	6.93009	6.75378	6.92812	6.95421	6.80448	6.92503	6.96571	6.68437	6.75629	6.96394	6.97574	6.74366	7.0395	6.7822
TYMSOS	7.51933	7.68963	7.26592	7.66653	7.34974	7.44534	7.29885	7.00104	7.11738	7.02778	7.56994	7.41694	7.37341	7.17072	7.5107	7.55621	7.48133	7.11276	7.37489	7.84339	7.01965	7.18144
TYMS	9.21145	8.76446	9.30471	7.81855	7.99205	8.19695	8.15864	7.97715	8.68172	8.94809	7.99915	8.22119	8.00467	8.23286	8.54928	8.21488	8.86759	8.37993	8.66384	8.58215	8.70615	8.32611
TYMP	6.93201	6.70804	7.02059	7.3076	7.26603	6.92358	7.0272	6.90722	6.91721	7.01814	6.85728	7.27301	7.17623	6.94012	7.38161	7.07378	7.66417	7.30413	7.40266	7.32831	7.17897	7.27882
TYK2	7.30593	6.61753	6.83328	7.05778	7.00039	7.03502	7.29885	7.49762	6.93345	7.03514	7.01156	6.94567	7.13477	7.06616	7.04585	6.92642	7.09359	6.9616	6.91039	6.96292	6.92006	6.74934
TXNRD2	8.86232	8.41802	9.63548	9.05091	8.79073	8.96743	8.7226	8.77437	9.34444	9.16657	8.95139	9.32889	9.28181	9.28491	8.74766	8.84388	9.09271	9.05793	8.98883	8.35618	8.77191	9.21467
TXNRD1	6.7617	7.02472	6.83328	6.84856	6.66929	6.7417	7.0551	6.98429	7.00353	6.77616	6.82201	6.90658	7.08117	7.05667	6.74388	6.99645	7.05341	6.92696	7.0045	6.95469	6.88776	6.90131
TXNL4B	9.11496	8.53155	7.76605	8.80446	9.47656	8.84319	9.36175	9.0168	10.2122	9.03258	9.33825	8.37512	8.83948	9.20838	10.4464	9.62397	9.53499	9.23787	10.2009	8.9751	9.99963	9.40889
TXNL4A	7.03892	6.97497	6.9828	6.88902	7.13956	6.99873	7.01158	6.94657	7.11344	6.88091	6.75565	6.88444	6.72198	6.95629	6.93708	6.78312	6.79179	6.70641	6.80458	6.8828	6.85045	6.8509
TXNL1	6.9081	6.6426	6.73792	6.86549	7.0079	6.70905	6.73219	6.85951	6.8758	6.90039	6.82997	6.7523	6.96651	6.76683	6.80047	6.84548	6.98844	6.68075	6.81248	6.94458	7.12355	6.70986
TXNIP	10.9227	10.4422	10.085	11.9847	11.7128	11.9309	10.8242	12.1825	10.3658	9.75642	11.4295	12.21	11.991	11.782	11.5683	11.7203	11.6355	11.7542	11.7756	11.8381	11.8988	11.6719
TXNDC9	7.99608	7.04236	7.87299	8.37187	8.06878	8.02259	7.16602	8.90194	7.68428	7.13426	8.22573	8.1209	8.38365	7.93615	8.90831	8.87726	7.60637	8.08841	7.74571	8.58739	8.68977	8.46088
TXNDC8	7.00505	7.04236	6.92011	6.98582	6.75776	6.86386	7.0272	6.9437	6.90265	6.95465	6.78898	6.85842	7.00289	6.86677	7.02474	6.95229	6.70714	6.8968	6.93557	6.94014	6.91824	6.8509
TXNDC5	6.84856	7.11255	6.74841	7.10032	7.08958	6.73551	6.82767	6.89434	6.77474	6.80883	6.91498	6.88444	6.85975	6.90008	6.87199	6.93508	6.77921	6.80286	6.83911	6.68088	6.93878	6.84424
TXNDC2	10.61	11.0784	10.63	10.9993	11.0707	11.1558	10.4436	10.9844	10.2865	11.1694	10.3741	11.1386	10.7888	11.0865	10.3194	10.4176	10.6475	10.5652	10.675	10.8507	10.7896	10.6769
TXNDC17	6.88298	6.97497	6.93129	6.84476	6.83935	6.82968	6.7966	7.00446	7.12187	6.99313	6.82625	6.60574	6.8485	6.87257	6.77807	6.80284	6.76543	6.78072	6.80458	6.72906	6.8216	6.79427
TXNDC16	8.41552	8.27534	8.44766	8.83343	8.40011	8.3681	8.41373	8.63112	8.04365	8.0864	8.062	8.51489	8.55183	8.37456	8.28888	8.3743	7.7298	8.22024	8.08083	7.66007	8.38744	8.21791
TXNDC15	6.91141	7.00536	6.85749	6.72626	6.70449	6.83116	6.91864	6.6563	7.36761	6.768	6.81444	6.81781	6.92397	6.67334	6.79729	6.78312	7.02926	6.93587	7.03328	7.00075	6.92317	7.11149
TXNDC12	6.666	6.92846	6.99704	6.86302	6.68806	6.74828	6.66988	6.91476	6.97812	6.74884	6.79624	6.88177	6.5438	6.86017	6.85236	6.78523	6.89375	6.82956	6.76974	6.97122	6.77477	6.85283
TXNDC11	9.08214	9.21121	8.84986	9.49449	9.50651	9.93779	8.95954	10.3488	8.93524	9.32327	9.28886	9.83356	8.93448	9.8972	10.3646	10.4202	11.0698	10.728	10.7678	10.6967	10.1561	10.6644
TXN2	7.20026	7.13675	7.18034	7.02201	6.91909	6.90265	6.83353	7.17256	7.19286	6.92084	6.97016	6.85975	6.9674	6.91476	6.70133	6.9671	6.85055	6.99393	6.90265	6.86848	7.22333	6.88367
TXN	7.33807	7.3409	7.5399	7.39717	7.3899	7.58164	7.26432	7.15852	7.33177	7.38879	7.25316	7.2976	7.35918	7.59979	7.02215	7.14368	7.32975	7.23885	6.92923	7.22718	6.9514	7.0444
TXLNGY	6.80451	6.70986	6.96617	6.82101	6.8333	6.73267	7.40176	6.68473	7.05504	6.70096	6.77453	6.75188	6.85337	6.8538	6.77655	6.79393	6.88199	6.87456	6.99319	6.80399	6.80457	6.88541
TXLNG	9.63437	9.83356	9.52556	9.63635	9.12818	8.72714	10.0851	9.60485	9.96874	9.64801	9.24731	9.44818	9.46753	9.11741	9.68323	9.69974	8.95258	9.34554	9.27362	9.5403	9.44199	9.3198
TXLNB	6.84714	6.8792	7.15707	6.59009	6.93648	6.88058	6.76344	6.87669	6.61948	6.80125	6.74277	6.74168	6.75629	6.74645	6.68951	6.78085	6.70714	6.64829	6.73079	6.76514	6.72575	6.72854
TXLNA	6.99247	6.94275	6.60745	6.90658	6.77782	6.90545	6.71943	6.86616	6.86423	6.64801	6.75316	6.76309	6.93116	6.74071	6.93708	6.99023	6.85055	6.89544	6.7543	7.08117	6.83678	6.72854
TXK	7.97523	8.38914	8.66174	7.82759	7.98082	7.51904	8.28101	7.82562	7.80906	8.24771	7.79343	7.85418	7.82784	7.8461	8.0577	7.88548	8.65539	7.69222	8.24882	8.12717	8.89165	8.43369
TWSG1	6.98549	6.82701	6.86207	6.84389	7.06705	6.97119	6.85131	7.08083	6.97812	7.2544	6.81147	6.9737	6.97596	6.8423	6.91179	6.72186	6.85749	6.99875	6.92699	6.92308	6.81094	6.83912
TWNK	6.92512	6.65118	7.07263	6.75921	6.77782	6.89632	6.94536	6.76703	6.80498	7.04189	6.78832	6.82332	6.89248	6.80397	6.93402	6.92462	6.7723	6.82956	6.81248	7.00075	6.77791	6.84929
TWIST2	6.72901	6.84801	6.80994	6.93045	6.85238	7.03104	7.06805	6.84198	6.81121	7.12751	6.86422	6.78402	6.8909	6.92192	6.72562	6.8711	6.87788	6.76365	6.82226	6.82904	6.91328	6.82356
TWIST1	10.4105	9.65401	9.79767	11.1082	9.94667	10.5946	9.7719	10.8039	9.93489	10.0581	10.4244	10.7666	10.5121	10.213	10.4518	10.2366	10.3834	9.54344	10.1258	10.1238	10.2511	10.4947
TWF2	11.057	10.857	10.8904	10.9733	11.3481	11.2169	10.8479	11.3089	11.2955	11.1944	10.9201	11.2476	10.9589	11.0502	11.2178	11.5107	10.573	11.2308	11.0865	11.0141	11.6122	11.0805
TWF1	7.97016	8.30834	7.92831	7.5023	8.05154	8.07968	8.75341	8.89856	8.22394	8.50215	8.61716	8.05643	7.99043	8.09697	10.5266	9.75722	9.91849	9.53651	9.51502	9.86258	9.71037	9.18629
TVP23C	6.88624	7.0272	7.2717	7.00532	7.41562	6.91172	6.88713	6.95723	6.996	6.9898	7.06157	7.08447	6.95884	7.00577	7.10458	7.0505	7.21993	6.94792	6.75637	6.95882	6.91179	7.05934
TUT7	7.2587	7.43859	7.00575	8.14985	7.23212	7.51038	7.09742	7.90202	6.90265	7.49771	7.30836	7.98532	7.66196	7.63453	7.30003	6.97377	6.93404	6.86565	6.92923	6.98619	6.95482	7.02919
TUT4	6.92697	6.85466	7.00575	7.02686	6.8221	6.88715	6.66094	7.03353	6.95551	7.00289	6.80047	6.93201	6.80062	7.01777	7.01003	6.8772	6.73265	7.00083	6.7744	6.88066	6.68652	6.83026
TUT1	6.90286	6.57258	6.95689	7.09728	6.78471	7.12472	6.97808	6.83933	6.71861	6.77323	6.96256	6.80947	7.14281	7.07809	6.69732	6.86711	6.79835	6.58965	6.7001	6.79766	6.69646	6.59539
TUSC7	10.3795	9.8573	10.0515	10.179	10.2828	10.826	8.8098	10.4366	9.58105	10.3448	10.5476	10.4848	10.2682	10.5045	9.37567	9.27517	9.23425	10.2124	10.0047	8.98752	9.65437	10.3574
TUSC3	6.58751	7.00536	7.12609	6.89704	6.84264	6.82968	6.86274	7.09478	7.66948	6.79345	7.02623	6.86498	6.88149	7.05075	6.94965	6.86372	7.03737	6.83923	6.93708	6.94244	6.84717	6.87417
TUSC2	7.14608	7.10786	7.12609	7.32614	7.02482	7.349	7.08881	7.15733	7.07809	6.86498	6.96567	7.4327	7.34389	7.14429	6.98639	7.01967	7.14428	7.14162	7.18386	6.86038	6.93664	6.90471
TUSC1	6.81558	6.89011	6.73792	6.88435	6.99757	6.91824	6.67505	6.75327	6.73625	6.62528	6.67113	6.97782	6.74655	6.71526	6.75966	6.72407	6.84856	6.77655	6.69809	6.82515	6.69839	6.84929
TULP4	8.17229	7.67293	8.34359	7.72712	7.51394	7.74991	8.06516	7.45723	7.63667	7.94113	7.41987	7.92401	7.68565	7.78334	7.44635	7.49513	7.59569	7.72175	7.59427	7.41973	7.52281	7.63794
TULP3	6.89984	7.28165	6.91476	7.27531	7.19131	7.06035	7.08501	7.1205	6.85812	6.74142	7.24203	7.33108	7.49099	7.27169	7.75397	7.49002	7.67946	7.62445	7.68637	7.61302	7.66022	7.81097
TULP2	6.7002	7.15382	6.83571	6.77847	7.03205	6.71939	6.58965	7.02084	6.8385	6.86239	6.74959	6.81674	6.57837	6.56052	6.7352	6.79204	6.77671	6.87137	6.72404	6.80165	6.74915	6.78898
TULP1	9.89565	9.70864	9.74874	9.01493	9.34961	9.52118	10.8771	8.42955	10.4319	9.60876	9.69997	8.64505	8.76677	8.97125	10.2709	9.84747	10.2928	9.55771	9.29344	10.4366	9.1861	9.24574
TUG1	10.3803	10.1785	10.4247	9.48497	9.5825	9.94925	10.3209	10.0548	10.3948	10.5395	9.84747	9.67538	9.49807	9.64056	10.6507	10.7026	10.1213	10.4202	10.1618	10.4694	10.4922	10.1477
TUFT1	6.69447	6.91179	6.98866	6.86199	6.9327	6.92462	7.12634	6.6693	7.0977	6.79037	6.65137	6.8592	6.68226	6.72082	6.80994	7.03539	6.85498	6.7928	6.73321	6.90355	6.9514	6.69231
TUFM	7.15852	6.87707	7.2492	7.04206	7.1956	7.03678	7.18004	6.93022	6.95551	7.2425	7.00972	7.02385	6.91838	6.82625	6.79729	6.84731	7.07171	7.00083	7.02062	6.94014	6.8758	6.82867
TUBGCP6	7.25385	7.61883	7.9166	7.75495	7.91828	8.3673	8.09075	8.04593	7.53918	7.40266	7.81812	7.62634	7.67493	7.83111	7.55975	7.75416	7.53399	7.5648	7.54409	7.50087	7.60325	7.57301
TUBGCP5	6.9939	6.86795	6.90675	6.85238	6.94632	6.82657	6.87224	6.91172	6.86099	6.93336	6.8385	6.73751	6.88835	6.77847	6.91868	6.8385	6.93881	6.97802	6.91661	6.83524	7.06336	6.83215
TUBGCP4	6.95075	6.90722	6.77442	6.67631	6.73996	6.93706	7.00017	6.72177	6.85507	6.73152	6.54259	6.76241	6.9927	6.85975	6.79345	7.07378	6.76779	6.85048	6.92699	6.69386	7.0395	6.82053
TUBGCP3	9.24581	9.85514	9.40727	8.56947	10.346	9.36422	9.75279	9.30471	9.63455	10.0878	9.48046	8.66575	8.41072	9.30538	10.6769	10.573	10.7954	10.8287	10.9078	11.5586	10.7266	9.67115
TUBGCP2	6.87889	7.13389	7.0301	7.19215	7.3309	7.12224	6.75535	7.10896	6.93648	6.8896	7.222	7.31031	7.16543	7.18044	7.40181	7.37707	7.58253	7.40501	7.22554	7.51193	7.4881	7.28186
TUBG2	8.0885	8.29659	8.91053	8.02772	7.80017	7.93838	8.6298	7.51632	8.79537	7.75159	8.25061	7.99692	7.97641	7.87455	8.06707	8.21617	8.09666	7.90981	8.04896	8.15289	8.13149	8.07115
TUBG1	6.92697	6.94739	7.2322	6.97574	6.96082	7.01589	7.13861	6.99319	7.06259	6.98319	6.93994	6.89323	6.88435	6.95692	6.91027	7.05252	6.87084	6.89965	6.93708	7.0368	7.06162	7.01148
TUBE1	7.36441	7.31562	7.44252	7.32478	7.28732	7.38069	7.0272	7.06437	6.84647	7.01183	7.28635	7.38472	7.21301	7.11392	7.30761	7.00076	7.28752	7.02726	7.09022	7.41455	7.21475	7.17848
TUBD1	7.00104	6.75816	6.78368	6.86004	6.85045	6.87213	6.73707	6.86642	6.73625	6.63365	7.06414	6.84361	6.87266	6.75168	6.89223	6.85614	6.82625	6.76198	7.04392	6.96745	6.89563	6.87994
TUBBP5	9.94431	10.3133	10.1256	9.85796	9.95599	9.90396	10.1347	9.85539	10.3646	9.95276	9.73513	10.1612	9.85078	10.1563	9.37543	9.42334	9.00576	9.89565	9.38826	9.45455	10.106	9.54907
TUBB8	7.59913	7.11255	7.32559	9.62838	9.37509	10.1306	7.29261	10.1318	7.61147	8.18549	10.0538	9.95575	10.2084	9.76966	8.2683	8.15482	10.301	9.63031	9.1292	10.2678	8.11089	10.1994
TUBB6	9.36125	8.95025	9.3364	9.04541	9.2856	9.51178	8.73376	9.41639	8.98829	9.3287	9.17474	9.37844	8.82036	9.17301	9.72744	9.68572	9.14171	9.57776	8.98113	9.62009	9.14698	9.42871
TUBB4B	7.49084	7.6231	7.63225	7.48786	7.26512	7.16252	7.17464	7.30642	8.18242	7.81132	7.88842	7.56419	7.51228	7.42318	7.94152	7.96284	8.01114	7.67924	7.67799	8.11158	7.64773	7.38157
TUBB4A	9.43946	9.51934	11.585	11.5992	9.21653	9.08453	8.86131	9.91447	9.04436	11.3511	9.57233	9.96283	10.0254	10.0754	8.49628	8.2792	9.51565	9.88896	8.63806	8.70447	8.71054	8.76677
TUBB3	6.73933	6.5897	6.77925	6.85202	6.80165	6.79904	6.61753	6.84545	6.81642	7.02778	6.86551	6.75932	6.80676	6.77847	6.62137	7.12931	6.85749	6.80162	6.88411	6.91208	6.72116	6.78064
TUBB2B	8.39684	9.08104	8.45732	9.59072	9.50019	8.79312	9.25213	8.72366	8.24736	8.59201	9.09172	8.65012	8.44156	9.44919	8.01713	8.4874	8.55084	8.58659	9.1263	9.45695	8.34789	8.53155
TUBB2A	7.24586	6.76247	6.96011	6.75997	6.90103	6.87878	6.91864	6.97442	6.94901	6.77835	7.07397	6.79733	6.94557	6.92699	6.90049	6.8333	6.84153	6.77787	6.96609	6.86848	6.79086	6.72396
TUBB1	6.94224	6.89011	6.9775	7.41164	7.08861	7.57784	6.87224	7.38753	6.79637	7.15647	7.42206	7.55348	7.4543	7.05197	7.55099	6.62379	6.99751	7.03903	6.80458	7.04272	7.31757	7.8619
TUBB	12.0427	12.059	11.6453	12.0198	12.3062	12.1844	12.1075	12.1696	12.1885	12.1163	11.8457	11.7887	11.6428	12.152	11.7789	12.0142	12.2987	11.9878	12.1027	12.2224	11.6894	12.1561
TUBAL3	10.3753	11.0444	9.9834	10.2941	10.6669	10.5427	9.33885	10.2098	9.55688	11.2097	10.6011	10.0146	10.1987	10.4573	9.31549	8.87347	11.0223	10.09	9.92601	10.713	8.71829	9.70529
TUBA8	8.13713	7.27633	7.46197	7.32813	7.34631	7.36995	7.68796	7.54701	7.70392	7.74121	7.37109	7.25748	7.4236	7.20822	8.3348	8.64715	7.94934	7.93048	7.89834	8.19057	8.30519	7.72608
TUBA4B	6.77453	7.11531	7.03911	6.94304	7.03288	7.04451	6.85439	6.88726	6.88411	6.82965	6.8333	6.75054	6.89946	6.77177	6.63069	6.80121	7.04803	6.768	6.70897	6.72201	6.67936	6.7853
TUBA4A	6.59496	6.55758	7.08502	6.77648	6.80033	6.83471	6.7499	6.85754	6.76491	6.9089	6.86099	6.7559	6.72854	6.83369	6.72356	6.66476	6.66929	6.61131	6.82679	6.59957	6.58114	6.64294
TUBA3FP	6.98355	6.78239	7.17702	7.0535	6.90002	6.9822	7.08106	6.91135	7.14173	7.08036	6.935	6.9922	6.89752	6.94361	6.99909	7.07832	6.97442	6.86125	7.32604	7.09335	6.98829	7.05934
TUBA3E	6.90286	6.93342	6.8148	6.76703	6.90355	6.78302	7.31054	6.70525	6.9117	6.93642	6.83392	6.70483	6.94443	6.69874	6.82269	7.04803	6.90021	6.89965	6.89253	6.82688	6.81094	6.92486
TUBA3D	8.1159	7.56085	7.95214	8.02557	8.22905	8.1898	7.27629	7.84413	7.46619	8.04609	7.48559	8.0923	8.18361	7.96722	7.73775	8.00944	7.6095	7.81884	7.90429	7.61064	7.77231	7.8504
TUBA3C	7.00841	6.82956	6.85749	7.26002	7.40703	7.35627	7.23484	7.35632	6.96543	7.03514	7.13636	7.24582	7.27483	7.08835	7.5612	8.00835	7.57152	7.26761	7.34134	7.71973	7.64488	7.61892
TUBA1B	8.26857	8.01602	8.55033	8.38013	7.90535	8.41155	8.20158	7.955	7.8711	8.44206	7.7145	8.10669	7.86978	7.94588	7.57819	7.82066	7.25307	8.02415	7.46613	7.34292	7.74392	7.5263
TUBA1A	7.10421	7.09779	7.46812	7.1325	7.13607	7.11597	6.77153	7.18898	6.64906	6.88409	7.24738	7.2425	6.90237	7.24959	7.30472	7.21302	7.12557	7.186	7.25008	7.33571	7.33172	7.2522
TUB	6.65481	6.67297	7.05803	7.05838	6.89271	7.07054	7.10557	6.65202	6.74145	6.92084	6.85045	6.8333	7.01798	6.85188	7.36246	7.04186	6.96084	7.08963	6.97965	6.94636	7.13303	7.11149
TTYH3	6.97184	7.09779	7.28762	7.00813	7.20259	7.33126	6.9599	6.92254	7.38127	7.11253	7.03883	6.89959	6.92585	7.27624	6.73996	6.73263	6.78368	6.8574	6.74218	6.69201	6.69145	6.74214
TTYH2	10.9033	10.4341	10.7841	10.3698	10.0426	10.2716	10.5401	9.79509	10.4296	10.3894	10.2873	10.4262	10.4711	9.67144	9.86022	10.2064	9.74207	9.99495	9.92101	9.49958	9.70959	9.50968
TTYH1	7.25027	7.4833	7.06667	7.21057	6.98744	7.11324	6.7609	7.11541	7.08985	7.12751	7.15826	7.29541	7.05735	6.97593	6.69541	6.78312	7.22963	7.05033	6.96609	7.86843	6.88958	7.09019
TTTY7B	6.99729	6.78239	7.37505	6.83389	6.88683	6.92736	6.76918	6.95448	6.95212	6.78804	6.92764	6.84499	6.81167	6.90703	7.18928	7.23967	6.96084	6.74333	7.16451	7.09984	7.18868	6.73551
TTTY7	7.56972	8.75885	8.22775	9.22411	8.86455	8.34631	8.66186	9.76733	7.583	7.08721	9.1221	10.8794	10.0176	9.90133	9.20534	8.10779	7.19286	7.8907	9.45092	7.18434	10.5488	8.16246
TTTY6	7.01504	7.11738	7.2322	7.3313	7.38123	7.05192	6.76344	7.57525	7.06259	6.97294	7.21952	7.42206	7.3691	7.24391	6.76152	7.00835	6.82412	8.02492	8.08827	7.02175	7.15568	8.01602
TTTY5	8.97819	8.57734	9.26319	9.27797	9.31747	9.4054	8.89002	8.91623	9.15874	9.59768	9.1168	8.32519	9.23197	9.64451	10.8558	10.5646	11.3182	9.02574	10.5329	10.8366	9.29194	10.1089
TTTY20	6.65362	6.74287	6.73792	6.62599	6.88169	6.8051	6.8932	6.81516	6.77253	6.7835	6.81147	6.76162	6.73977	7.00862	7.02674	6.9327	6.92997	6.88832	6.9622	6.80165	7.01798	7.13179
TTTY19	7.00841	6.88792	7.48305	6.71446	6.54998	6.9188	7.0272	6.83894	7.52049	7.04885	7.03375	6.81981	6.83842	6.85617	6.71591	6.81184	6.83271	6.76512	6.76974	6.74573	6.72575	6.80994
TTTY18	9.06682	8.77703	8.88223	9.68252	9.29082	9.56017	6.86879	9.09972	8.93031	8.72817	8.44505	9.29013	9.18468	9.46983	8.05154	7.949	8.13653	9.1962	8.71874	8.04916	8.20478	9.09333
TTTY16	8.56397	8.30165	8.87835	7.82847	7.74043	7.91701	8.35659	7.58256	8.39493	8.50215	7.78912	7.90409	7.62549	7.71695	7.92921	8.1426	7.68042	7.93838	7.66917	7.6488	8.12642	7.99441
TTTY15	6.72721	6.78055	7.04513	7.16926	6.85238	6.86876	6.91179	7.00104	6.93345	7.12751	6.86634	7.10863	7.16158	7.21514	7.08533	6.74655	6.87547	7.00556	6.90852	6.96956	6.84867	7.03739
TTTY14	7.04682	7.34817	7.64618	7.0678	6.88454	6.8474	7.45517	6.808	7.40737	7.56646	7.1415	6.98829	6.89273	6.83241	6.93402	6.8333	6.76309	6.89271	6.75637	6.77296	6.78492	6.78724
TTTY13	10.4001	10.4189	10.2255	9.55688	9.33178	9.29363	10.4953	9.78284	10.5705	10.0567	10.1413	9.14611	9.72676	9.49168	10.2258	9.30886	10.0365	9.63503	9.89685	9.69351	9.4734	9.53385
TTTY12	7.70979	7.12848	7.56666	7.82787	7.84853	7.62278	7.06405	7.17591	6.85236	7.30192	7.25719	7.74364	7.70714	7.47441	6.9686	6.771	6.90021	7.02404	7.04769	6.921	7.0083	7.00935
TTTY11	7.50234	7.72347	7.61636	7.18767	7.15882	7.25891	8.27095	7.12515	7.56703	7.5481	7.36256	7.51875	7.2503	7.15268	7.09696	7.03293	7.18003	7.16653	7.0458	7.09134	6.79575	7.07356
TTTY10	6.76029	6.93582	7.01744	7.07573	7.01731	6.82394	7.07275	6.89944	7.03639	6.78804	6.88832	7.1802	6.86522	7.15707	7.13444	7.41893	7.07361	6.97533	6.9916	6.96292	7.14667	6.95421
TTR	6.83671	7.23251	6.95448	6.84587	6.85354	7.21078	6.70086	6.87751	6.68322	6.71641	6.71171	6.77186	7.00963	6.86613	7.00172	7.01967	6.70933	6.98865	6.72864	6.89922	7.01515	6.86139
TTPAL	7.25726	7.15904	6.90227	7.36342	6.95482	7.13727	6.74696	7.12258	6.85236	7.02139	7.08749	7.40269	7.7209	7.19847	6.91505	7.17074	7.14428	7.37687	7.51646	7.09134	7.18418	7.31288
TTPA	7.101	7.62584	6.99434	6.98926	6.9686	7.09017	6.76344	7.03285	7.02582	6.98624	6.84313	6.86167	7.01719	6.95629	7.1633	6.91674	7.14647	7.03234	7.01729	6.69018	7.17251	6.91923
TTN	9.34865	9.3606	8.95769	8.3424	8.50651	9.26815	8.85678	9.47678	8.47151	8.23551	8.88784	8.53821	8.15261	8.79264	8.80585	8.54772	8.96863	8.67674	9.04991	8.9751	9.01784	8.29603
TTLL7	6.76932	7.00536	7.05803	6.80898	6.761	6.92641	7.24436	6.76484	7.20551	7.1159	6.97181	6.94017	6.93799	6.67505	7.02215	7.08345	7.06649	6.86004	6.93129	6.88851	6.89563	7.0166
TTLL6	7.07142	6.8504	6.73365	6.79357	6.86847	6.92358	7.28679	7.08108	7.01114	6.86239	6.87607	6.71641	6.78325	6.81121	7.01426	7.0596	7.07361	6.86125	7.11104	7.06036	6.93878	6.99337
TTLL5	7.2587	6.95179	7.03911	7.31289	7.40703	7.36631	7.2199	7.41937	6.86711	6.88091	7.17132	6.98258	7.23884	7.18113	7.43838	7.10981	7.29228	7.3848	7.33039	7.09335	7.25296	7.15317
TTLL4	10.9501	11.0254	11.1082	10.6244	10.7666	10.4843	11.5884	10.2995	11.3812	11.2484	10.5115	10.4496	10.5737	10.119	10.3166	10.8423	10.3713	10.2253	10.4181	10.5597	10.4139	10.5008
TTLL3	7.21494	7.13389	7.06954	8.07461	8.33979	8.27838	6.9358	8.16694	6.93345	7.2668	7.50502	8.09799	8.0376	7.76099	7.22564	6.98844	6.9184	8.11448	8.10458	6.93597	7.44561	8.36633
TTLL2	6.8574	6.63058	6.93406	6.67334	6.94534	6.92565	6.9892	6.77842	6.9686	6.771	6.97941	6.72937	7.12385	6.83075	6.87199	6.82285	6.88912	6.90749	6.79655	6.69018	6.90852	6.80474
TTLL13	6.98876	6.95882	6.8267	7.03082	6.89544	6.71659	6.62195	6.99701	6.9686	6.98319	6.85975	7.29843	6.7802	6.79649	6.99458	6.84548	6.87547	6.81499	6.93708	6.94244	6.82997	6.79427
TTLL12	12.3524	11.9895	11.9858	12.8467	12.5029	12.9793	11.7283	13.1039	12.0966	12.706	11.6632	13.2224	12.8533	12.706	11.1547	9.67265	10.4718	12.2689	12.1075	8.47481	12.0198	12.5314
TTLL11	6.83825	6.82956	7.06667	6.93648	7.07983	6.8603	7.01573	7.02084	6.93345	6.92699	6.95827	6.90056	7.00532	6.94787	6.98639	6.85463	6.81548	6.84041	7.02599	7.04272	7.04624	7.0026
TTLL10	6.68262	6.89011	6.66506	6.85118	6.71698	6.7726	6.75535	6.79785	7.02234	7.04189	6.86364	6.84019	6.81872	7.06954	6.94336	6.8772	6.87788	6.82956	6.86649	6.89922	6.75106	6.78064
TTLL1	7.32126	6.85466	7.14756	6.94825	7.12109	7.00575	7.19546	6.97404	7.20551	7.04531	7.05299	6.94529	6.85337	6.81704	7.11702	6.96281	7.00648	6.94165	6.82025	6.9316	6.90031	6.86479
TTL	8.95783	8.88213	8.70603	8.57466	8.35701	8.51237	9.02382	8.31407	8.5678	8.80854	8.4542	8.32407	8.21544	8.42297	8.61196	8.79891	9.16176	8.20613	8.67702	9.07077	8.65857	8.18088
TTK	7.49792	7.03451	7.23927	7.08215	7.28448	7.07913	7.45517	6.82318	7.46173	7.14892	7.07581	7.15654	7.01523	7.35384	7.34855	6.88382	7.21427	7.72225	7.51351	6.82688	7.34436	7.34453
TTI2	7.20208	8.33061	7.52178	7.11597	7.0581	6.88128	8.08354	6.74511	8.17183	7.91168	7.46769	6.98533	7.03392	7.09522	7.93967	8.01744	8.10595	7.11276	7.67307	8.30097	7.89144	7.43827
TTI1	6.78239	7.14368	6.88196	7.03677	7.38391	7.22713	7.35426	7.16289	6.77737	6.88091	7.10166	7.11855	7.34723	7.45163	7.28292	7.03728	7.08506	7.10084	7.16158	7.10919	7.20267	7.17482
TTF2	6.94014	7.12848	6.9828	6.89878	6.86424	6.83286	7.26432	7.20953	7.14173	7.00289	7.02623	6.77655	6.99329	6.86422	6.8544	6.71659	6.72407	6.70764	6.70897	6.96071	6.76302	6.88367
TTF1	7.09461	6.94275	7.20022	6.92254	6.83268	7.05514	7.60807	7.21094	7.38551	6.82965	7.2147	7.05258	7.23689	7.0986	7.25683	7.54909	6.97882	6.85329	6.94272	7.11806	7.33172	7.45991
TTC9C	8.90983	8.95872	9.0955	7.97857	7.8725	7.78643	8.67326	7.86588	8.70093	8.3471	8.3106	7.76846	7.82784	7.79167	8.3373	8.50737	8.94479	7.91078	8.24528	9.00506	8.07864	7.87877
TTC9B	10.0357	9.24901	8.6661	9.98888	9.54994	9.65401	10.2852	10.1471	10.692	9.47964	9.96627	9.91296	10.2796	9.98629	10.6796	11.3037	9.66795	10.6355	9.713	10.0861	10.4881	9.88392
TTC8	6.87032	7.12331	6.57533	7.01813	6.95852	7.02085	6.96731	6.88451	6.99983	7.09042	6.82394	7.05158	7.07621	6.87964	6.82837	6.88725	7.00434	6.67097	6.93557	6.94244	6.94819	6.98981
TTC7B	8.76051	8.60643	8.64912	9.11741	8.55751	8.74802	8.2567	8.46301	7.93048	8.49772	8.343	9.04952	8.72161	8.57711	8.10477	8.24528	8.92147	8.17035	8.5937	8.80154	7.65036	8.26956
TTC7A	7.12187	7.17613	6.88733	7.41791	7.27028	7.31317	7.10557	7.47783	7.55988	7.26322	7.2978	7.31546	7.46276	7.3359	8.17143	8.48333	8.25316	8.00715	8.36633	8.35264	8.28646	8.46301
TTC5	7.07778	6.8701	6.73989	6.77253	6.98195	6.77401	6.85439	6.76517	6.88411	6.86239	6.7822	6.62428	6.94443	6.78238	6.77655	7.03728	6.7959	6.92147	6.83524	6.90131	6.91824	6.82867
TTC41P	7.27662	7.42731	6.90451	7.23138	6.88298	7.15153	6.9711	7.12979	7.49342	7.3182	7.41861	7.10381	7.31008	7.14211	7.37848	7.52292	7.11898	7.22357	7.14531	7.10719	7.12538	7.27227
TTC39C	8.02097	7.59839	7.54656	7.87713	7.75402	7.40667	7.91893	7.71515	7.33659	8.10626	7.58166	7.87877	7.5286	7.82565	8.1033	8.39506	7.95061	7.54092	8.05085	8.02156	8.11777	7.77203
TTC39B	7.05408	6.9794	6.52532	6.87278	6.95317	6.877	7.13861	7.1095	6.74653	6.80125	7.05563	6.85456	6.86272	6.8691	7.00679	6.92642	7.32019	6.82041	7.1376	7.0177	6.95855	7.14979
TTC39A	7.42301	7.25478	7.30118	7.38954	7.13164	7.07589	6.8932	7.09448	6.93345	6.93976	7.07747	7.06205	6.94726	7.07581	7.21979	7.18596	7.28078	7.23485	7.28115	7.17449	7.34121	7.30076
TTC38	6.91647	6.86366	6.95689	7.01108	6.67724	6.93756	6.75816	7.04914	6.91444	6.99313	7.12603	6.96891	6.94295	6.86422	6.92764	6.86918	6.75629	6.86247	6.85045	6.55681	6.768	6.89759
TTC36	10.7101	10.0244	9.77974	9.89614	10.1053	9.57099	10.2352	9.67671	9.90758	10.5976	10.0355	10.1291	10.2188	10.1982	10.1201	10.0108	9.57255	10.0341	9.52495	9.68179	9.87521	9.77512
TTC34	7.13936	7.18391	7.15347	7.29738	7.13452	7.18425	7.12634	7.67693	6.94901	7.24611	7.41243	7.28622	7.074	7.3234	7.35901	7.28676	7.05095	7.19171	7.19531	7.22335	7.51868	7.32554
TTC33	6.7712	6.82515	6.83328	6.74642	6.84929	6.8621	6.85439	6.85244	6.74145	6.63972	6.71275	6.80453	6.93352	6.76384	6.87527	6.89878	6.9184	6.68574	6.92043	6.80399	6.87432	6.80286
TTC32	8.06553	7.9894	8.02203	7.78918	7.91733	8.01596	7.96303	7.76391	7.88852	7.31404	7.61143	7.71179	7.32056	7.89214	7.49084	7.98963	8.15502	7.75391	7.54773	8.08088	7.53373	7.77203
TTC31	8.63325	8.44702	8.81507	8.14821	7.85826	8.09168	9.47439	8.32698	8.69048	8.33977	7.8751	7.89373	7.98565	8.34497	8.56517	8.30451	8.77991	8.079	8.59141	8.75186	8.17389	8.5515
TTC30B	8.46353	8.58089	9.715	7.44015	7.53522	7.23411	8.8131	7.15382	8.37792	8.81166	8.19519	7.00522	7.49692	7.32638	9.20012	8.54993	8.01049	7.64526	8.64064	8.73138	9.85238	7.78912
TTC30A	7.68311	7.0272	8.81444	9.27	8.18688	8.08674	6.89933	9.21793	6.98582	7.54006	10.5121	9.08383	9.15508	8.34409	8.00908	6.8578	7.08277	7.79744	6.98951	7.39475	6.92489	9.19916
TTC3	7.20208	6.64664	6.9629	7.21481	6.79105	7.14402	7.71733	7.20883	6.77737	7.3579	7.09278	6.9939	6.94519	7.16526	7.09809	6.95229	6.83271	7.09678	7.15783	7.01324	6.94819	6.99337
TTC29	7.11918	7.01483	6.73556	7.06291	6.88298	6.88196	6.66988	7.15852	6.97508	7.12327	6.88283	6.91179	6.91651	7.00015	7.09486	7.59453	7.18852	7.12418	7.05133	7.40432	7.45016	7.24897
TTC28	8.22804	7.86269	8.35737	8.50827	7.70581	8.05581	7.14315	9.39669	7.29296	7.62294	9.31029	8.70243	8.70001	7.99004	7.39026	6.85075	7.24904	7.48984	7.06843	7.3922	6.89417	7.89279
TTC27	8.99927	8.84106	9.24731	9.05915	9.07735	9.40662	8.73145	8.93874	8.73118	8.70194	9.17397	9.54255	9.0419	8.88796	9.13216	8.42449	8.818	8.57896	9.14025	9.27143	8.19114	8.15853
TTC26	6.98026	6.9028	7.5399	6.86661	7.04739	6.95864	7.62205	7.0002	6.91444	7.69985	7.18196	6.91476	6.88571	7.16493	7.05012	7.13905	6.82412	6.77925	6.99319	7.04095	6.9514	6.9629
TTC24	13.6496	14.1849	12.7993	13.3282	13.8081	14.0092	12.7993	12.6921	13.756	14.1781	13.9761	12.3571	12.3708	13.4711	12.585	12.5062	14.269	14.5802	13.7323	14.1678	12.0762	13.5221
TTC23L	6.96397	6.93788	6.76234	7.2666	7.21982	7.37975	6.87788	7.03689	6.75927	6.84731	6.9027	7.22849	7.23383	7.06084	6.85575	6.66099	6.85991	7.00309	6.79655	7.07843	6.86424	7.08427
TTC23	7.54464	7.89552	7.58834	8.63606	8.32159	8.1772	7.43645	8.28909	7.54868	7.64488	8.32524	8.52114	8.95079	8.30724	8.01854	8.20875	7.82107	8.31754	8.06801	8.00015	8.44284	8.54523
TTC22	6.64679	6.92152	6.68763	6.84545	6.77782	6.95135	6.88409	6.99358	7.29705	6.9578	6.78898	6.6961	6.81352	6.61541	6.87292	6.98611	6.73504	6.78353	6.84875	7.01324	6.85765	6.64687
TTC21B	6.86571	6.85927	6.8267	6.69073	6.73384	6.74453	7.03471	6.95673	6.70096	7.25008	6.86422	6.8991	7.01896	6.67459	6.89878	7.06157	7.08277	6.97926	6.9622	6.89922	6.72745	6.83556
TTC21A	7.11416	6.86555	6.72946	7.09512	7.01906	6.96778	6.71411	6.9895	6.92079	7.17072	6.91943	6.93408	7.06343	6.93261	6.98376	6.8792	6.91647	6.8574	7.04392	6.7959	6.89563	7.0444
TTC19	8.46145	8.4342	8.35573	8.17415	8.1303	7.86975	9.35938	8.13615	8.81645	7.8887	8.64117	7.93592	7.95082	8.03043	9.15339	9.46075	9.24921	8.81225	9.0441	9.37887	8.83873	8.57316
TTC17	6.77899	6.60394	7.55246	6.74203	6.9686	6.86876	6.9358	6.83732	7.00353	6.92699	6.79221	6.77655	6.914	6.9234	7.00507	7.02435	6.83271	6.97926	6.94638	6.99234	6.71766	6.93215
TTC16	6.89002	7.06201	7.11624	7.03248	6.81366	6.78558	7.12202	6.89339	6.97508	7.17468	6.81736	6.79131	6.79851	6.7577	6.83001	6.89878	6.97668	6.83775	6.90265	7.02777	6.85202	7.06824
TTC14	11.4571	11.6531	11.5391	11.5367	11.5762	10.4922	11.4306	11.6665	11.6584	12.1614	10.925	11.3481	11.1861	10.9533	10.8331	10.9653	9.48725	11.7934	10.8498	9.81589	10.0429	10.9166
TTC13	13.4576	13.4758	13.61	13.2261	13.0114	12.8982	13.5281	12.4862	13.5528	13.3343	12.5458	12.8605	12.607	12.6011	12.2326	12.8933	12.4038	12.1918	12.5487	12.3037	12.4019	12.5879
TTC12	7.02441	6.70804	6.98582	7.13477	7.12886	7.13232	6.82468	7.32465	6.97812	7.09433	6.96763	7.00041	7.36613	6.93863	7.38551	7.53232	7.05553	7.20007	7.35419	7.47504	7.1695	7.2296
TTC1	6.92512	7.06444	7.14756	6.95631	6.94503	6.89632	6.90533	7.06133	7.18103	6.9997	6.82935	6.82269	7.06314	6.91779	6.9761	6.85075	6.86661	6.86845	7.03689	6.78462	6.99337	6.82197
TTBK2	7.01641	7.09042	7.05116	7.0307	6.99028	7.24567	6.92585	7.37103	7.38551	7.00534	7.01305	7.37633	7.09059	7.25674	6.83744	6.86182	6.947	6.93334	6.71291	6.91208	6.90352	7.09322
TTBK1	6.74071	6.92152	6.97194	6.94304	6.92014	7.0145	7.27629	6.79923	6.8385	7.11253	6.93994	6.85157	6.91256	7.02567	6.94965	6.9304	6.97882	6.95395	6.78414	6.87483	6.88958	6.87417
TSTD2	7.08249	6.96844	7.00575	6.8317	7.05885	7.0145	6.88099	6.90002	6.88726	7.27989	6.87366	6.90284	6.95553	7.16708	6.95735	7.16352	6.95882	7.06159	6.91661	6.97996	6.81094	6.96672
TST	8.97272	9.49498	8.8159	8.96986	8.46779	8.70447	9.32344	8.99171	9.22896	8.61457	8.81354	8.69552	9.00857	8.81375	9.09476	8.98316	8.83467	8.93951	8.90402	9.16608	8.8159	8.54938
TSSK6	7.00841	6.92369	7.05803	6.82101	7.02482	6.76517	6.86879	6.98055	6.82997	7.19547	6.84374	6.92731	6.909	7.03719	6.7989	7.00352	6.79835	6.88411	6.94272	7.31323	6.95482	7.10955
TSSK4	10.6983	10.2842	10.9166	10.4549	10.3664	10.3613	9.89614	10.8694	10.3202	10.4577	10.5964	10.722	10.2912	10.7198	9.91639	10.0892	9.97051	10.3795	10.0868	9.88534	10.3708	10.29
TSSK3	6.64376	6.92152	6.96617	7.09195	6.92642	6.88389	6.97808	6.91994	6.83558	7.298	6.82394	6.83113	6.96819	6.63392	6.89382	6.91674	6.98376	6.88411	6.67658	6.75927	6.98829	6.83912
TSSK2	8.69653	9.14594	8.96822	8.40565	8.35772	8.55213	9.82886	8.69289	9.61948	8.64195	8.69091	8.58376	8.75355	8.64332	10.5881	10.4442	9.71318	9.61807	9.52342	9.78718	9.82498	9.2781
TSSK1B	6.9957	6.96597	6.84322	6.72971	6.78471	6.69345	6.81921	6.77138	6.95212	6.50633	6.9568	6.78003	6.77367	6.79062	6.52168	6.80121	6.86661	6.85195	6.91039	7.01536	6.768	6.80815
TSSC4	8.20899	8.11577	8.38681	7.97531	8.53182	8.03803	8.69435	8.14978	8.49282	7.65864	8.54621	8.41527	8.78377	7.91584	9.03115	8.98013	8.29726	8.35826	8.85241	8.5078	9.18009	8.65001
TSR3	7.12489	6.88604	7.00028	7.02624	7.03884	6.95448	7.03471	7.19914	7.0076	7.13119	7.04743	7.31066	7.05164	7.00811	7.00679	6.95631	6.93201	7.05033	6.87266	7.06711	7.13433	7.05477
TSR2	7.28102	7.1029	7.5315	7.08582	7.25191	7.13023	7.06405	7.12027	7.60748	7.29401	7.41525	6.97443	7.25234	7.04402	6.98072	7.00581	6.92098	7.08074	6.98772	6.91444	7.24697	7.35449
TSR1	7.60438	7.66936	8.09309	7.24318	7.17656	7.05738	7.95928	7.03252	7.69175	8.05476	7.25834	7.04331	6.98378	7.17454	7.15733	6.9089	6.99751	7.13636	7.11507	7.17187	6.93492	7.33077
TSPYL6	6.93201	6.74466	7.22849	7.05491	6.86261	6.89079	6.97808	6.85213	6.65114	6.90039	6.91943	6.69472	6.85628	6.94949	6.78803	7.01308	6.77671	6.96542	7.06501	6.77669	6.78492	6.99527
TSPYL5	6.63018	6.89642	6.81227	6.84476	6.69345	6.68683	6.92585	6.87266	6.7854	6.78074	6.57403	6.77483	6.75589	6.7959	6.66495	6.9089	6.87084	6.82657	6.95664	6.61585	6.92152	6.83215
TSPYL4	6.85521	6.77255	6.86207	6.71291	6.84554	6.97532	6.6806	6.79343	6.83294	6.73883	6.74959	6.72312	6.76774	6.86167	6.93582	6.98409	7.16353	6.86422	6.97965	7.05347	6.84432	6.79427
TSPYL2	10.1568	9.97815	9.62854	10.6647	10.61	10.4527	9.45042	10.3251	9.27393	9.81659	10.7079	10.7261	10.2383	10.8228	9.98064	9.76854	10.1872	10.4051	10.5304	10.2756	10.1306	10.2132
TSPYL1	6.81558	7.13142	6.88196	6.74772	6.91476	6.81434	6.91179	6.98055	7.05874	7.04885	6.81981	6.98971	7.10577	6.86167	7.08533	6.771	6.84153	6.63069	6.93129	6.72201	6.75714	6.73724
TSPY8	7.5674	7.05021	7.58834	6.91824	6.97926	7.19456	8.0567	6.87533	7.34099	6.78074	7.19587	7.24501	7.12831	7.2136	7.00332	7.00352	6.99319	7.10912	7.25008	6.80774	7.01515	6.98418
TSPY26P	7.11918	7.68001	7.39631	7.1759	7.18371	7.04659	7.86163	7.15271	7.53918	7.2544	7.37247	6.98403	7.32449	7.02248	7.2182	7.39296	7.36126	7.28913	7.33039	7.24128	7.36792	7.2363
TSPY2	12.249	12.5708	12.1218	12.4038	12.9894	12.7618	12.3019	12.5062	12.3661	12.0947	12.5784	12.8062	12.7642	12.6036	12.607	12.6659	12.6605	13.065	12.519	12.889	13.2491	12.5683
TSPY10	10.1347	10.0005	9.74265	9.69145	9.73915	9.77974	8.73376	10.1728	8.74394	10.014	10.2405	10.1003	9.80349	9.28068	9.57169	8.83029	11.0727	9.51735	9.40565	11.1512	7.8359	9.73787
TSPOAP1	8.15018	8.16025	8.26697	8.07726	7.60989	7.71427	8.60918	7.84257	8.19607	8.33213	7.64421	7.94056	7.89	7.61384	7.844	8.0513	7.65458	8.12111	7.7358	7.78782	7.84167	7.73481
TSPO2	6.71375	6.8436	6.9828	6.83479	6.63776	6.59827	6.6806	6.73287	6.7264	6.92699	6.7723	6.67285	6.84728	6.96953	6.81548	6.85463	7.05998	6.92293	6.8883	6.95092	7.11856	7.11997
TSPO	10.1156	10.022	9.7302	9.5222	10.3907	9.57215	9.37284	9.18489	9.85299	10.2369	9.61266	9.88474	9.91639	9.43636	9.21614	9.18313	9.1421	9.44964	9.50426	8.72823	9.41872	9.46406
TSPEAR-AS2	9.46492	9.08104	9.5446	9.57183	9.42367	9.13115	10.5372	8.42053	10.3936	9.25681	10.6967	9.78401	10.3221	10.0645	9.59277	9.40602	10.1412	9.17092	9.75461	9.46855	8.84407	9.70423
TSPEAR	6.88435	6.75232	7.03616	6.84234	6.95852	6.75316	6.8485	6.78624	6.94901	6.79345	6.80994	6.77253	6.81047	6.83753	6.70783	6.80476	6.9184	6.91476	6.83727	6.7104	6.86224	6.89434
TSPAN9	8.19253	8.40565	7.83974	9.35057	9.12553	8.99753	8.25203	9.66839	7.7186	7.79135	8.89053	9.38781	9.1754	9.81689	8.16166	7.85324	7.83221	8.50651	7.83757	8.68248	8.17018	8.58392
TSPAN8	6.92159	6.9028	7.17381	6.69589	6.83619	6.65755	6.74443	6.70409	6.77253	6.9997	6.65137	6.90878	6.79778	6.66495	6.83935	7.01308	6.64945	6.78699	6.76663	6.85238	6.78621	6.8268
TSPAN7	9.00815	8.87162	8.99171	9.12467	8.58967	9.16262	8.74291	9.34237	8.61798	9.27087	8.04508	8.94019	8.37899	8.62059	8.33629	8.61187	8.41218	8.80687	8.48051	8.88986	8.72366	8.64466
TSPAN6	8.43618	8.83726	8.82651	9.12795	9.02692	9.0108	8.07256	9.59999	7.73707	8.34166	8.52914	8.87056	8.48131	8.54718	8.99193	8.53155	8.85101	8.89777	9.07915	9.13354	9.01193	8.81367
TSPAN5	7.01504	6.70804	7.14404	6.77925	6.97555	6.82159	7.50614	6.93786	6.7826	7.2668	6.76514	6.94825	6.67281	6.96543	6.89382	6.75054	6.85991	6.79731	6.8105	6.74779	6.91328	7.00577
TSPAN4	6.92697	6.99566	7.42879	7.03613	7.0261	7.09393	7.35426	7.02404	6.95212	7.01183	6.87209	6.82994	7.0693	6.98647	7.18928	7.14156	6.89828	6.89965	6.93708	7.40702	7.15971	6.89959
TSPAN33	6.83507	6.85711	6.99434	6.916	6.95317	6.80714	6.96731	7.02952	6.97508	6.82201	6.95482	6.93544	6.93893	6.90075	6.92254	6.99645	7.17116	7.06159	6.93893	7.06958	7.13163	7.28186
TSPAN32	9.7244	9.81975	10.1522	9.72528	9.17845	9.45521	9.37399	9.42441	9.26641	9.755	9.3912	9.62777	9.36159	9.6033	9.21832	8.85595	9.25201	9.23949	9.11203	9.33746	8.93285	9.24405
TSPAN31	8.0408	8.29299	8.51422	7.18584	7.31031	7.24927	8.41513	7.13534	8.68379	8.23779	7.54923	7.26246	7.19596	7.33452	6.97446	7.06985	6.98844	7.07921	6.80668	6.81164	6.93492	7.11824
TSPAN3	10.3605	10.7058	10.0299	10.2333	9.42417	9.24696	10.5676	10.3451	10.6455	10.2511	9.86608	10.2912	10.526	10.2895	9.48674	9.67413	8.4385	9.41478	9.38266	8.6883	9.87148	9.21653
TSPAN2	8.74126	8.59486	8.73362	9.16943	9.79735	9.59277	7.95928	9.30413	7.8252	8.62704	9.70111	9.26332	9.81231	9.34781	8.56078	8.46088	10.0423	9.98027	8.8849	9.92544	7.58385	9.13316
TSPAN19	6.9201	7.0301	6.8148	7.05491	6.82682	6.84534	6.81921	6.90658	6.81642	6.62738	6.85728	6.80397	6.9018	6.86167	7.02062	7.22968	6.98376	7.02672	6.9622	7.09335	7.2389	6.99701
TSPAN18	11.2454	11.1241	11.2979	12.0025	12.1487	11.8748	10.7738	11.35	10.9561	10.5403	11.6184	11.8157	11.8877	11.6453	11.3521	11.763	11.3793	12.0555	11.8293	11.425	11.8666	11.6999
TSPAN17	6.91647	7.07388	6.88196	7.33007	7.26246	7.42164	6.76628	7.29668	7.11344	6.80421	7.09412	7.39598	7.21595	7.24274	7.07666	7.11251	7.07361	7.01961	7.13415	7.00892	7.0047	7.01504
TSPAN16	10.6976	11.1722	10.1334	10.2522	10.6161	10.4358	10.7246	10.6084	10.4677	10.8413	10.1014	9.94763	9.77882	10.2069	9.72398	9.14328	10.6911	10.4323	9.70164	10.2965	9.00841	9.87306
TSPAN15	6.96397	7.10981	6.78147	7.26275	6.8316	6.97294	7.12202	6.93199	6.86099	6.74884	7.12836	6.78294	7.23977	7.04803	7.10982	7.03293	7.04187	7.0977	6.97574	7.22718	6.84717	6.92848
TSPAN14	8.15138	8.37846	8.41941	8.1187	8.28909	8.02303	8.57057	8.24898	8.49876	8.64332	8.03884	8.00473	7.91893	8.35291	8.16166	8.95418	8.24681	8.09147	8.16952	8.36428	8.39715	8.37969
TSPAN13	8.80559	8.57734	9.12255	8.23096	8.25135	8.36928	7.29885	7.96109	8.24029	9.72147	7.28264	8.58288	8.13474	8.3952	7.38682	7.30482	7.51796	8.81623	8.37067	7.36001	7.81855	8.33503
TSPAN12	7.55413	7.58	7.90429	7.15462	7.30292	6.98469	8.23837	7.07403	7.96363	7.27525	7.09412	7.19952	7.20842	7.05449	7.46308	7.62742	7.78792	7.19635	7.37592	7.48996	7.25394	6.95188
TSPAN11	9.1219	8.93758	9.27393	9.52065	9.45548	9.43695	9.51187	9.49498	9.39393	9.38575	9.87414	9.34902	9.72903	9.48622	9.66557	10.028	9.87322	9.70246	9.80085	9.56017	10.2218	10.0205
TSPAN10	6.95884	6.63058	6.82181	7.00305	6.87524	6.85648	6.79131	6.99181	6.79939	6.7989	6.9697	6.90514	7.13913	6.84389	7.22719	7.58043	7.06888	7.23031	7.11507	7.18065	7.02599	6.91004
TSPAN1	8.95643	7.41386	8.6143	7.46165	7.18883	7.36433	9.1762	7.44575	8.77105	8.20875	7.79503	7.42428	7.74871	7.42484	7.72271	8.0482	7.29967	7.71074	7.655	7.20091	8.43083	7.76646
TSNAXIP1	7.18176	6.85466	7.05487	7.10453	7.07368	6.79731	6.76628	7.29266	7.27177	6.93022	6.97228	7.03104	7.11251	7.02567	7.29742	7.19919	7.21595	6.88693	7.31317	7.3375	7.33242	7.19852
TSNAX	7.101	6.94739	6.98582	6.80828	6.8582	6.7672	7.25378	6.78564	6.79637	6.9761	6.94481	6.84147	6.90336	6.89664	6.80994	6.80476	7.00434	6.99074	6.84322	6.98619	6.87899	7.07573
TSNARE1	7.04513	6.83596	7.06084	7.00813	7.12331	7.0479	6.8932	7.13477	6.98206	6.54781	7.02567	7.02013	6.90779	6.9671	7.30761	6.95448	6.89828	6.98258	7.28793	7.29845	7.33691	7.10955
TSN	6.86711	6.97497	6.84057	6.67718	6.69345	6.82394	6.88099	6.662	6.76975	6.92084	6.79729	6.82763	6.98195	6.872	6.86076	6.79749	6.74328	6.77142	6.91216	6.73939	6.81094	6.85463
TSLP	8.70499	8.44702	9.04137	7.77893	7.96769	7.85332	8.75646	8.07173	8.18952	8.52362	8.21992	7.83778	8.00131	8.18337	8.46896	8.11854	8.31793	7.95995	8.19253	8.22935	8.40004	7.77693
TSKU	6.83324	6.74686	6.86465	7.00214	6.94391	7.19352	6.72431	6.91135	6.84943	6.9063	7.0244	7.27475	6.87977	7.05022	6.95448	6.7675	6.85991	6.91061	6.88193	6.80953	6.88099	6.95758
TSKS	7.06135	7.15137	6.85045	6.8994	6.87274	6.96568	7.09742	6.90891	7.14915	6.87269	7.13165	6.887	6.98461	6.84808	6.94965	6.68602	6.63552	6.68772	6.76974	6.7104	6.68652	6.63583
TSHZ3	6.98026	6.79602	6.83833	7.03036	6.94534	7.02311	6.80214	7.18835	6.82138	6.9578	7.08584	7.10137	7.1644	7.13341	7.12619	7.19919	7.11708	7.23936	6.95664	7.13881	7.20845	6.96505
TSHZ2	8.01609	7.41164	7.64369	8.91899	7.35635	9.03126	6.84264	9.10111	7.26361	8.05476	7.87131	9.42748	8.58731	8.21752	7.01426	7.56932	7.22346	7.52615	7.33782	7.06266	7.1412	8.00589
TSHZ1	6.86711	6.83596	6.89006	6.82489	7.19917	6.8628	7.13074	6.85213	6.89946	7.59225	6.89032	6.78832	7.05346	6.86422	6.74978	6.88902	6.7959	6.75754	6.8787	6.87051	6.75997	6.93025
TSHR	8.50737	8.34748	9.56851	8.89961	8.66893	9.2875	8.88275	9.43286	9.31492	9.32535	8.68399	8.75044	8.86001	9.31225	8.64812	7.71429	8.25637	8.90994	9.14533	7.77947	9.08708	9.17385
TSHB	14.1648	14.1276	11.9204	13.065	13.7406	13.8169	9.00051	12.0454	13.4245	14.4048	14.4356	9.48129	11.5319	14.3731	9.96164	9.77252	14.2956	14.2771	13.5599	13.513	8.16936	13.213
TSGA13	6.82343	6.74466	6.9828	6.70923	6.82464	6.88715	6.8485	6.96068	7.01853	6.88091	6.87051	7.0307	6.80542	6.86086	6.91366	6.91482	6.87547	6.76365	6.96609	6.82159	6.63344	6.78724
TSGA10IP	11.2807	11.0398	11.5345	10.177	9.48207	9.62971	11.9847	10.8147	12.098	10.5617	10.8498	9.8428	10.3902	10.63	11.4018	11.4549	10.526	11.3589	11.2083	10.665	11.2794	11.0105
TSGA10	7.07778	7.08117	7.11279	7.02275	7.11826	7.14996	6.98206	6.99874	6.88128	7.01814	7.03205	6.85043	7.00648	6.8959	7.04001	6.9131	6.78567	6.87709	6.85818	7.01536	6.73396	6.90131
TSG101	7.49925	7.87647	7.04218	7.30809	7.72919	7.59843	6.86598	7.77616	7.35384	7.45815	7.24504	7.25748	7.29736	7.71394	7.3251	7.32964	7.52454	8.56078	8.57822	7.03901	8.05643	8.04244
TSG1	6.8947	7.05961	6.9828	7.19117	7.03037	6.81092	6.76918	7.11364	7.06259	6.74884	6.90851	6.80654	7.05735	6.80021	7.20342	7.0925	7.22346	7.17686	7.05346	7.03439	7.23066	7.02547
TSFM	10.069	10.61	10.2212	10.3613	10.496	10.9674	10.1848	11.1427	10.2886	10.1475	10.5652	10.3358	10.209	10.394	11.5516	11.7128	10.9454	10.9329	11.1722	11.1722	11.5457	10.6896
TSEN54	7.11253	6.80825	7.29789	7.23967	7.02339	7.17843	6.77453	7.0095	6.996	6.84983	7.15382	7.03079	7.08408	7.02616	7.17956	7.17329	7.27647	7.02672	7.11507	7.17187	7.08923	6.98072
TSEN34	8.5402	7.96577	8.24953	7.70428	7.79524	7.95317	8.56802	7.60879	8.22127	7.68365	7.87271	7.97406	7.81306	7.85678	8.16763	8.49807	8.24882	7.61456	7.87587	7.96538	8.13249	7.69594
TSEN2	7.36636	7.36645	7.26592	7.13074	7.08787	7.43385	7.45517	7.04693	7.07014	6.95151	7.17787	7.53039	7.35066	7.15503	7.33606	6.97805	7.60107	7.26249	7.2544	7.59272	7.47985	7.00935
TSEN15	13.0892	13.3245	12.699	13.7835	13.2784	13.4668	13.065	13.4862	13.3612	12.9933	13.8674	13.3751	13.2829	13.661	14.095	13.8424	13.4862	13.7258	13.5491	13.8122	14.0878	13.6713
TSC22D4	6.64032	6.89011	6.91745	6.77159	6.73806	6.87964	6.91864	6.89704	6.71861	6.84195	6.94637	6.92802	6.88052	6.90212	6.88227	6.82999	7.05095	7.01961	7.02777	7.0368	6.85349	6.95592
TSC22D3	8.07942	8.01756	8.14468	7.89598	8.15494	7.86843	8.20672	7.66917	7.77223	8.12198	8.17489	7.92787	7.88426	7.7862	7.60902	7.53232	7.68325	7.65254	7.57529	7.69861	7.41708	7.39177
TSC22D2	9.25415	9.1197	8.8229	10.4014	10.4305	10.1291	9.17325	10.7697	9.08028	9.45329	10.0868	10.857	10.7817	10.3407	10.5456	10.5996	10.0254	10.2995	10.364	10.2762	10.7674	10.4821
TSC22D1	6.95884	7.1415	6.95689	7.45669	7.77716	7.83879	7.27087	7.61386	7.05504	6.79612	7.321	7.63439	7.34687	7.39957	7.36072	7.42086	7.29804	7.23977	7.28026	7.21094	7.40978	7.22435
TSC2	8.09503	7.46335	7.2492	8.90496	8.94087	9.05681	7.22994	8.89638	7.6281	7.9982	8.5172	9.24649	8.63934	8.69078	8.71798	8.77727	8.74218	8.93039	8.75861	8.70898	8.64972	8.72811
TSC1	13.346	13.8776	13.2045	13.1434	13.1802	13.2491	13.5566	12.4843	13.513	13.8776	12.7707	12.6238	12.6837	12.8982	12.4019	12.422	13.3612	13.023	12.9048	13.2928	12.3878	12.8665
TSBP1	7.83513	8.04722	7.66028	7.56942	8.33313	8.06997	7.56029	7.71811	7.54399	7.92871	8.15432	7.83938	7.90541	7.92167	7.43058	7.91424	7.28078	7.70816	7.84505	7.10919	7.7731	7.68917
TSACC	7.71822	7.6434	7.3509	8.26223	8.4244	8.32136	6.93893	8.67893	7.45096	8.05085	8.19683	8.58111	8.57991	8.42014	9.50651	9.00363	7.60107	9.01796	9.27724	7.91108	9.94073	9.9357
TRUB2	8.73145	8.18986	8.8745	8.35957	8.6007	8.52109	8.50115	8.23757	8.79976	8.21282	8.21558	8.76396	8.30611	7.75753	8.38548	8.50596	8.24882	9.13369	8.60259	8.65295	8.59049	8.70518
TRUB1	7.19862	6.99779	6.97194	7.0535	7.12595	7.1585	6.86004	7.3163	7.06653	7.48714	7.23676	7.1633	7.05804	7.27324	7.92269	7.82155	7.6505	7.53669	7.71232	7.55074	8.16542	7.56703
TRRAP	7.06298	7.13389	7.43853	7.11695	6.87116	6.95028	7.57133	6.94012	7.24083	7.05566	7.22226	6.87713	7.00289	6.85927	6.964	7.06801	7.0248	7.07573	6.9916	6.9295	7.06654	7.10641
TRPV6	8.76203	8.71414	8.76959	8.23673	8.29516	7.90233	9.72032	8.34421	9.29252	7.88563	8.90815	8.0284	8.67614	8.51195	9.73036	9.16387	9.01393	9.14776	9.32218	9.07887	8.91448	8.68079
TRPV5	10.6593	10.3448	10.317	9.9757	10.1906	10.383	10.018	9.82237	10.2122	10.481	9.98933	10.1296	10.0864	9.77103	9.88739	10.2052	9.31441	10.1166	9.8804	9.53932	10.2253	9.62379
TRPV4	11.0323	10.7176	10.9656	10.4745	10.1949	10.3863	10.9844	10.5909	11.0811	10.7858	10.9627	10.673	10.9525	10.0731	9.8677	10.9084	10.1952	10.4088	10.5976	9.96181	10.7244	10.1374
TRPV3	7.2587	7.19312	6.94524	7.53758	7.42558	7.48479	7.94695	7.32252	6.94901	7.43057	7.3324	7.49771	7.58164	7.58832	7.59831	7.99167	7.71804	7.86163	7.62038	7.89144	7.78207	7.66936
TRPV2	8.46445	8.39415	8.42363	8.11519	8.08259	8.43333	7.85797	8.1035	7.92177	8.12198	7.83348	8.11345	8.11352	8.09609	7.45297	7.05735	7.30482	7.99525	7.49741	7.11328	7.44499	7.8898
TRPV1	8.89326	8.03626	9.01322	8.52599	8.32358	8.89253	7.98361	8.19923	7.45659	8.7674	7.95545	8.27626	8.22677	8.60207	7.04001	6.68261	6.90237	7.86601	8.03949	6.72906	7.59688	8.0923
TRPT1	10.2696	11.3826	9.98967	11.8687	12.7393	13.213	8.35659	11.5436	7.7901	11.8215	9.56493	11.5742	11.8061	12.2027	8.36033	7.27143	9.82904	12.0612	12.3421	8.54805	7.87159	11.1017
TRPS1	7.05037	6.71155	7.2171	6.96571	6.90355	7.07303	7.71303	6.89878	6.94268	7.01183	6.85045	6.90878	7.13852	6.93201	6.88709	6.82111	6.98376	7.36561	6.94874	6.86848	7.0977	6.96084
TRPM8	11.127	10.8991	10.9174	11.0581	10.722	11.2054	10.8741	11.8609	11.0323	10.8872	11.3259	11.2431	10.6706	10.9716	11.3808	11.5871	11.2111	11.4018	11.1872	11.3368	11.2238	11.2492
TRPM7	9.15388	9.47238	9.40431	8.08909	8.10228	8.4174	8.9982	8.70311	9.49935	8.95258	9.21915	8.21583	8.27869	8.16296	9.53027	8.5607	9.5678	8.4125	8.16842	9.15514	8.60799	8.35454
TRPM6	6.88099	7.12848	6.84057	6.94875	6.99028	7.03884	6.9358	7.20448	6.8385	6.85222	7.04624	7.13817	6.8897	6.9616	7.0824	7.20612	6.80458	6.88017	6.92489	6.93823	6.91179	6.75614
TRPM5	9.2991	9.20766	9.85255	7.0524	6.96948	7.7197	10.3695	6.94953	9.94134	9.54755	8.577	6.86498	7.62629	6.61347	9.33375	8.42892	9.10924	8.04937	7.02777	8.82812	8.30697	7.84
TRPM4	7.42974	6.99779	7.10641	7.28063	6.89642	7.11288	7.03082	7.10789	6.86099	7.07696	7.23212	7.42251	7.42178	7.25453	7.20342	6.87292	6.96824	7.30994	7.16764	7.05133	7.20129	7.1695
TRPM3	7.83814	7.64814	7.38209	7.61444	7.41251	7.37716	8.25982	7.62977	7.93636	7.07696	7.51782	7.42034	7.84058	7.42031	8.50486	9.89954	8.95501	8.26345	8.19168	8.40061	8.2445	7.78017
TRPM2	11.1153	10.3791	11.9293	10.5816	10.6876	10.7454	11.8014	10.3566	10.955	10.7517	11.2517	11.0141	10.5437	10.2124	12.5205	12.6011	11.3566	11.1265	11.782	11.6813	12.1545	11.0044
TRPM1	6.76932	6.89422	7.58834	6.69073	6.99287	6.97532	6.70086	6.81047	6.93009	6.73152	6.87133	6.887	6.98609	7.02481	6.97446	7.11494	6.96361	6.97802	6.90039	7.22174	7.02599	7.03252
TRPC7	7.17165	7.12609	7.4354	7.02201	6.79105	6.87524	7.76343	7.07084	7.6281	7.74121	7.15141	7.04002	7.00577	7.21943	7.08668	7.00835	7.28752	6.88693	6.89458	6.921	7.21736	6.9822
TRPC6	9.04423	9.62397	9.29138	9.71642	9.0829	9.09853	8.49702	9.09018	8.80911	9.10319	9.25816	9.85406	9.46503	9.25454	8.91943	8.75898	8.98967	9.38122	8.65548	8.69175	8.29531	8.78486
TRPC5	6.91141	6.83125	6.7161	6.77692	6.67724	6.66087	6.9358	6.59339	6.93648	6.94849	6.84475	6.73476	6.78074	6.71748	6.78803	6.67883	6.85498	6.87137	6.78629	6.87681	6.73859	6.83366
TRPC4AP	9.12467	9.39044	8.55772	8.86998	9.38791	8.95325	9.88976	8.83948	9.74207	9.03258	9.84439	8.90216	9.77494	9.29082	10.013	10.2479	10.5207	9.7169	10.1678	10.2617	9.73855	9.51178
TRPC4	9.47656	9.47118	9.72744	10.425	11.0244	10.9183	10.7187	10.1515	9.89954	10.0031	10.5128	10.4927	10.4693	10.3627	10.5831	10.8344	10.9598	10.7136	10.5946	10.943	10.6016	10.6787
TRPC3	7.92917	7.55603	7.60089	8.0287	7.39468	7.24743	7.14315	7.45256	7.57941	7.37135	7.23103	7.73735	7.66331	8.21468	7.05344	7.04659	6.84625	7.52857	7.29563	6.8906	7.18041	7.13742
TRPC2	7.1232	6.93342	6.77925	6.9027	7.44631	7.22922	6.9711	7.33587	7.01853	6.83471	6.97524	7.04707	7.28297	8.00025	7.04803	7.18358	6.96582	7.08136	7.05809	7.15268	7.36143	6.94638
TRPC1	8.23147	7.96933	7.3609	8.07223	7.78854	7.86697	8.40892	8.15776	8.37792	7.85232	8.48325	8.03336	8.13323	7.92727	8.84897	8.86948	9.1254	8.58881	8.79366	9.19429	8.70675	8.63823
TRPA1	7.09323	6.99566	7.07837	6.91866	7.0079	6.80837	6.86274	6.94875	7.03288	6.68746	6.78775	6.76162	6.9744	6.72899	6.83365	6.87292	6.94272	6.71659	6.8145	6.80578	6.95855	6.70302
TROAP	6.85365	6.98412	6.74841	6.85543	6.86017	6.98206	6.69345	6.95075	6.631	6.77323	6.88025	6.95673	7.02647	6.88979	6.92956	6.92028	6.88199	6.92293	6.91846	7.07185	7.28407	7.13382
TRO	10.2209	10.1407	9.92491	10.0017	10.1471	10.1618	10.6079	10.5584	10.6286	9.9942	10.1961	9.89137	10.1146	10.1151	10.9598	11.2484	11.0201	11.1519	10.9639	10.8738	10.8841	10.903
TRNT1	11.1648	11.5058	11.4358	10.5876	10.3968	11.1929	11.8529	12.2725	10.8639	10.1973	12.2262	11.1512	12.4095	11.3978	11.3648	8.85145	8.69126	9.95207	10.4358	8.87136	10.0708	10.8671
TRNP1	6.81885	7.14368	7.05116	7.0003	6.8333	6.90265	6.92921	7.05813	6.94603	6.9578	6.86792	6.97869	6.89008	6.82326	6.83556	6.8792	6.96084	6.78072	6.85436	7.14484	6.79575	6.84101
TRNAU1AP	8.6853	8.10575	8.19168	9.35929	9.49531	9.162	8.32611	9.33616	8.32884	8.40192	9.0785	9.43934	9.34978	9.34118	9.17857	9.3231	9.02826	8.57618	9.12712	9.37019	9.73684	9.36339
TRMU	8.39288	8.60006	8.25501	9.15007	9.95465	9.66414	8.24771	9.38337	8.81411	8.62945	9.46855	9.71013	9.49558	9.28032	9.04135	9.55886	9.42727	9.73388	9.43431	10.0065	9.51234	9.69009
TRMT9B	8.90175	8.65775	9.23311	8.94744	9.3794	9.24099	8.15562	8.16512	8.18498	8.9126	8.76557	8.64773	8.80756	8.78079	7.29496	7.42675	7.32777	8.18893	8.06171	7.15664	7.71403	8.26641
TRMT61B	7.73713	7.5499	7.32559	7.77704	8.10615	7.89372	7.18004	7.61843	7.93994	7.21974	7.75402	7.66169	7.5518	8.27677	6.75966	7.03293	6.7959	6.81499	6.76241	6.8828	6.95482	6.62163
TRMT61A	6.95229	6.91444	6.83571	6.71641	6.74693	6.70905	6.97446	6.74429	7.26361	6.7512	6.74037	6.86243	7.01158	6.71144	7.03322	6.78523	6.94512	6.76365	6.85237	6.97294	7.24489	6.74801
TRMT6	7.22968	7.24978	7.01744	7.02336	7.01351	6.97294	6.8485	7.03393	6.89288	7.13426	6.96256	7.27169	7.02248	7.15503	6.98979	6.92254	6.86207	7.06365	6.92699	6.9316	6.88411	6.939
TRMT5	8.70277	7.96739	8.03096	7.46542	7.17931	7.74368	8.82759	8.07617	8.02703	8.9881	7.70133	8.3984	8.41899	7.97735	8.36946	7.7209	7.38588	7.41503	7.59208	8.04916	8.08417	8.19406
TRMT44	8.07802	7.61641	7.72079	7.98436	8.57783	8.25047	7.35948	8.51266	7.54868	7.35315	8.05981	8.27976	8.15597	8.36354	7.90057	8.06454	7.97292	8.46054	8.21488	7.82338	8.3348	8.43957
TRMT2B	7.55241	7.01729	6.78607	7.29089	7.15324	7.20769	6.80791	7.42756	6.86711	8.0864	6.88832	7.35228	7.23584	6.76302	6.92254	7.0925	6.93201	7.20919	7.20842	7.27951	6.95482	7.23975
TRMT2A	7.7013	7.6434	7.68893	7.18406	7.07983	7.19534	7.9278	7.29738	7.85871	7.8232	7.39791	7.15214	7.07958	7.13703	7.6841	7.44519	7.44793	7.29157	7.42225	7.35768	7.38022	7.12168
TRMT1L	7.37881	7.13142	7.3119	7.36102	7.32273	7.2023	6.97808	7.01039	7.06259	7.00852	7.24439	7.19914	7.18852	7.15268	6.95149	7.06616	7.13477	7.30605	7.42225	7.10557	7.27103	7.43231
TRMT13	7.06752	7.47239	6.99434	6.93849	7.07723	6.92262	6.9358	6.83933	7.15324	6.98624	6.935	6.93672	6.81352	6.92503	6.84505	6.81558	7.1506	7.05127	6.91216	6.94244	6.92317	6.98809
TRMT12	8.33277	7.76213	8.08275	8.05027	7.82967	8.12797	7.95928	8.26429	8.27068	7.72464	8.60625	8.01793	8.02312	8.37277	8.45635	7.91567	8.87885	8.06485	7.86463	8.75341	7.7745	7.65864
TRMT112	6.84856	6.70986	6.84819	6.83632	6.7672	6.85474	6.88713	6.87084	6.94603	6.85463	6.85238	6.7067	6.94638	6.82139	6.56238	6.73677	6.62777	6.62064	6.6499	6.70514	6.64177	6.69064
TRMT11	9.91589	9.80056	9.61073	9.94092	9.54553	9.60611	9.21436	10.0379	10.0398	9.32626	9.39474	9.5225	9.36942	9.36906	10.1251	10.3498	9.6528	9.82752	9.84381	10.0039	9.98629	10.0443
TRMT10C	7.20656	7.47018	7.88199	7.5227	7.69256	7.47697	7.10557	7.3839	7.60354	7.3621	7.48978	7.55279	7.87656	7.95892	7.43632	7.63427	7.95602	7.40698	7.89953	7.73809	7.30789	7.57643
TRMT10B	6.94877	6.7354	6.97194	6.75921	6.79105	6.80932	6.91179	6.86207	6.81642	7.0246	6.72017	6.84808	6.73524	6.83369	6.84673	6.86182	6.83956	6.84785	6.80458	6.86224	7.0379	6.90646
TRMT10A	6.89642	7.11929	7.21046	6.80245	6.89908	6.95747	7.09742	7.04651	6.98876	6.93642	7.01729	7.13592	6.97769	7.09871	7.03079	7.10788	7.10791	7.06708	7.01158	6.95235	6.9022	6.98605
TRMT1	7.46946	7.20241	6.78368	7.65321	7.949	7.3848	7.12202	7.87038	7.00353	7.14892	7.5376	7.58249	7.66488	7.92871	7.2988	7.25757	7.31127	7.04347	7.3332	7.07611	7.29699	7.58394
TRMO	6.70433	6.86555	6.66674	7.23681	7.30954	7.46224	7.03471	7.31484	7.14173	6.85222	7.15623	7.33176	7.506	7.32964	7.0678	6.93922	7.12782	7.25563	7.17573	7.18658	6.82318	7.0444
TRIT1	7.19535	7.14647	7.18034	8.40718	7.96269	8.27881	6.96731	8.45015	7.60748	8.05743	8.03602	8.28635	8.5602	8.09825	7.95192	8.46612	8.37024	7.77707	8.06801	8.28699	8.02899	8.00904
TRIR	6.8415	6.98623	6.8287	7.01158	6.77453	7.13191	6.9224	6.87872	6.69577	6.92084	6.8284	6.76574	7.01445	7.0936	6.89704	6.85075	6.87084	6.9874	6.93129	6.94014	6.79892	7.06094
TRIP6	7.18547	6.84801	6.67291	6.73893	6.80033	6.82775	6.85439	6.72226	7.04271	7.05205	6.78368	6.88074	6.76703	6.74906	6.89223	6.97805	6.83271	6.86845	6.77655	6.98829	6.81395	6.84101
TRIP4	7.67671	7.56956	7.68574	7.71574	7.45394	7.81932	7.7387	7.58655	8.41059	7.19547	7.58633	7.799	7.60244	7.67825	7.73998	7.70349	7.72626	7.55218	7.37489	7.75824	7.38242	7.2967
TRIP13	6.78239	6.8701	6.90227	6.88652	7.18418	6.85311	6.95234	7.02747	6.95212	7.01183	6.85594	7.14229	6.99158	6.94638	6.78967	6.8906	6.95612	6.95516	7.02241	7.14484	7.11272	6.95421
TRIP12	9.19694	9.00336	9.10328	9.45118	9.41639	9.23265	9.24938	9.16274	8.99034	9.31385	9.35527	9.61631	9.76667	9.45042	8.85911	8.78521	8.79407	8.94419	8.81526	8.99785	8.96229	9.00021
TRIP11	10.3056	10.3621	10.2344	10.1764	10.6033	10.6387	10.8354	10.7494	10.7666	10.8402	10.5309	10.6983	11.1998	12.2561	11.7488	10.6481	11.3207	11.1321	11.4931	10.8311	11.615	10.8765
TRIP10	6.59719	7.00811	6.57757	6.90658	6.86099	6.90408	6.95234	6.82262	6.76975	7.04885	6.76683	6.76743	6.89668	6.8423	6.85045	6.92028	6.8803	6.96661	7.08702	6.71234	6.75246	7.02021
TRIOBP	7.13936	7.46751	7.9101	7.17687	6.8221	7.27645	7.3047	7.19682	7.39791	7.52991	7.08749	7.19382	7.14722	7.05022	7.38478	7.52292	7.2748	7.121	7.07175	7.24948	7.43461	7.36794
TRIO	7.03539	6.70582	6.88733	6.79402	6.76202	6.92462	7.31054	6.93786	6.8385	6.78564	6.75218	6.8786	6.85157	6.71369	6.78386	6.8351	6.66929	6.75336	6.8105	6.74779	6.41306	6.71185
TRIML2	6.75378	6.79204	6.95151	6.72201	6.90461	6.87104	6.79402	6.93199	6.98582	6.88091	6.88149	6.7126	7.12619	6.79131	6.71187	7.06616	6.80248	6.87137	6.94508	6.76736	6.92006	6.83215
TRIML1	6.83507	6.74116	6.76013	6.93352	6.85929	6.93334	7.11717	7.22813	6.87272	6.87269	7.07362	6.83167	6.87266	7.08987	7.0824	7.03539	7.00434	6.99642	6.94272	7.10919	6.97938	6.91923
TRIM9	7.38918	7.66936	7.10968	7.59532	6.92642	7.34194	6.93893	7.49461	6.77253	7.2843	7.34817	7.43832	7.72347	7.90218	6.97155	6.81729	6.97668	7.39188	7.10588	7.12215	7.34044	7.59124
TRIM8	7.83513	7.83572	8.921	9.14654	8.38334	8.23026	8.58407	8.39975	8.90189	8.06973	8.48721	8.90437	8.31805	7.88502	8.51853	8.12097	7.79763	8.26697	8.14532	8.15002	8.4478	8.02993
TRIM77	7.69133	7.85529	7.41911	7.75462	7.70383	7.79	8.16832	7.7376	7.82211	8.02715	7.55482	7.68199	7.57479	7.61157	7.40808	7.21769	7.50614	7.40266	7.28115	7.41656	7.16783	7.18144
TRIM74	7.27556	7.17863	7.27555	7.18385	7.18597	7.25385	7.60295	7.23803	6.95551	7.52263	7.36616	7.09184	7.14792	7.23484	7.24243	7.18358	7.21993	7.12316	6.94053	7.01974	7.00644	7.13382
TRIM72	6.81395	6.75428	6.86918	6.74772	6.7543	6.83286	7.21036	6.81851	6.71643	7.13119	6.99983	6.71939	6.77579	6.76015	6.80445	6.91674	6.97882	6.82041	6.82878	6.81704	6.86224	6.97593
TRIM71	8.44009	7.9894	9.23197	8.7855	8.05914	8.92457	9.05285	9.08987	9.37567	8.33642	8.43207	9.01303	8.78116	8.08385	9.04572	9.21382	8.71247	8.60507	8.46291	8.80086	9.22215	9.0331
TRIM7	7.61402	7.4791	7.26261	7.22357	7.79524	7.17881	6.7298	7.07337	7.91371	7.55943	7.66987	7.33695	7.39685	7.25817	8.18663	7.58043	7.70009	7.3774	7.45985	7.96901	7.94876	7.19588
TRIM69	7.20941	7.35066	6.58206	7.11545	6.95226	7.69985	6.94536	7.20059	6.75168	6.71641	7.0002	7.06542	7.01646	7.53915	7.24532	7.3681	8.04292	7.51895	7.46769	7.34609	7.31562	7.41703
TRIM68	6.6517	7.16158	6.81698	6.82294	6.69158	6.69732	6.95234	6.6459	6.8268	6.72404	6.81147	6.7559	6.67217	6.754	6.73326	6.94336	6.84376	6.77142	6.85611	6.73524	6.78073	6.96084
TRIM67	6.79522	6.90941	6.84562	6.88068	6.89908	6.71771	7.17464	6.98588	6.76491	6.78564	6.66772	6.72017	6.94852	6.921	7.20462	6.9757	7.95236	7.62735	7.39025	7.77893	7.11856	6.94858
TRIM65	6.99947	6.77072	6.78607	6.83632	7.10878	7.0038	6.99293	6.71411	6.95212	6.89768	6.9687	6.8959	6.82963	6.87598	7.2245	7.52516	7.43317	7.10981	6.91846	7.2928	7.30293	6.80125
TRIM64C	8.03982	8.03803	7.94908	7.79581	7.69256	7.55647	8.22394	7.51802	7.6281	7.59556	8.26032	7.69552	7.62247	7.60875	7.44255	7.39296	7.4526	7.64846	7.73466	7.48585	7.80857	7.73481
TRIM64B	8.35816	8.52983	7.96178	10.2888	10.6983	9.56586	8.89608	9.94783	8.83186	8.98925	9.73218	9.88952	9.57326	10.2609	11.8137	12.0058	11.9539	11.5255	11.4186	12.0692	11.3415	11.4196
TRIM64	6.91264	6.95179	7.16055	6.78368	6.98239	6.84109	6.61244	7.02218	6.6695	7.12327	6.65035	6.93709	6.88743	6.86207	6.96571	6.90488	6.99319	6.87872	7.01524	6.99433	7.13163	6.80286
TRIM63	7.46588	7.48715	7.65728	7.56987	7.54739	7.44534	7.51199	7.38931	7.88145	7.17072	7.62244	7.85067	7.90233	7.68341	7.84008	8.08841	8.05422	7.4021	7.69281	7.84133	7.68861	7.54007
TRIM62	7.05853	6.79031	6.85978	6.96936	6.98815	7.05296	6.82201	7.32525	6.99237	7.2544	7.07205	7.11921	7.03362	6.8316	7.00679	6.88574	7.03924	7.06629	6.96058	6.99635	6.97413	7.02021
TRIM61	6.77616	6.72164	6.72946	6.95791	6.92823	6.95229	6.89011	7.93849	6.67285	6.8896	7.05351	6.91824	6.94813	7.19468	7.47059	6.72742	7.20517	7.11276	7.34752	7.09535	7.46542	6.7649
TRIM60	6.8267	7.04508	7.02059	6.85474	7.07921	6.94182	6.7499	6.91994	6.91721	6.66741	6.77838	7.06156	7.2041	6.94787	6.83935	6.81384	6.77453	6.99539	6.8105	6.90826	6.78073	6.85614
TRIM6	6.9686	7.1415	7.11624	7.02926	7.30026	7.10951	7.68376	7.05133	7.13776	6.9063	7.08094	7.18817	7.16543	7.03336	7.38796	7.72273	7.71921	7.62987	7.28515	7.65258	7.70517	7.31622
TRIM59	7.05692	7.3826	6.85978	7.07009	7.20006	7.38639	6.87224	6.91909	7.2189	6.83471	7.04257	7.09362	6.91824	7.15216	7.24532	7.58325	7.6225	7.19039	7.29705	7.28776	7.47586	7.33587
TRIM58	10.2678	11.2847	10.9128	9.23443	9.56376	9.27824	10.481	9.54174	10.6066	10.955	9.98269	8.87501	9.02378	9.14548	9.20177	8.65843	9.36781	8.99201	8.97521	8.93072	8.68626	8.69811
TRIM56	6.9081	6.78437	6.89704	6.86243	6.77669	7.00332	6.65343	6.83825	7.10946	6.9063	6.66596	6.78083	6.75218	6.72404	6.82269	6.76351	6.83042	6.94638	6.83911	6.79372	6.88255	6.90471
TRIM55	9.9834	10.9668	10.0212	10.7697	10.9869	10.6536	10.9754	10.0115	11.0584	10.3241	11.0894	10.3448	10.9078	10.4978	10.5084	11.008	10.3538	11.73	10.7264	10.8803	10.7697	10.3646
TRIM54	9.83731	9.81883	9.93241	10.5845	9.67508	9.87148	9.80595	10.0828	9.78306	9.755	9.83731	10.4176	9.93738	9.63292	9.81448	9.88414	9.28347	9.89516	9.61103	9.67849	9.88626	10.1395
TRIM53AP	7.06752	7.13389	7.18034	7.0045	7.46946	6.95135	7.32605	7.21601	7.12887	7.63261	7.15024	7.13817	7.03104	7.13636	7.31716	7.39296	7.22963	7.15271	7.28026	7.09535	7.22954	7.02547
TRIM52	10.5513	10.5646	10.5149	9.66203	9.40902	10.18	10.0452	10.0228	10.2781	10.4573	9.84823	9.65501	9.67033	9.81035	9.93628	9.88912	9.9597	10.2709	9.98198	9.40509	10.039	9.75744
TRIM51G	7.40702	7.75879	7.11279	7.33286	7.29878	7.37975	7.25378	7.2666	7.31463	7.50224	7.37154	7.12384	7.50547	7.4379	7.65102	8.40903	8.15175	7.42501	7.95207	8.32529	7.66406	7.5038
TRIM51EP	7.40306	7.47239	7.92459	7.43057	7.42558	7.46382	6.91864	7.61386	7.11344	6.99313	7.20739	7.43646	7.2967	7.54223	6.78195	6.77962	6.76543	7.40923	7.01909	6.64866	6.81395	7.14332
TRIM51	6.92337	6.82701	7.61308	6.78647	6.81548	6.78368	6.8932	6.71855	7.0076	7.01814	6.7675	6.74655	6.70156	6.73543	6.97155	6.82806	6.84856	6.81653	6.88041	7.00693	6.93158	6.98809
TRIM50	7.04513	6.76018	7.27987	7.29705	7.12216	7.03924	6.7067	7.30195	6.68074	6.86004	7.11898	7.48628	7.38029	6.98876	6.8701	6.6731	6.95882	6.84633	6.80062	6.99234	6.78224	6.97244
TRIM5	7.94083	7.79615	7.98544	8.07223	7.65677	7.57844	8.14647	7.8711	7.96933	8.29967	7.8319	7.769	7.95252	7.71288	7.78444	7.37278	7.35115	7.87831	7.42051	7.22335	7.57497	7.43231
TRIM49D2	8.44572	8.21558	8.15516	8.28828	9.06957	8.5014	7.72608	8.46575	8.16727	8.22378	8.56802	8.71254	8.8073	8.73969	8.35772	8.66097	8.07873	8.26038	8.07983	8.39802	8.72602	8.40415
TRIM49B	7.95367	8.75012	8.20672	8.5442	8.64524	8.74416	8.0957	8.88223	7.91905	8.41608	8.70104	8.71874	8.72982	8.72549	8.61478	7.91862	8.93758	8.90437	8.57241	8.97944	8.42563	8.91943
TRIM49	7.12836	7.73299	7.30118	7.33793	7.34974	7.50502	7.11717	7.23676	7.06259	7.8232	7.68897	7.25234	7.24147	7.57844	7.46604	7.13165	8.22123	7.62866	7.29705	7.81703	7.29699	7.05934
TRIM48	6.99055	6.76018	6.77925	6.74203	6.84147	6.95864	6.69828	6.84198	7.16926	7.12751	6.74645	6.91437	7.03104	6.91779	6.82675	6.80121	6.78147	6.56918	6.78414	6.86424	6.75246	6.81698
TRIM47	7.38573	7.2991	7.46812	7.244	6.82138	7.37205	7.32605	7.18382	6.86711	7.30593	7.43644	7.38689	7.25843	7.05885	7.39975	7.42286	7.47637	7.19781	7.33587	7.31054	7.31312	7.36794
TRIM46	6.88808	7.23789	7.17702	7.3922	7.54025	7.22519	7.37564	7.12608	6.98206	6.9697	6.96905	7.5387	6.89523	7.22418	6.72912	6.74429	6.82226	6.75754	6.62382	6.8828	6.6829	6.86139
TRIM45	7.44018	7.59427	7.60686	7.14787	7.45609	6.99189	7.89716	7.13024	7.70703	7.36654	7.24982	7.12113	7.1644	7.2322	7.08812	7.05735	7.16353	7.28253	6.83317	7.03036	6.9022	7.0003
TRIM44	9.17014	9.36494	9.5845	8.2334	8.25968	8.48244	9.31831	9.27407	8.8192	8.64715	7.99097	8.15838	7.87103	8.3416	9.83932	9.80013	8.95096	9.18109	9.39416	9.18629	9.86794	8.99285
TRIM43B	7.09153	6.9912	7.19669	7.11803	7.2967	6.97994	6.92585	7.21943	6.94603	7.04531	7.21655	7.17072	7.34856	6.98045	7.26429	7.17858	7.27225	7.40393	7.1534	7.50606	7.31969	7.15633
TRIM43	7.07581	6.68772	6.81227	6.77409	7.13096	6.59282	6.80214	7.02321	6.71402	6.67204	6.60794	6.90245	6.86472	7.04731	6.78386	7.13412	6.82007	6.77787	6.70897	6.81704	6.87735	7.06277
TRIM42	7.67311	8.01835	7.93893	7.70661	7.31031	7.6786	7.90394	8.1398	8.06152	7.95745	8.37187	7.45078	7.83302	7.91584	8.47184	8.20996	8.20613	8.02864	7.99135	8.18663	7.91873	7.8542
TRIM41	8.0865	7.93301	7.67493	8.89079	8.83186	8.45076	7.70827	8.41221	7.50664	6.9964	8.92839	8.75417	8.78342	8.6237	8.59232	8.4435	8.85727	8.65926	8.22337	8.64524	7.95316	8.22917
TRIM40	6.88624	6.72993	7.21046	6.77513	6.86847	6.94891	6.83954	6.70063	6.72911	7.21149	6.82935	6.75107	6.86752	6.85456	6.82675	6.8906	7.04433	6.76059	6.76484	6.78265	6.81251	6.75816
TRIM4	7.58809	7.58816	7.58465	6.9861	6.87776	6.9453	7.39543	7.16976	7.52049	7.41805	7.17074	6.82332	7.03041	7.08376	7.18599	7.51197	7.09163	7.29338	7.28253	7.09535	7.22196	7.20561
TRIM39	9.8867	9.713	9.64983	9.96627	9.65475	9.71942	9.9124	9.6503	9.7279	9.94506	10.1003	10.2235	10.2812	9.86567	9.33698	9.9357	9.30078	9.40055	9.47035	9.38122	10.1451	9.547
TRIM38	6.95715	6.72572	6.8287	6.7083	6.77871	6.84826	6.84264	6.99181	6.86423	6.74884	6.80312	6.90625	6.75218	6.72404	6.7726	6.81913	7.11898	6.90608	6.83911	7.04756	6.91328	6.93389
TRIM37	7.48814	6.93788	7.14091	7.72045	7.80787	8.36354	8.12313	8.04896	7.14915	7.0979	8.26324	8.14504	7.51726	8.02728	7.47271	7.14156	7.77904	8.22134	8.05206	7.3922	7.75222	8.05682
TRIM36	9.77826	9.71473	9.3364	10.08	10.1828	10.2962	9.49395	10.3379	9.37764	9.9836	10.4279	10.1715	10.383	10.1887	10.9928	11.1586	10.2694	10.774	10.8841	10.4044	11.192	10.5316
TRIM35	7.08249	6.71575	7.07837	6.81379	6.73806	6.73551	6.86004	6.86207	7.02926	6.79345	6.58197	6.87084	6.76074	6.61928	7.12336	6.9304	6.81751	6.74333	6.86849	6.59508	6.87266	6.7732
TRIM34	8.894	9.06705	9.4128	8.50265	9.05012	8.98331	8.95954	8.26017	9.1198	9.45926	9.0672	8.97095	8.87073	9.15289	8.24264	8.10857	8.46905	8.11067	8.2413	8.40646	8.32226	8.33381
TRIM33	8.33381	8.56031	8.32321	8.60337	9.28603	8.87136	8.68964	9.04615	8.35142	8.62295	8.84549	8.92129	9.07735	9.09606	7.07933	6.9925	7.13727	6.92825	6.86849	7.05005	7.2765	6.98418
TRIM32	7.02899	6.94938	7.2171	6.916	6.90745	6.71568	7.03471	6.92305	7.29296	6.88672	6.78368	6.70612	6.68772	6.79423	6.78386	6.86372	6.62777	6.82956	6.87074	6.89509	6.70525	7.00767
TRIM31	7.84594	7.48912	6.83833	7.83297	8.0482	8.01101	8.40356	7.65436	8.04562	7.91922	7.98761	7.85465	8.56341	7.91067	9.69351	9.70423	9.78739	8.49048	8.98883	10.1253	9.55176	8.58739
TRIM3	8.85078	9.30239	8.74766	8.9143	9.51988	9.17172	8.01445	10.177	8.39873	9.16541	9.71389	9.46589	9.68572	9.34978	9.37274	8.99454	10.0876	9.33735	9.89056	9.96703	10.0856	9.96655
TRIM29	7.91835	7.4566	7.96022	6.96419	7.07806	6.92911	8.2626	6.94726	8.04562	7.64078	7.34817	7.17998	7.28768	7.17791	8.01203	8.36651	7.91821	7.42127	7.40885	8.01033	7.63667	7.27475
TRIM28	7.17044	7.15382	7.24255	6.78585	7.2353	7.02472	6.9892	6.82318	7.05874	6.84195	6.99747	7.04185	7.003	6.80818	6.74828	6.68261	6.71822	6.85195	6.88411	6.66741	6.75246	6.68679
TRIM27	6.82805	7.05711	6.85978	6.96763	7.13164	6.8287	6.80791	6.96303	7.03639	6.96668	6.85765	7.06003	6.97514	6.79535	6.76309	6.78834	6.90916	6.86845	6.68262	6.921	6.76302	6.70986
TRIM26	7.09461	7.09319	6.8148	7.23035	7.58619	7.41461	6.68306	7.38131	6.99237	6.89477	7.54025	7.24582	7.32146	7.28484	7.24927	6.9131	7.1211	7.11276	6.91661	7.14667	7.23511	7.31025
TRIM25	7.44499	7.12848	7.34383	7.01241	6.9711	7.34272	6.78334	7.23157	6.88726	6.7512	6.94286	7.01729	7.14469	6.86017	6.84505	7.01521	7.00865	7.05942	6.86017	6.94244	6.92489	6.89596
TRIM24	8.11728	7.75879	8.2965	7.76171	7.55661	7.56095	8.33916	8.01732	7.88477	7.98827	7.50105	7.55175	8.06071	7.68974	8.32539	8.24429	8.69692	8.21583	8.45291	8.20288	7.99372	8.06819
TRIM23	6.97669	6.80202	6.84562	7.01762	6.9327	7.12968	6.92921	6.93073	6.76739	6.98319	6.93569	6.89657	6.84052	6.97172	6.62639	6.86372	6.98603	6.89001	6.6786	6.69386	6.76663	6.91179
TRIM22	6.93882	6.88402	6.8287	7.25404	6.6856	7.13232	7.12634	7.10789	7.40257	7.00852	7.0006	6.97965	6.74913	6.8415	6.79729	6.66099	6.66749	6.56549	6.62787	6.86634	6.77655	6.73724
TRIM21	6.83825	6.83596	7.05487	6.75714	6.90831	6.63628	6.83353	6.6311	7.15722	7.06579	6.85498	6.65293	6.69047	6.71939	6.49403	6.77258	6.75188	6.67386	6.69173	6.71234	6.6829	6.65586
TRIM2	7.0372	7.2706	7.23927	6.86126	6.82025	7.09667	7.18515	6.85405	6.98206	6.7989	6.96366	6.8897	6.8485	6.80487	6.9686	7.00835	6.83956	6.88832	6.90265	7.02777	6.9022	6.98605
TRIM17	8.97572	9.08214	8.89911	8.85492	9.04933	8.79719	8.29919	8.43772	9.10537	9.18536	8.88322	8.41207	8.43143	8.80487	9.1051	9.23618	8.96105	8.69966	9.24259	8.77105	9.3081	8.78267
TRIM16L	7.12634	6.84568	6.79805	7.42333	7.50606	7.45565	6.87788	7.75138	7.56329	7.34838	7.27454	7.69986	7.44071	7.37612	7.57937	7.8507	7.54754	7.39819	7.55267	7.51915	7.55853	7.55931
TRIM16	9.1669	9.29363	8.97318	9.74008	9.62294	9.86114	8.51175	11.6365	9.9921	8.29531	9.88534	10.4872	10.1504	10.0783	11.2723	9.72653	8.45284	10.8181	10.177	9.44019	10.7914	9.61558
TRIM15	10.9518	11.3746	11.0089	10.5309	10.8586	10.5154	10.9293	10.6066	10.9808	11.084	11.1257	10.2703	10.9128	11.2624	11.758	11.2667	11.6159	10.938	11.3606	11.6999	11.3481	11.1185
TRIM14	9.34628	9.65967	9.3364	9.6327	10.7151	9.95146	8.40671	9.29305	8.95815	9.66544	9.72206	9.49032	9.56243	9.71843	10.0265	10.0061	10.3825	10.3358	10.7264	10.5121	10.4549	9.89837
TRIM13	12.2187	12.2823	12.4793	11.1656	11.7663	11.8649	12.7393	11.474	12.2725	12.6117	11.1937	10.5792	11.1617	11.9498	11.8109	11.3688	12.2701	11.7072	11.6894	12.2905	11.6799	12.1715
TRIM11	6.81213	6.92846	6.78841	7.07642	7.52397	7.03678	6.79131	7.22849	6.98206	6.9089	7.07643	7.12886	6.94033	6.96844	7.21979	7.38571	7.42873	7.2379	7.26772	7.07611	7.24147	7.13382
TRIM10	6.98355	7.31096	6.92011	8.40269	8.14929	8.49894	6.98573	8.92406	7.08192	7.19983	7.60139	7.99853	8.17761	8.38138	7.0665	7.25951	8.24572	8.5642	7.76183	8.55558	7.2549	7.96244
TRIL	6.96397	7.06669	6.81698	7.24032	7.01906	7.06705	6.78834	6.9423	6.94901	6.72404	6.94115	7.03884	6.95664	7.01874	6.96068	7.23213	7.04433	6.99195	6.94874	7.22335	7.09098	6.84264
TRIB3	7.02441	7.69475	7.31834	7.44171	7.62539	7.68273	7.55495	7.9207	7.28048	7.32975	7.45317	7.70703	7.73337	7.64056	7.76242	8.04609	7.48378	7.5179	7.59825	7.59553	7.70457	7.56703
TRIB2	7.53758	7.7068	7.72079	7.36252	6.80638	7.06138	7.29261	7.79306	6.98582	7.55597	7.72735	7.49429	7.51418	7.54923	7.70759	7.07218	6.85498	7.16653	7.34134	7.31158	7.83801	7.31455
TRIB1	6.89002	6.78624	7.01148	6.88574	6.77453	6.921	7.08106	6.7835	6.65624	6.70501	6.84717	6.8675	6.6934	6.916	7.03209	7.07832	6.97027	6.98206	7.09964	7.3375	6.83998	7.11482
TRIAP1	7.06298	7.19312	7.03616	7.20686	6.87876	7.09059	6.8485	7.02362	7.02926	7.3621	6.87051	7.14436	6.97937	7.04322	6.92566	6.71325	7.00434	7.02726	6.80266	6.80165	7.02599	7.19414
TRHR	6.95229	6.92846	6.87213	6.90852	6.94945	6.99021	6.67724	6.82072	6.75927	6.97952	6.74277	6.85043	6.94184	6.80487	6.89544	6.82111	6.74957	6.88017	6.76974	6.90608	7.02123	6.96885
TRHDE-AS1	6.76932	6.78437	6.74637	7.05993	7.07843	7.00955	6.74696	7.09478	6.57788	6.84731	6.92299	7.09184	7.13165	7.32826	7.31558	7.17858	7.16105	7.18852	7.23382	6.95235	7.27562	7.22301
TRHDE	7.44167	7.584	7.51455	7.46232	7.76829	7.79036	7.81075	7.5673	7.11738	7.46606	7.27525	7.39865	7.55767	7.4705	7.54739	7.78444	7.31008	7.88012	7.4566	7.53049	7.37633	7.35842
TRH	6.96397	6.67903	6.5465	6.84011	6.78072	6.768	6.65643	6.94473	6.8081	6.48031	6.84952	6.92178	6.8897	6.93863	6.76918	6.59423	6.77671	6.63801	6.65427	6.92308	6.71766	6.61903
TREX2	7.10421	6.84801	6.87213	7.08922	6.71369	6.87814	6.90533	6.87213	7.31463	6.81164	6.6856	6.62428	6.88667	6.84545	6.96278	7.08783	6.75188	6.87872	7.17296	6.94014	7.25887	7.06448
TREX1	6.94877	6.97497	7.00028	6.88724	6.87776	6.82968	6.69577	6.90286	6.86423	6.77323	6.92011	7.0165	6.7453	6.93544	6.88076	7.15313	7.21427	6.80162	6.98206	6.74934	7.1205	7.06277
TRERF1	6.87395	7.46584	7.55988	8.07417	7.71405	7.53908	7.66729	7.52864	6.90265	7.44579	7.88161	7.83787	7.62093	7.55608	6.84322	7.07832	7.38918	6.93429	7.21494	6.75927	6.73396	6.96084
TREML5P	6.88099	7.17863	7.06954	6.94825	6.98624	7.0145	7.31054	6.96281	7.10946	7.00534	6.94915	6.98131	6.86098	7.20601	7.25006	7.4748	7.28078	7.08278	7.01729	7.09335	7.47766	6.84101
TREML4	7.05544	7.63246	7.00575	7.05197	7.28333	7.11384	7.3363	7.0065	7.63258	7.18699	7.21812	7.03721	7.09742	7.04633	7.68707	7.6074	7.25027	7.19535	7.34442	7.2654	7.62926	7.2522
TREML3P	6.94224	6.76703	6.75798	6.76888	6.78967	6.98138	6.90237	6.95482	6.73877	6.82201	6.72688	6.75637	6.89401	6.79831	6.60381	6.65109	6.74517	6.63374	6.69173	6.74366	6.59348	6.59157
TREML2	7.07296	6.97741	7.47959	6.86661	6.87274	7.09275	6.91179	6.88206	6.70339	7.38033	6.86099	7.05933	7.08319	6.8691	6.99458	6.99023	6.93201	6.98524	7.06995	6.92503	7.07004	6.75109
TREML1	8.13789	7.742	8.30158	9.38852	9.62044	10.0621	7.91117	9.8766	8.28228	8.77267	8.78913	9.42531	9.61032	9.71998	10.1287	9.99756	9.49751	10.3211	10.0007	9.25393	10.134	10.0523
TREM2	9.12835	9.63959	9.03617	9.02337	8.97201	8.88796	9.26745	8.74484	8.79083	9.713	9.55265	8.58376	8.96086	8.93106	8.49974	7.93006	9.00183	8.38721	8.42819	8.34212	8.41002	8.3912
TREM1	6.87032	7.07194	7.4592	7.12267	7.17591	7.03799	7.23938	7.12295	6.8081	7.2544	7.10433	7.26588	6.93069	6.93882	7.12336	7.27624	7.07833	7.16947	7.31455	7.41455	7.17897	7.25923
TREH	7.24259	6.93073	6.99434	7.07009	7.02482	7.19534	6.86598	7.29064	6.87872	6.85463	7.12978	7.00114	7.08668	7.227	7.42848	7.58325	7.35651	7.29261	7.4115	7.45707	7.24964	7.28474
TRDN	6.9939	7.32559	7.18385	6.93474	6.82973	6.90851	6.64757	6.9176	6.98876	6.9997	6.74145	6.80397	6.85337	6.8279	6.78967	6.81047	6.97442	6.95782	6.84534	6.97294	6.78931	6.7853
TRDMT1	7.45515	7.93803	7.75141	7.33181	8.23901	8.17569	8.47855	7.55566	7.39396	7.50752	7.56636	7.48478	7.47504	7.23778	7.7358	7.87713	8.42449	8.01	8.04575	8.56151	7.47985	7.57034
TRAT1	6.80743	7.21518	7.15056	6.83052	6.94235	7.03732	7.08501	6.93474	6.88411	7.05566	6.89414	7.06446	7.22029	7.39316	7.04257	7.04659	7.19286	6.93334	7.02241	6.81913	6.9622	6.97937
TRARG1	8.04947	8.56764	8.10796	7.93608	8.29904	7.86789	8.85678	7.73477	8.55004	7.97157	8.3446	8.05233	8.01049	8.22346	8.22979	8.61079	9.17397	8.07592	8.11296	8.48018	8.3736	7.89541
TRAPPC9	7.12836	7.02472	7.37878	7.18829	7.18819	7.32567	7.15707	7.26232	7.09362	7.04531	7.29702	7.17905	7.20466	7.2827	7.42206	7.90446	7.18176	7.36633	7.40266	7.0177	7.78067	7.61183
TRAPPC8	7.22162	6.91666	6.78841	6.75621	6.43336	6.77475	6.83052	6.81094	6.88411	6.84731	6.73524	6.86983	6.80867	6.84876	7.1141	6.97159	6.76779	7.09867	6.93129	7.08372	6.80806	6.92486
TRAPPC6B	9.55135	9.95402	9.9294	9.10899	9.12338	9.32054	9.83044	9.96217	10.0075	9.50298	9.70206	9.2411	9.48711	9.73275	9.70747	9.23539	9.59738	9.49882	9.40818	9.91169	9.5316	9.62931
TRAPPC6A	6.89002	6.90514	6.72946	7.26945	7.11918	7.19396	6.80791	7.20167	7.08192	7.02778	7.09678	7.04002	7.09862	6.95229	6.85744	6.93508	6.90658	6.88411	6.78055	6.96745	7.02599	6.77669
TRAPPC5	6.98355	7.28466	7.10086	7.05993	7.05113	7.08378	7.34211	7.1767	7.04271	7.54006	7.03375	7.33571	7.32556	7.32964	7.11145	7.42675	7.16738	7.32389	7.29157	7.29445	7.03104	7.26036
TRAPPC4	6.99729	6.72993	6.91208	6.81736	6.81548	6.87442	7.05964	7.08501	7.13352	6.84731	6.67625	6.84856	6.85222	6.67186	7.53544	7.80171	7.64769	7.48421	7.59825	7.50531	7.55418	7.51619
TRAPPC3	7.21494	6.76703	6.81227	6.94443	7.20154	6.85971	7.13452	6.80578	6.93648	7.03884	6.81872	6.87457	6.74655	6.94235	6.90049	7.0596	7.04187	6.81763	7.03885	7.0368	7.00644	6.94078
TRAPPC2L	7.44844	7.86073	6.90451	6.95028	7.11307	7.04187	6.94235	6.77925	7.4749	7.01523	7.18699	6.88497	6.93425	6.78178	6.94638	6.83671	8.3771	7.64919	7.7358	8.24716	7.11064	7.36794
TRAPPC2B	7.05201	7.17134	7.46812	7.1664	7.18866	7.12384	6.95629	7.3263	7.14915	7.46217	6.95592	6.90918	7.11597	7.22135	7.2668	7.37278	6.94042	7.08278	6.89859	7.20912	7.10593	7.23975
TRAPPC2	8.16925	7.91647	8.36134	8.31659	8.04053	8.73476	7.28185	8.01467	7.36761	8.01732	7.94993	8.24816	8.06953	8.12758	7.23484	7.52696	7.43518	7.86363	8.03317	7.36609	7.93041	8.22018
TRAPPC14	7.61685	7.20505	7.61958	7.45869	7.46227	7.50531	6.93231	7.51531	7.0076	7.44579	7.56226	7.28401	7.36554	7.32558	7.06927	7.03077	6.754	7.01324	6.94508	6.78616	7.14827	7.18356
TRAPPC13	7.49084	7.09319	6.87964	8.24858	8.39931	8.61716	7.34856	8.03918	7.12887	7.14531	8.10228	8.15597	8.26333	8.09518	8.34119	8.64773	8.39564	8.44164	8.49894	8.41527	9.06776	8.77055
TRAPPC12	7.58539	7.42276	7.27555	7.6167	7.59225	7.43068	7.36978	7.47953	7.40257	7.3842	7.50138	7.68416	7.24203	7.45815	7.27646	7.42873	7.6291	7.16783	7.43463	7.624	7.32339	7.21457
TRAPPC11	8.41865	9.25305	8.19899	9.24487	8.19594	8.89472	8.62704	9.60648	8.9748	8.23182	8.60907	9.54916	9.98112	9.57233	8.47842	8.12638	7.53399	9.30703	8.08734	7.56008	8.37009	8.01184
TRAPPC10	10.7656	10.8639	10.4078	10.857	11.2008	11.1767	9.87632	10.7481	9.99929	10.7472	10.6276	10.9124	10.8268	11.1722	9.84012	9.5623	10.2923	10.2962	9.72267	10.4994	8.87185	9.61309
TRAPPC1	8.25788	8.24585	8.51953	7.90846	8.06162	7.95222	8.32809	8.17841	7.81917	8.36039	8.0631	7.97406	8.04888	7.78511	8.02795	8.40707	7.70605	8.01609	8.19931	7.72946	8.303	7.96144
TRAP1	11.012	11.5642	10.6392	10.7759	11.316	11.3415	11.2404	11.4535	11.0304	11.1802	10.5836	11.1024	10.7828	10.6739	10.4144	10.6405	10.8255	10.3642	10.5584	10.9395	10.5759	10.4242
TRANK1	6.99729	6.74466	6.69175	6.81293	6.87414	6.72937	6.88713	6.65476	6.83294	6.771	6.74906	6.65408	6.84304	6.74645	6.84505	6.64004	6.81751	6.68574	6.74655	6.94014	6.74374	6.76956
TRAM2	7.8046	7.91048	7.56942	7.40305	7.87419	8.31217	6.89642	7.54864	7.72841	8.05476	7.34701	7.46232	7.47471	7.93054	7.53921	7.38123	7.97654	7.6505	7.77426	7.83869	7.89616	7.47406
TRAM1L1	7.13675	6.90941	6.60381	6.90039	6.82803	6.96401	6.9599	6.83607	6.73877	7.08036	6.84797	6.62894	6.97596	6.754	6.88411	6.79204	6.71207	6.61347	6.82226	6.82368	6.66301	6.58206
TRAM1	6.96397	7.4833	6.72222	7.18857	6.94805	7.13191	7.44616	7.18128	7.01114	7.25882	7.29526	7.2981	7.20208	7.4503	7.34069	7.31125	7.43518	7.08136	7.2056	7.28086	7.06654	7.0444
TRAK2	7.84594	7.85232	7.81998	7.83111	7.72195	7.97219	7.25378	7.77426	7.94934	7.62989	8.03012	7.8711	8.12728	8.0519	7.47134	7.65161	7.62691	7.64113	7.74879	7.39911	7.68185	7.30837
TRAK1	12.7844	12.6153	13.015	14.0425	13.5366	13.9378	13.4245	12.8025	13.1402	12.4793	13.6459	13.5366	13.3816	13.9936	13.3939	13.5491	14.0575	13.6212	13.914	13.8424	13.2224	13.8735
TRAIP	8.74776	8.46924	8.18361	9.01203	8.95258	9.44431	8.70775	9.17808	7.59569	8.21566	8.67017	9.19198	8.89524	8.90957	9.04371	9.32218	8.69126	9.523	9.03733	9.02556	9.40471	9.02353
TRAFD1	7.31101	7.97921	7.5724	7.10032	7.06203	7.13356	8.00893	7.29705	8.42272	6.9697	7.24588	7.05371	7.12098	7.30338	7.93529	7.51603	8.08089	7.49683	7.74211	8.01826	7.72248	7.6438
TRAF7	6.96725	6.83789	7.00575	6.7609	7.3869	6.88058	6.87788	6.72226	6.81392	7.1159	7.01789	7.03528	6.87266	6.80182	6.99909	7.09007	7.05803	7.12418	6.78414	6.96956	6.98829	6.8268
TRAF6	7.11041	6.91924	7.68893	7.48348	7.51891	7.61595	6.96731	7.183	6.8701	6.97294	6.72888	7.29472	7.08796	7.43614	7.05012	6.95448	6.89147	7.35158	7.04981	7.06711	7.21876	7.35449
TRAF5	11.8832	11.9391	11.0391	11.6463	11.8234	11.8109	11.1793	11.8728	11.057	11.3785	11.4428	11.8309	11.6505	11.5642	11.8545	12.0555	11.7503	11.6531	11.6617	11.5482	12.1806	11.3239
TRAF4	7.60438	7.646	7.27987	9.08561	9.65916	8.98331	7.26432	9.36339	6.94603	8.55062	9.49558	9.92324	8.97032	8.49098	7.96014	7.31566	7.43518	8.15386	8.28341	7.83348	8.41141	9.41166
TRAF3IP3	6.95428	6.95179	6.94236	6.60694	6.70845	6.84169	7.08501	6.91994	6.68798	6.83224	6.68394	6.66538	6.55043	6.69145	6.92077	6.95852	6.82806	6.93334	6.82025	6.73287	6.93334	6.94858
TRAF3IP2	8.35816	7.83249	8.82558	7.84695	7.36573	7.32889	7.23938	7.34104	7.76436	8.22104	7.58746	7.68587	7.62991	7.61384	7.38381	7.62954	7.37706	7.91637	7.62111	7.10919	7.5724	7.7901
TRAF3IP1	6.93882	6.75816	6.78368	6.76594	6.84929	6.85311	6.93893	6.72531	6.97812	7.01183	6.88778	6.87511	6.90529	6.9997	7.09118	7.07218	7.20322	6.98409	7.05493	7.07611	7.36917	7.05107
TRAF3	12.4862	12.086	12.5764	10.9035	11.2847	11.2856	12.4793	11.9444	12.519	11.9498	11.5281	10.7198	10.9869	11.3163	11.9949	12.1385	11.2847	11.9371	11.6946	11.4306	11.3554	11.2196
TRAF2	6.96397	7.02234	7.16718	7.9282	7.94993	7.76968	6.97808	7.7758	7.04271	7.04189	7.03783	7.75191	7.39497	7.48088	7.02952	6.98005	6.80672	7.24753	7.4296	6.87872	7.44317	7.25923
TRAF1	6.9081	6.95426	7.66953	7.36794	6.99909	7.36866	7.2056	7.15345	7.14173	6.97294	7.27291	7.33065	7.78797	7.5827	6.85045	6.8753	6.97668	7.10084	7.1261	6.99022	7.17387	7.14476
TRADD	13.8927	13.1711	14.1604	12.8553	12.1953	12.2224	14.0624	12.3685	13.8803	13.5221	13.1229	12.8164	12.8757	12.5784	13.6386	13.9031	12.3062	12.8115	13.61	12.4668	13.596	13.5281
TRABD	6.8059	6.82956	6.80483	6.7609	6.64821	6.73551	6.85131	6.80962	6.8081	6.73152	6.88149	6.72633	6.70276	6.96208	6.93104	6.8792	6.68548	6.9616	6.79431	6.68823	6.97087	6.85951
TRA2B	7.07142	6.78239	6.86465	6.84147	6.52546	6.95895	6.87224	6.82201	6.83558	6.72404	6.63149	6.89752	6.71829	6.81273	6.69145	7.06616	7.06888	6.80774	6.8105	6.76324	6.94299	6.85614
TRA2A	7.15852	7.31562	6.99704	7.31246	7.08262	7.14505	6.9224	7.2687	6.88411	6.94268	7.14447	7.13759	7.42254	7.12101	7.28626	7.35602	7.12326	7.17567	7.21983	7.12819	7.05135	7.21129
TPX2	7.13675	6.70804	6.71816	6.79844	6.8485	6.83539	6.85711	6.81736	6.68074	6.96668	6.81147	6.79535	6.77746	7.01545	6.89011	6.9671	7.00209	6.75896	7.00277	6.85048	7.07808	6.80994
TPTEP1	6.94014	6.80625	6.97194	7.0045	7.14867	7.01523	6.86274	6.77579	7.11344	7.03884	6.86099	6.92313	7.01111	6.91027	6.7575	6.79204	6.75188	6.81184	6.85237	6.99635	6.98424	6.90646
TPTE2P6	8.46499	8.95322	8.79987	8.34978	8.58269	8.59609	8.73577	8.31004	8.75378	8.26026	8.52614	8.42024	8.51184	8.3765	8.8047	8.79259	9.08164	8.84716	8.79825	9.28267	8.62001	8.6957
TPTE2P3	10.5437	10.6475	10.7067	10.3511	10.3548	10.0525	10.8167	9.87745	10.7773	10.5818	10.2967	10.3488	10.3454	10.1961	9.80395	9.69009	9.32911	9.85121	9.67873	9.47459	9.90369	9.66985
TPTE2	8.16925	8.50644	7.80103	8.94715	8.45517	8.32334	8.79254	9.15963	8.70553	8.34359	8.87023	8.24429	8.54326	8.77715	9.29945	9.45314	10.0472	9.21601	9.43007	9.77747	9.02185	9.20831
TPTE	8.20652	8.47674	8.57585	8.08827	8.10082	7.97364	8.59799	8.175	8.33892	8.54611	8.23369	8.1162	7.819	8.26991	8.18716	8.15912	8.01114	8.01744	8.00392	8.16211	8.08259	7.81709
TPT1	14.0009	13.9218	13.9665	13.6316	13.4329	13.4758	14.2201	13.302	14.114	14.0624	14.2201	13.1761	13.1591	13.6071	13.8834	14.0726	13.9628	13.7406	14.1276	14.0575	13.7949	14.0536
TPST2	8.56327	8.46622	8.31653	7.89214	7.68835	7.61795	8.80809	7.68365	8.38562	8.01105	8.0072	7.54209	7.89716	7.70721	8.5562	8.23286	8.42543	8.02914	8.2263	8.56175	8.42289	8.07006
TPST1	10.5676	10.9557	10.5548	11.5642	10.9501	11.0089	11.6492	11.7469	11.6908	10.9338	11.5391	11.5884	11.7962	11.1778	11.0304	11.2418	10.9818	11.051	10.731	11.1241	10.8147	10.9616
TPSG1	7.35315	6.73931	6.8287	7.19917	7.51923	7.45565	7.16602	7.41791	6.71137	6.93642	7.24093	7.4136	7.45034	7.20781	6.98639	6.82111	7.11708	7.1409	7.17443	7.41198	7.12355	7.00935
TPSD1	6.88298	7.40443	7.50542	7.23681	7.28115	6.97119	7.38098	7.20245	7.38127	7.06579	7.30002	7.33007	6.88307	6.94012	6.90872	6.81384	6.89147	7.0253	7.16947	7.02777	6.76663	6.98418
TPSAB1	7.42301	6.72404	6.85749	6.85543	6.912	6.89079	6.91864	6.82941	6.95212	6.76062	6.90533	6.9667	6.74655	6.73939	7.09809	6.9925	6.92541	7.0208	6.78414	6.90826	6.94956	6.99337
TPRXL	7.0099	6.99566	6.88733	7.13426	7.11272	7.06259	6.94901	7.03799	6.89632	6.79345	6.97294	6.98403	7.14859	6.9775	6.71187	6.73677	6.60165	7.06159	7.22106	6.69591	6.92006	6.82867
TPRX1	6.79357	6.79402	6.97459	6.66665	7.21325	6.73883	6.85131	6.83933	6.74394	6.9578	6.81444	6.85456	6.83052	6.93042	6.70963	6.90658	6.85991	6.81906	6.83089	6.80165	6.75583	6.80815
TPRN	6.97184	7.0395	6.82437	6.93587	6.84731	6.85648	6.79933	6.89248	6.98206	6.95465	6.98299	7.14281	6.77296	7.09781	7.11276	7.12384	6.99751	7.00446	7.02241	7.20686	7.29261	6.90471
TPRKB	9.78958	10.1547	9.38986	10.5433	10.9016	11.008	8.84844	10.4966	9.45182	9.50113	11.2208	10.3892	10.3795	10.606	11.35	10.8841	11.48	10.8586	11.0438	11.5094	12.2561	11.1733
TPRG1L	7.60237	7.24545	7.82289	7.466	7.68711	7.59341	7.77571	7.65898	7.2102	7.07314	7.97016	7.76099	7.78322	7.68273	8.00128	8.19925	7.81059	8.23623	7.8898	7.83307	7.87103	8.30925
TPRG1	8.84878	7.96376	8.7297	9.70035	8.59948	8.95995	7.72608	9.20313	7.06653	8.5607	9.57955	10.1694	9.713	8.68451	8.19338	7.5665	8.07604	8.62063	7.62992	8.28917	7.68396	8.09799
TPRA1	6.71127	7.43859	7.11624	7.31647	7.62128	7.44638	7.10913	7.68707	6.89632	7.45018	7.31767	7.76956	7.52463	7.55191	7.4828	7.32702	7.4913	7.186	7.28115	7.19703	7.69384	7.1695
TPR	6.98549	7.29169	7.30118	7.1325	6.86424	7.17791	6.96331	7.23774	6.95551	7.14892	7.00139	7.17147	7.39918	7.23484	7.57517	7.75562	7.54754	8.1772	7.46448	7.58394	7.67162	7.80355
TPPP3	8.94831	8.32865	8.43092	9.67803	9.48725	9.63982	8.03383	8.75559	8.4059	8.95118	9.19776	9.4054	9.61599	9.32299	8.05581	7.94321	8.69827	8.7973	8.5004	8.49683	8.29149	9.11496
TPPP2	8.73997	8.877	8.77715	8.75395	8.82069	8.82139	9.03435	9.11871	9.12611	8.84912	8.75168	9.11902	8.77904	8.92989	9.44143	9.78474	8.99185	9.20027	9.6098	9.34755	9.80056	9.26028
TPPP	7.55077	7.47701	7.06405	8.99866	8.75152	8.83712	7.42176	8.9107	7.40257	7.15274	8.57187	8.86232	8.64293	8.93591	8.43532	8.55367	8.08909	8.0114	8.04722	8.54532	8.4946	8.03222
TPP2	6.93557	7.08369	6.92825	7.02382	6.91148	7.01965	6.80791	7.5441	7.23567	7.16628	7.06868	7.10982	7.21123	7.20138	7.14076	6.9757	7.1506	7.14447	7.21616	7.16078	7.47586	6.96672
TPP1	9.45926	9.5665	9.94667	9.11608	8.76484	8.8192	10.2828	8.76828	9.73468	9.48046	8.63716	9.10899	8.92659	8.7093	8.87605	9.1211	8.74648	8.50993	8.87461	8.8228	8.85228	8.6649
TPO	7.16023	7.83249	7.33558	7.01241	7.2597	7.51403	7.49472	7.53401	7.76832	7.66701	7.3976	7.19914	7.2974	7.66037	7.16616	7.4748	6.90021	7.10581	7.20842	7.44255	7.26261	6.8761
TPMT	8.63484	8.53584	8.67159	8.33774	8.82877	9.09052	8.68111	8.71932	8.72011	8.71218	8.82086	8.40041	8.62536	8.50031	9.03005	8.88901	9.0403	8.86714	8.78963	8.92744	8.72702	8.58392
TPM4	12.7618	12.8164	12.5487	12.4304	12.618	12.5683	12.699	13.5491	12.7788	12.3986	12.4563	12.7926	12.2418	12.4563	12.9333	12.9962	12.3623	12.5817	12.4589	12.7571	12.9105	12.6337
TPM3P9	7.10227	6.94739	6.85978	6.972	7.04189	6.99446	6.97808	7.06782	6.77253	6.93976	7.14049	7.06958	6.8485	7.00309	7.4316	7.56325	6.97882	7.09314	7.18985	6.91444	7.26528	7.0479
TPM3	10.1734	10.0423	10.0468	10.1334	9.92276	10.2518	10.0345	9.89116	9.76989	10.1737	9.82868	10.1318	10.1303	10.195	9.14751	9.58716	9.25359	9.69009	9.42464	9.2991	9.50249	9.48223
TPM2	6.87537	6.86555	7.08502	6.97446	7.23031	7.01323	7.18515	7.06306	6.85507	6.98624	6.95592	6.96011	7.00892	6.91708	7.23484	7.19704	7.26228	7.14667	7.16018	7.08782	7.06336	7.28345
TPM1	10.3478	9.25239	10.0696	9.86022	9.66511	9.12255	9.98803	9.82336	10.4217	10.098	9.75569	10.071	10.0299	9.62736	10.7666	10.3523	11.0304	9.97219	10.0086	10.6611	10.621	10.2405
TPK1	7.49084	7.65004	7.11279	7.21928	7.1678	7.41752	7.61739	7.18951	7.44269	6.95465	7.36946	7.3802	6.86522	7.09766	7.74871	7.5454	7.55032	7.43052	7.25307	7.31797	7.55661	7.29845
TPI1P2	6.78832	6.61753	6.99704	6.73657	6.62204	6.86424	6.88409	6.82201	6.82138	6.85222	6.7075	6.63359	6.69883	6.872	6.72742	6.59744	6.98603	6.68878	6.83317	6.74779	6.8188	6.83026
TPI1	9.50558	9.33906	9.13454	10.0412	9.82868	10.1184	8.65796	8.95858	9.08494	9.6016	9.06488	9.70529	9.84316	10.1318	7.78676	7.44949	7.48378	9.9895	9.68056	6.87483	9.19375	9.77747
TPH2	11.8179	11.6263	11.0971	11.9989	12.0739	12.6036	11.3145	12.4019	11.3121	12.1806	12.2689	11.8666	11.7542	12.3449	12.3005	9.73915	11.6299	12.5538	13.0857	8.38691	12.0025	12.4494
TPH1	7.00505	6.63814	7.00028	6.91824	6.82682	6.98611	6.64496	6.94953	6.62606	6.70315	6.73524	6.85711	6.70714	6.81273	6.7801	6.9925	6.87084	6.89001	6.74655	7.01133	6.87266	6.94505
TPGS2	8.32334	8.20478	8.28947	7.47293	7.30717	7.20601	8.7855	7.5526	8.21962	8.21282	7.81812	7.53385	7.56987	7.51691	7.62491	7.66305	7.52771	7.57525	7.21494	7.33177	7.40732	7.24897
TPGS1	7.21494	6.82701	6.9629	6.86495	6.9969	6.84657	6.83353	7.02952	7.11344	6.768	6.87499	6.83727	6.854	6.87432	6.73996	6.73873	6.73038	6.80774	6.88411	6.7515	6.82806	6.85951
TPD52L3	9.14571	8.94378	9.35493	8.51771	8.45732	8.48657	8.92318	8.99717	8.90589	9.21176	8.57106	9.02644	8.92304	8.27565	8.46593	9.0762	7.96256	8.34334	8.38681	8.1554	8.60879	8.2445
TPD52L2	6.91464	7.02234	7.3509	7.31105	7.0489	7.08477	7.27629	7.00104	7.08574	7.13805	7.25194	7.23151	7.21489	7.04601	7.38551	7.17074	7.1041	7.22496	7.12418	7.10919	7.17251	6.99701
TPD52L1	8.4478	8.80229	8.60291	9.91765	9.96283	9.54655	9.06019	9.91045	8.93864	8.90299	9.61783	10.1151	10.2405	9.68944	9.15508	9.64718	9.53432	9.05229	9.44247	9.31278	9.32413	9.37715
TPD52	6.98206	6.82326	6.82181	7.00289	7.00204	7.17699	6.88099	6.78717	7.04694	7.04885	6.97408	6.89704	6.846	6.89234	6.78386	6.72742	6.92308	6.96774	6.93129	6.77296	6.65643	6.8927
TPCN2	6.88435	6.88604	6.88466	6.77159	6.82594	6.92823	6.87499	6.92125	7.05113	7.03884	6.93724	6.92731	6.72701	7.11714	6.78803	6.74856	6.82007	6.71659	6.75859	6.70885	6.78073	6.7649
TPCN1	8.65784	9.55113	9.392	8.65796	9.52725	10.4127	8.89729	8.45735	9.11174	9.53615	8.57316	8.85844	8.74092	9.04556	8.02655	8.82341	9.25776	8.58038	9.01651	9.27744	9.16318	8.57926
TPBGL	7.00321	6.94938	7.09775	7.0208	6.95595	6.94503	7.23938	7.11898	6.8758	6.77323	7.0002	6.9674	7.06548	6.87071	7.23484	7.15618	7.38331	7.36633	7.29157	7.27052	7.52173	7.15147
TP73-AS1	8.79518	8.51306	7.72079	7.74407	7.47985	7.72735	9.82167	7.65284	8.68505	8.93951	8.12198	7.3408	7.67648	8.03544	7.47812	8.14015	7.18624	7.22172	6.85436	7.32624	7.41987	7.17366
TP73	6.73071	6.71369	6.98044	6.85744	6.78564	6.71855	6.96731	6.88907	7.09362	6.73612	6.80264	6.81704	6.68448	6.84981	6.83744	6.62599	6.65074	6.77655	6.67658	6.68321	6.73989	6.72701
TP63	7.101	7.0272	6.96885	7.14579	6.94875	6.98582	6.92921	6.88561	6.91444	7.0246	6.93435	7.25234	6.96289	7.12886	6.94825	7.11736	7.22346	7.22496	7.05968	7.06495	7.01643	7.10403
TP53TG5	7.38573	7.03252	7.52178	8.00235	8.04528	7.80384	6.87224	7.73307	7.13352	7.12327	7.56994	8.23359	7.83787	7.35635	7.54092	7.58325	7.40378	7.51435	7.43308	7.41071	7.40127	7.46794
TP53TG3D	6.947	7.35066	7.06667	7.16708	7.0278	7.56361	7.21036	7.23774	7.25896	6.7652	7.25013	7.17193	7.19596	7.00015	7.7116	7.46663	7.99929	7.62297	7.54193	7.43351	7.34323	7.50255
TP53TG1	6.82343	6.78239	6.85045	6.68356	6.92995	6.78949	6.82767	6.70324	6.53531	6.74367	6.78302	6.78558	6.91078	6.857	6.94233	6.89483	6.92098	6.92825	7.05968	6.85668	6.85349	6.88159
TP53RK	12.072	11.8325	11.3946	11.5612	11.8109	11.6299	11.62	11.6463	11.8714	11.5232	11.8137	11.8215	12.1283	11.8493	10.7797	11.0274	10.7026	10.7534	11.0521	10.4862	11.6843	11.1157
TP53INP2	7.03234	7.40214	6.85749	6.78178	6.99441	6.72178	7.01573	6.83983	6.90533	6.95151	6.81872	7.06414	6.86634	6.78616	6.76514	6.81184	6.66929	7.00083	6.91846	6.82368	6.90852	6.88367
TP53INP1	6.94224	6.83596	7.88199	7.60038	6.95149	7.19456	7.08501	7.55274	6.98876	7.04189	8.56883	8.21637	7.12475	7.06227	7.01003	6.91135	6.7959	7.11736	6.91216	6.9295	6.86424	7.08427
TP53I3	7.71717	7.5326	8.02381	7.16113	7.36808	7.41049	7.63553	7.23093	7.96363	7.83874	7.45467	7.20059	7.36399	7.39617	7.39328	7.59124	7.5098	7.57474	7.52086	7.66987	7.70154	7.38539
TP53I13	6.93705	6.85466	6.94236	6.90106	6.74693	6.73883	7.34856	7.0095	6.8758	6.88409	6.85045	6.89199	6.83842	6.77253	6.70963	6.6191	6.93404	6.81763	6.87074	6.87483	6.69145	6.86479
TP53I11	7.08597	6.88149	6.97459	7.32134	7.51742	7.43091	7.31569	6.96617	6.95551	6.87788	7.49905	7.54209	7.4912	7.50259	7.43355	7.46663	7.53611	7.50799	7.28026	7.3191	7.36143	7.26356
TP53BP2	6.83324	6.8436	6.88466	6.85118	6.87876	7.05635	6.75816	6.73219	6.8758	6.6437	6.74715	6.73645	6.86869	6.79831	6.98376	6.86372	6.89828	6.73055	7.03885	6.74934	7.06868	6.98418
TP53BP1	7.55077	7.36392	7.40311	7.47586	7.18044	7.34194	6.97446	7.39297	6.80218	6.9063	7.17296	7.50163	7.13165	7.13477	7.0665	7.00076	6.86438	7.16393	7.18149	6.82904	7.03602	7.06448
TP53AIP1	7.60759	7.28466	7.24255	8.63916	8.51866	8.56503	8.30996	8.64363	8.03958	7.06579	8.13323	8.64044	8.77105	8.49098	8.63314	8.56961	8.49366	8.31076	8.41373	8.45997	8.55213	8.4435
TP53	7.09617	7.7068	7.11913	7.23091	7.02177	6.9997	7.0551	7.17132	7.26361	7.15274	7.14579	7.28794	7.14579	7.10085	7.1141	7.17858	7.58881	7.34577	7.15495	7.55202	7.19455	7.14332
TOX4	6.92337	6.96844	7.00575	7.20721	6.86847	6.75764	7.07687	7.07356	7.05504	6.82201	7.10403	7.05881	7.11144	6.95229	7.02345	6.87292	7.05998	7.09678	7.01158	7.09335	7.0738	7.06277
TOX3	8.04365	7.99054	8.39325	7.77999	7.92613	7.95222	7.96769	7.97141	7.86576	7.9662	7.63387	7.79036	7.48294	7.99729	8.09609	7.95272	7.91584	7.76208	7.89139	7.98705	8.25975	7.89443
TOX2	7.07922	6.98206	6.86207	6.82394	6.89271	6.7067	7.09742	6.7617	6.90533	6.75822	6.7609	6.83911	6.80464	6.79959	6.73996	6.81729	6.84376	7.02177	6.92699	7.0368	6.94819	6.77847
TOX-DT	6.56262	6.86366	6.66288	6.8897	7.03473	6.82968	6.7609	6.70582	6.75168	6.66297	6.75594	6.73016	6.8165	6.85045	6.80994	7.13165	6.85498	6.76512	6.8105	6.96292	6.98072	7.0479
TOX	6.86571	6.76895	6.89959	6.72201	6.82138	6.78462	6.7966	6.91241	6.84647	6.79612	6.72688	6.887	6.78325	6.73939	6.65461	6.81913	6.75859	6.87005	6.85436	6.74573	6.92152	6.61459
TOR4A	7.06939	6.79204	6.95448	7.09474	6.74145	6.77918	6.85131	7.10417	7.01853	6.87529	7.03439	6.93258	6.85222	6.86017	7.19994	7.20612	7.01147	6.92696	6.89664	6.87051	7.06478	6.7462
TOR3A	7.47059	7.00308	6.87483	7.26275	7.06979	7.30963	6.85131	6.94726	6.79374	7.58249	7.47052	7.01834	7.14792	6.914	7.25445	6.82999	7.30117	6.92696	7.09198	7.00693	7.24859	7.28945
TOR2A	6.83125	6.78055	7.30847	6.84545	6.87274	6.80714	7.4657	7.01732	6.8758	6.98624	7.11833	6.85386	6.86422	6.88715	6.94638	6.79031	6.8868	6.97802	6.8145	6.9295	7.0738	6.74402
TOR1B	7.43101	7.59839	7.67897	7.37787	6.96948	7.04659	7.00813	7.49272	6.83558	7.51162	7.30303	7.37497	7.32684	7.35287	7.36805	7.10577	7.4775	7.20669	7.2449	7.43859	7.21593	7.24567
TOR1AIP2	10.4575	10.3701	10.6382	11.0789	10.6119	10.8282	10.4344	10.5964	10.5313	10.346	11.0658	10.4651	10.4555	10.5099	10.4542	10.5768	10.4202	10.8718	10.3998	10.6724	10.3498	10.9761
TOR1AIP1	9.80499	10.0286	9.71119	10.0398	9.44199	9.68384	9.04303	10.1306	9.48878	10.3099	9.40632	9.62166	9.69697	9.55982	9.52173	9.28626	9.0403	9.2942	8.90572	9.15649	9.50275	9.04179
TOR1A	6.70324	6.8792	6.89248	6.85118	6.90461	6.80786	6.82767	6.77259	7.08985	7.2668	6.89567	6.97782	6.82636	6.62756	6.78567	6.75776	6.72839	6.89001	6.73989	6.67546	6.63957	6.67745
TOPORS	7.88378	8.06963	7.89843	7.1695	7.49002	7.38391	8.41373	7.55534	8.32451	7.95745	7.37247	7.04798	7.15743	7.27581	7.744	8.05677	7.74685	7.43955	7.41791	7.76183	7.95656	7.4504
TOPBP1	6.78989	6.85927	6.63321	6.67266	7.00204	6.75218	6.84264	6.84198	7.0076	7.03884	7.04161	6.89704	6.8204	6.78865	6.87899	6.87292	6.74517	6.8574	6.75082	6.72017	6.72745	6.7679
TOPAZ1	6.87537	6.68963	6.89248	6.87278	6.76202	7.03602	6.75816	6.89944	6.90852	7.03514	6.8592	6.82191	6.80951	6.82053	6.8544	6.72742	6.95179	6.81346	6.69173	6.87266	6.71766	6.73893
TOP3B	8.72795	8.56685	8.61673	8.42807	9.05648	8.63337	7.95928	8.49702	8.15645	9.20944	8.76247	8.5674	8.6758	8.59755	8.34953	8.50323	8.52566	8.69512	8.82636	8.46054	8.86395	8.33381
TOP3A	9.13425	9.59801	8.37771	9.43946	10.0007	9.20988	8.53624	8.72755	9.03216	9.50838	9.16735	8.20208	8.91861	9.49751	8.43646	8.12338	10.4352	9.89137	9.39607	9.85406	7.92269	8.91987
[truncated: 17,131 more rows]
