# Supplementary material for: Predicting feature genes correlated with immune infiltration in patients with abdominal aortic aneurysm based on machine learning algorithms
Source: Sci Rep. 2024 Mar 2;14:5157. doi: 10.1038/s41598-024-55941-6 (PMC10908806; doi:10.1038/s41598-024-55941-6)
Supplement: Supplementary file 1 — Supplementary Information. [file 41598_2024_55941_MOESM1_ESM.zip › Supplementary File 2C The expression matrix of 63 AAA and 18 control samples from the metadata cohort.xlsx]

## Sheet: normalize
id	GSM1150703_Con	GSM1150704_Con	GSM1150705_Con	GSM1150706_Con	GSM1150707_Con	GSM1150708_Con	GSM1150709_Con	GSM1150710_Con	GSM1386841_Con	GSM1386842_Con	GSM1386843_Con	GSM1386844_Con	GSM1386845_Con	GSM1386846_Con	GSM1386847_Con	GSM1386848_Con	GSM1386849_Con	GSM1386850_Con	GSM1150689_AAA	GSM1150690_AAA	GSM1150691_AAA	GSM1150692_AAA	GSM1150693_AAA	GSM1150694_AAA	GSM1150695_AAA	GSM1150696_AAA	GSM1150697_AAA	GSM1150698_AAA	GSM1150699_AAA	GSM1150700_AAA	GSM1150701_AAA	GSM1150702_AAA	GSM1386783_AAA	GSM1386784_AAA	GSM1386785_AAA	GSM1386786_AAA	GSM1386787_AAA	GSM1386788_AAA	GSM1386789_AAA	GSM1386790_AAA	GSM1386791_AAA	GSM1386792_AAA	GSM1386793_AAA	GSM1386794_AAA	GSM1386795_AAA	GSM1386796_AAA	GSM1386797_AAA	GSM1386798_AAA	GSM1386799_AAA
ZZZ3	8.25922	8.13537	8.35327	8.13996	8.15952	8.374	7.89339	7.94758	8.02307	8.13026	8.30683	8.0915	8.18375	8.20381	8.25641	8.28983	8.42513	8.10729	8.3454	8.19564	8.23415	8.13221	8.36879	8.34531	8.37012	8.47681	8.15554	8.06754	7.79751	8.49806	8.24441	8.24238	7.95918	8.68096	8.10264	8.57925	8.21461	8.04053	8.09361	8.19918	8.16036	8.69961	8.27432	8.17991	6.67947	8.2047	7.86676	8.25433	8.42325
ZZEF1	8.05738	8.44864	8.36776	8.39072	8.33764	8.10595	8.09606	8.47548	8.10204	7.68552	7.93801	8.15034	7.91298	8.04138	8.23591	7.99245	7.8785	7.89759	8.27411	8.0699	8.43316	8.56691	8.56662	8.02218	8.46583	8.51815	7.84142	7.70167	8.54047	8.40528	8.46752	8.15425	7.74358	8.23493	8.02718	8.1019	8.15058	8.57874	8.3797	8.85922	8.39782	8.60285	8.38375	8.28984	8.96654	8.60363	9.03702	8.34451	8.15749
ZYX	10.5807	11.2538	10.6452	10.7761	10.9653	10.6401	11.0166	10.5987	11.2617	11.3955	10.9099	11.2086	10.4264	10.9921	11.0371	10.7683	11.0204	10.7177	11.3792	11.2324	11.4094	10.5309	10.4321	10.5412	12.0291	10.3073	11.7411	11.3328	10.5406	10.621	10.6531	10.3593	11.5216	10.9674	11.0575	10.2969	10.8037	11.225	11.0309	11.4483	11.6954	11.5313	10.4774	11.0859	11.0582	11.372	11.3634	10.7445	10.5793
ZYG11B	9.69082	9.63725	9.32094	8.52119	9.22188	8.92995	9.33171	9.29074	9.23049	9.55309	9.29743	9.53422	9.60909	9.72413	9.3101	9.58731	9.45819	9.45494	9.34101	9.48665	9.13864	8.56667	8.94277	8.82175	9.78481	9.47821	9.18195	8.5968	9.07532	9.0139	9.34813	9.0755	10.0102	9.52824	9.83822	9.50371	9.2392	8.83525	9.18811	9.07342	9.02185	9.14902	8.46536	9.10982	7.5248	9.21939	8.09431	9.33568	9.42233
ZYG11A	6.5868	6.39387	6.7066	6.68458	6.76166	6.4955	6.60037	6.48859	6.77895	6.45019	6.7809	6.57437	6.64141	6.5748	6.81066	6.58937	6.55607	6.58051	6.55543	6.73266	6.73817	6.83524	6.75627	6.68025	6.86776	6.57626	6.78418	6.54506	6.51069	6.65282	6.6019	6.80531	6.76272	6.75088	7.00661	6.50307	6.71892	6.5864	6.45332	6.51281	6.62821	6.67509	6.70456	6.63262	6.64651	6.51704	6.63	6.5222	6.54165
ZXDC	7.98581	8.12025	7.43731	7.01295	7.40178	7.66225	7.59089	6.98987	7.47571	7.88709	7.35701	7.84779	7.32844	7.61621	7.84367	7.4323	7.56673	7.49577	7.88685	7.92874	7.12481	6.97711	6.96224	7.34052	8.45298	7.29219	8.1101	7.11552	7.30333	7.0278	7.23387	6.94271	8.20573	7.76026	8.25616	7.8688	8.14886	7.11778	7.32568	6.74256	7.33479	7.22174	7.2791	7.2034	6.74893	7.69294	7.14466	7.07392	6.82548
ZXDB	7.34154	7.12305	7.15194	6.92957	6.83714	7.26595	7.27631	7.03906	7.19934	7.09197	7.07422	6.87603	7.22312	7.05692	6.67358	7.23112	7.27869	7.0506	6.79689	6.67069	7.00669	6.87709	6.80532	6.56849	7.22118	7.31972	6.74258	7.27202	6.79748	6.99216	6.91054	6.9021	7.17302	7.16581	7.27764	7.13224	7.41221	6.85991	6.88142	6.94068	7.00748	6.84617	6.91397	7.10574	6.68985	6.68882	6.63769	7.1028	6.6935
ZXDA	7.38124	7.43076	7.13282	7.30156	7.45986	7.26798	7.81875	7.25658	7.76141	7.9614	7.71031	7.35057	7.7794	7.73841	7.59763	7.93795	8.14295	7.77026	8.2475	7.78448	8.19959	7.92266	7.79414	7.66166	7.72233	7.52413	7.77007	8.01878	7.62873	7.9531	8.06586	7.40401	7.8457	7.7929	8.16443	7.80528	7.69538	7.48108	7.51456	7.83422	7.76839	7.39529	7.28562	7.63944	7.11476	7.3708	7.17226	7.68429	7.67824
ZWINT	7.01288	6.94096	7.48538	7.54656	7.31722	7.41101	7.17881	7.27944	7.24252	7.14818	7.47098	7.74806	7.39377	7.44537	7.49432	7.32644	7.19888	7.43415	7.51265	7.41606	7.9591	8.16899	7.52934	7.65852	7.30098	7.37736	7.06902	7.81011	8.06707	7.67109	7.78256	7.73407	7.30874	7.73444	7.13821	7.59597	7.39717	7.60123	7.2323	7.32769	7.2625	7.92396	8.12844	7.6605	7.37657	7.53511	7.41509	7.16424	7.35501
ZWILCH	8.95381	9.11437	8.83177	8.87315	9.14246	8.83289	9.30663	9.12608	8.40675	8.55133	8.44821	8.49106	8.30448	8.45866	8.64429	8.28558	8.38115	8.40493	7.75221	8.02341	7.77003	8.47328	8.5932	8.35	8.6634	8.46733	8.43944	8.19517	8.72437	8.43835	8.69803	8.51411	9.2037	9.32248	9.07278	9.06762	8.84596	8.41019	8.43805	7.9372	8.22848	8.74797	8.82171	8.42033	7.62747	8.41767	8.49811	8.36383	8.46019
ZW10	7.87109	8.54629	7.96129	7.90122	7.94537	8.19069	8.00261	7.68962	8.63547	8.7831	8.688	8.688	8.53922	8.68534	8.60698	8.46155	8.70115	8.50233	8.4029	8.04683	8.00612	7.7195	8.20946	8.06652	7.66009	8.02946	8.98049	7.73975	8.03176	7.94159	7.82337	7.90307	7.73146	8.53426	7.97218	8.39869	8.2479	7.82376	7.86892	7.90559	7.82814	8.05822	7.9607	7.86278	8.49822	7.71754	8.02699	7.32988	7.43517
ZUP1	8.09397	8.35417	8.46325	8.19468	8.44022	8.36488	7.89485	8.36304	7.73205	8.02374	8.03125	8.09954	7.90551	7.82552	8.13606	7.76013	8.17442	7.87474	7.97493	8.01469	8.34982	7.94886	7.9514	7.74776	8.57874	8.13726	8.48067	7.95968	8.0244	7.9807	7.92889	7.66745	8.28425	8.30146	8.08601	8.35158	8.08126	7.88711	7.87526	7.77329	7.8479	8.09253	8.29517	7.99857	8.54792	8.04721	8.59448	8.14458	8.11877
ZSWIM8	10.0724	10.3504	10.4296	9.91184	10.1192	10.4244	10.1736	10.4558	10.3198	10.3475	9.33773	10.7223	9.98869	10.3261	10.5193	9.66297	10.1269	9.76541	9.04275	9.02803	9.01371	9.74018	9.69207	9.50451	10.3133	9.5471	9.71892	9.21978	9.63323	9.65341	9.74808	9.54051	9.63604	9.33877	9.65692	8.77326	9.24306	10.1039	10.1659	9.96768	9.99254	9.91142	9.80657	9.94572	10.29	10.0845	10.4427	9.75352	9.751
ZSWIM6	8.75844	8.58793	8.895	8.67595	8.94081	8.41965	8.2745	8.57207	8.06198	8.48938	8.18777	8.48277	8.42217	8.25234	8.44731	8.54941	8.18206	8.46574	8.52502	8.64373	8.34948	8.53148	9.12356	8.39461	8.24788	8.27852	7.83933	8.9594	8.42982	8.24624	8.7714	8.2573	9.39351	8.40161	9.06212	8.72443	8.42178	8.03344	8.03527	8.06198	8.22584	8.48151	8.40369	8.62589	8.02938	8.58177	8.84563	9.08598	8.19633
ZSWIM5	7.51102	7.66949	7.77485	7.59543	7.70895	7.67282	7.76605	7.5614	7.6302	8.31333	7.55012	7.51985	7.63235	7.57406	7.48031	7.62658	7.51635	7.30434	7.1517	7.39352	7.38411	7.42126	7.61982	7.62523	6.67546	7.21998	6.79284	7.64306	7.29885	7.39101	7.73006	7.39072	7.36173	7.30498	7.22817	7.53069	7.39849	7.33487	7.62762	8.14898	7.41088	7.45589	7.30931	7.3877	7.08753	7.61768	7.34897	7.4116	7.52355
ZSWIM4	9.57806	9.56879	9.70556	9.47629	9.5723	9.54879	8.94254	9.53471	8.48245	8.54081	9.12949	9.89082	8.61269	8.67589	9.26809	8.6836	8.489	8.9124	9.90851	10.1392	10.0198	8.38542	8.65045	8.8796	10.2983	8.96565	9.99633	9.47094	9.87564	8.72785	8.79473	8.92904	9.42228	9.06053	8.82826	9.13316	9.3827	10.0436	9.8084	9.11673	9.99967	9.8336	9.18966	9.4429	10.6563	9.91958	10.126	9.82811	9.32725
ZSWIM3	7.25494	7.58198	7.26531	7.33148	7.44348	7.38888	7.32021	7.26106	7.26548	7.34555	6.96925	7.21635	7.3698	7.22172	7.46036	7.22936	7.3421	7.15348	7.06043	7.47888	6.76024	7.00632	7.32048	7.16365	7.22718	7.37414	6.80048	7.10285	7.11625	7.24983	7.30862	7.27299	7.65652	7.26414	7.44228	7.20054	7.00007	7.12915	7.1311	7.55486	7.21058	7.19276	7.24017	7.21926	7.46453	6.93373	7.09444	6.978	7.4994
ZSWIM2	6.92432	7.04853	7.04538	6.83542	6.75804	6.90634	6.84793	6.9108	6.6403	6.8414	6.8666	6.81803	6.70749	6.88155	6.67493	6.79666	6.84519	6.8018	6.91662	6.7775	6.70943	6.70451	6.89351	6.78379	7.12502	6.78427	6.4979	7.26634	6.9602	6.57452	6.54901	6.67643	6.67149	6.60582	6.78599	6.74596	6.61246	6.95709	6.88436	7.12549	6.9303	6.97565	6.81183	6.83482	6.9294	6.99079	6.94303	6.83005	6.98203
ZSWIM1	8.5546	8.35661	8.47549	8.33709	8.4277	8.50353	8.34476	8.45338	8.27021	8.68432	8.19206	8.42291	8.60825	8.45622	8.51522	8.66212	8.25965	8.56984	7.60771	7.90521	7.73557	8.19656	7.87081	8.0976	7.61883	8.00026	8.5013	7.45191	7.66169	7.9814	8.00355	8.1583	8.3009	8.32852	8.39236	8.11382	8.00005	7.96488	8.27276	8.17506	7.8847	8.03992	7.95786	7.77263	6.63301	8.32822	7.83924	7.82942	8.06358
ZSCAN9	7.53634	7.63749	7.46533	7.7394	7.4954	7.26489	7.69524	7.48515	7.15935	7.28189	7.48234	7.37007	7.60307	7.2796	7.43313	7.3902	7.2392	7.24947	7.74729	7.77562	7.57286	7.55317	7.36304	7.37605	7.5254	7.31294	7.47958	7.25364	7.43251	7.07114	7.38626	7.07737	7.83491	7.6751	7.6364	7.46421	7.57528	7.62015	7.61476	7.51452	7.63509	7.78397	7.52983	7.61353	7.01246	6.94179	7.49826	7.22096	7.40814
ZSCAN5B	6.98064	6.8833	6.93717	6.96666	6.94712	7.10834	7.01962	7.21777	6.71223	6.98442	6.7602	6.60295	6.92292	6.79683	6.91281	7.02335	6.98501	6.78678	6.61029	6.77485	6.69387	6.8098	6.8681	6.83378	6.94088	6.92389	6.50702	6.71631	6.86896	6.85417	6.74633	7.08865	6.90335	6.59256	6.85508	6.63353	6.60489	6.80244	7.25782	7.10706	6.89579	6.89593	6.94725	7.01162	7.04812	6.89958	7.04477	6.76558	7.17265
ZSCAN5A	6.85394	7.03142	6.93724	7.15003	6.72665	7.28418	7.14661	6.95012	7.11247	7.13773	7.03355	7.37211	7.02056	7.17901	7.28583	7.09903	7.22886	7.122	6.89937	7.02324	7.09594	6.94732	7.31869	7.00404	6.73243	6.93346	6.90853	7.15989	6.78721	7.42997	6.7919	6.97818	7.01729	7.29254	6.93757	7.0348	7.08607	6.75593	6.89138	6.92372	6.94685	7.17085	6.88131	7.16326	6.44022	6.97077	6.6753	7.00218	6.75227
ZSCAN4	6.6349	7.14411	6.81033	6.8007	6.70196	6.81027	6.93062	6.81027	6.65287	6.591	6.67422	6.66541	6.56751	6.82152	6.71726	6.64101	6.75739	6.65927	6.70564	6.79094	6.59401	6.75799	6.62577	6.68047	6.81558	6.58346	6.5759	6.47934	6.58803	6.59915	6.63084	6.53093	6.97615	6.78652	6.86995	6.51064	6.78705	6.87509	6.70231	6.58565	6.73223	6.59461	6.72087	6.69402	6.69563	6.66061	6.65013	6.65559	6.74647
ZSCAN32	7.61014	7.63149	7.66657	7.59941	7.77187	7.48107	8.0009	7.91801	7.95994	8.32495	7.88247	7.75032	7.63977	7.86593	7.89888	7.86407	8.24166	7.93855	7.85542	7.78466	7.99141	7.38329	7.45634	7.97628	7.73668	7.51449	7.79962	7.39869	7.48073	7.55305	7.45847	7.50554	7.25274	7.98196	8.05598	7.74729	7.48703	7.5499	7.72644	7.77734	7.57633	7.55506	7.76308	7.63477	7.07985	7.68332	7.72102	7.27927	7.67947
ZSCAN31	8.09185	8.32326	7.50367	7.90707	7.94375	7.86995	8.07816	7.79509	8.32644	8.66953	8.17569	7.74923	7.99191	8.13251	8.04267	8.20766	8.46522	8.03491	7.65997	7.75517	7.52513	7.2702	7.54086	7.682	7.94058	8.1642	8.76632	7.73972	7.29542	8.01568	7.66879	7.35052	7.43533	7.59583	7.66374	7.78505	7.75478	7.51172	7.7195	8.52276	7.93566	7.64118	7.30943	7.75017	7.17037	7.60212	7.34905	8.16308	8.7776
ZSCAN29	8.08188	7.46222	8.64576	8.51836	8.22751	8.70625	7.70505	8.44445	7.74954	8.19214	7.65799	8.06666	8.10154	8.00924	8.3925	7.91892	7.89096	7.88936	7.58428	7.86221	7.07773	7.61393	8.46704	8.35749	7.31283	8.0514	7.31635	7.78057	8.01769	7.95399	8.00549	8.21707	7.60232	8.69382	7.26109	7.99445	7.6186	7.43283	7.86673	7.9071	7.8211	7.61769	8.16524	8.18553	7.81618	7.73214	8.50026	8.41136	7.6373
ZSCAN26	8.56664	8.75624	8.32363	7.66995	8.19302	8.20453	8.17836	7.84159	8.23943	8.57232	7.97081	8.02897	8.46738	8.02049	8.20312	8.29018	7.89978	8.03933	8.18005	7.94096	8.52695	7.70471	7.70355	7.63181	8.57573	7.43454	8.5805	8.10717	8.10643	7.6708	7.98141	7.58405	7.94602	8.55815	8.39813	8.52474	8.16942	7.95194	8.04885	8.64255	8.28659	8.21018	8.01267	8.1099	8.72292	8.20877	7.69434	7.71073	8.44566
ZSCAN25	7.09179	7.69004	7.23666	7.69548	7.67359	7.55689	7.61156	7.96255	8.00293	7.68224	7.69517	7.83482	7.73494	7.88249	7.6883	7.73437	7.6913	7.67526	8.07723	7.69933	8.01895	7.73469	7.81577	7.58022	8.05801	8.05082	7.81113	7.81776	7.53503	7.85745	7.85599	7.81577	7.43984	7.46461	7.51517	7.64214	7.56684	7.9774	7.94091	7.71751	7.811	7.95781	7.75762	7.8554	8.89893	7.79681	7.54787	7.87943	7.81324
ZSCAN22	6.96367	7.31013	7.21994	6.98488	7.22252	7.11313	7.09283	7.28092	7.42789	7.4335	7.22503	7.31432	7.31595	7.1738	7.28778	7.23237	7.23807	7.19112	6.68658	7.00811	6.51255	7.14794	7.46072	7.24722	6.87359	7.27329	7.35662	6.90674	7.06111	7.11707	7.24085	6.79635	7.03887	7.0838	6.95434	7.27091	7.00309	7.0407	6.91733	7.0156	7.16223	7.16445	7.07993	7.02357	6.97866	7.0865	6.90184	6.80661	6.86677
ZSCAN21	7.48508	7.683	7.96637	7.6167	7.76658	7.52588	7.30452	7.6373	8.21599	8.35026	7.96983	8.04362	7.94877	7.77096	8.14116	7.97222	8.1924	7.74388	7.1183	7.1437	8.362	7.89099	7.76169	7.74227	8.69571	7.86536	7.38972	7.83632	7.97354	7.83557	8.0554	7.96314	7.83716	7.75071	7.71015	7.78167	7.90641	7.76581	7.86259	7.8642	7.70387	7.83472	7.29575	7.72093	6.98185	7.46875	8.36947	7.45557	7.99929
ZSCAN20	6.83193	6.79394	6.71444	6.73378	6.76637	6.77615	6.96826	6.72436	6.87356	7.01404	6.95032	7.04408	6.94824	6.74575	6.77564	6.82692	6.91339	6.73119	6.80666	6.952	6.49286	6.92846	6.86592	7.03552	6.78449	6.72139	6.97447	6.83881	6.7572	6.82382	6.85425	7.16768	6.78834	6.9197	6.74276	6.79189	6.73962	6.79149	6.9833	6.7385	6.6895	6.70296	6.8402	6.9015	6.92016	6.78961	6.66603	6.83426	6.75374
ZSCAN2	7.39052	7.26418	7.80292	7.62577	7.45368	7.37642	7.30677	7.44796	7.75763	7.78542	7.601	7.5871	7.85404	7.4847	7.8018	7.75395	7.46703	7.59476	6.99498	7.00973	7.33333	7.49992	7.61581	7.79769	7.00003	7.69072	7.32867	7.54683	7.1648	7.52926	7.15704	7.34593	7.37008	7.65593	7.72757	7.54474	7.23152	7.40434	7.68275	7.41118	7.36533	7.41298	7.35021	7.20413	6.87794	7.26478	7.50289	7.07086	7.4512
ZSCAN18	10.7469	10.9854	10.9375	10.5477	10.6975	10.8087	10.0781	10.2255	10.2796	10.2808	9.77059	9.68122	10.1619	9.75179	9.50243	10.1333	10.1993	9.61725	9.60802	9.59831	10.0249	10.1923	10.058	9.86858	10.0138	9.79036	9.87411	9.31086	9.72467	9.79165	10.1468	9.66465	10.528	10.2911	10.7637	9.73365	10.0846	10.6281	10.4065	10.8554	10.2367	9.77486	9.60431	9.98333	8.84667	9.89173	9.438	10.3757	10.8406
ZSCAN16	7.88929	7.68282	7.7226	7.97793	7.51862	7.95218	7.76117	7.59409	8.06617	8.16727	7.85695	7.95516	7.75851	7.87549	8.0835	7.88118	8.21148	7.85291	8.16555	7.75654	7.93133	7.69317	8.14475	7.88768	6.99675	7.95558	6.91247	7.71785	7.6966	7.80883	7.59323	7.60363	7.60963	7.90001	7.99282	7.9715	7.76051	7.46244	7.70572	7.8601	7.59174	7.7277	7.88685	7.68003	7.04881	7.6968	7.1587	7.29016	7.60095
ZSCAN12	7.01756	7.14887	6.87803	6.85985	7.1048	7.01521	6.81391	6.98243	6.98828	7.08321	6.93896	6.76159	7.02028	6.91336	6.6573	7.00665	6.99655	7.07104	6.81306	6.81291	7.0565	7.05759	7.04758	7.11099	6.90594	6.95475	6.73335	6.65069	6.93457	7.08479	7.11931	6.86438	6.98399	6.91523	6.81544	6.8868	6.78547	6.91297	7.20592	6.85874	6.89525	6.99901	7.30466	7.0717	7.2127	6.74409	7.03739	6.99479	7.36767
ZSCAN10	6.75454	6.63708	6.6007	6.66779	6.64696	6.65436	6.68141	6.69175	6.86024	6.57611	6.54075	6.74999	6.70417	6.84156	6.70887	6.56496	6.57134	6.77742	6.89477	6.74908	6.92118	6.58388	6.52849	6.55385	7.04889	6.5029	6.90374	7.0672	6.62971	6.69548	6.63543	6.58494	6.70227	6.83186	6.79318	6.90303	6.88028	6.54252	6.76557	6.8033	6.60675	6.7785	6.55676	6.48423	6.70058	6.58831	6.69883	6.52519	6.56466
ZSCAN1	7.70057	7.75327	7.76265	7.51963	7.15423	7.87265	7.70832	7.75365	7.82474	7.42173	7.31096	7.81873	7.38246	7.41874	7.94409	7.62488	7.49481	7.87928	8.00507	8.55508	8.00021	7.44436	7.08807	7.26683	8.16432	7.18749	8.35988	8.20611	7.77167	7.01349	7.15209	7.76807	7.5046	8.22454	7.91418	8.12641	8.04457	7.61162	7.65909	7.73306	7.54851	7.59505	7.47187	7.40227	7.44719	7.33416	7.56166	7.36432	7.52003
ZRSR2	8.51579	8.67221	8.52887	8.47112	8.5628	8.36898	8.31991	8.79921	8.72425	8.52082	8.77849	8.63368	8.31322	8.37565	9.006	8.18287	8.06743	8.41848	8.64147	8.70175	8.88891	8.6118	8.72191	8.88064	8.86873	8.50228	8.53273	8.73501	8.6323	9.04438	8.47533	8.36596	8.35647	8.39058	8.81801	8.55223	8.38382	8.90976	8.8097	8.54805	8.94096	8.74619	8.49693	8.09963	9.07107	9.25725	9.31737	8.03995	8.8663
ZRANB3	8.06324	8.41354	8.00504	8.15565	8.05765	8.11065	8.32864	8.03322	8.02494	7.91566	7.90661	7.96673	7.92626	7.83478	8.08105	7.9095	7.76775	8.06597	8.05405	7.7532	7.79803	8.13135	8.23789	8.11065	8.69343	8.04811	8.13135	7.68897	7.95716	8.06886	8.1568	8.05647	7.96196	8.01821	8.14632	8.13642	7.9083	8.06576	8.15892	8.57593	8.02559	8.01893	7.89162	7.76661	8.16741	8.05051	7.99949	8.01415	8.20869
ZRANB2	9.5784	9.46241	9.56707	9.43032	9.30736	9.30898	9.31666	9.49967	9.50973	9.81643	9.26647	9.23544	9.58874	9.62622	9.09397	9.69725	9.65796	9.17223	9.38088	9.6971	9.00678	9.57546	9.84504	9.43673	9.22586	9.27803	9.22519	9.29989	9.25481	9.3247	9.3401	9.53975	8.97639	9.46794	9.31016	9.75856	9.48161	9.30494	9.18519	9.95322	9.38532	9.62312	9.93999	9.47253	6.53418	9.26723	8.45317	9.68405	9.24596
ZRANB1	8.14059	8.28446	8.52133	8.43896	7.76986	8.14917	8.25391	7.64447	7.93973	7.99658	8.26497	8.11122	8.58684	8.25747	7.90108	8.67974	8.59032	8.58937	8.50447	8.04069	8.17784	8.58876	8.46659	8.42877	6.96857	8.17126	7.4785	8.23391	7.78838	8.53264	8.36433	8.03653	7.44831	7.84028	7.73843	7.74251	8.00658	7.67479	8.05818	8.60589	7.99014	7.80692	7.93263	8.23661	8.55483	8.35327	7.48754	7.91786	8.431
ZPR1	7.25596	7.47183	7.37915	7.30703	7.4379	7.50908	7.12413	7.38141	7.79706	7.83343	8.17393	7.83915	7.85149	7.8943	7.85082	7.69819	8.28038	7.87965	7.95762	7.73178	7.69141	7.18186	7.29784	7.08303	7.74604	7.26975	7.50371	8.28992	7.71764	7.14833	7.14816	7.1994	7.05364	7.5988	6.79111	7.55924	7.52244	7.41799	7.12767	7.25284	7.33117	7.5283	7.4414	7.42271	6.91978	7.08566	7.40053	7.40521	6.9835
ZPLD1	6.76717	6.81445	6.53294	6.88536	6.90881	6.76121	6.83476	6.67906	6.7171	6.57723	6.81996	6.67143	6.72294	6.58403	6.72227	6.69936	6.81401	6.73496	6.64842	6.71079	7.48071	6.84136	6.8439	6.75866	6.92736	6.93951	6.90461	6.81405	6.92059	6.84056	6.73855	6.8798	6.57897	6.97582	7.3297	6.78205	6.76199	6.71932	6.87592	6.89529	7.06579	6.69104	7.00726	6.73051	7.11419	6.95347	7.1657	6.90185	7.0505
ZPBP2	7.35994	7.43083	7.3105	7.78257	7.19328	7.48981	7.04664	7.05881	7.24387	7.23762	7.31647	7.38637	7.38915	7.62081	7.07183	7.45734	7.39549	7.75148	7.13071	7.74906	7.15672	8.07546	7.86991	7.7571	7.41869	7.99357	7.53217	7.44776	7.49702	7.98691	7.80648	7.87953	7.53808	7.44803	7.46561	7.42153	7.3909	7.6328	7.34126	7.92638	7.54425	7.57984	7.42389	7.62035	7.17511	7.55472	7.75525	7.87381	7.61274
ZPBP	6.77553	6.59214	6.58	6.41617	6.63897	6.61612	6.606	6.64993	6.55351	6.53288	6.89369	6.62728	6.68295	6.61949	6.73628	6.45477	6.55893	6.67554	6.64238	6.81743	6.73025	6.75643	6.62062	6.59961	6.89933	6.52951	6.70407	6.65072	6.53272	6.72604	6.57955	6.83971	6.6231	6.69257	6.7344	6.57878	6.76868	6.50597	6.61965	6.70378	6.65852	6.77117	6.65513	6.62943	6.7758	6.66189	6.66588	6.5973	6.63556
ZP4	6.59966	6.5701	6.57281	6.47349	6.56434	6.48586	6.55003	6.77077	6.62377	6.61436	6.71766	6.61029	6.75025	6.7443	6.61368	6.67823	6.73776	6.52137	6.75592	6.61001	6.57994	6.74149	6.6494	6.73848	6.74699	6.64726	6.69678	6.84668	6.65561	6.76517	6.6602	6.52214	6.51527	6.47265	6.63821	6.90171	6.8113	6.56645	6.69371	6.80223	6.58623	6.68981	6.44456	6.55641	6.5023	6.71165	6.46309	6.52239	6.59439
ZP3	7.94682	8.08047	7.78658	7.6196	7.70455	7.89957	8.22602	7.92808	7.78193	7.62347	8.03602	7.68131	7.78442	7.9402	7.80569	7.81262	7.71743	7.56127	7.02742	7.32284	7.13101	7.79072	8.06255	7.68779	7.87451	7.76686	7.91395	7.66101	7.8112	7.78452	7.878	7.67631	7.55235	7.60931	7.54865	7.33087	7.69649	8.0594	7.82254	7.93634	7.95385	7.66639	7.58675	7.95192	7.62483	7.97099	7.86405	7.67542	7.8259
ZP2	8.00389	7.70071	7.64462	7.51338	7.49567	7.4673	7.81879	7.53215	7.45336	7.4025	7.03144	7.39076	7.57277	7.3836	7.36604	7.38457	7.32268	7.12827	7.32174	7.32275	7.29921	7.0179	7.36347	7.35086	7.42489	6.38558	7.72997	7.61132	7.5203	7.02704	7.19581	7.21965	7.18316	7.34786	7.1524	7.21976	7.60766	7.26542	7.35522	7.13584	7.28718	7.24728	7.65732	7.34164	7.5394	7.17843	7.24139	7.22142	7.38342
ZP1	7.3299	7.26145	6.69265	7.99321	7.78284	6.93981	7.58505	8.0768	7.81567	7.83935	7.94013	7.74971	7.76414	7.82473	8.14363	8.10984	8.03755	8.13298	8.51088	8.32453	8.6887	8.28697	8.61908	8.439	7.88816	7.90641	8.13197	8.59151	8.07406	7.86429	8.25197	8.1296	8.3625	7.97261	8.7647	8.32764	7.82663	7.59005	7.92096	7.70212	7.73134	7.78703	7.67896	8.00256	7.86384	7.80592	8.17249	7.92779	7.6731
ZNRF4	6.53615	6.68513	6.77557	6.64868	6.58632	6.66172	6.55342	6.53329	6.67585	6.64498	6.76755	6.7084	6.69253	6.50685	6.50049	6.77347	6.58163	6.68943	6.8624	6.55251	6.47914	6.81318	6.74699	6.64947	6.65981	6.68184	6.91015	6.53951	6.72432	7.01375	6.7976	6.69294	6.76513	6.83952	6.75099	6.82786	6.58943	6.73188	6.71435	6.63225	6.61569	6.65853	6.62718	6.54667	6.64091	6.55002	6.57959	6.68798	6.6805
ZNRF3	6.98916	6.96872	7.02267	7.14751	7.14911	7.00791	6.90547	6.90139	7.12376	7.6988	7.38908	7.03296	7.11441	7.49083	6.85406	7.42999	7.24486	7.25979	7.12686	7.43642	7.10775	7.06551	6.76724	6.89587	7.69034	7.01708	7.32312	6.97078	7.17714	7.21933	7.07794	7.0823	7.33226	7.00782	7.1616	6.97633	7.16461	7.03238	6.88187	7.52966	7.27439	7.04396	6.82135	7.10362	6.60395	6.75938	6.70064	7.3433	7.54581
ZNRF2P1	8.35576	8.40049	8.18971	8.35923	8.26997	8.33671	8.49462	8.26088	7.81065	8.04837	7.72659	7.86656	7.91136	8.10937	8.47961	7.95022	8.20657	7.67466	7.4742	7.6336	7.56356	8.08863	8.33575	8.1065	7.03151	8.3083	7.48527	7.54534	8.18971	8.34851	8.19418	8.09146	7.96455	7.90459	7.46793	7.84612	8.03131	7.90435	7.74563	7.89663	8.08264	7.88077	8.24009	8.19031	8.2184	7.88537	8.06758	7.9056	7.85128
ZNRF2	7.63203	7.84597	7.80003	7.65254	7.5086	7.89673	7.65254	7.68311	7.6266	7.56497	7.40897	7.7987	7.78129	7.74043	7.78175	7.6676	7.50298	7.67719	6.91399	6.72193	6.71243	7.60571	7.501	7.74312	7.07012	7.50409	7.125	6.34611	7.38065	7.39435	7.1341	7.43035	7.4192	7.67704	6.96791	7.98273	7.53596	6.97532	7.18342	6.99406	7.211	7.29643	7.52783	7.19126	6.94038	7.14692	7.14502	7.22925	7.00352
ZNRF1	6.88436	6.96942	6.88614	6.8147	6.80838	6.71174	6.98005	6.75954	6.86989	6.82985	6.67815	6.73871	6.95169	6.85321	6.76219	6.59515	6.80192	6.67569	6.77737	6.92202	6.69594	6.65602	6.64022	6.95064	6.61991	6.58089	6.78322	6.9882	6.71068	6.78308	6.6797	6.82142	6.85442	6.88899	6.86327	6.56797	6.92197	6.73601	6.75232	6.74671	6.5525	6.85646	6.73627	6.46358	7.15433	6.74647	6.76208	6.71294	6.70605
ZNRD1	8.20377	8.00459	8.13289	8.41845	8.5375	7.85938	8.81869	8.25326	8.37769	8.59891	8.23511	8.00487	8.31172	8.2302	8.22078	8.14513	8.43886	8.32771	8.50039	7.94115	8.26637	8.12912	8.77123	8.63978	8.18022	8.08808	8.50346	7.98995	8.04833	8.05621	8.03517	8.3418	8.65979	8.17985	8.35844	7.86948	8.18063	8.36585	8.2574	7.78816	8.29616	7.97333	8.29805	8.20936	8.20586	8.45693	8.34206	8.11216	7.75493
ZNHIT6	8.32005	8.64907	8.04062	8.19895	8.24781	8.27131	8.62658	8.27791	8.38218	8.40692	8.58304	7.91626	8.38261	8.27665	8.11771	8.24478	8.63608	8.26757	8.23199	9.91864	8.16222	8.02524	8.10601	8.61638	7.80004	7.96979	8.60181	8.373	8.17979	8.00343	8.57252	9.29556	9.2933	8.6026	9.46862	8.71878	8.62124	7.9382	8.28474	8.22926	8.3208	8.35134	8.43792	8.29147	6.64041	8.51822	7.29612	8.22688	8.3326
ZNHIT3	9.16701	9.25724	9.33614	9.30788	9.43334	9.85922	9.58722	9.31968	9.65356	9.74703	9.19522	9.19121	9.55701	9.48255	9.37024	9.50815	9.59858	9.37639	8.92314	9.44387	8.86213	8.6833	9.07574	8.88012	9.29855	8.9623	9.90956	9.55313	8.93657	8.84896	8.84338	8.81375	9.61953	9.58173	9.76682	9.63624	9.61953	8.85449	9.08083	9.07241	8.95935	8.95127	9.30451	8.88511	8.697	8.99779	8.75221	8.75349	9.21357
ZNHIT2	7.4445	7.62335	7.36917	7.43032	7.25737	7.43915	7.49335	7.52338	8.3207	8.25755	7.68765	8.2007	7.85003	8.0784	8.36536	7.87701	8.14023	7.73146	8.31064	8.15029	8.32804	7.64981	7.87606	7.64032	7.7877	7.74849	7.97771	8.5006	7.63036	7.63736	7.76985	7.52831	7.49832	7.74369	8.08038	7.48118	7.44263	7.54671	7.53875	7.81138	7.67846	7.67995	7.81095	7.48442	7.66031	7.64695	7.59341	7.39526	7.93464
ZNHIT1	8.91437	8.61112	8.94473	9.69091	9.22072	8.46717	8.62222	8.94821	9.67773	9.86453	9.60059	9.4234	9.40007	9.23002	9.54472	9.35338	9.67965	9.44461	8.69034	8.44571	8.70869	9.06186	9.51692	9.16999	8.91552	9.01181	8.60486	8.88295	8.69603	8.96812	9.06943	9.17696	9.42558	8.39284	8.76802	8.09665	8.55713	8.8412	9.01267	9.17101	8.70958	8.70619	8.77781	8.75972	9.5373	8.88453	9.34817	8.33693	9.08173
ZNFX1	8.84322	9.01957	8.85241	8.79926	8.98172	8.75082	8.75646	9.15999	8.31115	7.74914	8.39765	8.28957	8.55887	8.13105	8.11553	8.28247	7.89971	7.94344	8.28158	8.01299	8.55616	8.14623	8.20552	8.30896	8.19608	8.06671	8.148	8.2064	8.12496	7.98579	8.13343	8.33011	8.84741	8.74841	8.91817	8.80926	8.98761	8.72391	8.39269	8.16483	8.19665	8.26066	8.38835	8.53725	8.12619	8.34733	8.77372	8.84242	8.18814
ZNF99	8.08258	8.1748	7.87943	8.05543	7.98173	7.98825	8.16379	7.94253	8.12427	8.08875	8.10879	8.21629	8.1126	8.22023	8.23821	8.15423	8.06414	8.30784	8.47858	8.55419	8.49747	8.14854	8.01394	8.25887	7.88386	8.31332	8.24808	8.49593	8.17755	8.12809	8.25377	8.07345	7.54618	8.05909	8.00468	8.10364	8.21051	8.1863	8.55751	8.40162	7.84788	8.05581	8.24877	8.14737	8.44906	8.11193	8.11953	7.89947	8.20364
ZNF98	7.23206	7.26331	7.17235	6.94437	7.08172	7.29302	7.14142	7.00531	6.98768	7.01624	7.00393	6.93853	6.97657	6.9484	7.0032	6.86671	7.30517	7.09166	6.72612	6.75772	6.56393	6.8764	7.00095	6.87902	6.91464	6.94561	6.65718	6.89131	6.81746	6.79324	6.91285	6.81568	6.60701	7.02891	6.80962	6.92439	6.73224	6.67469	7.01754	6.65521	6.81321	7.34782	6.69796	6.77995	6.99168	7.12063	7.01329	6.97663	6.94349
ZNF93	7.86323	8.38097	7.76537	7.71339	8.09564	7.93193	8.71793	7.99324	7.89436	7.7865	7.99416	8.27105	8.02095	8.00977	8.14138	7.89346	8.14541	7.80185	7.90617	9.03977	8.24958	8.1482	8.69717	8.15923	8.04643	8.51393	8.41921	7.88571	8.30209	8.37262	8.81749	7.98658	8.87446	8.64441	8.50807	8.87825	8.80971	7.93446	7.86766	8.0669	7.95057	8.26068	8.01213	7.90371	7.927	7.93141	8.1356	7.93028	8.00428
ZNF92	7.1166	7.15796	7.12667	6.9766	7.08381	7.38563	7.21091	7.39136	6.76072	6.73119	7.07258	6.98573	7.02574	7.07224	6.96897	7.04025	6.96669	7.00587	6.63848	6.74991	6.83784	7.11419	7.28773	7.38542	6.72121	7.41047	6.82377	6.50692	7.17389	7.19055	7.19286	7.26767	7.02281	7.17851	7.12042	7.17044	7.14759	6.96325	7.04432	7.06627	7.10938	7.00349	7.17672	7.05412	8.39424	7.00234	7.55412	6.95714	6.91226
ZNF91	7.54988	7.81429	7.81435	7.59936	7.75787	7.54713	7.7001	7.83444	8.1393	7.57234	8.22831	7.88312	8.06261	7.71607	7.94978	7.74108	8.02724	8.21662	8.47336	8.28844	8.57619	8.17305	7.30641	7.27717	7.87546	7.59343	7.61183	7.35605	8.25448	7.84807	7.88791	7.65474	7.15505	7.81162	7.18951	8.03366	7.40368	7.44569	7.70707	7.74471	7.3388	7.36026	8.20193	7.95954	6.89515	7.88029	7.00248	8.15831	8.41974
ZNF90	7.81254	8.07839	7.68157	7.76724	8.01262	7.40606	7.8213	7.32987	7.0681	7.48797	7.83759	7.50722	7.67231	7.48458	7.52253	7.62321	7.48885	7.4533	6.85811	7.03665	7.2435	7.39856	7.68069	7.48976	7.39509	7.4925	7.27447	7.18494	7.79903	7.35475	7.75637	7.3665	7.33865	7.12116	7.78446	7.4196	7.16303	7.50775	7.82143	8.01735	7.4875	7.72153	7.64877	7.20342	7.52191	7.14799	7.73537	7.44335	7.77311
ZNF890P	7.89084	7.68349	8.24304	7.62656	8.0813	8.25226	7.51426	7.74791	7.51513	7.75049	8.04249	7.6222	7.87695	7.94536	7.50396	7.72973	7.62213	7.65008	8.37683	7.9201	8.25565	7.43844	7.48031	7.34246	8.65877	7.27542	8.69648	8.14958	7.39665	7.36736	7.38835	7.45098	7.73345	7.66223	6.97344	8.02031	7.56236	7.85318	7.97512	7.82191	7.72354	7.51237	7.98457	8.08975	8.06621	8.054	7.90217	7.83597	8.30225
ZNF883	6.5385	6.98354	6.69451	6.80962	6.6814	6.83099	6.63917	6.79435	6.48885	6.63133	6.69816	6.64438	6.70327	6.80987	6.78126	6.84872	6.53044	6.63215	6.72666	6.72176	6.62893	6.76109	6.85577	6.8961	6.51421	6.99267	6.71091	6.53754	6.79218	6.93957	6.97515	6.92241	7.034	6.75803	7.00231	6.45254	6.8144	6.68537	6.65717	7.01471	6.79786	6.8944	6.7734	6.76009	6.93916	6.73114	6.66931	6.9009	6.7995
ZNF876P	7.66657	7.77652	7.77969	7.68679	7.76435	7.79381	7.52092	7.64492	6.99003	7.3738	7.17898	6.77765	7.33648	6.96801	7.16051	7.43476	7.10782	7.3181	6.87246	7.05193	6.99163	7.06129	7.03319	6.93783	7.62598	7.39807	7.40752	6.98203	7.0368	6.77132	6.84359	6.97039	7.63405	7.06602	7.54523	6.90874	7.08482	7.18708	7.46233	7.17517	7.45644	7.53545	7.19171	7.22587	7.46148	7.3594	7.27829	7.45541	7.40856
ZNF865	6.90169	7.01251	6.87475	6.85189	6.91586	7.04579	6.89095	6.91852	6.90123	6.79353	6.86393	6.82413	6.81517	6.89527	6.78518	6.92398	7.02529	6.97408	6.78787	6.58916	6.83772	6.84543	7.21937	7.07301	7.27129	6.85404	7.05438	6.60708	6.97165	6.93823	7.10268	6.79916	6.98794	6.92119	7.28449	6.88291	6.95903	6.82739	6.61268	7.20581	6.89228	6.93692	6.99384	6.88056	7.24915	6.97776	7.12912	6.93455	6.98372
ZNF862	6.68705	6.7855	6.73376	7.0008	6.78586	6.76216	6.74993	6.92363	6.75656	6.6361	6.97833	6.95878	6.65289	6.89422	6.77232	6.89908	6.62904	6.71558	6.78735	6.79941	7.25233	6.72392	6.65631	6.73578	7.38181	6.78229	6.8829	7.239	6.63483	6.70723	6.74026	6.80418	6.5482	6.74361	6.96153	6.46248	6.63889	6.69291	6.97635	6.97816	6.94566	6.94079	7.05438	6.77169	7.06668	6.9349	7.04927	7.05805	7.27309
ZNF850	7.60011	7.34042	6.48339	7.45562	7.68124	6.83375	7.89398	7.99176	7.64997	7.93273	7.75354	7.78744	7.51498	7.40501	7.84231	7.53009	7.62362	7.47009	7.98156	7.9324	8.36323	7.86265	7.51505	7.32263	7.68079	7.6612	7.88631	8.15484	7.74988	8.27457	8.06019	7.91001	7.59976	7.42737	7.7129	7.31482	7.52626	7.82822	7.5008	7.79618	7.70905	7.55719	7.58688	7.5219	8.75545	7.64164	8.47074	7.9245	7.97247
ZNF85	6.71665	6.52759	6.69939	6.77526	6.69586	6.97628	6.76406	6.84821	6.95278	6.85835	6.73901	7.02503	6.78216	6.91031	7.08033	6.86693	6.94523	6.96813	6.66314	7.14997	6.61538	7.13359	7.25333	7.2272	6.76361	7.04367	6.62935	7.01708	6.89543	7.06668	6.91732	6.8734	6.99719	6.99678	6.99449	7.18001	6.78691	6.89227	6.88088	6.70845	6.6364	6.82154	6.70575	6.65197	6.6623	7.00006	6.72975	6.72733	6.64193
ZNF847P	6.95562	6.91989	6.81008	7.03989	6.70343	7.14947	7.11572	6.94974	6.99527	6.81918	6.92923	6.99804	6.91715	6.93241	7.01167	6.92357	7.12623	6.98545	6.88287	7.06526	6.96637	6.96123	7.26168	6.75245	6.7969	7.24153	6.80017	6.94449	7.0484	7.08028	7.16589	7.13179	6.62748	6.80346	7.02304	6.91601	6.85735	7.23463	7.12702	7.46026	7.02941	7.22239	7.12454	7.02777	7.03634	6.90702	7.07873	7.15371	7.21521
ZNF846	7.04811	6.92213	6.95918	6.60618	6.82342	6.60713	6.99224	6.85068	6.56074	6.87249	6.6245	6.87647	6.78223	6.63006	6.84282	6.74442	6.742	6.80606	6.66667	6.80452	6.72396	6.76359	7.09115	6.92166	6.74864	6.68072	6.96751	6.74774	6.74362	6.9178	6.97775	6.98764	6.84131	6.83731	7.08083	6.67058	6.62842	6.68175	6.75523	6.739	6.86709	6.61689	6.98316	7.08228	7.23267	6.92637	6.95121	6.81438	7.10757
ZNF843	6.97776	6.68483	6.87214	6.83023	6.81516	6.855	6.84044	6.78903	6.65713	6.75992	6.77287	6.53489	6.79537	6.90247	6.80937	6.89943	6.77241	6.7171	6.94419	6.81915	6.52929	6.64235	6.81444	6.90218	6.83587	6.65955	6.95477	6.62687	6.75842	6.69823	6.71493	6.7593	6.73031	6.76096	7.08554	6.53489	6.72782	6.69043	7.00288	6.69629	6.75757	6.77333	6.58951	6.82616	6.76758	6.86332	7.00254	6.85715	6.85835
ZNF841	7.29405	7.1883	7.15776	7.03507	7.11006	7.09078	7.14131	6.99789	7.13299	7.15376	6.97677	7.22418	7.12592	7.00748	7.02831	6.99458	7.06919	7.1367	7.22515	6.95393	7.19075	7.04154	7.23818	7.13817	7.12176	6.96	7.14663	7.90548	7.15693	7.10909	7.12877	7.13737	7.50126	7.1397	7.15487	7.01222	7.21237	7.35985	6.91237	6.86439	7.26057	7.07848	6.86847	7.01853	7.34673	7.07482	7.50446	7.23632	7.08654
ZNF839	8.18978	7.7033	7.90291	7.89233	8.04748	7.81121	7.86436	7.86361	7.81346	7.78125	7.75663	7.98796	7.73618	7.76998	8.01127	7.58767	7.64977	7.63078	8.12043	7.72657	8.15947	8.05975	7.91875	8.22633	8.47379	8.31402	8.2525	8.30283	7.98291	7.71814	8.05198	8.35861	8.06144	8.22976	8.1626	8.5331	7.43982	8.27534	8.24595	8.05199	7.88412	7.96428	8.06855	7.96028	7.69922	8.43486	8.14398	7.81773	8.12198
ZNF835	7.25597	6.96176	6.95756	7.1947	7.11879	6.96279	7.10724	7.11668	6.83252	6.79553	6.90029	7.15865	6.98028	7.0123	6.89792	7.30166	6.82254	7.06949	7.65901	7.46793	7.50285	6.85339	6.7279	6.68354	7.70214	7.0923	7.34528	7.4429	6.86277	6.72139	6.8513	7.12424	7.01159	7.22794	7.12732	6.99512	7.04638	7.13562	7.06916	7.39304	6.859	6.92858	7.2004	7.12821	7.58645	7.6268	7.12731	7.05992	7.4873
ZNF833P	6.67829	6.84791	6.81799	6.97974	6.75476	6.75309	6.83614	6.98381	6.8836	6.75502	6.73255	6.60388	6.74951	6.90204	6.88244	6.82577	6.75778	6.71075	6.62755	6.81633	6.67241	6.7019	6.66162	6.82563	6.66221	6.8732	6.92402	6.57071	6.68996	6.65402	6.73615	6.70207	7.00689	7.07381	6.74264	6.7257	6.93683	6.71298	6.82939	6.66992	6.80247	6.62109	6.55154	6.59649	6.78365	6.58059	6.64464	6.61267	6.66542
ZNF831	7.93229	7.54219	6.48943	7.36286	6.89107	7.28275	7.44454	7.56812	7.44886	7.30541	7.26691	7.59604	7.76827	7.53254	8.01734	7.51433	7.63769	7.79314	8.84248	9.17707	8.01457	9.40119	7.838	8.90423	8.21015	8.62316	8.05026	8.99625	8.90204	9.69749	8.56072	9.30024	7.60427	7.85127	9.44891	9.13893	7.97387	7.89568	7.56847	7.49362	7.79703	8.08722	9.5144	8.15377	8.34996	9.12114	7.52494	7.78192	8.1825
ZNF830	9.07432	9.48619	8.94793	8.29305	8.70161	9.2306	8.74703	8.74616	8.78184	8.82337	8.40906	8.12956	9.00607	8.6823	8.59198	8.88761	9.08281	8.6151	8.48301	8.37724	8.2759	7.99374	8.45217	8.53238	8.8136	8.53104	8.11637	8.25725	8.32317	8.12478	8.17322	8.33119	8.38565	8.52301	8.58356	8.67304	8.42998	8.30566	8.50062	8.71511	8.17471	8.54578	8.792	8.70759	7.87051	8.38699	7.85364	8.67891	8.71696
ZNF83	7.67304	7.60255	7.40214	8.61845	8.56631	7.62301	8.49006	8.69354	7.68227	7.96298	7.95138	8.06069	8.12203	8.00174	7.75337	8.36046	7.72656	8.11866	8.2602	7.7279	8.69964	8.24598	8.68372	8.91309	7.87481	8.62073	8.40094	8.38342	7.73281	8.70597	8.56981	9.18528	8.37037	8.05713	8.68301	8.50205	8.32095	8.26658	8.43303	8.3195	8.6519	8.25058	8.56402	8.47813	6.5276	7.34283	7.61711	8.43915	7.74573
ZNF829	7.7511	7.40092	7.67727	7.54216	7.57744	7.62085	7.59308	7.48765	7.48815	7.62406	7.72442	7.65803	7.68403	7.51124	7.11504	7.5331	7.56877	7.42688	8.04636	7.8208	8.12266	7.40009	7.17195	7.45945	7.88421	7.97671	7.94843	7.98587	7.32622	7.20728	7.33673	7.5617	7.79339	7.40819	7.47803	7.52944	7.57325	7.57224	7.41884	7.75798	7.72055	7.33912	7.91053	7.6444	7.8068	7.65559	7.62741	7.49972	7.92846
ZNF827	7.93005	7.13813	8.11603	8.26195	7.96579	7.80808	7.4425	7.97502	8.6676	9.13035	8.02923	8.70166	8.38488	8.45872	8.34572	8.68481	7.96838	8.61802	8.79837	9.57441	8.40165	8.89959	8.82966	8.25341	8.58991	8.26549	8.9767	8.90856	8.84214	8.33863	8.41179	8.47042	8.3493	8.11463	8.45586	7.83346	8.07314	8.5927	9.07385	8.91093	8.65544	8.44067	8.21521	7.90277	7.35167	9.01199	7.04451	7.91616	8.17397
ZNF823	7.75104	7.40051	7.90825	7.54188	7.47649	7.84207	7.84322	7.61136	8.01849	8.27383	7.94558	8.26394	7.83123	8.00166	8.40176	7.86591	7.97778	7.8192	7.29315	7.78201	7.30645	8.1384	8.33836	7.30533	7.58367	7.86698	7.40667	7.49232	7.88394	7.78756	7.69035	7.78195	7.75516	7.61265	7.31351	7.67723	7.42339	7.40755	8.05676	8.28276	7.88819	7.86093	7.67019	7.65032	7.16798	7.60874	7.57107	7.60715	7.90246
ZNF821	7.91708	7.48171	7.95486	8.07329	7.92871	7.7194	8.01363	7.41451	8.05445	8.12601	7.94652	8.09611	7.72019	7.78125	7.97072	7.87387	7.8462	7.76382	8.35175	8.33358	8.5906	8.03219	7.75424	8.17864	8.3632	7.99579	8.01255	7.98129	8.28875	7.82632	7.91805	7.89492	8.17166	7.94652	8.66506	8.04945	8.10981	7.76707	8.04512	8.40276	7.89856	7.59192	7.8649	7.52474	8.11446	8.39342	7.94544	7.79279	8.26517
ZNF816	7.55326	7.65708	7.32221	7.8316	7.80084	7.60978	7.74563	7.6913	7.60328	7.9491	7.53619	7.77853	8.10135	7.78354	7.98238	7.91025	7.66939	7.9474	7.5471	7.57313	7.4414	7.59234	7.87109	7.56813	7.94388	7.44796	7.34446	7.96786	7.66575	7.28422	7.72245	7.85719	7.82242	7.67029	8.30793	7.72604	7.19331	7.34412	7.71531	7.5889	7.53063	7.56422	7.68787	7.3823	6.86593	7.6609	7.37129	7.10763	7.28114
ZNF815P	6.92106	6.94365	7.2615	6.95831	6.94962	6.69694	7.0777	6.65477	6.86864	6.96393	6.76336	7.09759	6.90831	6.66962	6.98224	6.83121	6.93666	6.93608	7.08583	6.85567	6.99965	7.22501	6.92073	7.08131	7.16828	6.85007	7.24131	7.07484	7.13154	6.93112	7.18157	7.19887	6.89297	6.88584	6.87173	7.20516	6.68815	7.17487	7.03492	6.99772	6.87452	6.92847	7.26981	6.89774	7.26142	7.53456	7.39109	6.94182	6.75662
ZNF814	7.67834	7.28088	7.64596	7.43087	7.55182	7.64299	7.54014	7.52529	7.44066	7.51398	7.77611	7.70636	7.56101	7.52412	7.64137	7.22464	7.54302	7.81375	8.0002	8.24263	8.05795	7.33973	7.54833	7.38943	8.21232	7.43439	7.98314	7.87312	8.05878	7.56227	7.75509	7.28215	8.30601	7.66871	8.26509	7.59152	7.51642	7.75756	7.52419	7.49395	7.45862	7.48405	7.592	7.68783	8.42943	7.33502	7.89872	7.46238	7.52828
ZNF813	6.91935	7.15388	6.94518	6.73417	7.04246	6.93091	7.14463	7.10848	7.02652	7.06992	7.22187	6.90626	7.05368	6.9626	6.83858	6.96433	6.98555	7.11761	6.78972	7.07866	6.85654	6.95422	6.87235	7.12379	6.78972	6.79676	6.95712	6.82813	7.18295	7.12823	7.24422	6.90868	6.81235	7.05339	6.80426	6.91898	6.85168	7.18728	6.79971	6.66385	6.82975	7.02062	6.93882	6.96027	7.63733	7.06491	7.22987	6.8696	7.47335
ZNF812P	6.88524	6.69327	7.80122	7.98458	7.56654	7.75867	6.61228	7.42418	7.17471	7.34516	7.30151	7.13053	7.47339	7.3376	7.63738	6.93543	6.99843	7.08164	7.54846	8.00364	6.85264	7.96096	8.54589	8.62159	6.69865	7.31586	7.38154	7.95924	7.30873	7.16594	6.90269	7.70967	7.97453	7.61599	7.8071	7.02623	7.27788	7.45846	7.60032	7.51035	7.53477	7.52998	7.36428	7.59797	8.56784	7.37111	7.767	7.31367	7.55195
ZNF81	6.92868	6.87293	6.8996	6.82385	6.77549	6.54236	6.77434	6.77067	6.77928	6.73532	6.69197	6.92738	6.73487	6.70768	6.82658	6.66614	6.64747	6.66146	6.63758	6.74476	6.80291	6.79982	6.63473	6.93841	6.81681	6.76148	6.48304	6.6906	6.70697	6.88265	6.95286	6.54761	6.72046	6.9146	7.08509	6.82095	6.71049	6.71225	6.68033	6.6313	6.64322	6.64748	6.81441	6.63988	6.64474	6.57236	6.61709	6.69087	6.71647
ZNF805	8.60314	8.67036	8.71572	8.61058	8.53435	8.81685	8.45672	8.55972	8.40707	8.5391	8.07267	8.43538	8.49386	8.13557	8.44778	8.25444	8.54178	8.30767	7.5508	7.99193	7.57144	8.22582	8.53526	8.37891	8.33125	8.08787	8.41472	7.99623	7.84302	7.82851	7.8369	8.1546	8.09197	8.43306	7.87178	8.34959	8.70581	8.38686	8.44536	8.2884	8.44579	8.31125	8.23683	8.3203	7.95535	7.73852	7.67241	7.99091	7.53601
ZNF804B	7.01889	6.87279	6.70866	6.96153	6.89483	6.83476	6.87547	6.66472	6.93703	7.11466	7.03811	7.01066	7.06188	7.08035	6.79078	6.98023	6.73387	6.77104	7.21925	7.30199	7.43001	6.78768	6.71336	6.59952	7.40643	7.21169	7.26202	6.88035	6.75857	6.81432	6.90873	6.98901	7.45496	6.61308	7.17222	7.19262	7.04858	6.95754	6.89765	6.88992	6.76722	6.70112	6.93289	7.0003	6.81779	6.85056	6.91044	6.75121	6.863
ZNF804A	6.82763	6.94474	7.24216	6.77402	6.88877	7.10709	7.00995	6.87798	6.72065	6.63665	6.79447	6.89282	6.88772	6.75996	7.00271	6.86275	6.76185	6.62525	6.70075	6.97749	7.06279	6.85143	6.66904	6.69145	6.97367	6.76866	6.78756	6.93363	6.93475	6.64728	6.96595	6.89738	6.83897	6.83419	6.84403	6.87587	6.77684	6.78669	6.93002	6.83695	7.1385	6.89123	6.86614	6.80907	7.15674	6.78849	7.13514	6.96021	6.71112
ZNF800	7.55119	7.46656	7.29761	7.4378	7.54572	7.45	7.59194	7.75644	7.63956	7.78285	7.76985	7.5721	7.93411	7.81762	7.58193	7.88753	8.13792	7.96686	7.45516	8.05939	7.5785	7.96229	7.74542	7.87288	7.39454	7.91227	7.37199	7.60237	8.69973	7.9716	7.92389	7.80131	7.90972	8.00507	8.11871	8.18559	7.93475	7.3767	7.2339	7.21108	7.29821	7.49219	7.9748	7.60537	6.5128	7.54587	7.15671	7.65401	6.9771
ZNF80	6.9978	7.11852	6.91368	7.25208	6.94142	7.10795	7.04656	7.29708	6.8887	7.04552	6.944	6.96593	6.91096	6.98317	7.00079	6.93922	6.86722	7.01481	6.86356	6.90944	7.02916	7.45144	7.18129	7.226	6.96495	6.8299	6.90124	6.97149	7.34379	6.98079	7.07552	7.19872	7.06458	6.98502	7.29981	7.27488	6.75412	7.12257	7.04441	7.00046	6.95871	6.95428	7.35814	7.03181	8.12405	7.1688	7.12493	6.90169	7.38643
ZNF8	6.93041	7.02042	6.81461	7.03161	6.96884	6.97371	7.05738	6.99121	7.03451	7.18675	6.761	6.91099	6.87649	7.00334	7.02945	6.85926	7.00885	7.04111	7.11933	6.87828	7.08673	6.68543	6.84343	6.97661	6.70026	6.80007	7.02265	7.04092	7.03554	6.86324	6.96643	6.91001	6.83644	6.87259	7.25519	6.91135	6.96783	6.93674	6.97745	6.77061	6.79199	7.0024	6.98418	7.03376	6.91749	6.80264	7.05835	6.76837	7.10615
ZNF793	6.7964	6.86432	6.90214	6.86339	6.87971	6.8059	6.48856	6.79769	6.91648	6.84138	6.89525	6.8091	6.85524	6.99442	6.9991	7.09199	6.79325	6.84159	6.60368	7.17363	6.87339	6.66978	6.94266	6.70526	6.79941	6.64616	6.63302	7.00412	6.80316	6.61619	6.68795	6.90767	6.94656	6.93918	6.71211	6.79707	6.87636	6.67518	6.72931	6.7813	6.72296	6.86178	6.73528	6.7348	6.76748	6.8101	6.74267	6.61163	6.76185
ZNF792	7.24531	7.35567	7.45716	7.36739	7.14201	7.80631	7.15194	7.32096	7.34316	7.30174	7.25718	7.20235	7.40161	7.31185	7.39121	7.23879	7.35797	7.38271	6.89469	6.97793	7.13765	7.1751	7.37092	7.03568	7.19296	7.26267	7.51186	7.33901	7.15908	7.31156	7.00488	7.33911	7.34178	7.27038	7.63163	7.32079	7.10742	7.00835	7.54378	6.98801	7.35632	7.28641	7.49612	7.01345	6.877	7.55652	6.73834	6.80059	7.07072
ZNF791	9.86028	9.6243	8.861	9.15216	9.22255	9.12653	9.47835	9.08318	9.6211	9.49572	9.1992	8.95315	9.41603	9.0534	9.08021	9.36728	9.49744	9.55717	9.07678	8.74746	8.8665	8.28668	8.54727	8.68947	8.49003	9.2339	8.47313	8.45938	8.74039	8.43715	8.2299	8.76181	8.18472	8.98075	8.1866	9.25501	9.2945	8.76206	8.37628	8.87323	8.67646	8.67734	8.89137	8.52741	8.78785	8.62294	7.98634	8.59955	8.92267
ZNF790	6.86615	6.80985	7.01176	6.75582	6.83748	7.08567	6.77057	7.05683	6.79984	7.04082	7.05682	6.99708	6.94549	7.04655	6.83351	6.90763	6.99193	6.86701	6.66959	6.93114	6.51928	6.86264	7.40826	6.94831	6.60821	6.99123	6.66536	6.81238	7.02576	6.77845	7.11846	7.02088	6.8622	6.75054	6.98078	6.56688	6.7887	6.81431	6.77626	7.6299	7.04056	6.70765	6.86936	7.0732	7.15295	6.90217	6.77522	6.89116	7.03146
ZNF79	6.73458	6.75567	7.03357	6.56621	6.69869	6.68437	6.69131	6.46622	7.13276	7.2741	6.94775	7.07101	7.15272	7.0311	7.4469	7.08995	7.19298	6.96953	6.853	7.1105	6.83768	6.836	6.87861	7.05342	7.2348	6.90892	6.79866	7.12397	6.94752	7.05873	6.77163	6.86404	6.89161	7.04131	7.00571	6.93803	6.96699	6.63781	6.69177	6.69096	7.06142	6.88392	6.70816	6.73209	6.7368	6.90026	6.68783	6.54479	6.70164
ZNF789	7.49876	7.31292	7.64181	7.53128	7.42017	7.57703	7.39791	7.54834	7.25224	7.3347	7.08716	7.75478	7.40778	7.29031	7.32589	7.27289	7.14565	7.04839	8.1825	7.34401	8.0673	7.30411	7.39176	7.34778	7.56136	7.27061	7.9276	7.25153	7.49638	7.42855	7.11861	7.26877	7.36835	7.69478	7.57579	7.85875	7.28156	7.49076	7.50856	7.60167	7.34644	7.70004	7.67158	7.46974	6.87775	7.63018	7.76226	7.35348	7.02963
ZNF787	8.45922	8.65225	8.68281	8.31959	8.21652	8.68668	8.28067	8.33752	7.95217	7.95847	8.2449	8.19256	7.94607	8.12898	8.09319	8.02895	7.91205	8.08739	7.99312	7.88267	7.98637	8.19535	8.2619	8.39326	8.2578	8.52549	8.15059	7.87917	8.58096	8.2	8.32608	8.18204	8.78171	8.21764	8.47231	8.15078	8.07603	8.26735	8.20542	7.97948	8.16253	8.31502	7.8266	8.00827	8.83404	8.80363	9.12452	8.22953	8.08662
ZNF786	9.05198	9.8277	9.71927	9.39013	9.22495	9.52247	9.46852	9.28826	8.79946	8.80913	9.74755	9.93286	8.94395	9.87496	9.11585	9.1131	8.10966	9.52622	9.36919	9.80127	9.97934	9.57795	9.4686	8.90814	9.61413	9.53955	10.4556	9.7757	9.55204	9.33565	9.50103	9.55237	8.50411	9.25078	8.96788	9.19668	9.2623	10.1722	9.89757	9.97759	9.39784	9.59576	9.45389	9.28788	10.6183	10.3598	9.71868	9.38189	10.1193
ZNF785	7.39966	7.08327	7.135	7.42808	7.33549	7.16434	6.86875	7.26898	7.08038	7.12415	7.16721	7.15052	7.14909	6.99861	7.01	6.93547	7.05148	6.99031	6.93176	6.84127	6.97474	6.97183	7.21337	7.16937	6.99872	7.10578	6.84746	6.85992	7.01067	6.91434	7.05193	6.86216	6.71438	6.96052	7.10711	6.88033	6.88695	7.07146	6.9958	7.43255	6.81463	6.98403	7.03942	6.97884	8.08534	7.01129	6.98392	7.25504	6.86928
ZNF784	7.38086	7.31049	6.68318	7.27855	7.34225	7.47324	7.08287	7.5065	7.32697	7.50797	7.29654	7.66491	7.0876	7.49889	7.34754	7.31184	7.30921	7.02496	7.17265	7.38517	7.78629	7.0231	6.9954	7.11128	7.46053	7.20153	7.04974	7.56768	7.17182	6.98478	7.17491	6.98332	7.03853	6.88665	7.00578	6.85476	6.91036	7.29787	7.26605	7.42004	7.09792	7.2331	7.13533	7.06807	8.15639	7.4218	7.67001	7.15407	7.28942
ZNF782	7.02068	7.01323	7.00756	6.94417	6.9367	7.0945	7.05881	6.74675	7.07231	7.04546	6.61474	6.96946	7.01576	6.87688	6.67957	7.08034	7.02664	7.04342	6.8751	6.63919	6.80793	7.01641	6.97264	7.0819	6.90071	6.77897	6.63266	6.64856	6.95692	6.94281	6.95367	6.76854	6.8416	6.88717	6.80033	7.00544	7.02361	7.01879	6.90961	6.90401	6.9496	6.97272	7.00532	6.89871	6.99054	6.8802	6.75074	6.90934	6.86944
ZNF781	7.18207	7.54647	6.94808	7.28095	7.20088	7.09363	7.34605	6.97434	7.33706	7.66729	7.29085	7.17062	7.38225	7.43317	7.24414	7.54141	7.35691	7.27471	7.70005	7.66063	7.58588	7.08921	7.05478	7.14522	8.09485	7.19542	8.03343	7.59862	7.00542	7.23771	7.11749	7.02567	6.9782	7.26729	7.22626	7.34843	7.10327	7.18474	7.01074	7.29857	7.57761	7.49542	7.22605	7.17987	7.97267	7.07224	6.96163	7.39623	7.20503
ZNF780B	7.42599	7.33467	7.33615	7.27322	7.18256	7.59652	7.10062	7.25479	7.10694	7.11341	7.06318	7.12277	7.29281	7.23367	7.02324	7.28932	6.99635	7.1604	7.45491	7.5545	7.13971	7.38012	7.15529	7.02737	7.31137	6.97107	7.35716	7.20316	7.18557	6.79729	6.87767	7.35847	6.90393	7.13135	7.22056	7.10592	7.15461	7.49366	7.1051	7.42463	7.13238	7.31102	7.57786	7.16001	8.03433	7.27062	7.10329	7.15307	7.52946
ZNF780A	6.64691	6.65679	6.47545	6.68293	6.76301	6.67427	6.64991	6.59739	6.87119	6.79986	6.80708	6.93799	6.80413	6.81553	6.94772	6.63213	6.63201	6.6722	7.04448	7.02708	6.92724	6.72647	6.73608	6.8163	6.81419	6.73891	7.07133	6.67444	6.70576	6.97775	6.76314	6.68922	6.89654	6.73443	6.97302	6.87876	6.67948	6.55639	6.69109	6.76369	6.70249	6.82291	6.65935	6.54941	6.68867	6.60912	6.69669	6.60244	6.66739
ZNF778	8.45308	8.54491	8.64701	8.36173	8.53214	8.53214	8.11144	8.53548	7.89361	7.82735	8.06307	8.1408	7.96529	8.0364	7.83854	8.21426	7.88105	7.6651	7.92112	7.50931	7.69543	8.10258	8.04883	7.90957	7.42567	7.67245	8.07584	7.08276	8.03046	8.25897	8.25447	8.00952	8.27126	7.8628	7.85342	8.08056	7.69869	8.57557	7.89732	8.69398	7.8928	8.11854	8.42714	8.13257	8.1477	8.78083	8.12008	8.14591	7.90001
ZNF777	7.0501	6.95103	7.363	7.18105	7.33095	7.0882	6.96643	7.07751	7.18703	7.22377	7.36247	7.20615	7.42084	7.38848	7.17786	7.45956	7.333	7.23461	7.84262	7.14744	6.84961	7.09466	7.0703	7.25485	7.59853	6.95949	7.39372	7.23297	7.12997	7.34697	7.0501	7.29233	6.93216	6.90579	6.97164	7.03566	7.03036	7.47477	6.96503	7.63359	7.37053	7.27466	6.82274	7.27049	7.47685	7.20698	7.49323	7.45974	7.16774
ZNF776	7.12206	7.06307	7.09642	6.79148	7.07767	6.79007	6.78318	6.97256	7.16399	6.93592	6.85765	6.91641	6.96801	7.02068	7.10185	7.02715	6.89351	7.04763	7.14587	6.91005	6.94735	7.5045	7.24392	7.07211	7.17999	7.2189	7.4053	6.59047	7.03146	6.94946	6.96414	7.31678	6.93565	7.48757	6.77555	7.41965	7.11387	6.96283	6.95817	6.8672	7.12948	7.02118	6.99477	6.91176	6.83387	7.08042	6.87984	6.79573	6.81994
ZNF775	7.07856	6.95342	7.28504	7.11647	7.27927	7.13459	7.1171	7.06001	7.56927	7.31449	7.18847	7.45364	7.09261	7.11812	7.70331	7.10133	7.23047	7.02757	7.19031	7.12946	7.73134	7.4023	7.25321	7.37225	7.43654	7.27672	7.7753	7.91189	7.23163	7.44328	7.01568	7.26597	7.20233	7.03117	7.58987	6.94517	6.87303	7.29267	7.51444	7.51471	7.26837	7.32998	7.21658	7.20617	8.27337	7.42301	7.56306	7.13314	7.99705
ZNF774	7.00391	7.05669	7.06134	7.10099	7.00119	7.16517	7.15101	7.05937	6.99413	6.85864	7.02105	7.13745	6.867	7.12365	7.07174	6.87405	7.15627	7.08995	6.62831	6.7544	6.49433	7.08757	7.47109	7.21809	6.60683	7.23381	6.88455	7.14593	7.20341	7.1877	6.83912	7.42346	6.73309	7.16078	6.59838	6.78659	7.10871	6.99268	7.24239	7.15865	7.05464	7.29115	7.06757	6.77966	7.77509	7.04103	6.84213	7.02658	6.93808
ZNF773	7.8815	7.82502	7.60572	7.60073	7.92324	7.73936	7.72981	7.64311	7.8457	7.87989	7.82648	8.01889	7.68188	7.85295	7.84997	7.60925	7.66225	7.91508	7.49265	8.09731	8.23557	7.97826	7.83254	7.71468	7.7651	7.8461	7.4244	7.52935	7.8271	7.7617	7.70163	7.54014	7.88295	7.93212	8.06184	7.85884	7.94158	7.95711	7.55785	7.56977	7.36766	7.41534	7.53909	7.44665	8.3226	8.10545	7.48635	7.07464	7.95274
ZNF772	7.40887	6.84635	7.3815	7.16688	7.24462	7.19824	7.11788	7.04064	7.09515	7.33611	7.17339	7.40223	7.29722	7.35443	7.36556	7.24252	7.50849	7.32442	7.66231	7.84943	7.68987	7.41465	7.38737	7.08756	8.03128	6.93289	7.45319	7.64622	8.17012	7.08356	7.56692	7.37624	7.13924	7.91665	7.75038	7.63828	7.59232	7.00112	7.44526	7.41834	7.13747	7.51926	7.26651	7.56665	7.37495	6.95627	7.37596	7.26462	7.17656
ZNF770	7.99292	7.81143	7.84598	7.81544	7.71458	7.57167	8.70557	7.9233	8.17815	8.36779	7.94921	7.7647	8.31482	8.14014	7.96832	8.2844	8.43818	8.3445	7.85919	7.89336	7.63764	8.01319	7.69279	7.88546	7.56348	7.68908	7.84384	8.39973	7.7652	8.07248	8.00587	7.69336	7.62515	7.87019	7.67434	8.16469	8.032	7.61829	7.55393	7.92728	7.84226	7.81981	7.86147	7.86266	6.93933	7.8229	7.54985	7.5474	7.83597
ZNF77	6.97982	6.83952	6.76017	6.76356	6.97559	6.9387	6.98452	7.14852	7.43054	7.58655	7.18729	7.2871	7.17059	7.16042	7.34281	7.14127	7.50322	7.36701	6.98479	6.74101	7.14406	6.85652	6.76703	7.12792	7.74972	7.2217	6.86239	7.00561	6.91154	7.19796	6.97968	7.04455	7.0776	7.23635	7.14982	7.2121	7.35672	6.85388	7.19624	6.96162	7.02327	7.1455	6.86206	7.0041	6.57741	6.83208	6.62311	6.68332	6.83939
ZNF768	7.75406	7.24029	7.58732	7.67268	7.89858	7.62957	7.48794	7.4531	7.48522	7.08143	7.57831	7.34579	7.44714	7.65996	7.35547	7.42448	7.27548	7.26126	6.72157	6.83966	6.70359	7.12907	7.3089	7.12606	7.13665	7.35354	7.00069	7.01967	6.99003	6.96305	7.36107	7.15241	7.08017	6.95052	6.63188	6.90273	7.11322	7.4235	7.45351	7.56485	7.40281	7.45462	7.01931	7.49722	7.91893	6.9325	7.53071	7.25573	7.55858
ZNF767P	7.60257	7.97311	8.25089	7.68703	8.00146	7.85372	7.29987	7.72706	7.62028	7.78222	7.47908	7.8677	7.74715	7.9226	7.73055	7.55304	7.36967	7.56345	7.69735	7.72673	7.61685	7.66613	7.58176	7.4077	7.74962	7.28662	8.53644	7.94374	7.79812	7.62774	8.0915	7.64796	8.24571	7.93729	8.68455	7.98183	7.80921	7.81769	7.72865	7.98279	7.63483	7.81307	7.67073	7.42825	7.26171	7.5985	7.79914	7.29423	7.51859
ZNF766	8.3592	9.04477	8.23362	7.70694	8.48402	8.31075	8.39887	8.40069	8.60819	8.54522	8.17961	8.13393	8.23834	8.17651	8.45378	8.51243	8.44146	8.44566	7.94997	7.98882	8.87752	7.33847	7.62892	7.58719	8.34843	7.32058	8.04758	8.04827	7.73714	7.47628	7.60475	7.62729	7.36134	7.85632	7.2947	7.69663	7.62062	8.35989	8.45879	8.50559	8.31898	8.33546	8.28982	8.05513	8.45689	8.16707	7.95638	7.8486	8.81959
ZNF765	6.96831	6.9063	6.82608	6.8718	6.8051	7.12307	6.64569	6.96638	6.66298	6.75529	6.81503	6.51091	6.87316	6.86256	6.6793	6.80076	6.66458	6.86937	6.6101	7.02849	6.97318	6.93154	7.23426	7.00207	6.57266	6.93359	6.44213	6.6562	6.7646	6.92204	6.90858	6.72428	6.59791	6.76307	6.79896	6.59156	6.45119	6.85749	6.90397	6.95304	6.87455	6.81704	6.84313	6.74174	7.04704	7.09781	7.12905	7.09875	7.07744
ZNF764	6.84641	6.82679	6.79533	6.83107	6.79218	7.14916	6.86775	6.90308	7.06523	6.98815	7.04852	7.11254	6.98902	7.02645	7.11219	6.98719	7.13554	7.11519	6.84932	6.89911	7.2597	6.98622	6.85826	7.25854	7.02519	6.81349	6.85088	7.15409	6.91754	6.96343	7.08314	6.95605	6.55618	6.91073	6.5596	6.89674	6.90306	7.05301	6.90741	6.98291	6.98576	7.03288	7.08507	6.82472	6.77201	6.91486	6.88877	6.86327	6.77232
ZNF763	8.02349	7.58006	8.16357	7.70971	7.6729	8.30071	7.4226	7.78008	8.15404	8.42698	7.8363	8.26901	8.03342	8.29353	8.13847	7.96208	7.89198	8.19114	8.08762	8.73481	7.3651	7.48033	7.39541	7.77577	8.05783	7.88281	7.93971	7.90299	8.14026	7.88298	7.67413	7.62633	7.65251	7.55533	8.01753	7.38912	7.25873	7.94763	8.09518	7.809	7.79671	7.90854	7.8875	7.78389	8.23984	8.08687	7.15218	7.3172	7.61409
ZNF761	7.95623	7.56571	7.72184	7.42833	7.68004	7.69105	7.74956	7.52027	6.61979	6.76294	7.161	6.96487	7.20592	6.89291	6.87429	7.17749	7.07523	7.19347	6.68337	7.05502	6.74893	7.20833	7.36623	7.27282	7.15242	7.43802	6.62161	6.73222	7.12361	7.17604	7.00857	7.23455	6.71915	7.69479	7.273	7.68871	7.17013	7.30903	7.14546	7.10682	7.18963	7.32068	7.54667	7.32323	6.86121	7.09369	6.78574	7.49316	7.24633
ZNF76	7.51847	7.61352	7.41525	7.35023	7.57209	7.39733	7.4509	7.33461	7.66772	7.65341	7.41395	7.68745	7.12929	7.40811	7.71995	7.26147	7.56708	7.18107	7.54808	7.88768	7.52501	7.16678	7.76065	7.73139	8.13279	7.16774	7.63389	7.83068	7.75683	7.56414	7.47384	7.5487	7.60783	7.2545	8.02419	7.25658	7.20054	7.7064	7.36473	8.02955	7.69546	7.54396	7.52991	7.46087	8.44364	7.64623	7.86157	7.38688	7.87066
ZNF75D	7.84206	7.9264	7.7432	7.91587	7.73716	7.8841	7.84082	7.78182	7.73922	8.02118	7.73655	7.77677	7.6331	7.75631	7.79138	7.65146	7.7636	8.05606	8.2335	8.1014	7.86684	7.8284	8.03627	7.63982	8.06639	8.06867	7.91886	8.30806	7.84164	7.61165	7.44103	7.58072	7.34302	7.57684	7.94332	7.75808	7.44296	7.95642	7.94194	7.7655	7.79416	7.86921	8.11282	7.91193	8.072	7.61995	8.09297	7.72222	7.91658
ZNF75A	7.35893	7.38082	7.38524	7.5051	7.37715	7.36693	7.76396	7.64211	7.40503	7.81025	7.28187	7.73423	7.29811	7.5251	7.64273	7.31818	7.4873	7.47811	7.3346	7.16365	7.20561	7.54112	7.58494	7.61916	7.0805	7.68107	7.47543	7.33672	7.8605	7.93865	7.77397	8.11106	6.78636	7.58709	7.3309	7.91596	7.41631	7.42611	7.57631	7.54272	7.42911	7.54692	7.78439	7.60045	7.67841	7.8529	7.42008	7.25257	7.32675
ZNF750	8.08791	7.38844	7.52959	7.55041	7.13281	7.90008	7.57861	7.15745	7.88333	7.39773	7.50597	7.48803	7.50784	7.46819	7.35016	7.35454	7.64933	7.62234	8.3163	8.67101	7.80675	7.30853	7.39865	7.42484	7.80616	7.63549	7.62098	8.13085	7.50007	7.42243	7.32063	7.55659	7.76211	7.91619	8.08311	7.37097	7.90141	7.74081	7.79721	7.29108	7.6464	7.71536	7.49128	7.66092	7.53565	7.73594	7.63641	7.58272	7.69332
ZNF749	6.8804	6.94843	6.74949	6.91687	6.99316	6.7946	6.78517	6.83128	7.08063	6.97158	6.86264	6.93025	7.00988	6.98547	6.89946	6.98514	6.85101	6.84105	6.91518	7.02759	6.91474	6.90148	6.68263	6.88199	6.49057	6.64793	7.22283	6.63602	6.72732	6.7241	6.87011	6.81694	7.04773	6.70178	6.88489	6.83081	7.00165	6.77059	6.75735	6.95683	6.73149	6.70061	6.8124	6.84889	6.96494	6.69835	6.68352	6.73952	6.72383
ZNF747	7.47966	6.9102	7.06107	7.2035	7.01109	7.01193	6.93578	7.01583	7.04729	7.33749	6.94582	6.91922	6.96336	6.96694	6.98205	6.92093	7.22803	6.76612	7.29749	7.33769	7.08934	7.16003	7.02303	6.7858	6.80576	6.75532	6.62003	7.29302	7.10449	7.04158	6.91743	6.85903	7.04889	6.96685	6.7539	6.96111	7.01921	6.91461	6.88478	7.20539	7.17008	7.12947	6.97857	7.02532	8.19001	7.13708	7.02034	6.89088	7.13344
ZNF746	7.62226	7.9687	7.96931	7.8331	8.0915	8.26821	7.90753	7.76037	8.01472	8.12303	7.82223	8.22454	8.15511	8.04036	8.26852	8.1199	7.88356	8.1273	8.24677	7.81234	8.17549	8.09362	8.22987	7.63473	7.93829	7.95523	8.08385	7.70852	8.06391	8.03356	7.88515	8.21476	8.77137	8.36329	8.68141	8.16846	8.124	7.78153	8.0566	7.85126	7.79371	7.78908	7.70074	7.94952	6.74266	8.23535	8.18365	7.52543	7.40325
ZNF740	7.05464	7.14093	6.81988	6.96907	6.84918	6.80321	6.96972	6.7493	6.9817	7.04908	7.19124	7.02885	7.08687	7.01434	6.90716	7.03604	7.04582	6.87219	7.09251	6.89579	6.79061	6.98536	7.04218	6.68142	7.18602	6.94148	7.57521	7.19332	7.01188	7.05164	6.92333	6.995	7.33262	7.03398	7.32409	6.9745	6.7701	6.97374	6.74038	7.19939	7.01406	6.88202	6.76335	6.71567	6.90881	6.95963	6.71029	6.95598	7.38782
ZNF74	7.32448	7.86481	6.96406	8.34143	7.85572	7.02735	7.64218	7.92066	8.03619	8.35676	8.07321	7.99612	8.39804	8.07108	8.35985	8.21066	8.28733	7.85646	8.46107	7.57289	8.6833	7.66873	7.30089	7.76055	8.09296	7.70304	8.30417	8.11317	7.28845	7.84666	7.76639	7.86815	8.10015	8.17926	7.96696	8.08268	8.21256	7.56738	7.86546	7.56142	8.14118	7.79403	7.60526	7.60915	7.06649	8.10591	7.33195	7.35637	7.47667
ZNF738	6.85799	6.86196	6.89389	7.02844	6.8348	7.02369	6.91358	6.82025	6.80808	6.95193	7.11274	6.88683	6.72682	6.71888	6.76537	6.94456	6.93776	6.83988	6.82217	7.37497	6.80688	6.77443	6.83619	6.51377	6.75672	6.83823	7.0095	7.22896	7.0604	6.62968	6.93878	6.58364	6.7894	6.7483	7.04835	6.74793	6.62378	7.00056	6.89642	6.93551	6.71173	6.94303	6.9164	7.0648	7.82264	6.84962	7.07126	6.8792	6.91519
ZNF737	7.18827	7.08573	7.5026	7.06534	7.31016	7.42103	7.41569	7.34056	6.72651	7.19355	7.34925	7.12468	6.91245	7.20176	7.01926	6.88753	7.06938	6.7116	6.75172	6.83933	7.01814	6.85767	7.09397	7.13445	6.50814	7.12808	6.59766	6.91033	7.16584	7.07292	7.0391	6.98811	6.87382	6.81547	7.04427	6.74144	7.03632	7.28794	7.31149	7.73487	6.96807	6.84991	6.99175	6.89118	7.07278	7.09273	7.04159	7.13975	7.12054
ZNF736	6.97626	7.10264	6.98715	7.00003	6.95312	7.10444	6.9775	6.75298	6.64317	6.89063	6.68672	6.81767	6.71063	6.77363	6.71598	6.84122	6.53404	6.62371	6.55156	6.53525	6.54059	6.7313	6.90561	6.83557	6.74345	6.72261	6.86812	6.54162	6.64311	6.75699	6.77758	6.84414	6.91498	6.56742	6.8473	6.8513	6.64027	6.86835	6.84641	7.11845	6.90041	6.9671	7.15532	7.12209	7.09295	6.98608	6.86638	6.86553	6.79298
ZNF729	6.72565	6.58614	6.59568	6.57875	6.91681	6.79009	6.72206	6.58209	6.71588	6.97327	6.83529	6.721	6.5736	6.72303	6.81926	6.54974	6.72963	6.78031	7.19418	6.78207	6.60331	6.7947	6.81793	6.98974	6.61298	7.22084	6.6592	6.85661	6.7913	7.10888	7.07613	6.89787	6.93935	6.60968	6.64836	6.59745	6.38429	6.82526	6.77405	6.99112	6.85588	6.89331	6.67038	6.79823	7.46061	6.83272	6.7938	6.85501	6.91744
ZNF721	8.24663	7.85454	8.19486	8.27707	8.0237	8.58735	8.12431	8.05753	7.68081	7.84191	7.80609	7.81039	8.20803	7.90393	7.80668	7.98719	7.70874	8.02378	7.79331	7.37173	7.38501	7.98331	7.85943	8.23139	8.11625	7.99647	7.48352	8.21062	7.75059	7.97212	7.99596	7.82212	7.31317	8.31028	7.52436	8.78233	8.18556	8.22685	7.56653	7.86585	7.79823	7.76917	8.23989	7.64584	7.74317	8.28469	7.56058	7.91456	8.1785
ZNF720	6.81102	6.71425	6.99165	7.18039	6.80883	6.65299	7.10989	6.99211	6.83433	6.6267	7.16006	6.80903	7.06485	6.90724	7.04828	7.00965	7.02382	6.86483	6.93695	7.07519	7.40856	7.02322	7.07725	7.07399	6.76918	6.78812	6.82693	7.29491	6.90578	7.00102	6.952	6.93926	6.75245	6.98146	7.46076	7.19866	7.04758	6.73106	6.98843	7.05208	7.06414	7.10736	6.86332	6.75145	6.88907	6.92037	6.86418	6.99323	7.24903
ZNF718	6.86617	6.77645	6.78228	7.22743	7.10413	6.75598	6.86904	7.36518	6.90524	7.13987	6.9765	6.81262	6.86797	7.06279	6.93745	7.01627	6.84511	6.98587	7.48595	6.86867	7.21744	7.15243	7.14958	7.10285	6.96106	6.89804	7.74622	6.82147	7.06533	7.10882	6.96903	7.0265	7.32895	6.9553	7.1851	6.90572	7.02748	7.04904	7.16511	7.33011	6.94671	6.74637	7.11863	6.7422	7.50716	7.08176	7.15043	7.0067	7.01812
ZNF717	6.8167	6.88355	6.81927	7.09159	7.04987	7.09647	6.88596	6.88551	6.91829	7.09551	7.02274	6.93393	7.05006	6.99966	7.00455	7.03759	7.02097	7.09593	6.8775	7.38931	7.06843	6.89569	7.1161	7.10587	7.26143	7.22977	6.86984	6.75778	7.09069	7.24395	7.11083	7.09024	7.68749	6.91855	6.89415	7.04252	7.03012	7.01552	6.81417	6.75265	6.74758	6.94635	7.04382	7.08032	7.8123	7.16263	7.07889	6.99731	7.30039
ZNF716	8.21795	7.93521	8.04097	8.00124	7.80409	8.13001	7.58678	7.60299	7.90498	7.74368	7.57359	7.54204	7.87109	7.75458	7.60572	7.77554	7.64358	7.46392	7.84683	7.60032	7.7378	7.25188	7.05079	6.97184	8.11039	7.56621	7.96017	7.67353	7.73513	7.19231	7.44104	7.48799	7.74709	7.71539	7.98134	8.03864	7.77795	7.65218	7.651	7.40804	7.83691	7.56519	7.99751	7.48089	7.41289	7.79119	7.54519	7.59729	7.59004
ZNF714	6.77304	6.57202	6.69387	6.76149	6.6655	6.71789	6.61522	7.15725	6.7989	6.82833	6.98723	6.71908	6.9268	6.81151	6.67776	6.90517	6.74996	6.85349	6.92914	6.59867	6.54448	7.25161	6.80409	7.03175	6.68234	6.8353	6.52793	6.8603	7.0363	6.91741	6.95015	6.7893	6.82517	6.6902	6.73255	7.00094	6.85679	6.87411	6.74429	6.66011	7.07286	6.72445	6.62375	6.7132	6.70162	6.72306	6.67825	6.48048	6.68571
ZNF713	7.25861	7.06458	7.52543	8.20184	7.36069	7.88798	6.8786	7.79541	7.47661	7.63113	7.42328	7.5754	7.54145	7.63246	7.44232	7.51943	7.48734	7.36902	8.15955	8.35706	7.2421	7.91296	7.98733	7.78521	7.70201	7.67601	8.15214	7.7542	7.51375	7.76919	7.30521	7.77755	7.81271	7.44641	8.42515	7.61627	7.60634	7.65868	7.66062	7.5583	7.64532	7.65079	8.00457	7.43932	9.07852	7.68804	8.12816	7.58861	8.00274
ZNF711	7.6639	7.69552	7.58216	7.50967	7.60019	7.6639	7.47553	7.43618	7.55774	7.87051	7.78484	7.57743	7.51306	7.70555	7.4724	7.71113	7.76973	7.29131	7.5802	7.62599	7.7167	7.67742	7.20437	7.47893	7.7862	7.38424	7.82712	7.57232	7.47315	7.35707	7.11549	7.33918	7.60452	7.71034	7.63144	7.67208	7.49967	7.48036	7.51819	7.53887	7.41357	7.74148	7.53609	7.68151	7.38436	7.49875	7.31135	7.62921	7.62034
ZNF710	7.12036	6.93853	7.06182	7.03463	7.35371	6.89193	7.39008	7.06834	6.90588	6.68489	6.91848	6.80887	6.89545	6.84244	6.8764	7.00234	6.77246	6.88505	7.01437	6.99822	6.52348	6.76127	6.80089	6.92707	6.89704	6.90308	6.7865	6.89741	6.85307	6.85201	6.5834	7.03333	6.78498	7.2572	6.86958	7.06666	7.08941	6.69012	6.98055	6.92521	6.7179	6.83632	7.05281	6.8824	6.73808	6.8557	6.86742	6.82003	6.80092
ZNF71	6.93849	6.7355	6.77722	6.70956	7.05218	6.657	6.62951	6.75019	6.68741	6.80608	6.90573	6.55556	6.48044	6.69609	6.96181	6.76127	6.63316	6.72965	6.94813	6.77001	7.07838	7.01297	6.76399	6.8476	6.95382	6.85987	7.24358	6.8799	6.58014	6.7547	6.76195	6.72515	6.9957	7.10886	6.61368	6.6835	6.82529	6.86514	6.71944	6.74602	6.96568	6.93698	6.80699	6.77576	6.98657	6.9086	7.18688	6.79148	6.9151
ZNF709	6.59475	6.50466	7.01874	6.9104	6.84899	7.03571	6.92059	7.01498	6.72533	6.71689	6.96568	6.95833	6.72613	6.88121	6.99118	6.96843	6.89547	6.65889	6.76353	7.08809	6.52565	6.86233	6.92638	6.72407	6.61426	6.70562	6.80902	7.20038	6.68666	6.83001	6.79957	6.7247	7.10986	6.87158	6.84566	6.92032	6.97646	6.7431	6.74555	6.76847	6.73529	6.70943	6.69108	6.74538	6.92049	6.67894	6.74061	6.73958	6.67232
ZNF708	6.77395	6.41384	7.01929	6.84321	6.7478	6.94718	6.89117	6.7621	6.83425	6.51162	6.97422	6.70552	6.67663	6.9514	6.82693	6.85696	6.85206	6.64332	6.69315	7.03226	6.70971	6.77284	6.99306	6.73018	6.97927	6.71322	6.86066	6.66202	6.9975	6.68108	6.7425	6.83002	6.78678	6.83853	6.74168	6.98001	6.88796	6.90552	6.62889	6.76689	6.76041	6.88574	6.74112	6.61043	6.47546	6.71666	6.60814	6.67309	6.62083
ZNF707	7.69664	7.27069	7.67584	7.05874	7.28561	7.74695	7.34338	6.97349	7.6897	7.63015	7.34845	7.84703	7.45342	7.62734	7.84942	7.29246	7.49297	7.44192	7.79241	7.8654	8.001	7.17611	7.30382	7.38136	7.76209	7.69287	7.63187	7.90659	7.82198	7.36275	7.29086	7.472	7.28412	7.57917	7.32256	7.34174	7.35004	7.51766	7.28307	7.7865	7.20068	7.57319	7.52819	7.42365	7.7035	7.49994	8.05149	7.81922	8.01938
ZNF706	8.6101	7.96926	8.4624	8.97884	9.11001	7.82807	8.84578	9.1508	8.80893	9.21583	8.50177	8.42743	9.01556	8.95842	8.66639	8.91284	9.06593	8.8968	8.20509	8.92085	7.97491	8.21501	8.31124	8.74857	7.95935	9.00671	9.03937	8.45379	8.73304	8.35185	8.25987	8.97214	8.87219	8.40496	8.559	8.77053	8.8519	8.19386	8.42687	8.85509	8.57842	8.30765	7.89044	7.99926	7.47876	8.26583	7.72535	8.99458	9.1088
ZNF705G	6.71752	6.924	6.96844	7.3625	7.06464	7.00401	6.7924	7.2121	6.91968	7.1262	6.92245	7.05058	6.95333	6.83465	7.07188	6.93863	7.19317	6.89619	7.20891	6.98253	7.1044	7.50365	7.40714	7.42304	6.60564	7.31174	7.16502	6.9549	7.16823	7.10902	7.16477	6.97311	7.25494	7.10727	6.87396	6.67918	6.9217	7.18874	6.92533	7.88242	7.21937	6.90852	7.07956	7.25308	7.09316	7.18418	7.79209	7.1802	7.36125
ZNF705D	6.84346	6.66996	6.60366	6.62517	6.72689	6.79772	6.60064	6.81748	6.76341	6.72826	6.74802	6.85933	6.82369	6.91491	6.80783	6.87432	6.57189	6.78044	6.96418	7.11887	6.96532	6.93938	7.06995	7.01869	7.02298	6.88737	6.85088	6.87227	7.00549	6.96062	6.90148	7.10353	6.98973	6.77915	6.63342	6.67169	6.76314	6.86134	6.98333	6.8159	6.75266	6.85626	6.90611	6.93985	7.53791	6.99369	6.84823	7.0731	6.97617
ZNF705B	7.46433	7.44155	6.9333	7.48263	7.38774	7.20072	7.63344	7.81865	7.43283	7.46956	7.48834	7.50841	7.50108	7.4157	7.34151	7.33709	7.69128	7.30199	7.18368	7.578	7.13443	7.98505	7.58092	7.53951	7.49529	7.90974	7.14016	7.45084	7.74267	8.11754	8.31273	7.9139	7.6791	7.24598	7.39777	7.603	7.16698	7.73123	7.79658	7.60631	7.3864	7.43998	7.68447	7.66978	8.91517	7.62572	7.77018	7.755	7.85926
ZNF704	7.68605	7.91875	8.30938	8.39587	7.95462	8.47095	7.67316	7.80788	8.91347	8.63852	8.48589	8.25167	8.48173	7.9451	8.41425	8.82811	8.28557	7.93208	8.65492	9.2059	9.08718	8.15352	8.5244	8.29836	8.46057	7.55678	8.72365	8.73421	8.73074	7.97835	8.04417	8.09214	9.25373	8.53626	8.64038	8.58116	8.86084	8.30633	8.37071	8.50144	8.59746	8.29692	7.07464	8.29943	8.34804	8.05398	7.79492	8.06612	8.60082
ZNF703	7.1754	7.50752	7.4511	7.39772	7.45951	7.15764	7.29976	7.19059	7.07045	7.1552	6.9721	7.17972	7.24182	7.20545	7.2163	7.15827	7.22102	6.92269	7.10945	6.85972	7.24181	7.23012	6.90344	6.96606	6.99526	7.5068	6.755	6.62218	6.77025	7.14801	6.89656	6.93585	6.8146	6.92339	6.60128	6.94944	7.12655	7.07744	6.95188	7.45499	7.20135	7.38928	7.15662	7.16702	7.44471	7.16427	7.70547	6.91487	7.38338
ZNF702P	7.10148	6.99005	6.90852	6.85298	6.8551	6.97396	7.05975	6.69611	7.00108	7.34208	7.15229	7.25043	7.34579	7.19691	7.01363	7.20522	7.17616	7.08806	6.95993	7.06522	7.0587	6.59338	6.81688	6.89497	7.49069	6.80062	6.88178	7.16665	6.78426	7.04972	6.72754	6.92809	7.33709	7.07024	6.8745	7.02735	7.09706	6.77408	6.86605	6.75368	7.04745	6.91957	6.81362	6.94751	6.87113	6.8982	6.71349	6.68322	6.79549
ZNF701	6.85313	7.25678	7.15396	7.47191	7.10857	7.37223	7.07248	7.3957	7.16812	7.6085	7.40536	7.29204	7.30302	7.24642	7.38908	7.21124	7.20437	7.34293	7.25817	7.5525	7.14435	7.26696	7.51881	7.10538	7.25758	7.18024	7.0181	7.18389	6.89081	7.19728	7.03593	7.14098	6.94002	7.41208	7.44139	7.46574	7.04842	7.04551	6.96325	7.3422	7.03852	7.34608	7.29395	7.26493	6.97039	7.04896	7.31388	7.10051	6.89648
ZNF700	8.70743	8.34458	8.92128	8.54925	8.27449	8.49207	8.32272	8.38701	8.03693	8.12377	7.90441	8.65106	8.0597	8.16267	8.42765	8.06873	7.81768	8.11132	8.32788	8.42894	8.92141	8.50521	8.22757	8.12234	8.42778	8.41838	9.28589	8.74359	8.56493	8.25005	8.43917	8.31034	8.80162	8.24877	9.15578	8.77774	8.10699	8.67919	8.52335	8.16151	8.2208	8.51582	8.918	8.27348	8.80015	9.06537	8.45745	8.03495	8.18568
ZNF70	6.59093	6.58893	6.63958	6.78916	6.58858	6.62657	6.61881	6.66217	6.87277	6.97901	6.84381	6.98214	7.01361	6.98214	6.79762	6.87412	6.93736	6.74714	6.75938	6.9793	6.84658	6.79471	7.00183	7.08578	6.87181	6.82067	6.83349	6.91232	6.66886	6.88866	6.80875	7.02865	7.02876	6.83376	7.2062	6.78272	6.77016	6.79391	6.59657	6.81167	6.83783	6.69408	6.63988	6.6324	6.81022	6.73566	6.78504	6.76958	6.55631
ZNF7	7.49761	7.67196	7.6188	7.50199	7.85526	7.62282	7.78145	7.80545	7.70646	7.88032	7.54573	7.6853	7.60051	7.64228	7.70907	7.7266	7.85208	7.65144	7.21067	7.07007	7.3602	7.11948	7.36766	7.46065	7.52206	7.44511	7.33351	7.98146	6.9523	7.36193	7.41158	7.37926	8.0284	7.6595	7.62966	7.57163	7.63104	7.4311	7.35152	7.45255	7.5557	7.50867	7.38804	7.36278	6.49505	7.20276	6.8393	7.26409	7.16187
ZNF699	7.09527	6.84586	6.83053	6.95087	6.85767	7.149	7.00705	6.97602	6.80305	6.93481	6.69756	6.8213	6.85613	6.81201	6.99755	6.78676	6.76635	6.96462	7.07367	7.21107	7.02392	6.77755	6.68876	6.83607	7.0405	6.93122	6.77482	7.05184	6.84153	6.78276	6.81872	6.96619	6.65472	7.11038	6.77396	6.74986	6.98788	6.84826	6.85623	6.82925	6.89656	6.8887	6.87833	6.8342	6.99647	7.06879	7.07381	6.85792	7.03669
ZNF696	7.52873	7.51102	7.67297	7.57175	7.32076	7.50037	7.59442	7.49727	7.82507	7.82339	7.82133	7.61325	7.64176	7.71877	7.78668	7.59452	7.85682	7.7284	7.43842	7.10309	6.91126	7.20568	7.47953	7.39956	7.28603	7.11899	7.43062	6.90454	7.49365	7.41905	7.52752	7.46472	7.17349	7.33939	7.51886	7.19931	7.4209	7.4036	7.68431	7.67396	7.48822	7.49425	7.25399	7.48484	6.80064	7.28353	6.97478	7.22596	7.28796
ZNF692	7.67109	8.10123	7.64928	7.54949	8.10485	7.7214	7.96734	7.88308	7.42413	7.46256	7.60788	8.09858	7.45332	7.40492	7.97269	7.25104	7.31686	7.40874	7.92434	7.77309	7.41844	7.63873	7.39677	7.74894	8.74377	7.49918	8.04551	8.23519	7.56928	7.56366	7.60783	7.30887	8.38688	7.31832	8.71218	7.49377	7.37469	8.13693	7.81486	7.66326	7.78235	7.64691	7.79813	7.57766	8.4836	8.02491	8.08141	7.38358	7.54184
ZNF691	7.80015	7.53236	7.47785	7.65463	8.00811	6.97947	8.10115	7.99734	7.94019	8.26527	7.86775	7.84082	8.13459	7.99007	8.18799	7.96966	7.88831	7.91046	7.75158	7.64729	8.06707	8.28771	8.06334	8.39902	7.3103	8.29334	7.37306	8.00811	7.7626	8.42315	7.92048	8.21235	8.23121	7.58354	8.40639	7.62577	7.6506	7.86282	7.8544	8.03728	8.17099	8.24116	7.81571	7.90198	7.4524	8.07187	7.62779	7.49298	7.67134
ZNF69	9.98421	9.72224	9.87977	11.0433	10.5042	9.26016	10.0995	10.6806	10.3334	10.1255	10.7554	10.8138	10.2915	10.8518	10.1015	10.1423	9.8336	10.5262	10.8629	10.3087	10.6955	9.9068	10.6685	10.2623	10.4715	10.423	10.0956	10.4405	9.92116	9.84132	10.4861	10.701	9.39764	10.0312	9.80005	10.1717	9.64836	10.9645	10.6295	10.6501	10.0298	10.2565	10.7078	10.3254	10.7753	10.7554	9.88484	10.3354	10.7379
ZNF689	8.46802	7.75096	7.92639	8.13129	8.34389	8.37287	8.53392	8.02407	8.73888	8.89237	8.43794	8.39573	8.44637	8.53454	8.69509	8.60793	8.57154	8.68646	7.98005	8.07522	8.48136	8.05068	8.10669	7.92487	8.33004	8.10083	7.56527	8.8447	8.23274	8.09425	7.94661	7.88782	8.24093	8.40091	8.48015	8.1746	8.41526	8.0333	8.17611	7.82019	7.88811	7.85066	7.78904	8.10921	7.37229	8.26851	7.09758	8.10909	8.37271
ZNF688	8.28802	7.18455	7.29	7.76467	8.10797	7.32742	8.18113	8.54295	8.27784	8.07589	7.41172	8.07285	7.61904	7.70892	8.30962	7.89761	7.71507	7.87386	7.84563	8.34189	8.30269	7.71248	7.35821	7.39354	8.06889	8.14066	7.34569	7.2723	8.15525	7.76882	8.24954	7.81092	7.97941	7.58682	7.76176	7.58359	7.63749	7.94544	7.90363	7.70104	7.88485	7.77377	7.96264	7.46768	7.77607	8.03547	8.32518	7.19033	7.94512
ZNF687	7.08337	6.88998	6.88064	7.20008	7.00672	7.077	7.15552	7.01643	7.09021	7.1859	6.81897	6.99592	6.98408	7.08495	7.05194	6.99798	7.00446	6.95402	7.28753	7.52564	7.09563	7.1541	7.4631	7.31512	6.79968	6.9618	6.72208	7.55424	7.00079	7.05742	6.98847	7.12194	7.07787	6.92716	6.74968	7.08769	6.8623	7.18782	7.20185	7.34787	7.08829	7.07882	7.24333	7.18534	7.50153	7.32839	7.08121	7.08493	7.12599
ZNF684	7.16953	7.16197	7.04021	7.20851	7.27933	6.95279	7.05199	7.22677	7.2472	7.61022	7.28101	7.3291	7.29037	7.37091	7.4293	7.43069	7.46692	7.25856	7.11024	6.97716	7.34363	6.92669	6.90597	7.17684	7.69438	6.78262	7.42906	7.09129	6.97686	6.90995	7.06373	6.83331	6.96712	7.33583	7.60081	7.55314	7.26112	6.84161	6.96429	6.9051	6.89559	6.94165	7.179	7.12722	6.64757	6.82598	6.70233	6.94744	6.84377
ZNF683	7.91254	8.50239	8.40096	8.00937	8.16299	8.63802	8.00533	8.22123	7.57235	7.77212	7.65671	7.73954	7.99108	7.71753	8.00062	8.00148	7.50587	7.74088	8.00862	8.57394	8.12831	7.48248	7.55077	7.65862	8.46078	7.45737	8.29916	8.284	7.62938	7.43188	7.29078	8.08914	7.80572	8.45903	8.22516	7.88865	7.9873	8.33229	7.94293	8.30256	8.03776	8.15845	8.28225	8.03131	8.56134	8.41228	8.62071	7.54328	7.60542
ZNF682	10.1405	10.8794	10.7694	10.4978	10.6551	10.4469	10.5805	10.2697	10.3436	10.1994	10.8218	11.1987	10.4461	11.163	10.4151	10.3568	9.45609	10.9837	10.7389	10.6021	11.0403	10.9021	10.3716	10.9793	11.5049	10.9029	11.1258	11.0657	10.6374	10.7432	11.1712	10.7926	9.39923	10.8108	10.6868	10.9167	10.6936	11.4271	11.0172	11.163	10.5788	10.664	10.8408	10.4401	11.6568	11.5259	10.6936	10.547	10.9933
ZNF681	7.10646	7.12649	7.27292	7.05932	7.06329	6.86551	7.02658	6.86109	6.74959	6.92227	7.05937	6.99117	6.99216	6.89497	6.78116	6.97439	7.07775	7.09409	7.23863	6.82767	7.0625	6.81156	6.97097	6.94198	7.36109	6.95875	6.99005	6.6405	7.13511	7.02776	6.91782	6.9561	7.05109	6.87626	6.84956	7.25918	6.81073	7.22046	6.92903	6.9273	6.89308	6.96434	7.18772	7.2798	7.09791	6.86643	7.12291	7.10317	7.25198
ZNF680	7.82511	8.28056	7.57508	8.3562	8.27946	7.41154	8.56947	8.47726	8.22559	8.46125	8.2837	8.10426	8.19023	8.15369	8.30729	8.25641	8.3163	8.41338	7.81627	7.66639	7.88196	8.27389	8.53673	8.43774	7.97012	8.23407	7.61643	7.47262	7.9951	8.419	8.5538	8.59759	8.0944	8.40425	8.45504	8.69812	8.19802	7.7624	8.25032	7.9824	8.09079	8.05062	8.08195	8.04641	7.29589	7.98956	7.40903	7.81205	7.73084
ZNF679	6.94681	7.04721	6.80535	6.87891	7.02679	7.01267	6.77969	6.89989	6.67875	6.75997	7.02512	6.98513	6.87358	6.88544	6.84122	6.94905	7.04397	7.02535	6.84081	7.43466	6.84195	6.85133	6.88753	7.01448	6.71334	6.90669	7.15086	6.61974	6.93097	7.19571	6.82028	6.99272	6.81292	6.8847	6.57465	7.00552	6.60892	6.83814	6.72048	7.04155	6.82769	6.872	7.27	6.97628	7.2319	6.85415	7.23124	7.06897	6.94668
ZNF678	7.17819	7.1447	7.37373	7.13017	7.09395	7.36158	7.21937	6.83072	7.02628	7.1839	6.96166	7.09671	7.06603	6.95705	6.92556	6.99863	6.94771	7.03183	7.01435	6.71389	6.71082	7.22703	7.47443	7.16919	6.7249	7.17428	6.78995	6.88969	7.10408	7.26894	7.26813	7.06419	6.95349	6.95829	6.75077	7.05132	7.06539	6.94978	7.21167	7.06316	7.00729	7.11518	7.20743	7.06039	7.81902	7.13346	7.45925	7.01559	7.19268
ZNF677	6.69337	6.66161	6.59815	6.79023	6.75285	6.74687	6.9772	6.72713	6.83217	6.87533	6.83823	6.86872	6.93108	6.97875	6.93985	6.79101	6.96582	6.90212	6.76032	6.90517	6.67694	6.6653	6.80176	6.76258	6.82233	7.12128	6.6535	6.58422	6.79005	6.8179	6.82013	6.69568	6.59546	6.91259	6.58233	6.56611	6.95698	6.6495	6.62531	6.66711	6.72426	6.7917	6.71521	6.63525	6.6718	6.83178	6.60085	6.66174	6.72983
ZNF675	7.49948	7.54168	7.05535	7.10123	7.52805	7.15122	7.82366	7.21324	6.86358	6.90044	7.02562	6.74578	6.82073	7.00415	7.02895	6.8275	7.15302	6.86726	7.20967	6.74677	7.28702	6.87225	6.6893	6.80141	6.97795	6.9678	7.18453	6.67436	6.81166	6.8063	7.02009	7.04033	6.58384	7.22795	6.84209	6.96912	6.98047	7.2539	7.10349	7.2787	6.96614	6.8531	7.40081	7.14039	7.28299	7.13786	7.35673	7.23217	7.16821
ZNF672	8.72283	8.80008	8.66392	8.72931	8.05245	9.299	8.66018	8.51749	8.5954	9.05287	8.65508	8.80263	8.51013	8.61618	8.62013	8.59708	8.80341	8.57037	8.24073	7.80002	8.17319	8.63854	8.73691	8.45245	8.5748	8.59919	8.36225	8.10657	8.03717	8.73915	7.92227	8.7362	8.45037	8.38858	8.26349	8.20192	8.13962	8.38622	8.25294	7.95593	8.42215	8.56076	8.34395	8.2815	9.4046	8.62475	9.16476	8.14205	7.97745
ZNF671	7.33956	7.27334	7.74396	7.59353	7.46808	7.62404	7.68998	7.47638	7.21725	7.06543	7.05508	7.50128	7.46603	7.41342	7.58598	7.22472	7.26959	7.54646	7.94674	7.27233	7.54419	7.7414	8.3081	7.72385	7.40904	7.2532	7.44778	7.74008	8.32046	7.46853	7.62183	7.6395	7.88688	8.02439	8.20299	7.88101	7.22034	7.31699	7.60932	7.26186	7.40724	7.70198	7.91021	7.52397	7.27642	7.78539	7.92992	7.12639	7.6978
ZNF670	7.20504	6.85196	7.20633	6.95769	6.98995	7.38923	6.88828	7.84522	7.13668	7.63798	7.61502	6.98084	7.00366	7.03595	7.38492	7.20447	7.48144	7.09624	7.35278	7.07672	6.89303	8.14004	7.14781	7.18564	6.73701	7.46359	6.94686	7.28357	8.38067	7.62706	7.67748	7.94878	7.49204	7.34017	7.32092	7.2366	7.20397	7.30648	7.28662	7.40122	7.39516	7.27477	7.43908	7.05209	8.74439	6.93026	7.82933	7.31364	6.93571
ZNF669	8.35935	8.20412	8.38404	8.31096	8.3046	8.72031	8.52467	8.58658	7.71872	7.7592	8.36098	8.6441	7.90825	8.42976	7.97457	7.98084	7.56778	8.29162	8.47226	8.88548	8.18664	7.76708	8.08281	7.99344	8.65633	7.9695	8.57803	8.07316	8.1187	8.01928	8.20638	7.77513	7.47334	8.22971	8.2445	8.02918	8.17713	8.49067	8.53436	8.58908	8.12919	8.33262	8.14	7.81389	8.60104	8.26613	8.35885	8.06128	8.57016
ZNF668	8.96602	8.66174	8.59916	8.39569	8.48184	8.82259	8.60224	8.49502	8.4876	8.6075	8.2897	8.53816	8.24002	8.45065	8.78243	8.47527	8.35547	8.3879	8.76215	8.53052	8.83998	7.72818	8.12346	8.15276	9.4741	8.51768	9.1291	8.65778	8.82957	7.70766	8.24527	7.99045	9.59672	8.68249	9.23667	8.32533	8.42454	7.99639	8.5433	7.91502	8.56631	8.22891	7.8779	8.20807	9.22197	8.84337	9.24542	7.83393	7.45401
ZNF667	7.1829	7.40745	6.99641	7.34879	7.24285	6.84081	7.45135	7.23235	7.41002	7.09491	7.56367	7.24751	7.51197	7.52887	7.09806	7.45024	7.3578	7.32796	7.85439	7.65263	7.36823	7.48947	7.22887	7.41346	7.71715	7.52791	7.78139	7.72096	7.35048	7.36447	7.66443	7.62311	7.3222	7.25732	7.43394	7.47107	7.34124	7.43726	7.85833	7.41539	7.55633	7.50682	7.30279	7.67428	7.28285	7.2201	7.26758	7.65495	7.47547
ZNF665	6.86042	6.70167	6.66545	6.68371	6.71183	6.68659	6.70475	6.6443	6.7874	6.6611	6.83798	6.51134	6.72648	6.69081	6.59266	6.61495	6.67039	6.77378	6.77819	6.7455	6.78055	6.6696	6.71468	6.85455	6.77839	6.96998	7.07142	7.00178	6.74031	6.53887	6.70935	6.82693	6.82781	6.77966	7.01702	6.7439	6.77687	6.68193	6.64116	6.9334	6.69306	6.82626	6.83044	6.87505	6.9279	6.71545	6.86695	6.64795	6.87819
ZNF664	6.9954	7.3567	6.95795	7.55105	7.03353	7.3604	7.40849	7.0105	6.96928	6.77723	7.53692	6.96055	7.20392	7.23235	6.76675	7.27064	6.91733	7.32656	6.88746	7.03133	7.2974	7.3311	7.10375	7.16607	6.81537	7.21922	7.20249	6.95854	7.03768	7.54954	7.21065	6.99002	7.61027	7.24769	7.58062	7.17359	7.30319	7.24956	7.44798	7.18393	7.24187	7.21352	7.17704	7.1811	7.14106	6.71706	6.84451	7.28572	7.22656
ZNF662	6.96851	6.85979	6.94753	6.75542	6.95902	6.91888	7.05504	6.81188	7.22189	7.00798	7.00951	7.15801	6.99559	7.03598	6.98746	7.02561	6.98899	6.95797	6.76114	6.8053	6.87533	7.05345	7.1489	7.08201	6.72646	7.04277	7.3874	6.96847	6.86272	6.89388	6.96018	6.9522	7.12633	6.9687	7.11597	7.04266	7.00158	6.97466	7.11751	6.93986	7.01371	6.83091	6.72668	6.68484	6.63758	6.74627	6.51796	6.93113	6.57346
ZNF660	7.59956	7.91017	7.79646	7.56364	7.54009	7.6972	7.38426	7.53512	7.30743	7.61579	7.23254	6.99547	7.10119	7.35423	7.63327	7.34229	7.29327	7.38987	7.24376	6.80961	6.95112	7.82701	7.09956	7.41772	7.4635	7.32699	7.00069	6.84498	7.00378	7.38903	7.1962	7.26728	7.7828	7.20531	7.6503	7.43979	7.39213	7.14259	6.95573	7.4427	7.10328	7.1443	7.40153	7.23401	7.46643	7.72725	7.31887	7.57903	7.49118
ZNF658B	7.3594	7.42324	7.09732	7.3903	7.20118	6.97802	7.24516	7.51817	6.99618	7.20232	7.01574	7.09136	7.09297	7.06345	7.05533	7.07487	7.09804	7.00379	7.11298	7.0738	6.96124	7.3145	7.20448	7.35672	6.82498	7.17843	6.81451	6.98387	7.09284	7.43929	7.2149	7.0452	7.60346	7.21419	7.5068	7.11558	7.13032	6.99393	6.89053	7.01782	6.94859	7.05305	7.06826	6.99103	8.26932	6.96426	7.06471	6.90065	6.95916
ZNF658	7.18194	6.68488	7.27047	7.1102	6.89024	7.19393	6.90017	7.06661	7.48442	7.70773	7.29331	7.46914	7.37079	7.49249	7.4325	7.45857	7.49035	7.50392	7.68722	7.87204	7.47456	7.41269	7.03506	7.24888	7.11421	7.53165	7.35902	7.70831	7.23331	7.27907	7.2809	7.33209	7.25273	7.28209	7.01302	7.45547	7.41769	7.21402	7.46791	7.42838	7.45875	7.36636	7.05403	7.13112	6.90707	7.13075	6.79783	6.94665	7.04366
ZNF655	7.32252	7.63808	7.35638	7.59982	7.47153	7.10374	7.51905	7.36304	7.37876	7.37836	7.25547	7.4298	7.21579	7.42171	7.24109	7.40531	7.38754	7.3057	6.90173	6.8341	6.83458	7.36126	6.98351	7.03831	6.84168	7.26021	7.70018	6.73839	7.21907	7.3156	7.27312	7.05504	6.86082	7.09637	6.81457	7.04625	7.04528	7.38123	7.1232	7.49167	7.27609	7.0593	7.3165	7.25446	8.04154	6.92548	7.28627	7.21824	6.968
ZNF654	7.39117	7.65529	7.11868	7.63773	7.81046	6.94045	7.54976	7.62443	7.55411	7.61491	7.6089	7.4088	7.73808	7.60347	7.43377	7.82024	7.8187	7.62246	7.22592	7.36566	7.41868	7.15031	7.16133	7.1123	7.73369	7.35404	8.40393	7.499	7.13784	7.11541	6.97729	6.95737	7.76845	7.6296	7.84347	7.73957	7.60222	7.11656	7.13049	7.08153	7.456	7.19747	7.24552	7.15096	6.88061	7.08646	6.97529	7.23799	6.942
ZNF653	7.52883	7.4248	7.03502	7.33927	7.24463	7.50904	7.55052	7.572	7.81163	7.60649	7.94666	7.97824	7.46099	7.85264	7.93467	7.66397	7.53031	7.82429	7.33601	7.63645	7.82135	7.67164	7.81546	7.49706	7.2744	7.67788	7.93228	7.65653	7.59042	7.86881	7.69201	7.72088	7.84612	7.69373	7.69018	7.61552	7.9153	7.52376	7.56102	7.32316	7.50908	7.50386	7.26723	7.30338	6.69843	7.61113	7.86449	7.67998	7.50162
ZNF652	10.0563	10.9914	10.0153	10.561	11.4045	9.6484	11.4947	11.0731	10.8356	10.8476	11.7189	11.902	10.9617	12.0406	11.0304	11.3684	10.1669	11.4344	11.5786	11.0483	10.9287	11.3844	11.8135	11.6793	11.4114	11.6391	10.5963	11.1673	11.3295	11.2721	11.775	11.6898	9.18927	10.7537	10.0544	10.9747	11.0944	11.6803	11.4725	11.4617	11.1064	11.1275	11.2089	10.7038	12.0706	11.8596	11.5065	11.0044	11.6803
ZNF649	7.12337	7.21507	7.03922	6.87747	7.20905	7.08487	7.27465	7.00373	7.35877	7.63082	7.32247	7.30337	7.17528	7.29848	7.31957	7.3724	7.73166	7.39926	6.98698	6.97454	6.56993	6.89655	7.63731	7.0016	7.10074	7.04471	6.89743	7.30942	7.2337	6.66447	7.16673	7.14027	7.1221	7.28265	7.44119	7.2917	7.27983	6.82994	7.03893	6.77182	7.17128	7.04687	6.73719	7.0357	6.63188	6.91872	6.67236	7.0208	6.77686
ZNF648	6.64289	6.67786	6.58532	6.53506	6.57516	6.59289	6.4977	6.45485	6.89255	6.63373	6.90772	6.70315	6.74925	6.53981	6.81938	6.55968	6.79607	6.69299	6.80985	6.76247	6.88899	6.75927	6.95306	6.87694	7.23637	7.36751	6.75417	6.66018	7.05668	7.01524	6.95128	7.07684	6.90243	7.10063	6.68486	6.51333	6.75959	6.83257	6.92422	6.66423	6.69902	6.5142	6.6973	6.79301	7.30498	6.78883	6.708	6.77561	6.50808
ZNF646	7.85931	8.10652	7.82606	7.902	8.06066	7.94937	8.20739	8.10012	8.22325	7.97539	7.88636	8.20633	8.0851	8.02444	8.36647	7.92902	8.03545	7.93697	7.86395	7.64993	7.97405	8.35338	8.13195	8.49293	7.87402	8.09344	7.56248	7.68728	8.13985	8.4613	8.45199	8.3674	8.47261	7.93732	8.79088	8.02158	7.98781	7.95646	8.02595	7.91113	7.97421	8.04406	8.02821	8.10866	8.62847	8.09233	8.08266	7.78302	7.78347
ZNF644	8.58561	8.36881	8.75346	8.63425	9.28692	8.78581	8.6473	9.49395	8.79611	9.10162	9.00617	8.48317	8.9303	8.71711	8.70899	8.94459	9.082	8.92963	8.34089	9.22965	9.22932	8.25314	8.98547	8.40384	8.1437	8.85309	8.52244	9.24172	8.32306	8.46732	8.4222	8.58094	8.11475	8.6892	8.03639	8.9563	8.44811	8.34225	8.48887	8.66839	8.56956	8.66998	8.8951	8.45216	7.68234	8.48433	8.64267	9.16308	8.58697
ZNF641	7.74351	7.78047	7.64213	8.0167	7.98659	7.36783	7.71443	7.77847	8.3426	8.42533	7.88027	8.12151	8.43251	8.26341	8.37978	8.34308	8.24309	8.10245	7.60905	7.75142	8.07652	8.66225	8.5504	8.02557	8.25101	8.31806	8.09807	7.03248	8.56772	8.76287	8.75667	7.81815	8.301	8.09831	8.22975	8.29086	7.95333	7.87746	8.05172	7.44967	7.87197	7.58384	8.04902	8.14762	7.15377	8.51036	7.22762	8.24446	7.56207
ZNF639	7.48087	7.52326	7.32811	7.41128	7.52165	7.45973	7.377	7.74475	6.94402	7.15164	7.39058	6.87224	6.89918	7.00716	6.86149	7.15512	6.84122	7.02522	6.87933	6.53123	6.66511	6.89982	6.73593	6.80016	6.98346	7.05502	6.72535	6.62825	7.01874	6.9364	7.00817	7.25766	6.63272	6.79714	6.782	6.93485	6.7968	6.94284	7.07411	7.13438	7.1317	7.13865	7.27875	7.12082	7.23403	7.15021	7.68293	7.30165	7.692
ZNF630	7.39942	7.43361	7.28232	7.30439	7.1177	7.56433	7.35967	7.17183	7.26997	7.27832	7.199	7.17962	7.42187	7.24959	7.36399	7.32058	7.27115	7.25156	6.92275	6.72699	6.9891	6.87583	6.93306	6.90287	6.90366	7.04352	7.12667	7.18054	6.9299	7.193	6.89992	7.07671	7.26936	7.11645	6.85776	7.17467	7.2311	7.02331	6.96252	7.15552	7.27277	7.21728	6.95031	7.03405	7.04535	6.92269	6.90398	7.05996	6.80971
ZNF629	7.39631	7.43746	8.39576	7.43694	7.47742	7.9535	7.23849	7.55503	8.49098	7.91519	8.27255	8.25133	7.8638	8.19113	8.37935	8.09312	8.00743	8.05061	8.67569	8.64	7.5986	8.26055	7.88092	8.06416	7.96175	8.10617	8.47193	8.33712	8.16413	8.18514	7.94954	7.98416	7.33261	7.22841	7.08362	7.02293	7.33871	8.47734	8.72322	8.16213	8.39221	8.54465	7.81635	8.23503	7.84056	8.00602	8.52327	8.24577	8.71318
ZNF628	8.07492	7.986	7.63305	7.55385	7.41552	7.56075	7.40145	7.34852	7.5375	7.41069	7.25029	7.57427	7.24459	7.14516	7.632	7.11697	7.43926	7.4542	7.45363	7.61976	7.6164	7.43081	6.99864	6.74968	7.71538	7.30176	7.32559	7.42026	7.30319	7.27926	7.11659	7.17284	7.17204	7.07227	7.50779	7.33582	7.32904	7.44806	7.47545	8.11	7.06305	7.236	7.66893	7.4263	7.82711	7.47697	7.87802	7.37787	7.86843
ZNF627	8.6139	8.71365	7.53688	8.47712	7.86579	7.74619	8.62198	7.7304	8.34817	9.06948	8.12891	8.37346	8.47945	8.2976	8.55164	8.6166	8.46171	8.68703	8.19475	7.73715	8.00657	7.92164	7.85072	7.75418	8.80543	8.20601	9.20956	7.431	7.86644	8.27149	8.2438	7.79049	8.21844	8.39839	8.22969	8.51907	8.0914	7.7356	7.91875	8.13081	8.19973	8.12706	8.19529	7.90888	6.48124	8.05496	7.68961	7.6064	8.27216
ZNF626	8.30911	8.70746	8.59059	8.12479	8.38604	8.44318	8.02548	8.11634	7.90647	8.1309	8.24419	8.38694	7.86869	8.25874	7.83016	7.8496	7.60282	8.07125	8.00346	7.97401	8.13015	7.91172	7.54148	7.54446	8.15935	7.52745	8.28227	7.62731	7.43737	7.79823	7.70576	7.80122	7.95272	8.08417	8.22517	7.99523	7.81781	8.11302	8.20534	7.94953	7.87456	7.82753	7.75008	7.56507	8.9453	8.24123	8.16432	7.58087	8.54756
ZNF625	6.93523	6.92826	6.93979	6.76431	6.69829	6.92623	6.71084	6.74681	7.10417	6.93752	7.02657	6.88807	6.85786	6.72905	6.72387	6.99759	6.82715	7.04033	6.62375	6.81928	6.70784	6.80607	7.04648	6.84272	6.8382	6.80777	6.54307	6.78963	6.96908	6.88762	6.85481	6.99045	6.97111	6.83598	6.86857	6.82247	6.83434	6.93866	6.66598	6.8895	6.81396	6.82542	6.83354	6.78637	6.7629	6.85841	6.93132	6.67114	6.80598
ZNF624	7.14084	7.03583	7.14796	7.96399	7.47218	6.76457	8.02286	7.88873	7.47993	7.55179	7.59825	7.42998	7.39405	7.51183	7.37672	7.51942	7.30959	7.46451	7.43899	7.77064	7.23178	7.83037	7.29353	7.16479	7.82562	7.78577	7.95559	7.60409	7.51114	7.6539	7.31053	7.39213	6.93372	7.09987	7.06037	7.11655	6.87652	7.74461	7.35204	7.80732	7.49029	7.47093	7.67567	7.33985	8.69364	7.6436	8.31232	7.44498	7.40105
ZNF623	7.06823	7.43584	7.37486	7.17553	7.24791	7.35898	7.17567	7.13825	6.96618	6.89858	7.18983	7.2049	7.23809	7.08215	7.19701	7.01548	7.08961	7.10651	7.05603	6.91507	6.52453	7.42112	7.36384	7.31175	7.18404	7.29563	7.13825	7.06689	7.13217	7.43384	7.41322	7.08984	7.407	7.31041	7.70309	7.48921	7.08961	7.10126	7.12653	7.3835	7.19463	7.07866	6.97227	7.16022	7.10425	7.04687	7.1529	6.80702	7.01952
ZNF622	8.76187	8.78386	8.49005	8.4222	8.79058	9.25189	8.6553	8.93774	8.7055	8.9931	8.58156	8.94153	8.89832	8.9544	9.17883	8.63843	8.94881	8.85643	8.4109	8.46279	8.78581	8.56896	8.78386	8.35824	8.89686	8.44717	8.8391	8.55335	8.84424	8.57312	8.60377	8.31208	7.88763	8.65235	8.23539	8.91122	8.45806	8.73893	8.9085	8.62633	8.78447	9.04193	8.67905	8.70906	9.09774	8.85962	8.95952	8.8436	8.57865
ZNF621	8.25599	8.01937	8.28011	8.09382	8.04355	8.26177	7.77646	8.17477	7.87731	8.34717	8.03111	7.99918	7.71842	7.94166	8.07693	7.79384	8.0671	7.92889	7.89047	7.88906	7.65872	8.03118	8.13292	8.2286	7.95617	7.92257	7.73989	8.17899	8.26225	8.05754	8.01778	7.8005	8.13111	7.98197	8.22005	7.77588	7.82745	8.0814	7.96741	8.05388	8.12287	7.96461	8.07406	7.91472	8.01081	8.22903	8.42739	7.94816	7.87188
ZNF620	6.66518	6.84747	6.94116	6.91275	6.86424	6.7957	6.63907	6.81053	6.97096	6.82288	6.86636	6.88741	6.67924	6.73229	6.68051	6.92269	6.69758	6.59935	6.57315	6.52635	6.83337	6.71898	6.62533	6.49879	6.56692	6.68402	6.89711	6.82692	6.56213	6.67873	6.54105	6.73829	6.80133	6.81166	7.16969	6.84717	6.87862	6.6567	6.64578	6.78269	6.71325	6.62733	6.63532	6.60411	6.58052	6.72251	6.58992	6.58651	6.59225
ZNF619	7.40388	7.20662	7.88001	7.77728	7.57397	7.95256	7.59591	7.88225	7.69629	7.32149	8.00136	7.17936	7.92211	7.70783	7.78886	7.79859	7.6586	7.67226	7.5992	7.38004	7.17074	8.15886	8.26208	8.38098	6.44434	8.25429	6.80427	6.994	8.11355	8.35693	8.14634	8.24542	7.25553	7.42519	7.7733	7.35666	7.90623	7.64357	7.80194	7.52695	7.6233	7.79734	7.72833	7.72189	7.88029	8.03865	7.93353	7.84182	7.75476
ZNF618	7.68663	7.57852	7.50415	7.66794	7.47505	7.51158	7.70985	8.29656	7.7509	7.86597	7.49991	7.74812	7.96524	7.48108	7.83506	7.91304	7.44816	7.34243	7.36459	7.72983	7.35396	7.08107	7.37502	7.42656	7.41608	7.50304	7.19634	7.79774	7.57512	7.53944	7.58822	7.65671	7.73937	7.73948	7.22907	7.39511	7.82614	7.58405	7.64257	8.13171	7.54458	7.61651	7.13309	7.36362	8.39187	7.71053	7.80496	7.19191	7.53121
ZNF616	8.46862	8.64356	7.26322	7.49251	7.87188	7.43604	8.44984	8.23991	7.87592	8.01611	7.95185	7.76228	8.40731	7.88436	8.19519	8.10393	7.99592	8.01346	8.22594	7.22232	8.0895	8.37653	7.39457	7.57472	7.87671	8.5806	7.57946	7.4679	8.87239	8.04562	7.81184	7.76267	8.86544	8.51923	8.65678	8.01905	7.75864	7.69042	8.25454	7.53116	8.23458	7.96821	7.51353	7.89494	7.38337	7.48976	7.47756	7.56555	7.59358
ZNF615	7.9538	7.96537	7.74597	7.75844	8.03987	7.61665	7.71705	8.12842	7.77354	8.12716	7.77734	7.59035	8.03563	7.84987	7.6863	8.01807	8.017	7.83286	7.60293	7.49541	7.92842	8.02553	7.39669	7.67215	7.64331	7.60657	7.6941	8.11595	7.64698	7.86167	7.61219	7.92929	8.1513	7.99917	7.90016	8.04575	7.95888	7.66404	7.94483	8.22901	8.05809	7.85408	7.74012	7.80948	6.68759	7.44368	7.48683	7.58437	7.98955
ZNF614	7.81551	7.88963	7.73862	7.7699	7.5073	7.7737	7.88931	7.92544	7.91134	8.07316	7.85642	7.47569	7.82001	7.59491	7.60445	7.74007	8.18938	7.68508	7.49788	7.45929	7.96566	7.66942	7.41594	7.55637	7.38438	7.91106	7.28276	7.25174	7.77572	7.9694	7.7824	7.85124	7.69671	7.68139	7.90753	7.85381	7.73624	7.51874	7.51722	7.90306	7.66346	7.39584	7.51415	7.71908	6.77724	7.50982	6.81061	7.53955	7.95377
ZNF613	7.55422	7.81097	7.55195	7.70356	7.70349	7.80592	8.04027	7.65818	7.89347	8.28698	8.00863	8.04348	8.10572	7.85544	8.24174	8.03547	8.09408	7.95309	7.81108	7.85102	7.63717	7.75748	8.06755	8.00695	7.58119	7.56722	8.09059	8.07851	7.90146	7.60859	7.65799	7.71857	7.75633	7.80705	7.8449	7.78552	7.58853	7.61739	7.9187	8.05291	7.79408	7.85778	7.74937	7.5452	7.9967	7.46962	8.05113	7.45438	8.11458
ZNF611	7.70694	7.22691	7.4446	7.55968	7.77465	7.20025	7.7318	7.56699	7.05802	7.38345	7.59826	7.39681	7.70834	7.61492	7.40117	7.66969	7.61709	7.64283	8.03619	8.00504	8.47556	7.47495	7.58591	7.51869	7.85987	7.78142	7.97351	7.99042	7.53798	7.32676	7.37324	7.46964	7.98229	7.79803	7.67538	7.63464	7.51939	7.41822	7.57954	7.69847	7.82219	7.59878	8.02863	7.86457	7.68837	7.73171	7.42629	7.64905	7.90726
ZNF610	7.44911	7.14477	7.30228	6.91705	6.98176	7.04668	7.14444	6.70023	6.96414	6.77955	7.16618	6.84378	7.18049	7.0646	6.88191	7.12688	6.85965	6.99239	7.47338	6.76147	7.18744	6.9316	6.74282	6.72626	6.96525	7.25428	7.13035	6.62121	6.86732	6.90888	6.9221	6.78932	6.85126	6.83307	6.72614	6.90524	6.87954	7.14531	7.23501	7.10822	6.95879	6.91065	6.91658	6.85001	6.86593	6.70377	7.08246	7.19679	7.18478
ZNF609	7.23581	7.47311	7.32207	7.24197	7.39411	7.63103	7.71119	7.38616	7.13594	7.20111	7.05518	7.20315	7.33288	7.13154	7.32866	7.10359	7.06417	7.03079	7.22665	7.60059	7.44691	7.49622	7.33725	7.19569	7.62692	7.0554	7.13195	7.14696	7.10429	7.52248	7.30654	7.42629	7.14952	7.3477	7.32752	7.41328	7.25745	7.41111	7.66172	7.60961	7.70842	7.5065	7.3864	7.54756	7.81034	7.49561	7.69017	7.41361	7.40595
ZNF608	8.21081	8.3613	8.52795	8.21081	8.45088	8.74493	8.11393	8.8581	8.28201	8.54943	8.3669	8.17345	8.17381	8.46958	8.23799	8.31069	8.28089	8.23513	8.24469	8.72114	8.24757	8.46114	8.23727	8.41341	8.04054	9.14469	8.24853	8.50919	7.84241	8.62284	8.50196	8.46808	8.34986	8.40646	8.36202	8.55687	8.52236	8.21648	8.43839	7.80972	8.53284	8.29208	8.11291	8.48579	7.90955	8.31002	8.22736	8.91952	9.04487
ZNF607	7.24901	7.26982	7.86816	7.66468	7.32746	7.79265	7.14884	7.25862	7.4917	7.36995	7.14006	7.27734	7.67535	7.27989	7.76645	7.65198	7.68754	7.54381	7.58114	8.04918	7.80933	7.52046	7.63778	7.92359	7.06968	7.60954	7.21239	7.85476	8.0614	7.6092	7.38101	7.55603	7.22311	7.34142	7.62553	7.32587	7.63545	7.34876	7.54875	7.68869	8.09434	7.50486	7.91856	7.57651	7.54739	7.43958	7.48019	7.60099	8.19022
ZNF606	6.78079	6.94012	6.78012	6.76857	6.94165	7.18658	6.80878	6.80878	7.30233	7.56888	7.01883	7.19688	7.53349	7.19245	7.39364	7.31179	7.29553	7.24931	7.11969	6.85676	7.349	6.87366	7.17291	7.04329	7.70051	7.07077	7.49103	7.0346	7.14107	6.9732	6.96403	6.94562	6.82727	7.44776	6.74476	7.08431	6.98794	7.04895	7.04802	7.06088	7.01877	7.111	6.7959	6.92218	6.95401	6.87847	6.87448	6.86312	6.87145
ZNF605	7.56236	7.71779	7.42775	7.4076	7.61854	7.42593	7.88882	7.47565	7.19366	7.44933	7.49422	7.24258	7.52063	7.06898	7.32303	7.52904	7.28898	7.36654	7.00012	7.6307	6.86745	7.85261	7.73886	7.84964	7.95636	7.80602	7.36075	6.79232	7.94551	8.16909	8.17285	7.936	8.06392	7.47456	8.23262	7.70633	7.47906	7.38587	7.78698	7.79671	7.74674	7.6101	7.58603	7.43298	7.10848	7.47906	7.16431	7.54981	7.79454
ZNF599	6.71207	6.74418	6.75516	6.95212	6.66761	6.89511	6.66915	7.04679	6.875	6.98678	7.01632	6.87218	6.83677	6.89723	7.01958	6.7947	6.90426	6.97633	7.10891	7.2481	6.75849	7.32774	6.68243	7.1692	6.71793	6.89556	6.93668	6.92327	6.94313	7.03703	7.09467	6.83939	6.99385	7.00372	6.73808	6.80045	6.77692	6.71546	7.10178	7.15464	6.74199	6.75012	6.88661	6.7909	8.06417	6.78802	7.04877	6.77646	6.82715
ZNF598	8.58617	8.64128	8.68071	8.4345	8.46449	8.83136	9.00232	8.33821	8.59819	8.42815	8.49733	8.85333	8.21218	8.60245	8.78925	8.28492	8.69763	8.4708	8.55962	8.18326	8.3842	8.76175	8.51423	8.70285	8.10182	8.71624	8.59329	8.06538	8.20109	8.69302	8.69302	8.45965	8.43667	8.6769	8.33869	8.06377	8.18138	8.60681	8.63259	8.19817	8.51299	8.54754	8.58372	8.35937	8.81083	8.72217	8.73454	8.42795	8.49696
ZNF597	6.84579	6.80161	6.762	6.84238	6.83885	6.96088	6.83239	6.75027	6.93786	6.91662	6.84114	6.99164	7.00828	7.08076	6.98159	6.94349	7.12303	6.8777	6.84483	6.94543	7.10577	6.88491	6.81606	6.6803	6.8109	6.85713	7.13242	7.04989	6.9881	6.84502	6.78263	6.55687	7.0458	6.90263	6.61893	6.99079	7.00992	6.87977	6.67208	6.81673	6.89688	6.77648	6.87669	6.86261	6.65907	6.62622	6.72267	6.83809	6.71799
ZNF596	6.91933	7.00344	6.83818	6.84224	6.8051	6.9011	6.88806	6.83102	6.87761	6.87995	6.83537	6.65087	6.92919	6.95197	6.9334	6.78263	6.8709	6.86149	6.911	6.98676	7.04236	6.62324	6.75866	6.90655	6.95291	6.56439	7.10659	7.44121	6.88854	6.70739	7.11771	6.89035	6.76629	6.99781	6.72681	6.68845	6.55247	6.9527	6.86305	6.8904	6.72353	6.82494	6.94525	7.00951	7.20047	6.79631	6.76061	6.85455	7.03919
ZNF595	7.17871	7.3579	7.18401	6.9429	7.11302	7.36547	6.72433	6.89518	6.74193	6.66031	6.917	7.06522	7.00596	6.83308	6.98345	7.31095	7.26398	7.09638	7.02122	6.88596	7.17241	6.70941	7.15296	7.08892	7.83149	6.63185	7.23431	7.1367	6.97325	7.35309	7.30754	7.30525	7.3697	6.7823	7.27332	7.22551	7.17871	7.44967	7.10324	7.21022	7.02907	6.99334	7.27051	7.15672	7.24871	7.21411	7.38789	7.22193	7.19794
ZNF594	12.8306	12.3786	12.3498	12.7688	12.4843	12.6684	12.069	12.3298	11.7673	12.5694	12.6923	12.1298	11.8342	12.6435	12.3312	12.1091	12.1602	12.5497	11.9432	12.376	12.2767	12.5685	12.691	12.7692	11.8666	12.6159	12.3636	12.1321	12.1986	12.2107	12.1618	12.3235	11.8435	11.5941	12.4382	12.6435	11.9862	12.6435	12.7232	12.6164	12.6435	12.4614	12.7923	12.5038	12.5903	12.6923	12.6435	12.6687	12.7546
ZNF593	9.80692	9.66212	10.7384	9.6266	10.3442	9.86962	9.13656	10.2936	10.1059	10.2388	10.4097	10.1416	10.1336	10.1616	10.1115	9.89256	10.4329	10.6284	9.09546	9.39956	9.55646	10.7384	10.1202	10.0384	10.5258	9.22608	9.77908	9.09023	10.951	10.7384	11.1215	10.2792	9.05577	9.41412	9.20129	9.11036	9.07009	10.0804	10.1179	9.76541	9.77175	9.99399	10.1209	9.72582	11.1754	10.3552	10.6593	9.98753	10.2383
ZNF592	6.97399	6.86928	6.84153	7.05879	6.81387	7.10852	6.7892	6.94674	6.93137	7.06393	7.08557	7.10645	7.03296	6.91964	7.00612	6.96754	6.97504	6.96514	6.93256	6.88378	7.02576	6.77679	6.81015	7.06873	7.28404	6.96059	7.07721	6.77469	6.81757	6.86596	6.85394	6.70705	6.77167	7.04055	6.60718	7.0599	6.96692	6.97267	6.79999	6.94099	6.74898	6.93756	6.84087	6.92478	7.29835	7.03443	7.04062	6.9125	6.75748
ZNF589	7.44059	7.35597	7.72142	7.64411	7.36204	7.91527	7.65171	7.55195	7.43945	7.5183	7.21955	7.68727	7.60027	7.80954	7.91413	7.50657	7.24293	7.37215	7.58907	7.63859	7.46515	7.84871	7.95732	7.45378	7.2002	7.58435	7.46153	8.04707	7.46575	7.54193	7.56609	7.61093	8.23309	7.75615	8.43826	7.57648	7.29619	7.51941	7.55074	7.26511	7.33257	8.17482	7.36641	7.30828	6.75028	7.71605	7.71018	6.86398	7.12326
ZNF587	6.70024	6.55076	7.51557	7.25637	7.35922	7.8799	6.47957	6.9173	7.20897	7.20304	7.16466	7.5489	7.1302	7.29195	7.52131	7.17267	6.9802	7.53927	7.42812	7.97488	7.18575	7.63676	7.81018	8.28154	6.96662	7.25129	7.11611	7.50717	7.45907	7.48991	7.70665	7.47179	6.97232	7.34637	7.37276	6.89524	7.02732	7.0932	7.66392	7.27795	7.53598	7.57554	7.55093	7.44174	8.21576	7.19337	7.76146	7.38268	7.68407
ZNF586	8.18539	8.38437	8.37874	7.954	7.98351	8.3481	7.94628	8.10404	7.54399	7.75304	7.47562	7.59859	7.94588	7.6805	7.95702	7.8728	7.86648	7.80885	7.72162	7.89268	7.65047	8.30054	8.10772	8.12043	8.13393	7.6777	7.64519	7.84352	7.95528	8.26569	8.09826	8.49779	8.13753	7.84611	8.27159	8.02824	7.88653	7.90231	8.02273	7.6861	8.02838	8.17887	8.58648	7.91912	8.19812	8.39691	8.32562	7.78799	8.09604
ZNF585B	7.37168	7.19581	7.31049	7.1894	7.20576	7.54085	7.23644	7.18984	7.84501	7.53164	7.11149	7.67941	8.04573	7.86276	8.00299	7.8537	7.9594	7.69265	8.01465	8.03253	8.20377	7.22904	7.55125	7.32668	8.10863	7.14699	7.94299	8.14254	7.57429	7.61708	7.42067	7.42525	7.37215	7.75597	7.70097	7.96913	7.8403	7.59023	7.41439	7.31025	7.71968	7.75095	7.36782	7.4841	7.23425	7.26148	7.07443	7.22695	7.32154
ZNF585A	7.83886	7.95919	7.09026	7.97428	7.91398	7.08943	7.93099	7.65147	8.11522	8.12639	7.68909	7.66192	8.23851	7.88596	7.97898	7.96824	7.77015	7.75148	8.20345	8.04476	8.47601	7.59872	7.27388	7.17424	8.44939	7.81383	8.5106	8.10718	7.63201	7.81105	7.35275	7.60013	8.17756	8.03938	8.238	8.11093	7.77799	7.79818	7.92699	8.10137	8.12649	7.99797	7.65486	7.66665	7.10574	8.01763	7.14073	7.39875	7.67339
ZNF584	8.87603	8.95877	9.27904	8.89297	9.05676	9.19968	8.82855	8.87087	8.96542	8.89599	8.62299	8.44888	8.38111	8.57193	8.45233	8.45411	8.9288	8.46032	7.50712	8.02559	7.1998	8.46932	8.85731	8.93497	7.42323	8.7167	7.36983	8.03578	8.56905	8.39175	8.41027	8.75647	8.38793	8.21106	8.08529	8.34726	8.27188	8.10861	8.50329	9.01688	8.63077	8.17537	8.3196	8.47834	8.44063	8.34065	8.90781	8.4247	8.37494
ZNF582	6.82516	6.75529	7.01587	7.04965	6.97943	7.07203	7.06464	7.49647	7.14233	7.07521	6.80888	7.22168	7.17204	7.22339	7.07615	7.19149	7.24526	6.96582	6.83877	6.70488	6.77953	6.97017	6.92568	7.30278	6.57818	7.19161	6.58105	7.11516	6.86804	7.08027	7.05475	7.25977	6.9505	6.9291	7.42393	7.18363	7.14443	6.77167	6.83323	6.77782	7.08697	6.99909	6.96295	6.90704	6.68614	6.80769	6.80147	6.93134	6.84469
ZNF581	9.56483	10.3645	9.75159	9.11262	9.99879	9.18688	10.0343	9.95763	9.83318	9.82262	8.8662	9.67919	9.38529	9.31871	10.2321	9.40735	9.22068	9.4848	8.97649	8.59678	9.44019	9.11674	9.27705	8.63376	9.5229	8.65944	9.53871	8.94429	9.04998	9.01818	9.13579	8.85899	9.31444	8.99152	9.56149	8.4524	8.38986	9.23987	9.66316	9.21148	9.11533	9.23919	9.20212	9.03497	10.087	9.90151	10.0318	8.40303	9.37558
ZNF580	7.72429	8.05828	8.03726	7.67439	8.02392	8.09369	8.12115	8.18293	8.53216	8.46482	8.07693	8.3815	7.70032	8.31402	8.36511	8.17772	8.47044	7.86584	8.05097	7.38645	7.75472	8.29362	8.81311	8.01182	7.57129	8.49939	7.02569	8.3143	8.14958	8.7568	8.87096	8.24413	7.36745	7.2265	8.0193	7.27275	7.40048	8.12005	7.79488	8.84814	8.06072	7.82679	8.22862	8.10734	8.57483	8.57388	8.32882	8.24632	8.55367
ZNF579	7.27601	7.64072	7.41562	7.1275	7.41234	7.4489	7.32102	7.19557	7.54766	7.49038	7.18158	7.61323	7.24384	7.44509	7.72192	7.25024	7.39503	7.24918	7.44962	7.57937	7.62721	7.12759	7.29555	7.20387	7.43492	6.82519	7.35353	7.36079	7.13602	7.04617	7.22583	7.88721	6.62807	6.84782	6.72149	6.69045	6.88521	7.44274	7.43381	7.80107	7.24028	7.42965	7.28492	7.37579	7.61323	7.29696	8.12386	7.59597	7.79358
ZNF578	7.36214	7.70816	6.91008	7.43061	7.22441	7.2907	7.65943	7.28384	7.1807	7.52584	7.49026	7.33141	7.32341	7.51127	7.48634	7.5698	7.49258	7.30256	7.79022	7.71452	7.50782	7.52485	7.641	7.39738	7.43039	7.52003	7.61655	7.59585	7.77676	7.50353	7.72809	7.15055	7.24593	7.48388	7.32051	7.41849	7.4092	7.42216	7.44005	7.79431	7.18694	7.35898	7.27793	7.63873	8.51994	7.31157	7.46549	7.53949	7.40811
ZNF577	10.7001	9.54698	9.45423	10.9442	9.40962	10.1128	10.0176	10.0176	9.88892	9.8481	10.4528	10.7528	9.85822	10.4625	10.0111	9.58689	9.39201	10.3682	10.3908	10.7136	10.4734	10.572	10.3308	9.89651	9.51731	10.9637	9.02987	10.6946	10.8575	10.719	10.7704	10.9038	9.11855	10.0264	9.85691	10.0397	9.78895	10.9508	10.3208	10.8919	9.98418	10.2462	10.4383	10.0869	11.2795	11.0053	10.1907	9.85587	11.0134
ZNF576	7.56154	7.7432	7.84549	7.46364	7.61191	7.62671	7.50393	7.55154	7.62677	7.64433	7.51781	7.38664	7.5367	7.39918	7.44601	7.40774	7.66843	7.48887	7.52667	7.18296	7.11068	7.33543	7.28688	7.26677	7.1586	7.16311	7.0995	7.21081	7.13898	7.36052	7.15167	7.43132	7.34077	7.31893	7.23949	7.25443	7.35059	7.19475	7.46031	7.5406	7.40325	7.36168	7.26793	7.30781	8.41655	7.21258	7.95636	7.28451	7.18361
ZNF575	7.8661	7.76505	8.1432	7.76799	7.97395	7.90001	7.8317	7.72896	7.28401	7.4844	6.77074	7.32365	7.31762	7.12823	7.47887	7.07706	6.99068	7.08802	6.64144	6.64546	6.56402	6.59165	6.61971	6.64145	6.85698	6.64046	6.59997	6.68734	6.65899	6.70186	6.68753	6.60576	6.86764	7.02943	7.57098	7.0237	7.25068	6.84651	6.95268	7.20112	7.3998	7.08159	6.93016	6.87535	6.93475	7.1284	6.57853	7.13709	7.11902
ZNF574	8.70717	8.89136	8.92596	8.63727	8.85044	8.9159	8.72364	8.9773	9.10031	8.40564	8.5332	8.94342	8.89786	8.8608	8.9755	8.8292	8.98053	8.69674	9.02328	8.96276	9.12829	8.63322	8.51751	8.84678	9.06199	8.39676	9.05623	9.02988	8.47743	8.48428	8.41873	8.54007	8.81219	8.7102	9.42014	8.60117	8.65939	8.58822	8.53597	9.11732	8.53269	8.53997	8.58821	8.76184	8.73964	8.82599	8.71004	8.54713	8.50077
ZNF573	8.69625	9.24316	8.87857	8.83842	9.55347	9.58777	10.0882	9.49513	9.14545	9.3317	9.28629	8.8956	9.5698	9.37501	9.02124	9.96083	8.94858	9.5951	9.04395	9.0303	8.91783	8.85847	8.94551	9.02567	8.86929	8.87857	8.28592	8.89283	8.89283	9.2386	9.26571	9.30057	10.0691	9.31349	10.3961	9.42666	9.08715	8.78911	8.71419	8.40065	8.57293	8.70173	9.09411	8.68986	7.91251	9.0164	7.79585	8.57034	9.32525
ZNF572	6.79039	6.89154	6.86906	6.78168	6.7312	6.69933	6.94756	6.97613	6.77374	6.83517	6.91717	6.88001	6.84119	6.85864	6.91777	6.74284	6.96061	6.80807	6.78824	6.7466	6.70639	6.89139	6.9117	6.76921	6.65254	7.16249	6.75797	6.85151	6.85948	6.80197	6.9137	7.24359	6.68227	6.78291	6.72716	6.68464	6.8944	6.78462	6.9349	6.79554	6.98111	6.88026	6.98459	6.89744	7.06733	6.8402	6.88407	6.87934	7.0046
ZNF571	7.23669	7.46935	7.30694	7.09057	7.44207	7.27949	7.28259	7.04754	7.12898	7.18742	7.04487	7.0595	7.06013	7.05749	7.14943	7.15252	7.42028	7.07491	7.02522	7.10205	7.16882	6.89534	7.01981	7.10873	6.92065	7.36703	7.28047	7.05799	7.07629	7.04204	7.0712	7.19279	7.01444	7.27027	6.90595	7.40511	6.9746	7.06832	7.12845	7.15477	7.16918	7.57303	7.09224	6.96239	7.09349	7.02497	7.40511	7.36088	7.35107
ZNF570	6.7202	7.06402	6.69277	6.82785	6.92335	6.84182	6.84485	6.72953	7.00739	6.99426	6.99416	6.99404	7.04292	6.90224	7.04678	7.05756	6.9531	6.96462	7.02265	6.91402	6.82076	6.97194	6.86397	6.90061	6.82718	6.90209	7.05151	7.21621	6.89345	6.83627	6.87728	6.64265	6.78211	6.99524	6.75858	7.08293	7.06462	6.74427	6.74343	6.76424	6.90309	6.81604	6.9916	6.81102	6.9465	6.94728	6.79304	6.77607	6.67989
ZNF57	6.68376	6.7769	7.11073	6.83615	6.81255	7.22526	6.81915	7.01475	6.96149	6.95111	6.97591	6.93883	6.85947	7.0009	7.04224	6.98238	7.1161	7.03699	6.84114	6.75767	6.67903	6.91544	7.02963	6.998	7.1027	7.25589	7.13555	7.11837	6.89793	6.96585	6.93817	7.07593	6.92764	7.16774	6.57493	7.07122	7.07441	6.88257	7.03659	6.66855	7.04867	7.17992	6.9792	6.93529	6.86082	7.05153	6.98687	7.13002	6.95695
ZNF569	6.81791	7.01805	6.70613	6.76484	7.00232	6.80074	6.82684	6.85588	6.54523	6.75221	6.67887	6.56636	6.64412	6.8654	6.58589	6.77354	6.84314	6.56581	6.84191	6.74047	7.21625	6.82031	6.71124	6.63417	6.86645	6.73496	6.70404	6.63871	6.6836	6.52778	6.83919	6.67473	7.04367	6.81846	6.98145	6.93722	6.87156	6.84243	6.72775	6.74048	6.69512	6.76997	6.84148	6.74543	7.02106	6.89573	6.76581	6.72117	6.78597
ZNF568	6.82285	6.65825	7.04289	7.06842	6.8364	6.88537	6.78614	6.7947	7.1242	7.14967	6.74986	7.10249	7.02224	7.07961	7.20396	7.09683	7.10376	7.03651	6.88278	6.96454	7.16319	7.53007	7.35261	7.26928	7.17063	7.25181	6.67177	6.79749	7.46479	7.7747	7.30118	7.31653	7.22448	6.72759	6.63299	6.97507	6.75933	7.05124	6.97055	6.78456	7.1432	7.4562	6.90815	7.19367	8.0878	7.27386	7.07339	6.96436	7.19257
ZNF567	7.93462	7.98025	7.50693	7.32487	7.94397	7.77265	8.08981	7.57709	7.08041	7.38061	7.38185	7.24514	7.46954	7.40658	7.0408	7.35295	7.62097	7.21954	7.06659	7.26466	6.96212	6.71908	6.97128	6.93456	7.44515	6.91653	7.2229	6.85693	6.90118	6.85451	7.07784	6.84085	6.89991	7.46316	6.93429	7.53286	7.20139	7.0694	7.21127	7.30605	7.55086	7.66357	7.86604	7.19409	7.05115	6.95807	7.18146	7.26697	7.45015
ZNF566	6.79103	7.1718	6.77018	6.75719	6.83984	6.74496	6.79404	6.79116	6.84251	6.98946	6.57008	6.63356	6.75468	6.79974	6.65271	6.92255	6.9155	7.07164	6.96747	6.81655	7.04573	6.71926	6.8287	6.81466	7.35425	6.77347	6.8834	6.7798	6.67489	6.80007	6.82805	6.82699	6.55573	6.64585	6.6453	6.94993	6.89451	6.81372	6.74088	6.87519	6.75435	6.96519	6.74781	6.9679	6.86543	7.00292	7.01762	6.85308	7.05635
ZNF565	7.32419	7.05552	7.06412	7.24115	7.1113	7.08737	7.01488	7.29052	7.11014	7.11034	7.32487	7.06066	7.31837	7.19713	7.07648	7.31006	7.38171	7.16582	6.81655	6.9809	7.14225	7.35307	6.85876	6.95472	6.79152	7.10227	7.23614	7.00363	6.90661	6.86228	6.80178	6.84419	7.04511	7.14839	7.03853	7.29147	7.16241	6.95602	7.11666	6.74538	7.05495	7.03591	6.86487	7.01626	6.62715	6.69442	6.83321	6.97719	6.8366
ZNF564	8.58766	8.80761	8.03759	8.40002	8.38283	7.81746	9.05995	8.45203	8.62782	8.91639	8.02544	8.27598	8.61227	8.44905	8.60008	8.5454	8.61874	8.52227	7.73942	8.05446	7.55648	8.41205	8.70013	8.73981	8.06717	8.49851	8.34382	7.85458	8.00181	8.49779	8.2367	8.36645	8.97852	8.48346	9.05909	8.29646	7.98818	8.18284	8.56736	8.47152	8.35553	8.21919	8.20093	8.19693	7.39438	8.16313	7.99779	7.63906	8.17966
ZNF563	6.93003	7.22349	6.96959	6.86762	6.83359	7.472	7.13969	7.26595	7.23884	7.21279	7.04914	7.32606	6.99142	7.2092	7.16883	7.0134	6.89267	7.11988	7.35832	7.06231	6.93016	7.12664	7.15138	7.12657	6.82572	7.07744	7.33334	7.40245	6.97405	6.90026	7.06792	6.99047	7.46933	7.16431	7.44977	7.10159	7.0657	7.21023	7.12776	7.01499	6.98896	6.81738	6.99533	6.87607	7.01888	6.93943	7.00792	6.81282	6.84235
ZNF562	8.33898	8.35814	8.23949	8.27791	8.42588	8.46518	8.76629	8.58188	8.5373	8.85509	8.78761	9.142	8.75239	9.03605	8.89945	8.6713	8.78133	8.90013	8.35288	8.70043	7.92328	8.77611	9.24506	8.26982	8.58643	8.52338	8.47417	8.43894	8.93476	8.75043	9.60561	8.9825	8.07872	8.43165	8.22409	8.39104	8.24202	8.58736	8.80722	8.81771	8.39864	8.45405	8.26769	8.43824	8.9889	9.02619	7.89842	8.38564	8.62738
ZNF561	7.21772	7.39575	7.35112	7.224	7.06312	7.29936	7.43534	7.24371	7.43852	7.87307	7.20197	7.42912	7.37127	7.35047	7.62502	7.39017	7.39417	7.42037	7.06779	6.7627	6.93363	7.41623	7.043	7.40533	7.35531	7.96904	6.90125	6.85591	6.93044	7.16599	6.97433	7.05007	6.78155	7.48177	6.61995	7.35853	7.17564	7.33579	7.09124	7.53999	7.18172	7.34969	6.95794	7.27484	7.28316	7.21922	6.90861	7.01272	6.99866
ZNF560	6.67592	6.68798	6.76917	6.79264	6.65356	6.71416	6.59997	6.68796	6.52527	6.68881	6.69235	6.85107	6.60435	6.69299	6.49636	6.82252	6.41029	6.71052	6.70629	6.73164	6.43898	6.65757	6.75537	6.62132	6.47695	6.6194	6.77125	6.56435	6.80604	6.65721	6.64906	6.81431	6.59716	6.66849	6.75221	6.65757	6.65385	6.56642	6.70853	6.60304	6.61437	6.73521	6.67053	6.57944	6.73545	6.78624	6.66775	6.63881	6.69289
ZNF559	7.91674	7.53574	7.58758	7.86408	7.88485	8.16678	7.4828	7.89052	7.96849	8.04003	7.84969	8.02057	8.08795	8.02758	8.02874	8.0881	8.15151	7.89913	7.79691	7.4537	7.67225	8.1529	7.8176	7.67852	7.88425	7.80905	8.43736	7.49453	8.12562	8.0133	8.4046	8.51002	7.82943	8.40656	7.78305	8.65697	8.28482	7.84999	7.93513	7.89781	7.90736	7.79816	8.03112	7.79549	6.71707	7.70564	7.33145	7.72354	7.78292
ZNF558	8.23734	8.59574	8.28926	8.40831	8.58798	8.26993	8.57621	8.15975	8.42442	8.87319	8.19891	8.47917	8.35667	8.32758	8.73002	8.39749	8.79411	8.23544	7.54854	7.62678	6.86276	8.54207	8.29005	8.64087	7.57947	8.69598	7.51303	7.62319	8.22738	8.67078	8.3655	8.31185	7.56228	8.05841	8.27296	8.27707	7.76959	8.19617	8.36983	8.358	8.19237	8.38387	8.42352	8.29027	6.80992	8.14995	7.60023	8.63558	8.29679
ZNF557	8.56784	8.37168	8.32161	8.18762	8.55842	8.31938	8.81686	8.60351	7.9103	7.83354	8.58111	8.44394	7.82879	8.49874	8.03527	7.9203	7.48366	8.43232	8.38915	7.9427	8.31909	8.51182	8.63087	8.35169	8.22097	8.20153	7.83844	8.69301	8.42471	9.01968	8.60792	8.73388	7.60606	8.82834	8.08452	8.78758	8.81955	8.71361	8.67366	8.68245	8.12323	8.35578	8.17323	7.97333	8.61805	9.20741	7.94605	8.02104	8.66804
ZNF556	6.67754	6.76236	6.75692	6.73951	6.66488	6.79053	6.86233	6.6347	6.91531	6.74132	6.59649	6.88178	6.91182	6.71743	6.64548	6.97358	6.68909	6.63364	6.56402	6.80069	6.99213	6.97874	6.86417	6.66601	6.79361	7.27399	6.83892	6.78927	6.71637	7.08113	6.72515	6.79195	6.55938	6.82225	6.77501	6.8658	6.81342	6.7076	6.79372	6.70689	7.11443	6.64884	6.80131	6.86946	6.67132	6.67274	6.72947	6.64611	6.66047
ZNF555	6.94593	6.85724	6.84036	6.83255	6.68231	6.9507	6.76295	6.77991	6.86221	7.09342	6.91934	6.6618	6.95932	6.85507	7.04719	6.99469	7.15032	6.96372	6.84844	6.94428	7.06997	7.06513	6.94412	6.94401	6.97667	6.92248	7.37929	7.05203	7.00243	6.98967	7.05758	6.96559	6.66773	6.96362	6.59843	6.92638	6.7583	6.87092	6.95958	7.1228	6.83213	6.9526	6.91056	7.11615	7.28172	6.90946	7.04917	6.98688	7.14879
ZNF554	6.68933	6.6797	6.8879	6.50125	6.78332	6.70018	6.6458	6.67594	6.80567	6.70717	6.98378	7.04673	6.70182	6.9006	6.71207	6.94134	6.74371	6.89882	6.92906	6.81137	6.9886	6.67337	6.64124	6.79916	6.78571	6.69719	6.6573	7.02347	6.74432	6.58741	6.81298	6.60527	6.57957	6.78612	6.73369	6.51322	6.95286	6.52111	6.69787	6.7612	6.68003	6.70163	6.58247	6.74402	6.84948	6.65398	6.56386	6.70443	6.63618
ZNF552	6.53944	6.64884	6.62263	6.7705	6.69721	6.70331	6.6372	6.70025	7.19657	7.30545	6.84455	7.19859	7.10678	7.1445	7.17579	7.44328	6.89269	7.21205	7.31185	7.31482	7.77562	7.13696	7.10821	7.16509	7.33292	6.86956	7.15313	7.47655	6.86571	7.32701	7.25044	7.1317	7.22436	7.34652	7.48069	6.98015	7.35809	6.83488	6.76802	6.8835	6.74721	6.87755	6.82605	6.77882	6.90957	7.02129	6.80462	6.8577	6.75861
ZNF551	6.78886	7.01026	6.94454	6.88808	6.79617	7.00691	6.84807	6.97254	7.12758	7.06387	6.81315	7.13353	7.10194	7.1196	7.13605	6.99276	7.14975	7.10398	6.67874	7.00441	7.10868	6.66752	6.97633	7.03781	7.58939	6.76746	6.83177	7.16615	6.76002	6.79827	6.87004	6.82897	6.46819	7.24872	6.61294	7.06811	7.05629	7.05646	6.75913	6.4929	6.73124	6.98444	7.16144	7.04693	6.776	6.98616	6.62818	6.72016	6.71312
ZNF550	7.44651	7.30404	7.49131	8.12838	7.25006	7.56668	7.3646	7.55234	7.22584	7.3822	7.75002	7.20255	7.37508	7.22739	7.28313	7.78947	7.33407	6.88913	7.11165	7.30647	6.42129	7.6654	8.09896	8.51344	6.75468	7.86295	7.464	7.31845	7.86965	7.5181	7.45309	7.91456	7.6912	7.18152	7.49485	7.95247	7.74208	7.62318	7.53516	7.43492	7.68805	7.51856	7.56767	7.25576	7.29914	7.23893	7.53455	7.19481	7.36821
ZNF549	11.0161	11.0543	10.8086	10.5135	10.8468	11.2512	11.3611	10.6116	10.5698	10.1251	11.084	11.1188	10.8494	11.2099	10.3847	10.8917	9.92951	11.15	10.5841	10.9996	10.9681	11.1737	11.0487	11.2428	11.2692	11.3306	10.7969	11.0224	11.2116	11.0951	10.9694	11.4885	10.963	11.3429	11.1188	11.4256	10.9289	11.4188	11.0486	11.1879	10.4139	10.6921	11.1656	10.8411	11.2482	11.3367	10.5667	10.721	11.0985
ZNF548	7.59321	7.30953	7.64694	8.09776	7.93857	7.26705	7.62436	8.12846	8.04334	8.29209	7.76011	7.54304	7.79457	7.77408	7.65632	7.76232	8.18403	7.87149	8.26173	8.07234	8.06715	8.44776	8.45501	8.66249	7.36844	8.20288	8.20614	8.39392	8.04909	8.3644	8.38403	8.49787	8.20159	8.00384	9.02797	8.08905	8.23494	7.77211	7.88559	7.83679	7.9329	7.81586	8.21465	8.09239	6.69711	8.01951	7.72127	8.43587	8.09762
ZNF547	6.92415	6.64651	6.89651	6.60437	6.73211	6.73919	6.59924	6.72823	6.47138	6.99581	6.86812	6.58587	6.80427	6.87208	6.80053	6.76708	6.70863	6.64873	6.62523	6.76564	6.82606	6.7013	6.79412	7.07563	6.9476	6.75775	6.77517	7.4039	6.8001	6.86717	6.68926	6.78116	6.58942	6.79451	6.5287	6.40959	6.75515	6.71396	6.90852	6.72768	6.81241	6.86311	6.81921	6.85585	7.6067	6.82975	7.00106	6.78073	6.83543
ZNF546	6.89405	6.91165	6.69202	6.81399	6.72232	6.97472	6.9377	6.69064	6.68546	6.74351	6.90266	6.69346	6.71029	6.71644	6.73321	6.88021	6.75309	6.76152	6.65782	6.60634	6.61005	6.78302	6.69117	6.67982	6.56452	6.68804	7.1411	6.38912	6.70068	6.61355	6.68713	6.90543	7.12882	6.72778	6.86012	6.91252	6.85021	6.76535	6.56731	6.65163	6.69602	6.84592	6.56926	6.62937	6.702	6.57825	6.62742	6.68506	6.4834
ZNF544	8.40383	7.71917	8.0284	8.11162	7.78918	8.13986	8.08098	7.98478	8.03303	8.34089	7.94591	8.2848	7.99182	8.18008	8.06516	7.96244	7.95486	8.18886	8.12368	8.11484	8.24858	8.18449	8.21584	8.17143	8.21342	8.09466	8.04431	8.60636	7.97418	8.39022	8.36483	8.1457	8.311	7.91712	8.74788	8.12462	7.83586	8.13717	8.11476	7.91959	8.01143	8.04795	7.98168	7.98193	7.55013	8.40852	7.9945	8.12726	8.53769
ZNF543	7.26865	7.188	7.01264	7.01503	6.83955	6.87245	6.9216	6.98358	7.10194	7.10041	7.19523	7.07929	7.14276	7.13415	7.2589	6.96738	7.18921	7.09353	6.75797	6.90983	6.74869	6.83992	7.11786	6.84626	6.91141	6.78823	7.32757	7.15646	6.89114	6.94417	6.81261	6.67156	7.02294	7.18262	7.31806	7.20481	6.96125	6.83499	6.81707	6.76872	6.82171	6.93894	6.84971	6.76419	6.64569	6.73633	6.70838	6.76477	6.75291
ZNF542P	6.92163	6.7002	6.83739	6.7179	6.49437	6.9859	6.76283	6.86772	6.78819	6.55864	6.89927	6.70144	6.66239	6.8786	6.6716	6.91428	6.8547	7.06377	6.94202	6.62933	6.68099	6.62187	6.86953	6.75661	6.90146	6.81576	6.71823	6.88285	6.68198	7.05242	6.67412	6.92154	6.75147	7.04213	6.9303	7.04946	6.90354	6.77081	6.73135	6.5835	6.75565	6.80634	6.66207	6.69761	6.68534	6.73978	6.68535	6.63511	6.73683
ZNF541	7.2727	6.94219	6.8734	7.40309	6.83946	7.4013	7.30407	7.31029	7.34658	7.23266	7.14395	7.16759	7.35911	7.20428	7.21905	7.54742	7.49958	7.50359	7.54908	7.78777	7.1783	7.96044	7.51268	7.31269	7.01068	7.97174	6.71634	7.55926	7.75453	7.9016	7.56775	7.85189	7.23998	7.38623	7.24785	7.23557	7.10743	7.13102	7.86824	7.45951	7.23844	7.04368	7.65245	7.65437	7.63952	7.13633	7.86683	7.29687	7.77594
ZNF540	7.12235	7.13244	7.26699	7.14798	7.06097	7.2287	7.17027	7.25089	7.45183	7.75185	7.1693	7.52275	7.69342	7.67796	7.4362	7.80218	7.42821	7.44411	7.17088	7.52681	7.09527	7.03572	7.06085	7.07034	7.16454	7.55193	6.86629	7.07301	7.10088	7.31285	7.09077	7.03784	7.22534	7.15311	6.816	7.18829	6.91384	6.80077	6.96284	7.77893	7.05771	7.29407	7.08463	7.02717	6.76871	7.30631	7.00938	6.97178	6.94195
ZNF536	7.90849	7.82019	7.29957	7.44206	7.55271	7.46991	7.37657	7.03813	7.3771	7.02377	7.38005	7.144	7.16572	7.3336	7.35961	7.2558	7.44964	7.33882	7.83254	7.95404	7.72121	6.96949	6.93501	6.98009	8.30348	7.09302	8.56511	7.36707	7.03957	7.01959	7.40971	7.2068	7.38934	7.22708	7.29005	7.16228	7.19974	7.48471	6.93257	7.40299	7.38986	7.42747	7.55191	7.38542	6.88258	7.38336	7.95077	8.70007	8.6513
ZNF532	8.1697	8.62689	8.70503	8.07915	8.16772	8.53946	7.99659	8.02992	9.45212	9.9488	9.05616	9.14495	9.37767	9.24167	9.16319	9.40057	8.98882	8.70637	8.54885	8.61401	8.09587	8.4773	8.56777	8.46193	9.11673	8.26103	8.24872	8.10583	8.47561	8.58568	8.04891	8.8695	8.02447	8.49641	7.7894	8.86455	9.16136	8.2531	8.11843	9.13456	8.73779	8.55173	7.63462	8.11584	6.54861	8.25925	7.91234	8.22793	8.25876
ZNF530	6.96056	6.7905	7.35674	7.41616	6.91911	7.07238	6.71296	7.30754	6.94455	6.73203	6.98476	7.54363	6.97414	7.05714	7.21988	6.93063	7.18822	7.20184	6.96056	7.04893	6.86288	7.22266	7.06902	7.1385	6.42487	7.086	6.69742	7.21658	7.29761	6.92788	7.003	7.23543	7.28379	7.16447	7.41587	7.09504	7.20402	7.01921	6.82325	7.10494	6.84916	6.95218	6.95833	7.02192	6.89858	6.92981	7.07786	6.69799	6.99073
ZNF529	7.87494	7.74542	7.81184	8.03042	7.913	7.99169	7.78759	8.03382	7.75612	8.12278	7.99165	7.66908	7.98144	7.89443	7.79072	7.92239	7.90118	7.8322	7.68025	7.85682	8.27467	7.99922	7.86845	7.76289	8.04501	8.0224	8.26219	8.18231	8.52409	8.3231	7.89051	8.13753	7.86104	8.19605	8.40478	8.51952	8.07141	7.93549	7.53018	8.05817	7.78671	7.71856	8.06862	7.79568	7.31005	7.96639	7.8916	8.06798	7.96639
ZNF528	7.92151	7.79379	7.30832	7.81519	7.68212	7.51019	7.80136	7.54116	7.36657	7.36818	7.81848	7.25152	7.49466	7.4669	7.83285	7.52055	7.61138	7.63685	7.74559	7.70174	7.81627	7.4445	7.54758	7.46344	7.81243	7.67212	7.8165	7.56903	7.4012	7.36692	7.43041	7.43471	7.88124	7.45427	7.68439	7.41668	7.61458	7.65434	7.76209	7.59429	7.63326	8.06221	7.66801	7.69114	7.95396	7.57617	7.5879	7.67685	7.61482
ZNF527	6.8104	6.69273	6.59285	6.93936	7.06841	6.74122	7.07328	6.97301	6.82624	6.97949	6.8871	6.79165	6.8875	6.97529	6.90775	6.98118	6.77602	6.84713	6.83896	6.6847	6.72392	7.02004	7.02701	7.16562	6.85958	7.05023	7.04913	6.67983	6.85316	7.02328	6.88349	6.87332	7.02161	7.08302	6.98871	6.82706	6.76049	6.96523	6.80576	6.85117	6.79969	6.83124	6.84413	6.96747	7.11331	6.80313	6.87754	6.83307	7.14968
ZNF526	7.1694	7.03353	7.58302	7.13793	6.91538	7.58812	7.31704	7.37672	7.95797	7.94122	7.74	8.13772	7.91675	8.18125	8.02893	7.97819	7.62011	7.9765	6.90181	7.26568	7.12979	7.19101	7.53886	7.46486	7.5414	7.16312	7.59022	7.47576	7.46814	7.35184	7.54342	7.30571	6.82121	7.33344	6.64259	7.17071	7.01019	7.26048	7.57019	7.40948	7.11399	7.35187	7.09747	7.04292	6.70003	7.54216	6.84169	6.95804	7.36837
ZNF525	7.66222	8.07017	7.44564	7.23024	7.43168	7.684	7.65728	7.16662	7.1582	7.22382	7.18968	7.04458	7.444	7.22584	7.11577	7.33347	7.33016	7.45823	7.10215	7.49268	7.54091	7.14816	7.10114	7.22241	7.9273	7.03599	7.45701	7.26358	7.23969	7.04776	7.17693	6.96708	7.29704	7.3244	7.28788	7.29322	6.98806	7.46408	7.53266	7.26729	7.13806	7.15562	7.65012	7.38152	7.1601	7.59971	7.86524	7.27987	7.70219
ZNF524	7.58824	7.41616	7.5375	7.32328	7.55646	7.482	7.61869	7.51327	7.9696	8.00598	7.92658	8.17159	8.06271	8.02483	8.31896	8.15254	7.83328	7.65557	7.78633	7.57378	7.62501	7.48243	7.45123	7.63109	8.99035	8.03217	7.82481	7.82524	7.77671	7.84532	7.86665	7.30198	8.09827	7.49204	7.92246	6.95293	7.16937	7.85218	8.17719	8.01695	7.72742	7.76689	7.50363	7.61292	8.49914	8.03577	8.29323	7.48355	7.75546
ZNF521	7.4693	7.64848	7.28511	7.49579	7.60661	7.56304	7.26665	7.29835	7.42206	7.35514	7.55579	6.85671	7.245	7.28154	6.95344	7.45038	7.44811	7.75192	7.51732	6.90387	7.55734	7.47141	7.44124	7.04896	8.46979	7.32281	7.31616	8.0036	7.37276	7.79608	7.07925	7.59692	7.2748	7.76911	7.33617	7.803	7.40735	7.53978	8.26403	6.80237	7.57233	7.18556	6.93868	7.25739	6.59778	7.33981	6.75823	7.44661	7.30481
ZNF519	7.26857	7.13118	7.8077	7.47198	7.57129	7.28245	7.47226	7.46094	7.38646	7.41219	7.54192	7.16776	7.39403	7.19237	7.34942	7.24926	7.54305	7.35088	7.12225	7.70172	6.85077	7.58749	7.87936	7.59338	6.84485	7.46459	7.20439	7.72778	7.34616	7.52726	7.56798	7.39571	7.45046	7.21475	7.06093	7.46277	7.41601	7.38685	7.57997	7.6281	7.40595	7.22084	7.11555	7.53344	7.48046	7.30238	7.46141	7.41656	7.44193
ZNF518B	8.17973	7.85066	9.0093	9.1526	9.13419	7.86882	7.90673	8.4633	8.53956	8.23423	8.55509	8.20783	8.82362	8.61469	8.4599	8.6518	8.98935	8.82962	9.1177	9.94066	8.94804	8.716	9.48657	9.12254	8.68233	8.75114	8.93665	9.9162	9.24154	7.95247	8.19817	8.93731	9.19348	8.99054	9.52307	9.11159	8.44799	8.41206	8.64559	8.26259	8.81951	8.49391	9.2292	8.852	7.58112	8.72691	7.99441	8.57089	9.32571
ZNF518A	7.82845	7.97502	7.92248	7.73679	7.82791	7.87644	7.5366	7.64611	7.85037	8.32963	7.92586	8.17716	8.10169	8.12019	8.14277	8.05602	8.07954	7.96837	8.32194	8.27701	8.93727	7.86665	7.94591	7.92582	8.81809	7.76797	8.52303	8.40833	7.92248	7.92699	7.63469	7.85542	7.85109	8.20604	7.73359	8.57124	8.12164	7.81737	7.89828	8.38938	8.1614	8.34859	8.23607	8.16431	6.87157	8.3576	7.69013	8.21545	8.07252
ZNF517	6.81595	6.45217	6.59584	6.69158	6.55833	6.5605	6.54817	6.61843	6.56024	6.55253	6.95855	6.6087	6.63939	6.54293	6.7803	6.70181	6.68656	6.68713	6.67564	6.61385	6.80167	6.97872	6.75027	6.71027	6.50816	6.80016	6.68609	6.55002	6.63899	6.6357	6.56791	6.76073	6.46422	6.72393	6.69874	6.7521	6.79796	6.63031	6.67019	6.57236	6.71143	6.48973	6.61745	6.74227	6.79663	6.53789	6.57433	6.51511	6.71133
ZNF516	6.9397	6.95814	6.91308	7.06756	6.96288	7.23481	7.28922	7.10645	6.95438	6.83251	6.92131	6.79964	7.00615	6.99124	6.78154	6.85754	6.98772	6.94528	6.70014	6.90843	6.98801	6.86029	7.29885	6.99902	6.72054	7.05363	7.15274	6.82497	6.66699	6.98843	6.91588	7.0619	6.95938	6.8628	7.68677	7.00868	6.86642	6.94053	6.9356	6.7643	6.70145	6.67	6.94225	7.05763	6.8853	7.0278	6.98303	7.18312	7.47651
ZNF514	7.62986	7.89384	7.56491	7.53885	7.52783	7.46666	7.45758	7.23812	7.83678	7.33797	7.61674	7.82004	7.61757	7.58646	7.69231	7.56465	7.69707	7.54526	7.04382	7.18888	7.44016	7.38312	7.3674	7.38734	7.1892	7.07786	8.61078	6.92171	7.65291	6.98433	7.35674	6.94516	7.64922	7.9785	7.63768	7.67567	7.5694	7.41227	7.40177	7.52093	7.3207	7.13474	7.59244	7.48705	6.61121	7.00302	6.52955	7.28336	7.30178
ZNF513	7.30406	7.34879	7.46462	7.23956	7.37864	7.28369	7.11521	7.33361	7.5257	7.40259	7.57332	7.75292	7.39353	7.55308	7.52507	7.32665	7.57768	7.30347	7.37283	7.17325	7.64292	7.57859	7.56454	6.94696	7.28485	7.17839	7.6892	7.53687	7.8463	7.48882	7.47968	7.54147	7.42053	7.84997	7.01695	7.1528	7.17595	7.49665	7.25129	7.2853	7.32136	7.26903	7.36644	7.44836	7.93849	7.68177	8.12557	7.16355	6.87439
ZNF512B	7.02242	7.23218	7.18815	7.12758	7.26131	7.10285	7.23541	7.27754	7.25	7.43093	7.18919	7.27674	7.12488	7.23152	7.25909	7.22567	7.18722	7.12761	7.40489	7.35692	8.25926	7.15007	6.89817	7.28723	7.70696	7.39551	7.51898	7.15193	7.51484	7.27486	7.33826	7.18284	7.89001	7.55687	7.63591	7.43775	7.58422	7.40435	7.37506	6.95128	7.1012	7.17077	7.00101	7.03039	7.31978	7.50608	7.08536	7.3287	7.44511
ZNF512	8.31975	7.85542	7.90452	8.12949	7.82616	8.1641	7.78052	8.18589	8.05946	7.71996	8.19577	7.51164	8.3	7.80212	7.57931	8.34342	8.13165	7.99855	8.34202	8.643	8.53117	8.33526	8.24391	8.0589	8.14277	8.27268	8.04282	8.06925	8.33073	8.30224	8.1514	8.29436	8.74291	8.51586	9.04911	8.65842	8.32503	7.93059	8.00125	8.41115	8.03049	8.13313	8.17383	8.04604	6.74948	7.34604	7.48133	8.29427	8.51627
ZNF511	8.67651	8.782	8.83209	8.42738	8.67947	8.55425	8.49703	8.4883	8.46779	8.61488	8.57779	8.78815	8.63175	8.61695	8.60279	8.71901	8.76963	8.5744	8.37731	8.60193	8.26239	8.20302	8.3064	8.28728	9.39622	8.14581	8.5741	8.3809	8.27455	7.90341	8.05834	7.99802	7.68107	8.45742	7.9577	8.14284	8.43126	8.73907	8.53478	8.46444	8.46132	8.77548	8.30575	8.52159	9.25458	8.85009	9.34774	8.12491	8.84688
ZNF510	8.58112	8.52922	8.92816	8.64222	8.81958	8.76638	8.22879	8.88453	8.59781	8.52844	8.69565	8.34109	8.81074	8.67541	8.33197	8.72589	8.7103	8.81507	7.96278	8.19853	8.49493	9.00939	8.99532	8.84172	8.80348	8.75649	8.48809	8.34879	8.8764	8.67852	8.53279	8.76302	8.95022	8.7908	8.51644	9.16115	8.93892	8.54179	8.40185	8.37801	8.58878	8.30285	8.59456	8.47122	8.45285	8.40102	8.33682	8.35002	8.38265
ZNF507	8.96024	8.8326	8.61503	8.10023	8.20581	8.91961	8.51615	8.23975	8.1497	8.39591	7.82818	8.11011	8.02747	8.20164	7.97934	7.88421	8.50011	8.30039	7.34497	7.34449	7.07753	7.61788	7.72323	7.31305	7.97236	7.66269	8.12953	7.74981	7.82684	7.41999	7.78717	7.9023	7.33561	7.84614	7.04891	8.23782	7.83586	7.9364	7.91117	7.76352	7.75733	7.5477	8.1778	7.63732	7.40783	7.95928	8.05578	7.85905	7.76313
ZNF503-AS2	7.55358	7.85429	7.72236	7.45142	7.35139	7.73007	7.62754	7.53304	6.99711	6.8093	7.40297	7.3101	7.28591	7.08797	7.36702	7.44908	7.27144	6.95541	6.90229	7.04748	7.02007	7.19163	7.02944	6.88713	7.23194	7.07976	7.30069	6.59149	7.30909	7.01055	7.1886	7.01509	7.46197	7.12671	7.42603	7.02243	7.15998	7.33683	7.07952	6.82522	7.02849	7.17094	7.23469	7.04571	7.35797	7.59704	7.40603	7.21266	7.24259
ZNF503	9.04802	8.52232	9.69364	8.93151	9.11464	9.29468	8.55602	8.61488	8.57248	8.93099	8.68634	8.60134	8.95861	8.94572	8.43064	9.49347	8.63693	8.54001	8.05632	7.48402	7.66794	8.31517	8.04462	8.60806	7.77041	7.87272	7.41742	7.27228	8.45022	7.95462	8.15685	8.17528	7.99354	7.68482	7.92464	7.31405	7.72413	8.18428	8.95157	8.974	8.24486	7.90967	7.672	8.34285	10.2855	8.41505	8.08149	9.36911	9.42024
ZNF502	7.63516	7.40012	7.42395	7.46054	7.25975	7.61785	7.52512	6.99212	7.64304	7.68558	7.85733	7.44172	7.60388	7.43635	7.50715	7.64142	7.81019	7.56242	7.86818	7.5375	7.54752	7.8839	7.41427	7.24524	7.90731	7.43539	7.8784	7.75096	7.58681	7.64204	7.54282	7.41355	7.60407	7.54578	7.55766	7.59863	7.70839	7.56739	7.51949	7.66021	7.49546	7.41099	7.16277	7.45667	7.92217	7.23279	7.28897	7.33535	7.59997
ZNF501	7.28172	7.06208	7.22276	6.79171	6.86735	7.42967	6.82138	7.02707	7.17016	7.08076	7.24438	7.00831	7.2091	7.27488	7.25082	7.29611	7.27535	7.14952	7.42718	7.19183	7.37087	7.04643	6.99765	7.04946	7.3076	7.23571	7.05746	7.46498	7.08519	6.95766	6.90056	7.03217	7.50358	7.11736	7.16215	7.42321	7.28993	7.11741	7.0927	7.16978	7.16577	7.18119	6.96515	6.94286	6.90697	7.08838	7.12768	6.84809	6.96262
ZNF500	7.23382	7.29633	7.34564	7.29207	7.56619	7.8656	7.51012	7.57244	7.71207	7.76027	7.20547	7.5762	7.43992	7.42904	7.63787	7.33867	7.60973	7.27384	7.65291	7.71378	7.516	7.41579	7.2281	7.48108	7.55421	7.54837	7.7274	7.59539	7.51844	7.5473	7.76528	7.59659	7.79361	7.48051	7.91067	7.22448	7.48684	7.68983	7.51339	7.86601	7.48236	7.44382	7.38051	7.45743	7.678	7.47671	7.66087	7.25117	7.60697
ZNF497	7.46643	7.38851	8.21551	7.7869	7.6346	8.16949	7.32345	7.76581	7.37793	7.64254	7.72539	7.26121	7.85157	7.56819	7.84898	7.65763	7.2444	7.45964	7.68137	8.15505	7.61313	7.4284	7.78925	8.00433	7.15941	7.59373	7.39998	7.90692	7.39306	7.34789	7.13898	7.67678	8.01598	7.80825	7.39693	7.77	7.96952	7.33591	7.70666	7.66238	7.41663	7.55513	7.48549	7.68506	7.72517	7.56544	7.74215	7.40517	7.55966
ZNF496	6.86683	7.09528	6.96274	6.62483	6.81064	7.12154	6.9433	6.80389	6.8528	6.92309	6.63436	6.92729	6.75476	6.81798	6.8741	6.85795	6.9265	6.71045	6.91799	6.97337	6.91819	7.02474	7.30134	6.97759	7.04302	7.02416	6.79193	6.78893	6.94629	6.91365	6.67556	6.70886	6.90857	6.74943	7.06074	6.83489	6.99485	6.95372	7.26152	7.09117	6.89351	6.91333	7.0746	6.99359	7.33526	6.97039	7.10274	6.82965	7.01562
ZNF493	8.57332	8.08305	8.66788	8.09617	8.84762	7.28603	8.77418	7.95043	7.89493	8.28687	7.67402	8.37862	8.15132	8.61872	8.22936	8.09115	7.77975	8.47306	7.66665	7.9452	7.44384	7.71002	8.12687	8.03428	6.94125	7.75926	7.05668	8.00837	7.5393	7.73794	7.4998	7.94255	7.26572	8.0104	7.38325	8.02051	7.54344	7.86368	8.07353	8.01914	7.80531	8.01097	8.06768	7.68483	6.68668	8.07233	7.37333	7.62895	7.32209
ZNF492	7.69341	7.14878	8.42612	8.35614	7.31916	8.61456	6.95245	7.83398	8.15061	8.05231	7.94233	8.28313	8.05758	8.33183	8.27143	8.19317	8.09105	7.86221	8.30631	8.52597	8.25828	8.54646	8.48322	8.72971	7.58082	8.79296	8.97373	8.47933	8.42935	8.59188	8.71017	8.36631	8.22912	8.18765	7.88737	8.27973	7.87417	7.99944	8.31661	8.04046	8.3016	8.25958	8.01055	8.21766	8.82249	8.39158	8.06059	8.37727	8.60588
ZNF491	6.819	6.8872	6.83076	6.81251	6.8923	6.71594	6.8326	7.06809	6.77738	6.84614	6.79075	6.80757	6.84704	6.85949	6.82082	6.88491	6.93219	6.75573	6.92431	7.1139	6.76686	6.81595	6.67611	6.8319	6.87349	6.75432	7.18956	6.94897	6.83127	6.6543	6.82604	6.69812	7.11877	6.78252	6.89245	6.75222	6.87949	6.58387	6.85402	6.77987	6.71289	6.85035	6.80583	6.92509	6.92754	6.84157	6.93264	6.73131	6.84755
ZNF485	7.81176	7.64651	7.9136	7.45713	7.36832	8.04694	7.47577	7.12929	7.26197	7.62566	7.50704	7.43524	7.6342	7.49294	7.67488	7.63023	7.65365	7.56356	7.51977	7.44469	7.33348	7.37295	7.31916	7.52192	7.52301	7.4467	7.19291	7.3153	7.80716	7.3885	7.59352	7.37471	7.20358	7.4941	7.47481	7.36714	7.2775	7.4376	7.55156	7.42562	7.45512	7.331	7.80502	7.31902	7.60538	7.44643	7.42967	7.27403	7.53564
ZNF484	7.23605	7.27671	6.94246	7.20371	7.34859	7.21562	7.32873	7.22239	7.119	7.30447	7.17162	7.25021	7.34266	7.19663	7.16352	7.26853	7.25242	7.19188	7.03752	6.86284	7.06317	7.01175	7.21456	6.93856	6.92336	7.0184	7.01117	7.09944	7.22244	6.88588	7.25967	7.19217	7.36889	7.228	7.3716	7.23996	7.23452	6.91537	6.8766	6.89015	7.15355	7.12317	7.09147	7.02636	6.80219	6.93082	7.09045	6.93219	6.84463
ZNF483	10.8027	10.5044	9.56168	9.3621	9.13438	10.5725	9.63033	9.69605	9.87814	9.70199	10.946	10.7096	10.2204	10.7113	9.86878	10.0837	9.19219	10.4508	10.525	11.1041	10.3722	10.241	10.1744	10.5084	10.6371	10.3011	10.8152	10.2851	10.7465	9.97774	10.2205	10.217	9.14991	9.76437	9.46193	9.81123	9.53467	11.2723	10.7169	10.679	9.91927	10.3255	10.6601	10.3402	11.3473	11.0265	10.0249	10.345	10.8548
ZNF480	7.30391	7.74876	6.95935	7.5821	7.35416	7.35974	7.51068	7.35778	7.76322	8.03854	7.46501	7.63268	7.79072	7.73496	7.74836	7.64901	7.6883	7.71407	7.43677	7.29413	7.30803	7.70422	7.37126	7.50636	7.73071	7.7488	7.35631	7.79703	7.4516	7.41278	7.13976	7.76121	7.26123	7.40922	7.69131	7.89702	7.36546	7.42619	7.39629	7.1567	7.344	7.49641	7.49069	7.51355	6.74721	7.44964	6.79418	6.99908	7.44882
ZNF48	7.20595	6.91679	7.05963	6.84431	6.79614	7.04781	7.03317	6.72534	6.98574	7.05617	6.87124	6.92736	6.68867	6.94841	6.94537	6.87413	6.98444	6.95904	6.79528	7.0912	6.77187	6.71557	7.01093	6.67447	6.89162	6.88254	6.84786	6.8025	6.8515	6.80053	6.66397	6.85407	6.90881	7.01956	6.62442	6.69743	6.92968	6.55335	6.83663	6.98183	6.83281	6.75684	6.95549	6.90272	7.33299	6.9065	6.86812	6.80823	6.68945
ZNF474	7.72883	7.72259	8.32239	7.67797	8.107	8.14913	7.61067	7.49709	7.78657	7.8529	7.78187	7.67381	7.73547	7.87506	7.60142	7.95756	7.77551	7.72883	7.95142	8.22735	8.42106	7.43957	7.55935	7.46371	8.57883	7.4188	8.32312	8.03197	7.3888	7.36302	7.00023	7.37145	7.74732	7.80441	7.81095	7.5188	7.81786	7.89207	7.89574	7.46386	7.86461	7.55159	7.72638	7.84448	7.89155	7.27728	7.8838	7.51028	7.85168
ZNF473	9.24343	9.18014	9.71791	9.33294	9.63041	9.41673	8.77841	9.61731	9.56489	9.48015	9.89874	9.34584	9.75095	9.60548	9.39952	9.51346	9.4605	10.045	9.68718	9.48783	9.67351	9.4477	9.76427	9.52928	10.1384	9.41673	9.96726	9.86263	9.59119	10.266	8.78874	9.34953	9.21755	9.13207	9.16475	9.15813	9.26825	9.61451	9.58321	9.60758	9.33384	9.22301	9.61643	9.33082	10.7665	9.63074	9.68234	9.33519	9.50006
ZNF471	7.96068	7.80308	7.7362	7.70113	8.18136	7.28707	8.28021	7.88581	7.82471	7.88144	7.82931	7.78122	8.18294	7.88628	7.64936	7.79244	7.76119	7.68654	7.05395	7.20432	6.58977	7.60499	8.26431	8.18789	7.16901	8.19205	6.95822	7.36885	7.6712	7.82761	7.87101	8.10602	8.45037	7.71594	8.29988	7.8864	7.90192	7.67171	7.40689	7.95836	7.83608	7.65487	7.00509	7.47964	6.94728	7.14568	6.96094	7.77847	7.73596
ZNF470	7.30365	7.10602	7.24988	7.27235	7.35544	7.02653	7.37698	7.36618	7.35743	7.40362	7.28527	7.31409	7.04866	7.14612	7.2982	7.14317	7.39278	7.11878	7.42913	7.32031	7.74945	7.17601	7.57893	7.33735	7.29898	7.15454	7.0465	7.41089	7.0323	7.285	7.13917	7.34245	7.27557	7.20456	7.55834	7.20739	7.41853	7.38486	7.35452	7.09402	7.2824	7.20352	7.26969	7.26882	6.98641	7.41254	7.84558	7.32346	7.31355
ZNF469	7.11189	7.12682	7.30588	7.17251	7.01286	7.14038	7.64667	7.07268	7.066	6.81295	6.83735	7.00702	6.91884	6.92335	7.19254	6.92145	6.85201	6.90982	6.85872	7.09767	7.34703	6.95951	7.18415	7.05098	7.26446	7.10216	6.79079	7.19153	7.11102	7.22871	6.88082	6.96692	7.05663	7.02422	6.9585	7.1057	6.88369	6.90333	7.24008	6.88278	7.11822	7.20074	6.91098	7.22111	7.06803	7.19123	7.56519	7.17475	6.79225
ZNF468	8.56812	8.31295	8.35821	8.49256	8.38564	8.33168	8.45829	8.38384	7.82765	8.24446	8.42093	8.72575	8.02304	8.54326	8.20431	8.13443	8.0759	8.17496	7.55339	7.83052	7.42005	8.30771	8.25624	8.05923	7.29154	8.31994	7.32155	7.34419	8.37456	8.17853	8.3434	8.37276	7.90097	7.85806	7.95184	7.91215	7.94203	8.35618	8.10054	7.68846	7.75853	8.14269	8.13214	8.0994	8.20741	7.83518	8.75329	7.93605	8.22045
ZNF467	8.22223	7.94602	7.99052	7.86149	7.90893	8.29293	7.94422	7.76452	7.82819	7.72697	8.11809	7.98967	8.04937	7.88447	7.94069	7.73867	7.71993	8.02624	7.96965	7.95451	7.82574	8.25014	8.43582	8.24854	8.16775	7.92358	7.70585	8.36556	8.14504	8.09672	8.50939	8.22813	8.8658	8.11086	8.47095	8.25433	7.87686	7.90836	8.23302	7.61145	8.11853	8.14702	7.57896	8.02665	8.31986	8.68405	8.65577	7.73455	7.88328
ZNF462	9.73983	9.35615	9.9442	9.68714	9.61009	9.74206	9.44989	9.32889	9.25207	9.61043	8.9268	8.94934	9.35421	9.27981	8.93123	9.14636	9.11324	9.11375	7.93189	8.62238	7.1917	8.21214	8.34468	7.71353	8.15668	8.43279	8.14978	7.67232	8.38664	7.75779	7.55611	8.11809	9.60291	8.70459	9.16526	8.7145	9.04579	8.34266	8.60256	7.99468	8.17795	7.92612	7.64893	8.18251	6.8386	8.13693	7.1763	8.72041	8.76492
ZNF461	6.98919	6.93205	6.78396	6.81751	7.07273	6.88203	7.0958	6.84999	6.78255	6.95577	6.93075	6.97016	6.83657	6.83483	6.801	6.86285	6.96503	6.81445	6.80003	6.69329	6.84606	6.70635	7.10165	6.77641	6.74976	6.86145	6.82145	6.99481	6.8975	6.62534	6.86325	7.04786	7.0339	6.82721	6.79149	6.77884	6.67547	6.7563	6.80427	6.91495	6.89217	6.79537	6.94979	6.86293	7.17163	6.90242	7.32627	6.93186	7.07196
ZNF460	7.50596	7.14481	7.14735	7.1953	7.23338	6.96721	7.48446	7.04785	6.9956	7.16929	7.33439	7.11177	7.24883	6.9943	6.8842	6.98784	7.20015	7.13864	7.58465	7.33996	7.69512	7.51551	6.75592	6.88627	7.51768	7.19782	7.00521	7.10193	7.14041	7.18291	7.27378	7.28488	7.09884	6.99745	7.45768	7.07448	7.13147	7.16074	7.19546	7.31431	7.14076	7.21984	7.2169	7.18755	7.47129	7.22345	7.59049	7.48196	6.97274
ZNF454	7.03917	6.80223	7.21262	6.85814	7.10748	6.95702	6.76484	6.92027	7.06585	7.07549	7.25919	7.00007	7.00864	7.06089	6.92453	6.99778	6.9949	7.03603	7.18028	6.67695	6.88721	6.94348	6.86297	6.8902	7.03294	7.19226	6.93405	6.96042	7.14815	7.04598	6.85087	6.78714	6.86965	6.93809	6.88954	6.97406	6.9896	7.10892	6.84534	7.41421	6.73998	6.84134	6.94038	6.86458	6.86489	6.74881	6.9047	6.80567	7.09053
ZNF451	8.24268	8.2422	8.56959	8.01004	8.60031	8.23245	8.12706	8.09988	8.02169	8.30333	8.02952	8.14741	7.89407	8.04357	8.13923	8.25556	8.32071	8.18208	8.70092	8.16196	8.50178	8.11791	7.96135	7.91535	8.21632	8.13456	8.2661	8.17516	8.1598	8.08961	8.17737	8.68871	7.93188	8.19206	8.4353	8.47899	8.3672	8.52962	8.10475	8.31532	8.28937	8.33906	8.46707	7.96483	8.06631	7.95609	8.18258	7.94789	8.21639
ZNF45	7.82467	7.3177	7.3433	7.608	7.77511	7.53132	7.50964	7.43991	7.74246	7.79413	7.96871	7.72068	7.77016	7.75727	7.79626	7.79034	7.88039	7.80963	8.18519	7.74521	8.07175	7.96554	7.62704	7.57483	8.0399	7.18013	8.06909	7.56598	8.42524	7.5498	8.02622	7.78251	7.47204	7.91322	7.8405	8.06456	7.97007	7.5434	7.72647	7.85908	7.59824	7.8442	7.98907	7.80639	7.06605	7.33457	7.15664	7.48986	7.75746
ZNF449	6.8661	6.73261	6.89904	6.88796	6.89447	6.70327	6.8559	6.56149	6.8832	6.97564	6.88606	6.94806	6.83165	6.79922	6.82107	6.74893	6.86713	6.8618	6.86774	6.70157	7.02393	6.88317	6.79122	6.6881	7.10302	6.74691	6.66359	6.70397	6.89205	6.90833	6.91753	6.95338	6.61498	6.77831	6.73106	6.85379	6.88791	6.83573	6.84962	6.62613	6.75885	6.94125	6.73283	6.74717	7.008	6.65227	6.57925	6.8151	6.67976
ZNF446	7.22318	7.58789	7.38991	7.2823	7.33885	7.16771	7.41669	7.27559	7.6751	7.57421	7.48249	7.55095	7.21293	7.31877	7.62847	7.10924	7.28611	7.24794	7.79864	7.31405	7.61001	7.48934	7.29344	7.64017	7.42509	7.45346	7.91452	7.62926	7.25131	7.34175	7.38894	7.0157	7.62402	7.25073	7.62881	6.97365	7.14402	7.43016	7.61019	7.36737	7.41271	7.28807	7.26528	7.45015	7.47334	7.52254	7.6764	7.46889	7.6218
ZNF445	6.74944	6.70875	6.74615	6.66112	6.73193	6.83948	6.76472	6.62871	7.05368	6.60302	6.63158	6.86079	6.66567	6.66662	6.99372	6.83041	6.62041	6.75578	6.68621	6.87101	6.8362	6.68853	6.5109	6.81614	6.9369	6.86892	6.85761	6.45227	6.94524	6.76424	6.52185	6.92215	6.84527	7.11081	6.7261	6.81462	6.67118	6.74507	6.63318	6.63167	6.71258	6.75578	6.68281	6.69307	6.63158	6.9854	6.55208	6.69529	6.59162
ZNF444	7.45275	7.27772	7.8373	7.43807	7.49207	7.78519	7.49686	7.74672	7.63012	7.42342	7.34192	7.76596	7.51243	7.59931	7.69013	7.59361	7.28144	7.41747	7.66148	7.59807	7.59973	7.4779	7.24573	7.97103	7.5902	7.7305	7.70858	7.52238	7.49297	7.8435	7.68601	8.02383	7.2612	7.02451	7.4904	7.07259	7.13758	7.73242	7.719	8.39939	7.68696	7.57497	7.66449	7.54138	8.54168	7.93985	7.93713	7.83959	8.40115
ZNF443	6.72096	6.742	6.79712	6.76346	6.96794	6.65142	6.78942	6.69726	6.75188	6.74048	6.81333	6.58237	6.65588	6.80924	6.77538	6.63947	6.90882	6.93478	7.0732	6.81618	6.66106	6.72663	6.90832	7.01975	7.22618	6.69653	6.65243	6.97541	6.77627	6.77413	6.83808	6.90424	7.10693	6.78362	6.91822	6.6675	6.66324	7.00332	6.86685	6.94214	6.81892	6.59243	6.71718	6.75416	7.18998	6.80347	6.87615	6.82975	7.45201
ZNF442	7.81855	7.79906	8.07593	7.76128	8.25897	7.65883	8.25155	8.50117	8.44179	9.3495	8.39576	8.52459	8.55971	8.6415	8.16765	8.6475	8.609	8.43281	8.84577	8.59945	8.49339	8.63665	8.2239	8.46308	8.95054	9.22713	8.91716	8.90652	9.45216	9.2684	9.36183	9.52163	9.07878	8.3642	9.09026	8.74823	8.45657	8.31686	8.34484	8.30574	8.52736	8.54951	8.42964	8.24344	7.85287	8.44103	8.69478	8.38432	9.03455
ZNF441	6.92154	7.04742	6.78819	6.75409	6.73434	6.89468	6.60104	6.85557	6.67376	6.8133	6.68838	6.67866	6.84526	6.63115	6.74007	6.99944	6.76731	6.80334	6.62481	6.49299	7.03615	6.68364	6.77133	6.65722	6.79277	6.77628	6.78554	6.72747	6.64247	6.85879	6.57643	6.77926	6.65099	6.9998	6.96498	6.9228	6.77562	6.72652	6.59458	6.86664	6.62982	6.59492	6.88386	6.76271	6.51525	6.57928	6.56133	6.77829	6.80703
ZNF440	6.84996	7.01975	6.67739	6.97864	6.6859	6.94054	6.88799	6.78713	6.72465	7.02378	6.96481	6.83465	6.82427	6.75275	6.93196	6.70338	6.66179	6.93702	6.79184	6.84117	7.48991	6.85243	6.76444	6.68012	6.95909	6.81754	7.00338	6.88633	6.9574	6.60392	6.76787	6.63523	6.79707	6.74413	6.79406	6.88015	6.53252	6.93673	6.94917	6.93943	6.79243	6.86784	6.86092	6.85392	7.92549	6.9652	6.82251	6.87759	6.9031
ZNF439	7.58573	8.14556	7.64334	7.39433	7.40972	7.45305	7.69817	7.73205	7.41346	7.58416	7.53268	7.70942	7.31607	7.46633	7.74005	7.28756	7.50969	7.33993	7.59675	7.38992	7.41613	7.30943	7.47239	7.43718	7.6829	7.52888	8.18258	7.42616	7.3871	7.72095	7.62446	7.35323	7.49761	7.77364	7.83516	7.8723	7.43468	7.57994	7.3754	7.70347	7.44378	7.37469	7.72343	7.55892	6.74941	7.7903	7.29721	7.15686	7.42504
ZNF438	8.0466	7.85725	7.87365	7.83725	7.77051	7.96117	7.73733	7.61492	8.0575	8.04948	7.8752	8.39609	8.37486	8.15494	8.3744	8.09506	8.31717	7.82692	8.4909	8.49828	8.52817	7.69021	7.59593	7.50808	8.1542	7.75254	8.27545	8.32915	7.95036	7.50296	7.81576	7.93241	8.3801	7.90092	8.38369	7.89477	7.83756	8.18846	8.32057	8.44391	7.94337	8.51865	7.35557	8.09561	7.9332	7.74274	8.31702	7.72386	7.87751
ZNF436-AS1	6.97551	7.12538	6.85731	7.03999	6.83178	6.8427	7.09076	6.93186	6.91898	6.69097	6.93252	7.10724	6.80577	6.92579	6.8805	6.75356	6.88024	6.69267	6.96357	6.84889	6.82917	6.71585	7.02668	6.68223	6.79377	6.55789	7.16006	7.04489	6.64791	6.79608	6.85532	6.79595	6.83321	6.86808	6.83432	6.68374	6.84957	6.94207	6.91969	7.10148	6.95174	6.90492	6.82016	7.01917	7.42639	6.84259	7.01124	6.6457	6.65832
ZNF436	7.82796	7.6987	7.34183	7.90581	7.29031	7.59131	7.55844	7.37965	7.61489	7.3517	7.6723	7.16997	7.64157	7.25328	7.25943	7.55389	7.36714	7.40306	7.88726	7.87955	8.25597	7.40701	7.59395	7.33675	8.03825	7.21749	8.09481	8.09117	7.45367	7.94218	7.52627	6.9044	7.70783	7.48334	7.4925	7.7554	7.66399	7.87025	8.41013	7.78419	7.77301	7.88908	7.68371	7.61089	7.58917	7.20385	7.30878	8.10753	8.17234
ZNF433	6.93863	7.05874	7.46281	6.99457	7.0281	7.03376	7.07484	7.26974	7.328	7.69678	7.19212	7.1328	7.14494	7.14322	7.26814	7.18823	7.31439	7.22363	7.06384	7.07638	6.97411	6.95881	6.89867	6.90849	7.52413	7.10469	7.22774	7.09194	7.00472	7.12046	6.91743	6.85233	6.83513	6.99651	6.68204	7.19616	7.08229	7.27444	6.98768	7.41775	7.08653	6.83646	7.07713	6.94997	6.90182	6.80762	7.18674	7.08653	7.44907
ZNF432	7.27797	7.79694	7.8523	7.65021	7.49376	7.79942	7.41127	7.67545	7.60718	7.59465	7.65027	7.53268	7.52538	7.48197	7.53574	7.5537	7.49764	7.51965	7.1101	7.32213	7.3761	7.9216	7.7118	7.57121	7.37396	7.85855	7.40765	7.27251	7.9523	7.82998	8.01428	7.36811	7.67184	7.75842	7.36588	7.76142	7.74882	7.43459	7.55678	7.54423	7.50555	7.33998	7.52525	7.23706	8.07745	7.73743	8.1476	7.47795	7.20683
ZNF431	6.97959	6.71178	7.23651	7.22218	6.86579	7.55403	7.19232	7.52398	7.03737	7.06453	7.06633	7.2788	6.99873	7.15734	7.4859	7.11359	7.0739	7.13679	6.7976	6.96567	7.16252	6.876	6.75886	7.13751	6.75394	7.29846	7.37513	7.05705	6.8852	7.17007	7.11927	7.03309	6.68859	7.37326	7.09711	7.61166	7.40224	6.96108	6.94216	6.75411	7.00758	7.13013	7.06202	7.00931	6.6704	7.37498	6.79723	6.78536	6.76344
ZNF430	11.5365	10.865	10.952	11.4086	11.0778	10.957	10.8898	11.4475	11.3072	11.3008	11.882	12.374	11.417	11.9743	11.5577	11.6054	10.9999	11.9092	11.1222	11.3291	11.74	11.1835	11.2308	11.1643	12.3054	12.0837	11.4962	11.223	11.49	11.7141	11.4344	12.0036	9.77599	10.8457	10.0284	10.9596	11.005	12.0019	11.8913	11.8192	11.5733	11.7155	11.6054	11.4025	11.9279	11.9648	11.8192	11.837	11.9743
ZNF43	6.80316	6.92788	7.11234	7.22563	7.14206	7.05645	6.81345	7.18114	6.89548	7.08244	7.20794	7.03443	6.96333	6.96247	6.71965	7.15946	6.96853	7.18073	7.32101	7.4461	6.9265	7.38976	7.45255	7.58049	7.1758	7.17089	6.51482	6.95596	7.31209	7.08731	7.32399	7.10396	6.83223	6.8601	6.62401	7.24521	7.05194	7.02309	7.03656	7.0692	7.15077	7.11622	7.2662	6.93721	7.10693	7.62918	7.31358	7.03604	7.25879
ZNF429	6.6001	6.89609	6.65696	6.70551	6.60165	7.06844	6.57414	6.56077	6.81772	6.64572	6.69121	6.90311	6.94077	6.7132	6.71024	6.8563	6.66255	7.0039	6.65686	7.0349	6.57203	7.35343	7.12383	6.82033	6.6469	6.71472	6.58748	7.08941	6.80857	6.68801	6.71044	7.13896	6.6624	7.30892	6.54985	7.0429	6.94768	6.63941	6.76603	6.95631	6.61699	6.86679	6.83444	6.64822	6.70397	6.70995	6.55925	6.69609	6.65426
ZNF428	9.25423	9.44628	9.25822	9.50154	9.54683	9.86615	9.82849	9.39159	10.1578	10.0702	10.262	9.94636	9.95815	9.99875	9.90599	10.1815	9.90729	10.1019	9.22161	9.48385	9.20933	9.48197	9.31687	9.61735	9.26162	10.2835	9.48909	9.12023	9.54029	9.82477	9.40978	8.9929	8.84284	9.18853	9.01239	8.99249	9.09944	9.61573	9.83916	9.58795	9.68262	9.60531	9.44434	9.48824	8.18223	9.63289	9.28783	10.0049	10.1854
ZNF426	7.42819	7.13418	7.79316	7.84994	8.36916	7.5251	7.53973	7.54018	8.27711	8.02925	8.08355	7.90149	7.93776	7.84352	7.87201	7.92126	8.03923	7.56911	7.77055	8.03619	7.80652	6.94809	7.39154	6.9738	6.83693	7.03058	8.00587	7.67997	8.22004	6.92942	7.7907	7.35712	7.99227	7.79336	8.08956	7.80668	7.97198	7.32365	7.40782	7.16292	7.45381	7.36901	7.20099	7.31937	6.67066	7.29916	6.84096	7.22693	7.19948
ZNF425	7.43976	7.12995	7.41818	7.44776	7.4469	7.52562	7.48606	7.33246	7.28514	7.85065	7.27896	7.39949	7.57165	7.47265	7.42016	7.61392	7.78142	7.59884	7.07734	6.99131	6.9112	7.60255	7.67864	7.61124	7.3328	7.50885	7.14204	6.8021	7.84736	7.58996	7.74538	7.82934	7.16006	7.45508	7.04418	7.30635	7.42061	7.12124	7.40328	7.48626	7.2896	7.49703	7.75052	7.20017	7.19892	7.33233	7.26494	7.52368	8.06687
ZNF423	8.22931	8.42106	7.90034	8.15518	8.03344	8.2285	8.18132	7.81075	7.5012	7.56703	7.71794	7.02354	7.35093	7.2866	7.0311	7.41463	7.92592	7.46322	7.61918	7.00869	7.09786	7.40696	7.12168	7.49537	7.02385	7.60396	7.78141	7.37133	7.44943	7.46724	7.34574	7.56853	7.9236	7.31459	7.72296	7.08497	7.16595	7.39333	8.18839	7.24486	7.93981	7.1395	7.57426	8.10703	6.59811	7.81649	6.65415	8.56576	8.46167
ZNF420	6.69939	6.95553	6.88632	6.79699	6.84697	7.17291	7.06328	6.99622	7.01541	7.01436	6.96293	6.59687	6.97977	6.95107	7.10457	6.9907	7.1413	6.9015	6.76124	6.99596	7.08248	6.94412	6.87371	6.87587	6.90232	7.02095	7.40428	6.93527	6.85168	6.87498	6.70431	6.74651	6.53908	6.99145	6.56202	6.90655	6.8774	6.59939	6.75971	6.87759	6.9508	6.96707	6.93269	6.86356	7.46855	6.99749	7.50149	6.79477	7.03306
ZNF419	7.88458	8.54518	7.93973	7.9391	7.99815	7.6606	7.99532	7.84633	8.05328	8.09086	8.02129	8.18191	8.00936	8.00495	8.18685	7.89469	7.90221	8.27321	8.21989	8.14415	8.60304	7.83516	7.86518	7.96322	8.81196	8.12187	8.56573	8.30472	8.06253	8.05986	7.73536	7.83787	7.24201	8.02352	8.12256	8.10993	7.60905	7.99439	8.26212	8.21344	7.83488	8.06708	8.38895	7.98264	9.02205	8.0357	8.3975	7.6301	8.53982
ZNF418	7.24748	7.12088	7.31295	7.10766	7.27261	7.29736	7.34721	7.2902	6.95038	7.05497	7.21014	7.14336	6.90227	7.03958	7.03653	6.78882	7.04329	7.08941	6.79983	6.80951	6.92655	6.99001	6.96398	6.90923	7.01522	6.96665	6.89678	6.91886	6.94863	7.00408	6.92438	6.89403	6.86761	7.08447	7.17204	7.18402	6.95192	6.86035	7.29112	6.99793	7.10694	6.97743	6.9185	7.01205	7.07417	7.67734	7.05052	6.90669	7.03322
ZNF417	6.96891	7.10854	7.07804	6.73928	6.98525	6.98375	7.05671	6.89982	6.91211	6.90599	6.97398	6.91401	7.06262	7.0183	6.78827	7.01982	6.87165	7.04431	6.88119	6.80976	6.95687	7.06644	7.10349	7.07982	6.95331	7.04134	6.59786	6.92967	6.79759	7.14217	7.17426	7.08556	6.95378	7.01494	6.96611	6.98051	7.12493	7.0233	6.95073	7.04227	6.95583	6.74511	7.17302	7.01809	7.25308	6.91408	6.93289	6.88902	6.9575
ZNF416	7.49584	7.87061	7.11085	6.98642	7.41802	7.47	7.58721	7.41132	7.90319	7.75148	7.50136	7.54474	7.6386	7.65224	7.75396	7.71446	7.80384	7.71808	7.11967	6.92147	7.16266	6.98532	7.65003	7.47342	7.59202	7.57346	7.61114	7.09012	7.44966	7.56834	7.67661	7.23613	7.58894	7.56174	7.25375	7.42138	7.20831	7.25451	7.44064	7.14782	7.39849	7.39792	7.20428	7.27081	7.02171	7.23489	7.16775	6.95782	7.01752
ZNF415	7.52022	7.72014	7.19259	7.67413	7.37884	7.62896	7.27259	7.47619	7.58841	7.74693	7.5024	7.15785	7.23665	7.4355	7.44456	7.47757	7.73289	7.46164	7.25426	7.47579	7.55552	7.53246	7.23289	7.28396	7.40499	7.56816	8.00191	7.40761	7.04071	7.48868	7.06206	7.36874	7.6967	7.63122	7.70547	7.47641	7.68485	7.31202	7.62521	7.56778	7.81948	7.4839	7.03671	7.53226	7.25062	7.01284	7.00687	7.51461	7.76531
ZNF414	7.56996	7.32478	8.03677	7.83332	7.74527	7.67378	7.56386	7.67056	7.97609	7.3999	8.14163	7.88913	7.91723	7.95558	7.73935	7.82249	7.93901	7.87323	8.06063	8.41049	8.13219	7.89736	7.32573	7.33975	8.26921	7.90312	8.05013	8.10292	8.20833	8.00994	7.82025	7.56914	7.79148	7.81194	7.85396	7.69211	7.68041	7.74512	7.65965	8.14154	7.70452	7.84039	7.64519	7.60496	7.91862	7.94374	8.13878	7.70684	7.55397
ZNF410	8.22576	8.52838	8.05078	7.98839	8.33401	8.63654	8.51691	8.66911	8.02268	7.74296	8.27498	8.0189	8.16959	8.06914	7.82907	8.08673	8.00595	8.08615	8.83949	8.15178	7.87268	8.5345	8.49019	8.38393	8.01943	8.19858	8.45815	7.89586	8.19075	8.43759	8.05706	8.3435	7.97431	8.06054	8.12636	8.1279	8.13443	8.59627	8.30765	8.38529	8.37303	8.37504	8.75485	8.57914	8.12003	7.97518	8.62033	9.02506	8.35945
ZNF41	6.91235	7.04773	6.7637	6.88392	6.98048	6.97337	6.85477	7.06283	6.70492	6.83366	6.88347	6.61707	6.89034	7.0044	6.78311	6.83955	6.95221	6.779	7.18837	7.10072	6.92002	6.61901	6.79258	6.94192	6.77845	6.84958	7.12346	7.17906	6.93766	6.90644	6.80076	6.88464	7.09327	6.89326	7.32777	6.90405	6.93691	6.86452	6.84683	6.75402	6.8503	6.67304	6.96226	7.0321	7.26816	6.86983	7.21484	6.93332	7.02816
ZNF408	8.0383	7.96919	7.65392	7.61373	7.7072	7.97003	7.56174	7.58209	7.84291	7.74953	7.48769	7.97643	7.45773	7.6555	7.9345	7.35332	7.54224	7.51665	7.34071	6.95388	7.75221	7.63999	7.3231	7.25223	7.87776	7.05901	7.46862	7.3775	7.09527	7.17974	7.44612	7.45769	7.17119	7.0129	7.06266	6.78918	6.96539	7.47368	7.73856	7.5841	7.69761	7.91151	7.64243	7.71242	8.65287	7.97177	8.72296	7.30298	7.12108
ZNF407	8.01069	7.98318	8.25845	8.11671	7.97367	7.94651	7.83942	8.11829	7.8859	8.29722	7.65031	7.85392	7.93921	7.89451	7.84634	7.8712	7.78211	7.74413	8.06743	7.68014	7.57648	7.83202	8.24829	7.76877	7.92579	7.94948	7.40833	7.96231	7.72554	7.85594	7.80081	7.84248	8.07901	7.8066	8.35603	7.82079	7.75616	7.75485	7.9408	7.94917	7.94971	7.90418	7.89016	7.62325	7.17159	8.03239	8.04054	7.68012	7.99732
ZNF404	8.13144	7.84026	9.14144	8.50833	8.271	8.78817	7.889	7.95567	8.04809	7.78497	7.88985	8.25351	8.28656	8.33511	8.59169	8.07845	8.27701	8.11103	8.07823	9.0886	7.11226	8.60606	7.98626	7.97765	6.87181	8.28102	7.3833	7.87286	8.29786	8.28806	8.10541	8.61665	8.1272	8.18396	7.60064	8.52365	8.16152	7.88304	7.94939	8.07063	8.59561	8.30817	7.9229	8.0556	7.38597	7.76493	7.70505	7.77489	7.87747
ZNF398	7.96321	7.71291	8.13496	7.44524	7.63128	7.9351	7.67208	7.2859	7.66386	7.77998	7.53905	7.60424	7.65428	7.74933	7.66477	7.80392	7.71375	7.55313	7.55495	7.33545	7.27517	7.32585	7.52384	7.31158	8.24649	7.27735	7.49545	7.45549	7.47317	7.21318	7.33736	7.36636	7.15688	7.56034	7.03652	7.75962	7.58634	7.32866	7.64661	7.65945	7.55331	7.64098	7.6743	7.43805	7.87777	7.48649	6.89403	7.32993	7.39234
ZNF397	6.85573	6.85122	7.14284	7.06259	6.95905	6.86331	7.19	6.82122	7.1041	7.28179	7.02696	6.92136	7.46861	7.03576	7.09277	7.1501	7.11068	7.12497	6.89598	6.80602	6.93784	7.35024	7.00403	7.00395	6.67748	7.08494	6.84021	7.35254	6.9722	7.17303	6.81202	7.1002	7.29637	7.04894	7.25545	7.23772	7.07775	6.92279	6.83668	6.89021	6.97721	6.94184	7.03401	6.88215	6.62366	6.86895	6.69883	6.94158	6.77739
ZNF396	7.0446	6.81306	6.82976	6.93497	6.73713	6.66762	6.74705	6.86808	6.6913	6.82402	6.85879	6.89161	6.69637	6.49857	6.85168	6.69275	6.87113	6.89197	6.71157	6.86357	6.36435	6.72574	6.84302	7.21906	6.75803	6.76939	6.9896	6.73916	7.0153	6.91126	6.93499	7.0648	6.80654	6.63898	6.7756	6.4312	6.63173	6.79528	6.7223	6.95928	7.03822	6.84245	6.91015	7.15489	7.01895	7.11199	7.00505	6.88643	7.02196
ZNF395	8.83317	8.64251	8.96222	8.65438	8.58834	8.81156	8.70579	8.79081	9.71752	8.87319	8.81239	8.56735	9.26675	8.81308	9.17895	9.29468	8.46275	8.73395	9.38164	9.12151	9.8857	8.7422	9.00783	8.77685	9.71143	9.12928	8.70409	8.65621	9.17311	8.60044	8.69268	9.1068	7.88604	8.53812	8.57501	8.80174	8.60138	9.07945	9.22382	9.82031	9.17063	8.79252	8.9784	9.11322	9.20754	9.26355	9.24119	8.8116	9.51581
ZNF394	10.633	10.1255	10.2574	10.424	10.2848	10.3272	11.0022	10.8341	10.42	10.041	11.1668	11.16	10.5419	11.1463	10.313	10.5378	9.82472	11.0226	10.5865	9.96855	10.0508	10.9006	10.7351	10.9394	10.0764	10.326	10.1225	9.44958	10.3763	10.7923	10.9554	10.5787	9.32488	10.0384	9.55674	9.94161	9.79055	11.2356	10.7296	11.058	9.93403	10.4917	10.7528	10.4573	11.1181	10.9974	10.0478	10.3494	10.9324
ZNF391	7.03339	7.34816	7.37368	7.72848	7.22953	7.32627	7.38122	7.60177	7.49523	7.51659	7.46636	7.72649	7.25597	7.52607	7.48661	7.30164	7.32218	7.40135	7.04478	7.15941	6.72273	8.04578	7.8063	7.88025	6.98958	7.67518	7.28628	7.44655	8.01981	8.08232	8.08277	8.01906	7.10924	7.10272	7.63832	7.3455	7.25002	7.41106	7.5407	7.44299	7.46478	7.48658	7.29814	7.67885	8.25102	7.95072	7.77662	7.44946	7.63194
ZNF385D	9.03759	9.39581	8.63772	8.51162	8.4174	8.79608	8.89806	8.54197	9.51365	10.0131	9.31881	9.421	8.84716	9.33852	9.0912	9.18531	9.45918	9.28494	7.49581	7.21889	8.14684	8.271	8.1338	8.26281	7.25599	8.69106	8.16432	7.55565	8.31073	8.42574	8.55862	8.53006	8.75345	7.56709	7.86281	7.60899	8.6099	8.10535	8.40783	8.9636	8.50556	7.81026	7.45156	8.34312	7.10085	8.43014	8.43667	8.07392	7.92216
ZNF385C	6.87366	6.78808	6.69525	7.32097	7.18847	6.86795	6.80166	7.55751	6.91208	6.84047	6.76689	6.88215	6.99631	6.57031	7.16727	6.94219	6.885	6.87813	6.96678	6.66896	7.02316	6.82472	6.81274	7.00707	6.81902	6.8687	6.82326	6.92117	6.82199	6.85473	6.82183	6.6593	6.99604	6.87155	6.77055	6.90503	6.80624	6.78159	6.71543	7.30679	6.85675	7.08099	6.8133	6.91068	7.96259	6.94486	7.06921	7.11403	7.03066
ZNF385B	6.86495	6.95355	7.02253	6.84443	7.00777	6.93767	7.0342	6.88414	7.1893	7.14067	6.84082	6.89991	7.13646	6.94861	7.04776	7.19903	7.07323	6.81257	6.92177	7.37038	7.35491	6.99253	6.8786	7.15429	7.56128	6.93708	7.16638	7.53156	6.96826	6.89388	6.99068	6.97016	7.71708	7.10771	7.36783	7.21076	7.02815	6.90327	7.0434	7.08748	6.96509	6.69002	6.62521	6.8968	7.01511	6.91327	6.92674	7.25913	7.27786
ZNF385A	6.95255	6.79702	7.60806	9.30914	8.09487	6.75972	7.37147	8.30022	7.23545	7.19796	7.41401	7.9837	7.51857	7.52776	7.92191	7.45199	7.2221	7.34222	7.70526	8.24079	8.45296	7.63182	7.98567	8.27573	6.91819	7.74164	7.88604	8.43131	7.42812	7.5274	8.09006	8.31085	7.595	7.82947	7.48115	7.34505	7.30783	7.98518	7.80186	8.04511	7.5598	7.89973	7.57407	8.37555	10.366	8.41256	9.64545	7.93807	7.24992
ZNF384	7.90791	7.79393	7.50613	7.65415	7.55383	7.54838	7.99908	8.19414	8.44866	8.41825	7.89151	8.39618	8.14052	8.1542	8.56249	8.04859	8.22188	7.92271	7.95828	8.10077	8.05102	7.69053	7.33536	7.46414	8.62635	7.59512	8.0086	8.07245	7.80198	8.02061	7.80883	7.7	7.5625	7.8089	7.20967	7.71335	7.68459	7.74942	7.59725	8.04102	7.73982	7.81247	7.82385	7.95624	7.33708	7.55987	8.05687	7.78894	7.46287
ZNF383	7.08133	7.52589	7.39234	7.14604	7.00005	7.22386	7.37353	7.40731	7.13307	7.24186	7.20679	7.2192	7.19433	7.20745	7.36003	7.07262	7.1449	7.17697	6.90502	7.21081	7.1405	7.22853	7.10258	7.28968	7.11238	7.29892	7.21671	7.18396	7.17175	7.32171	7.28593	6.98418	6.75885	7.20205	7.04033	7.25845	7.12033	7.43605	7.13193	7.32848	7.24899	7.3332	7.33072	7.23846	7.55334	7.39113	7.49997	7.06293	7.36383
ZNF382	6.71209	6.57829	6.64727	6.61238	6.65184	6.73539	6.59112	6.59542	6.39098	6.87998	6.74078	6.77271	6.66553	6.51859	6.51676	6.6118	6.57401	6.52516	6.79763	6.74299	7.0335	6.74949	6.54258	6.72691	7.02651	6.70615	7.08438	6.67185	6.91377	6.92223	6.71862	6.85647	6.57364	6.55512	6.816	6.63443	6.69667	6.85895	6.80473	6.93544	6.70966	6.87789	6.73851	6.83065	6.80856	6.95769	6.81112	6.72604	6.9021
ZNF37A	7.48736	7.72391	7.32693	7.36814	6.96903	7.89881	7.09083	6.95863	7.31375	7.64526	8.21438	7.39165	7.81783	7.75262	7.62105	7.84223	7.6729	8.06217	7.73054	8.125	7.21975	7.41262	7.96482	7.65396	7.59537	7.29199	7.92849	7.99228	7.88904	6.94219	7.33615	7.67127	7.77403	7.50219	8.1006	7.70533	7.21282	7.46814	7.4574	7.23396	7.66033	7.31336	7.52399	7.53045	6.98663	7.14429	7.12946	7.25824	7.12499
ZNF367	6.84723	6.72447	6.70344	6.70102	6.81783	6.67531	6.69988	6.63359	6.96906	6.92059	6.98398	6.74558	6.89828	6.96442	6.84877	6.88267	7.04443	6.76299	6.77663	6.85299	7.01867	7.08701	7.23284	7.05398	6.80738	7.03339	7.01609	6.86074	7.14977	7.28549	7.18675	7.09267	6.95347	6.87476	6.85383	6.94501	6.92993	7.02972	6.95718	6.8379	7.11893	6.9938	7.26087	7.19721	7.05691	6.67624	7.33066	7.03116	6.71556
ZNF366	7.26488	7.31117	7.06344	7.10539	6.91311	6.72641	6.9096	6.9096	7.06392	6.79391	7.68673	6.75021	7.26996	7.22143	6.83056	7.39259	7.25026	7.66741	6.74868	6.70025	6.80643	7.16842	7.17199	7.30045	6.90375	7.11908	7.58991	7.06113	7.10024	7.21587	6.91846	7.17751	7.08878	7.17441	6.7893	7.27694	7.16681	7.16499	7.37567	6.79215	7.1622	7.1004	7.01469	7.14516	6.83401	6.87905	6.87596	6.80943	6.81527
ZNF365	8.47634	8.54946	8.57671	8.42108	8.3292	8.72408	8.37484	8.14949	7.94489	8.4942	7.72011	7.74245	7.76918	7.43909	7.8343	8.30993	7.92257	7.741	7.44307	7.56422	7.23483	7.7841	7.69088	8.17194	7.17204	8.36274	7.67604	7.32754	7.76373	7.69851	7.77241	7.67719	8.85697	8.38243	8.08151	8.05582	8.47422	7.83752	7.79659	7.54355	8.44946	8.38848	7.5981	7.8409	7.28749	7.7705	7.54922	8.03793	7.48602
ZNF362	8.10046	8.16425	8.03481	8.03598	8.27227	7.96149	8.2281	8.10469	9.03664	8.77758	8.25409	8.4982	8.74497	8.49491	8.3582	8.6619	8.29441	8.59105	8.54969	8.1029	8.1702	8.97391	8.81756	9.69117	8.30308	8.57622	8.31993	8.31351	8.69996	8.82351	8.79416	8.59474	8.89245	8.92472	8.63246	8.50454	9.14	8.4533	8.35886	8.74497	8.67137	8.52451	8.15428	8.3819	6.79508	8.36461	7.8659	8.08039	8.69709
ZNF358	9.58848	8.56225	8.69971	8.91041	8.98259	8.83049	9.466	8.46431	9.36846	9.18082	9.61113	9.44943	9.18082	9.36109	9.28539	9.52694	9.04367	9.46185	8.9626	8.31114	8.66753	8.987	8.30372	8.46651	8.8821	9.12251	8.35681	8.76923	8.54249	8.92586	8.61243	8.34271	8.44483	8.3402	8.38035	8.16067	8.6228	9.13459	9.42005	8.63971	9.34261	8.6728	7.84409	8.48666	8.48358	8.54279	8.92842	8.8234	9.58743
ZNF354C	7.85669	7.8213	8.06543	7.97115	7.87246	8.03108	7.96575	7.86322	7.37614	7.49147	7.43242	7.44408	7.15399	7.34996	7.43495	7.37101	7.33387	7.37559	6.86768	6.63612	6.33068	7.42062	7.47699	7.70938	7.18486	7.48214	6.90772	7.18754	7.70657	7.47684	7.51061	7.43044	7.47893	7.33845	7.70861	7.10562	7.64911	7.45207	7.26175	7.21283	7.34549	7.52673	7.4336	7.35963	8.67771	8.33377	7.55025	7.31278	7.67767
ZNF354B	6.69967	6.61383	6.69479	7.07627	6.91542	6.69452	6.78707	6.84922	6.882	7.18365	7.35046	7.18033	6.69666	7.06998	6.72853	7.20036	7.1224	7.20042	7.5121	7.30277	7.34747	7.73806	7.36034	7.48473	7.09866	7.21492	7.15217	7.59222	7.31176	7.64086	7.47192	7.11664	6.9863	7.1707	6.7313	7.22941	6.7987	7.00977	7.12126	7.36085	7.44887	7.1235	7.11212	7.34619	7.11172	7.20952	7.07877	7.17961	7.12193
ZNF354A	7.13865	7.03873	7.02109	7.02491	7.00983	6.99391	7.05962	7.08772	7.26718	7.32937	6.98077	7.3277	7.20715	7.34474	7.37013	7.17587	7.32736	6.92547	6.91799	6.80215	6.54514	7.19487	7.17983	7.53159	7.69055	7.05784	6.91794	6.78055	6.73079	7.11502	7.05253	7.38391	7.04294	7.32212	7.04709	7.3274	7.23251	6.87895	6.87447	6.9801	7.05686	7.02253	6.94401	6.87392	6.62697	6.92433	6.91881	6.82061	6.84642
ZNF350	6.86363	6.96056	7.21767	7.20391	7.2747	7.2253	7.18511	7.34612	7.15335	7.16686	7.32269	7.13594	7.30274	7.21082	7.12635	7.1378	7.16058	7.05114	7.23379	6.56849	6.9408	7.0318	7.35207	6.948	6.97299	7.25918	6.80975	6.94806	7.10182	7.08122	6.86827	7.00423	7.57393	7.36457	7.71489	7.18079	7.27603	7.15626	6.97039	6.8258	7.10924	7.12827	7.11463	6.92739	6.64724	6.83709	6.80226	6.81824	6.79161
ZNF35	7.38157	7.53169	7.29563	7.46598	6.97045	7.29813	7.36473	7.56281	7.73112	7.92826	7.92997	7.64042	7.60308	7.69294	7.59456	7.59647	7.96428	7.74403	7.46728	7.5703	7.21543	7.20123	7.12817	7.21922	8.19088	7.35016	7.76521	7.61258	7.12263	7.27459	7.47927	7.42597	7.71307	7.51322	7.71169	7.36168	7.33979	7.15526	7.46202	7.18642	7.43596	7.43168	7.14188	7.37523	6.63867	7.00416	7.08632	7.21905	7.0722
ZNF347	7.44322	7.21716	7.32272	7.11179	7.25564	7.51153	7.10028	6.90704	7.09729	7.24527	6.86006	7.21574	7.34503	7.17078	7.1974	7.17231	7.27775	7.2949	7.04857	7.15131	6.91273	7.2427	7.15373	7.14281	6.99072	7.26999	6.62554	6.86099	7.02025	7.11882	6.98947	7.02058	7.04938	7.11036	7.22	7.28365	7.14727	6.95209	7.09465	7.11102	7.05665	6.94793	6.88887	7.11616	7.33911	6.88917	6.62565	6.98857	6.85201
ZNF346	8.33377	8.36879	7.34272	7.19943	7.40727	7.9237	7.68954	7.13035	8.03476	8.04886	7.6672	7.87633	7.77747	7.85139	7.82322	7.71572	7.81504	7.62024	7.41893	7.9128	7.36294	7.46276	7.40183	7.59563	7.82255	8.04732	8.04065	7.64449	7.69365	7.33445	7.36867	7.81199	7.82489	7.5042	7.32431	7.86269	7.69913	7.68593	8.00505	7.8734	7.55008	7.60477	7.71624	7.70826	7.25845	8.16405	6.97993	7.34488	7.21115
ZNF345	6.80402	6.90919	6.88669	6.97124	6.96939	6.92157	6.85489	7.04999	6.7599	7.01255	7.01226	6.75704	6.92195	6.92197	6.88442	6.98087	7.00234	6.9776	6.74921	7.16021	7.0153	6.97965	6.88142	6.89523	6.95906	7.19702	6.66452	6.89384	6.86314	6.91842	6.88821	7.34875	6.79962	7.12796	6.78344	6.90964	6.92238	6.94902	6.79596	7.00481	6.91548	6.84502	7.18963	6.93523	7.03893	6.85742	7.16983	6.84214	7.24698
ZNF343	7.53171	7.4198	7.19401	7.09904	7.0283	7.5539	7.10427	7.13098	7.62446	7.73659	7.60703	7.75427	7.69741	7.66846	7.73849	7.62216	7.55639	7.58175	7.20657	7.75147	8.04924	7.59563	7.36567	7.01458	7.33819	7.31234	6.97006	6.97501	7.27412	7.34151	7.18823	7.25574	6.6269	7.24786	6.84418	6.98902	6.9321	7.70272	7.71445	7.71871	7.74229	7.63136	7.38706	7.31902	6.82629	7.45605	7.26937	7.47128	7.29409
ZNF341	7.51163	7.28591	7.27959	7.27984	7.03839	7.20744	7.2154	7.33617	7.2902	7.14167	7.09148	7.46813	7.43423	7.26849	7.54914	7.09901	7.37651	7.15454	6.98829	6.99634	7.52968	7.02606	7.04367	7.0096	7.57591	7.55384	7.36219	7.39371	7.28745	7.2197	7.01398	7.11034	7.58004	7.20233	7.65636	7.06265	7.02385	7.42979	7.36846	7.10283	7.31639	7.40076	7.19459	7.27417	6.72949	7.46676	6.97931	6.95343	6.92238
ZNF34	7.69951	7.46324	7.96249	7.37304	7.40374	7.85578	7.28667	7.39343	7.99339	8.01049	7.39041	7.71429	7.65815	7.68126	7.97688	7.7745	7.67523	7.48133	7.71708	7.82449	7.95835	7.63509	6.94493	7.368	7.03191	7.30724	7.23428	7.67978	7.38297	7.17465	7.27952	7.49116	8.20492	7.53792	7.77761	7.46038	7.76209	7.31839	7.51579	7.79095	7.59527	7.39584	7.05204	7.29287	6.91525	7.27903	6.78857	7.4847	7.71636
ZNF33B	8.72796	8.06046	7.99174	7.96939	7.82057	7.5183	9.00162	8.26515	8.16516	8.38374	8.17999	7.99658	8.32761	8.2834	8.00703	8.5994	8.07941	8.28139	8.214	8.11075	8.69612	8.315	8.34295	8.63008	7.8724	8.12881	7.42586	8.41888	8.21693	8.71949	8.30025	8.16006	8.45998	8.48507	8.5819	8.71207	8.31063	8.08732	7.74836	8.39531	8.07721	8.28542	8.14699	8.14207	7.2545	7.84898	7.97167	7.54389	8.25771
ZNF33A	8.04805	7.90532	8.04428	7.69817	7.97299	8.25817	7.93861	8.26462	7.90142	7.93646	7.72945	7.7936	7.75911	7.73922	7.70595	7.92848	7.77637	7.66419	7.32656	7.53159	7.16774	7.70191	7.85172	7.74795	7.45631	7.9632	7.38882	7.40016	7.5921	7.96142	7.70011	7.77511	7.16505	7.67561	7.39876	7.79738	7.66923	8.05706	7.85023	7.95348	7.82953	7.89071	8.06804	7.81045	8.43315	7.84712	7.59378	7.62426	7.61304
ZNF337	8.14447	8.23996	8.23673	8.45628	8.22319	8.7781	8.60016	8.48774	8.05248	8.04854	8.04044	8.31812	8.26103	8.23747	8.13965	8.07699	7.87878	7.81368	7.98089	8.49736	8.5885	8.32373	8.08928	7.7976	8.80233	7.92258	8.70309	8.15619	8.2307	8.07471	8.18388	8.04878	8.36527	7.90608	8.69732	8.09919	8.06017	8.72013	8.7133	8.78004	8.47023	8.4719	8.43877	8.62973	6.6597	8.33865	8.0202	8.42788	8.56933
ZNF335	7.34092	7.42796	7.59226	6.93301	7.23135	7.44027	7.00932	7.15222	7.346	7.17076	7.43177	7.62767	7.22391	7.30998	7.54477	7.21797	7.22248	7.16815	7.29329	7.57746	7.17343	7.62956	7.32495	7.21533	7.63739	7.26382	7.67816	7.35695	7.35097	7.27949	7.15166	7.15074	7.35743	7.19973	7.88136	7.23181	7.25951	7.2903	7.0895	7.10221	7.05429	7.2811	7.46722	7.21187	7.298	7.46022	7.18219	7.17874	7.13032
ZNF334	7.66029	7.60576	8.62733	8.56971	8.46428	8.67595	7.51967	8.36862	8.02672	7.95121	8.19742	7.98693	8.09212	7.7811	8.42248	7.99503	7.91217	7.98431	8.3301	8.50764	8.04009	8.05967	8.75858	8.46223	7.77024	8.2227	8.14806	8.78938	8.15872	7.76778	7.6721	8.41703	8.56214	7.90279	8.44097	8.21167	8.12105	8.22501	8.19016	8.16275	8.10165	8.10078	8.48364	8.55891	7.80922	7.91921	8.92582	8.73452	8.50102
ZNF333	7.32156	7.28649	7.79432	7.57601	7.5975	7.4959	7.80443	7.47682	7.43805	7.52621	7.5045	7.43739	7.26156	7.26717	7.31185	7.25347	7.63653	7.33034	7.40276	7.3015	7.3461	7.52467	7.71732	7.48814	6.97904	7.36784	7.04357	7.34536	7.42178	7.25806	7.82985	7.85291	6.93844	7.39707	6.87637	7.51979	7.61713	7.74085	7.52529	7.76567	7.50455	7.45664	7.5865	7.56429	8.02565	7.40297	7.4832	7.47789	7.93963
ZNF331	8.12335	6.97998	7.86969	8.43444	7.51958	8.1385	6.88477	8.98664	7.95676	8.55375	8.55875	8.4486	8.20353	8.63931	8.17858	8.44212	8.46703	8.36474	8.14613	7.81015	8.29719	8.94544	7.81424	8.71462	7.25916	10.3657	6.89168	7.61394	9.75	9.20653	9.14209	8.15338	6.72917	7.42981	6.65627	7.37068	7.26148	8.84149	7.99992	8.20051	9.01773	9.01277	8.66855	8.29905	11.0119	8.59306	11.1802	9.39941	7.7897
ZNF330	8.03309	7.81714	8.21382	8.0297	8.39388	7.94734	7.99304	8.35083	7.51951	7.59875	7.92822	7.73851	7.9414	7.65104	7.45013	7.75498	7.65439	7.6359	8.0389	7.72323	8.22433	8.16327	7.97783	8.08267	8.10815	8.62965	8.05302	8.08646	7.98012	8.02732	8.28656	8.09072	8.41175	8.63029	8.59497	8.50156	8.23865	7.9417	8.14239	8.18384	7.96459	8.10004	8.28761	8.25911	7.95423	7.48622	8.25669	7.98071	8.30509
ZNF329	7.56463	7.45847	7.58324	7.67163	7.44931	7.67906	7.71612	7.45872	7.88966	8.17846	7.61775	7.74622	7.53619	7.67131	7.94928	7.60237	7.93213	7.64882	7.65991	7.94681	7.78014	7.42301	8.45694	7.56865	7.79954	7.75165	8.25568	7.41894	7.76575	7.74132	7.77454	7.76353	8.10992	7.77395	7.98313	7.51681	7.70834	7.4094	7.72406	7.60423	7.47802	7.55878	7.51199	7.50924	6.76202	7.64361	7.38413	7.83053	7.85105
ZNF326	9.04161	8.84199	8.66477	8.37078	8.06227	8.86168	8.12542	8.12542	8.46849	8.51137	8.8653	8.61401	8.61931	8.57104	8.50889	8.58368	8.47866	8.49709	9.19375	9.21667	9.23401	8.13402	8.14439	7.93747	9.06305	8.07973	9.04452	9.28326	8.59126	7.6481	8.31894	8.42125	8.53609	8.47161	7.9547	8.49282	8.50483	8.18182	8.12801	8.84968	8.03068	8.45153	8.72684	8.65121	9.87322	8.74359	8.59752	8.50854	8.43479
ZNF324B	6.87146	6.67264	6.78039	7.10052	6.92588	6.69907	7.04092	7.13027	7.24945	6.9859	7.23701	6.91136	7.17428	7.3479	7.323	7.1061	7.00139	7.16327	7.62456	7.6345	7.18276	7.45486	7.33215	7.11278	6.96613	7.22572	7.3465	7.16748	7.06369	7.4577	7.58874	7.62131	7.0976	7.1757	6.69247	7.06014	7.16688	7.41446	7.42336	7.67258	7.25962	7.19573	7.51171	7.44577	6.91977	7.45751	7.07997	7.2575	7.74665
ZNF324	7.90223	7.92028	7.66477	8.11427	8.27994	7.45327	8.27671	8.66699	8.65107	8.27729	8.16579	8.58423	8.23738	8.37146	8.42123	7.93406	8.32203	8.03137	8.43554	7.82351	8.41457	8.66102	8.33832	8.29878	7.82539	8.44164	7.97093	8.46936	8.10434	8.51029	8.12836	8.24203	8.50986	7.71208	8.78595	7.83219	8.09932	8.24675	8.09393	8.33	7.98487	7.8606	8.05973	8.19155	7.37871	8.39866	7.90214	7.95665	7.85544
ZNF322	6.84755	7.11824	6.95387	7.20345	7.25225	7.01834	6.88792	7.37624	7.56401	7.88407	7.42908	7.4813	8.0754	7.67469	7.69561	7.78615	7.57904	7.72882	7.23698	7.50546	7.14236	7.58561	8.00957	7.9201	7.37681	7.63631	7.14175	7.11713	7.3616	7.72771	7.5976	7.82066	7.24054	7.53103	6.90041	7.51993	7.18896	7.45148	7.17668	7.42119	7.55213	7.43747	7.02347	7.3174	7.33321	6.97396	7.33571	7.15883	6.90947
ZNF320	7.4134	7.2965	7.47528	7.37229	7.41308	6.98598	7.37202	7.82904	7.55771	7.66338	8.03773	7.9768	7.60774	7.91457	7.68618	7.59947	7.48189	7.81497	7.78362	7.52629	8.17172	7.74537	8.04777	8.33382	7.53761	7.87572	7.74662	7.75542	7.8274	8.08765	7.95811	7.64224	6.83845	7.2004	7.10204	7.27039	7.44236	7.84422	8.10943	8.09215	7.64679	7.75084	7.58188	7.58346	8.24515	8.00525	7.91973	7.89735	8.22992
ZNF32	8.8232	8.89104	9.01064	8.66626	8.81189	9.07748	9.28241	9.30458	9.25548	9.60683	9.10861	8.95054	9.66709	9.20416	8.66847	9.43927	9.54872	9.12103	8.35645	7.99981	8.15939	9.28794	9.22485	9.13347	8.37256	9.00184	8.37317	7.84912	9.32333	9.01011	9.22544	9.15471	7.94513	8.71406	8.47823	8.58677	9.0699	8.71983	8.77445	8.97633	9.23606	8.80224	8.53384	8.78514	9.14691	8.69834	8.58352	8.37219	9.52774
ZNF319	7.445	7.11599	7.75008	8.00615	7.97661	7.55485	7.22169	8.53286	8.51101	8.28291	8.0437	8.32556	8.66202	8.17517	8.53045	8.30966	8.39553	8.25386	8.20595	8.94113	8.59278	8.74438	8.14792	8.33027	8.00963	8.55722	7.93458	8.43027	8.46518	8.22413	8.70402	8.65656	8.58393	8.65453	8.74171	8.21979	8.51424	8.02745	8.49609	8.34663	8.08138	8.35537	8.0446	8.24525	7.5283	8.43519	7.76512	7.85301	7.80752
ZNF318	8.57552	8.86338	8.48257	8.91407	8.53806	8.62621	8.3509	8.43666	8.68571	8.81551	8.46919	8.61964	8.48466	8.59148	9.0817	8.80977	8.66918	8.65814	9.17973	9.09186	9.39732	8.7162	8.71176	8.31463	9.48544	8.61015	9.34275	8.9656	8.78079	9.0398	8.85444	8.51885	8.5383	8.52075	8.7837	9.00116	8.25962	8.56282	9.03642	8.99883	8.8045	9.11372	8.96442	8.76297	7.66117	9.51881	8.86291	8.83129	8.90311
ZNF317	7.81671	7.68581	7.47667	7.58877	7.66113	7.59273	7.88481	7.65587	8.05583	8.18666	7.87823	8.18051	7.91877	8.11238	8.34662	7.82082	7.83614	8.11793	8.13315	7.70191	7.98122	7.98406	7.61965	7.89759	8.18505	8.262	7.88701	7.8453	7.82007	7.89083	8.35885	7.78608	7.71057	7.60113	7.74426	7.5741	7.46067	7.81658	8.06967	7.78097	7.76462	7.92183	7.82588	7.66334	8.1249	7.99888	8.67767	7.41228	7.46729
ZNF311	6.61111	6.40698	6.73216	7.0962	6.87155	6.54633	6.7898	7.04753	7.09929	7.12981	6.73154	6.82841	7.36943	7.03904	6.84978	7.03365	6.81403	6.73144	6.93687	7.194	7.28859	7.3042	7.50356	7.05991	6.83677	6.82161	6.87884	7.16508	6.7735	7.12649	7.13816	7.31068	6.96037	7.35853	7.13199	7.0617	7.27509	6.76918	6.95368	7.03541	6.84636	6.84524	6.95076	6.90208	6.63252	6.64798	6.53176	6.80693	6.60806
ZNF304	7.71556	7.84744	8.31065	8.12974	8.25682	8.29851	7.30424	8.24161	7.78259	7.91841	8.07361	7.96665	7.83037	7.79371	7.85471	7.89545	8.04629	7.66203	7.86592	7.56071	7.89031	8.04459	7.97622	8.27703	8.01894	8.23583	7.99776	7.70838	7.50918	8.35729	7.86923	7.91876	7.93534	7.76853	8.1829	7.92452	7.54828	7.85272	7.86013	7.51087	7.76383	8.07605	7.73264	7.9495	8.91874	8.16661	8.05169	8.18903	7.83506
ZNF302	9.0571	9.22701	9.29999	8.21441	8.66029	9.40959	8.64068	8.84029	9.36783	9.68603	9.26278	9.12327	9.37911	9.38322	9.38684	9.51462	9.60587	9.60279	9.37837	9.39526	9.7913	9.42638	9.50988	9.33836	10.389	9.384	9.70809	9.44976	9.56004	9.37007	9.45408	9.35104	9.09567	9.54094	9.30908	9.58618	8.95762	9.40719	9.54665	9.85574	9.20181	9.1987	9.30278	9.32349	7.44266	9.04828	8.28555	9.71096	9.76957
ZNF300P1	6.9583	6.85238	6.91814	6.84838	6.87602	6.93376	6.84033	6.99547	7.05384	7.1551	7.18433	7.10946	7.21704	7.23829	7.23664	7.25589	7.16931	7.05933	7.0152	6.72579	6.80127	7.3967	6.97954	7.32074	7.00476	7.39434	6.7938	7.07006	7.233	7.63898	7.0395	6.98931	6.96302	7.05134	7.44386	6.73121	7.03539	6.82909	6.76738	6.88184	7.39605	7.09422	7.28898	6.87536	6.92975	6.86737	7.1212	6.71068	6.90428
ZNF300	6.75814	6.57362	6.7618	6.70013	6.54144	6.74921	6.6845	6.7802	7.08084	6.96344	6.67861	7.11783	6.76244	7.00847	6.86097	6.81151	6.93473	6.67934	6.71129	6.75356	6.88874	7.18223	7.01435	6.9473	6.64487	6.93643	6.81034	6.91765	7.02918	6.93323	6.95386	7.00244	7.00663	6.97007	6.94757	7.04477	7.07684	6.78643	6.81738	6.75808	6.9968	6.86049	6.64516	6.85861	6.55852	6.70974	6.65393	6.63652	6.67149
ZNF30	7.15364	7.33295	7.13675	7.13293	7.06939	7.06917	7.12357	7.17542	7.25958	7.472	7.23156	7.23293	7.37266	7.35125	7.25569	7.3908	7.48494	7.26529	7.27567	7.45253	7.50035	6.9105	7.01125	7.19813	7.11194	6.97182	7.73163	7.53152	7.147	6.86283	7.00129	7.16347	7.58707	7.64003	7.07054	7.42953	7.20688	7.00972	7.26556	7.09665	7.07427	7.26216	6.9354	6.95451	6.65062	6.74801	6.69332	7.01796	7.11888
ZNF3	7.45218	7.22728	8.92772	8.66462	8.61194	9.08426	7.14468	8.07793	8.87556	8.8354	8.05082	8.45968	8.28682	8.07704	8.4632	8.17041	8.43589	8.11235	8.03655	8.78259	7.55193	7.87526	8.99332	9.22405	7.1519	7.44315	7.85499	8.81042	8.33454	7.52012	7.11721	7.91453	7.38813	7.73035	7.79807	7.82361	8.04673	8.02577	8.0479	8.67156	8.14569	7.8928	8.34302	7.86482	7.91132	9.26711	7.83932	7.37056	7.70709
ZNF296	7.99117	7.69779	7.72811	7.54198	8.081	7.29216	7.48442	7.86435	6.93808	6.77118	6.79351	7.34628	7.1609	7.13777	7.20184	6.9375	6.9518	7.47165	8.02443	7.99374	7.3217	7.37922	7.62326	7.55517	7.63227	7.13856	7.77439	7.73128	7.40507	7.61115	7.46798	7.45269	7.35891	7.44283	8.16263	7.20929	6.98722	7.48037	7.67677	7.03337	7.28077	7.52707	8.19808	7.48324	8.75893	8.49893	8.00457	7.21903	7.50917
ZNF295-AS1	7.33537	7.42922	7.9672	7.40816	7.2106	8.31107	6.8283	7.28725	7.29847	7.16437	7.34198	7.03535	7.09403	6.97784	7.1065	7.02249	7.40901	7.28007	6.89622	7.40996	6.95616	7.09245	7.25135	7.24001	7.11185	7.19315	7.20098	7.33599	7.40617	7.04706	7.0723	7.25604	7.12542	7.2645	7.27874	7.08925	7.29363	7.22262	7.57773	7.3078	7.15401	7.1143	7.28936	7.07811	7.63037	7.27811	7.41074	7.36489	7.35942
ZNF292	6.84725	6.90566	6.84933	6.88321	7.07596	6.88693	6.76555	6.90749	6.67919	6.77587	6.82166	6.91242	6.85779	6.76318	6.9372	6.81177	6.86532	6.75394	6.79713	6.74438	6.94696	6.65719	6.78093	6.82809	6.93217	6.6339	6.95868	7.10597	6.79707	6.81767	6.8212	6.92164	6.92927	6.84059	7.12686	7.04166	6.84785	6.8575	6.85971	6.71613	6.67591	6.70851	6.81377	6.72765	7.39996	7.14726	6.83973	6.75292	6.97114
ZNF287	6.90558	6.70789	6.80497	6.66991	6.85223	6.75823	6.89681	6.67424	6.95301	7.03085	6.9241	6.82071	7.0913	6.70798	6.8991	7.10229	7.04082	7.09158	6.43972	7.25021	6.95795	6.75557	6.67056	6.95608	7.07421	6.72628	6.9574	6.5639	6.87058	6.73027	6.75196	6.67192	6.94366	6.9372	6.82716	6.83843	6.88921	6.65345	6.43143	7.11874	6.69803	6.72528	6.65528	6.72088	6.77516	6.78515	6.76142	6.69538	6.70986
ZNF286A	8.09913	8.07897	7.45572	7.4399	7.75939	7.79499	7.95176	7.44425	7.35255	7.37291	7.97379	7.52152	8.13969	7.97311	7.42736	8.10451	7.42472	8.10527	7.81904	7.71687	7.75644	7.13754	7.77771	7.81904	8.3523	7.42664	7.9462	7.71032	7.41359	7.27465	7.19357	7.32096	7.73766	7.9757	7.40406	7.80232	7.74708	7.22285	7.6051	7.59086	7.52272	7.55479	7.52454	7.59277	7.34052	7.50379	7.44166	7.48922	7.39156
ZNF285	7.27616	7.12027	7.05793	7.16771	6.99216	7.1463	7.26329	7.10957	7.07821	7.2895	7.06809	7.0655	7.36801	7.18736	7.07102	7.23691	7.4014	7.12148	7.37836	6.98976	7.22086	7.0319	7.21717	6.99247	7.13909	6.92179	6.94665	7.7058	7.23234	7.19006	7.22984	6.96704	7.4053	7.20323	7.52475	7.18198	7.04162	7.1838	7.07606	7.04721	7.4096	7.23007	6.89026	7.05637	6.67891	7.20107	6.93975	7.2147	7.40935
ZNF284	7.17019	7.11133	7.05534	7.11136	7.45706	6.98149	7.15208	7.31465	7.25291	7.02482	7.07654	6.94999	6.86693	7.07199	6.99564	6.96262	7.05625	6.85296	6.8484	6.68691	7.61994	6.71199	6.67764	6.67895	7.69299	6.77745	7.5835	7.1573	6.8019	6.65018	6.8315	6.72583	7.29973	7.17265	7.05428	7.02964	7.0562	6.91794	6.76316	7.02586	6.94422	6.82968	6.76605	6.86871	8.20043	6.79575	7.00686	6.91131	6.96613
ZNF283	6.90014	6.83006	6.75553	7.51416	7.38764	6.68311	7.22022	7.56109	7.42622	7.47334	7.5228	7.16826	7.27684	7.36946	7.33376	7.25519	7.51927	7.29622	7.26921	7.1014	7.04792	7.71045	7.8614	7.65647	7.4547	7.49821	7.48469	7.42838	7.29014	7.66483	7.46169	7.77984	6.97753	7.52074	7.19701	7.27942	7.24726	7.39128	7.5597	7.8991	7.32963	7.40589	7.51781	7.53744	8.50878	7.19577	6.96971	7.19705	7.5306
ZNF282	7.31324	7.21467	7.00699	7.52483	7.44929	7.41502	7.39281	7.28133	7.61329	7.4226	7.33773	7.41239	7.34192	7.29681	7.60722	7.29995	7.48003	7.41484	7.43361	7.69897	8.02226	7.52706	7.62966	7.77006	8.11191	7.50988	7.2614	7.85909	7.5222	7.60607	7.64985	7.76893	8.05833	7.33013	8.12379	7.13187	7.43356	7.64508	7.80685	7.74296	7.59244	7.50167	7.44749	7.29965	8.15653	7.74435	7.97226	7.34767	7.88554
ZNF281	9.4248	9.22643	10.0625	9.43733	9.90315	9.48678	8.94931	9.86567	8.46485	8.61507	9.11896	8.48566	8.92708	8.86594	8.74677	9.48036	8.72543	9.41457	8.35508	8.04056	8.36592	9.26978	9.29938	9.23988	8.68974	8.49047	8.91779	7.45242	9.9661	9.51231	9.9847	9.78621	9.04799	9.19905	9.84747	9.62058	8.88438	8.74479	9.32043	8.60852	8.73925	8.48914	9.26991	9.32673	8.08554	9.47758	8.11523	9.1159	8.62893
ZNF280D	7.9645	8.17071	7.97972	8.46532	8.18745	7.85482	8.12364	8.10994	7.99647	8.0802	8.36874	8.37185	7.9312	8.11793	8.37373	7.86844	8.11557	8.48822	8.24852	8.03975	7.90184	7.86497	8.08596	8.17776	8.3456	8.28999	8.38475	8.72451	8.17234	7.78392	7.6549	8.33195	7.82353	7.93262	7.31504	8.09208	8.12198	7.98656	8.12156	8.00672	7.98161	8.07934	8.39278	8.12672	8.55415	8.191	8.63361	8.01666	8.08424
ZNF280C	7.8225	8.1	7.74177	7.60664	7.65813	7.80573	7.71816	7.71251	7.45903	8.02799	7.69061	7.54053	7.45047	7.52452	7.46901	7.58846	7.98735	7.7169	7.32414	7.40219	7.04575	7.67498	7.93907	7.70099	8.15755	8.26933	7.75573	7.88701	7.39713	7.65533	7.64306	7.84898	7.52708	7.79234	7.93706	7.85354	7.74521	7.39135	7.45467	7.68432	7.58194	7.91116	7.89921	7.5341	7.09611	7.97998	7.65838	7.52898	7.68474
ZNF280B	6.9707	6.90275	6.74018	6.83712	6.82373	7.05724	6.88307	6.72073	6.6256	6.72408	6.86392	6.71281	6.88112	6.76124	6.70149	6.67281	6.75173	6.75074	7.01642	6.97678	6.92404	6.89629	7.16681	6.77961	6.82123	6.85335	6.64992	6.64529	6.79387	6.89559	6.62143	6.75108	6.72163	6.75806	7.38296	6.9791	6.82783	6.77687	6.76746	7.02891	6.90264	6.70486	6.9439	6.78187	7.30022	6.80687	7.19393	6.83722	6.79483
ZNF280A	6.62004	6.73198	6.5248	6.69994	6.52025	6.59317	6.62371	6.75379	6.63242	6.81164	6.45422	6.54627	6.4958	6.59868	6.79322	6.63509	6.50952	6.5575	6.49813	6.53695	6.59994	6.70284	6.65984	6.59848	6.65336	6.74909	7.1936	6.59951	6.63041	6.90338	6.75629	6.68593	6.52793	6.75907	6.76809	6.9677	6.77531	6.52811	6.724	6.57388	6.71854	6.48378	6.69883	6.66447	6.62831	6.59135	6.62603	6.60391	6.67437
ZNF28	7.14454	7.31979	6.84428	7.05122	7.27876	7.15886	7.20724	6.90294	7.06639	7.09008	7.09704	7.09268	7.1445	7.09904	7.21031	7.25772	7.21086	7.21608	7.55903	7.68836	7.12014	7.27689	7.18147	7.17698	7.69881	7.54054	7.26992	7.57082	6.9494	7.14592	7.11548	7.40586	7.20641	7.11071	7.17516	7.23976	7.13887	7.26625	7.15229	7.45547	7.13402	7.22414	7.37369	7.23766	8.5853	7.20657	7.24265	7.20929	7.65391
ZNF277	8.09687	8.24626	7.87867	8.40067	8.25893	8.20217	8.35543	8.36229	7.96568	8.06823	8.02604	7.82696	7.70724	7.9221	8.02591	8.21489	8.17307	8.20068	7.96056	7.84733	8.07067	7.86291	7.76772	7.92514	7.96157	7.8625	7.81768	7.5495	7.7059	7.92177	8.00006	7.72365	8.35796	8.09299	8.35981	8.23794	8.29822	7.76945	7.65421	8.05585	8.01588	8.06346	7.95425	7.90647	7.01472	7.59287	7.85616	7.89619	7.88356
ZNF276	7.20778	7.3612	7.37936	7.25493	7.52148	7.33459	7.57753	7.39587	7.01686	7.24263	7.14145	7.16909	7.07007	7.08993	7.16559	7.03624	7.10295	7.19161	6.92969	6.93348	7.06034	7.25399	7.20381	7.18578	7.08666	7.30039	6.67111	6.88194	7.01006	7.35009	7.5858	7.28078	7.2439	7.04497	7.23217	7.05469	7.04066	7.36491	7.28608	7.0754	7.10842	7.10157	7.4428	7.24136	7.96054	7.65654	7.62289	7.11576	7.35064
ZNF275	9.39634	9.31175	8.7984	8.63292	9.35989	8.86216	9.55888	9.01142	9.51078	9.48892	8.8566	8.82835	9.16639	9.07253	8.96441	9.40611	9.27667	9.27856	9.10108	8.97547	10.0392	8.41626	8.2919	7.97285	9.78923	9.40066	9.73183	9.39676	8.79046	8.87028	8.89057	9.13657	9.56062	9.24353	10.0889	9.27856	9.13522	8.30369	8.7129	8.77829	8.38837	8.06129	9.34018	8.68255	7.90679	9.13781	7.57661	8.92737	8.87889
ZNF274	9.27575	9.51245	9.01066	9.23987	8.83308	9.47392	8.94385	9.08668	8.2397	8.59357	8.25897	8.4592	8.61011	8.57813	8.39549	8.56382	8.62148	8.62281	8.76304	8.59435	8.74322	8.363	8.41802	8.56766	8.75872	8.53806	9.3028	8.82984	8.60904	8.41185	8.31218	8.55231	9.1289	8.88153	9.60416	8.94611	8.66615	8.88047	8.614	8.63326	8.87989	8.79479	9.12112	9.05673	8.23957	8.6272	8.81883	9.24525	8.80206
ZNF273	7.06719	7.17313	7.13575	6.99138	7.03	7.2546	6.95041	6.9921	7.00722	7.06822	6.82541	6.72198	6.99186	6.98854	6.99108	7.06642	7.07994	6.95774	6.68854	6.69955	7.00755	7.12766	6.67223	6.83517	6.55752	7.1143	7.08368	6.83036	7.03467	7.05596	6.78268	6.80225	7.00479	7.15893	6.81238	7.15709	7.15302	6.63562	6.81245	6.83073	6.99673	6.73592	6.86216	6.86257	6.66058	6.9127	6.65629	6.85222	6.81747
ZNF271P	8.76587	8.37591	7.94717	8.00707	8.22871	8.22966	9.43871	8.48612	8.8998	9.15976	8.80608	8.46882	9.41236	9.15413	8.53136	8.99805	9.09354	8.68787	7.48682	7.72115	7.38443	7.96061	8.77586	8.49094	7.79042	8.1659	8.30633	7.41095	8.14583	8.28065	8.45058	8.5589	8.141	8.37738	7.35561	8.31648	8.23434	8.03188	8.17821	8.40847	8.21898	8.18391	7.98373	8.24147	7.2234	7.67514	7.3914	8.13487	8.16834
ZNF268	7.05766	7.03261	7.18595	6.93909	7.10989	7.34934	7.14859	7.10117	7.03845	6.99752	6.97981	7.07185	6.82026	7.05839	7.1355	7.10076	7.35604	7.16976	7.07184	7.28142	7.11333	7.2736	7.04018	7.00752	7.44611	7.21408	6.53275	7.10223	7.12226	7.0886	7.16272	6.99673	7.19491	7.00212	6.83005	7.04263	7.06953	7.02877	7.07954	6.88934	7.18077	7.1519	7.09577	7.07759	7.67833	7.08439	7.71265	7.02269	7.22125
ZNF267	6.95931	6.75297	6.78194	7.09426	7.05837	6.95203	7.24947	6.79486	7.00253	6.99707	6.99097	7.0907	6.94667	6.86309	6.83846	7.04418	6.95245	6.94679	6.86513	7.25611	7.17694	6.93112	7.19948	6.69692	6.71517	6.74509	7.49543	7.49145	6.94059	6.76216	6.88371	6.64645	6.69276	6.76669	6.82778	6.8515	6.62653	6.907	6.99707	7.24619	7.05898	6.91234	6.95761	6.75039	7.71202	6.64446	6.97715	6.79665	6.95431
ZNF266	8.58942	8.81601	8.35196	8.51099	8.04192	8.90341	8.55271	8.04155	8.35154	8.36718	8.1134	8.84703	7.95498	8.94236	9.05029	8.19086	8.15184	8.2932	8.67336	8.15935	8.24331	8.58851	8.7371	8.39932	8.31186	8.17696	8.52075	8.07185	8.24358	8.49572	8.69758	8.04576	6.9987	8.17359	7.04381	8.44431	7.86097	9.004	8.58641	8.41963	8.63604	8.34028	9.3169	8.80173	8.14058	9.27844	8.73958	8.23329	8.09323
ZNF264	7.49582	7.37993	7.38863	7.32251	7.57647	7.35346	7.94711	7.7823	7.85215	7.58194	7.94926	7.81861	7.6524	7.51227	7.80741	7.68117	7.38828	7.59414	7.40418	7.54381	7.32269	7.82076	7.25052	7.62558	7.65005	7.91416	7.17039	7.55879	7.2638	7.56651	7.75473	7.63434	7.1048	7.81588	7.3964	7.66167	7.85448	7.42539	7.57533	7.40496	7.46303	7.62642	7.22776	7.58241	7.3994	7.40031	7.10761	7.10062	7.67504
ZNF263	8.29374	7.82978	8.2895	8.36614	8.19692	8.34682	8.30253	8.08913	8.06911	8.1566	8.34245	8.10834	8.30956	8.22183	8.11318	8.33328	8.14565	8.39956	8.34523	7.95605	8.73718	8.09483	7.90527	8.26432	8.01417	8.30124	8.18571	8.67683	7.81248	8.20945	8.49201	8.78383	7.53729	8.14294	7.66122	8.00571	7.89584	8.50275	8.43809	7.92965	8.31984	8.20869	8.17934	8.37286	8.51081	8.0841	8.58594	8.6166	8.00922
ZNF260	7.41091	7.79517	7.94507	7.48718	7.42059	7.38243	7.74703	7.42062	7.69468	7.9514	7.46903	7.54967	7.93241	7.76018	7.75373	7.83214	7.74068	7.70609	7.37347	7.09986	7.66882	7.01473	7.00883	7.46065	7.58106	7.32219	7.27007	7.31328	7.32219	7.57963	7.43474	7.36847	7.66494	7.69758	7.82857	7.62554	7.35476	7.0903	7.53937	7.42151	7.3635	7.34874	7.30535	7.28154	6.55377	7.39845	6.81475	7.30398	7.50593
ZNF26	8.00133	7.49012	7.70101	7.826	7.77604	7.90319	7.80045	7.80839	7.47873	7.73585	7.29018	7.55605	7.71179	7.56292	7.4056	7.55685	7.51458	7.40627	7.53189	7.43048	7.287	7.51522	7.92911	7.80842	7.58797	7.51724	7.60436	7.68516	7.60719	7.54883	7.66022	7.68299	7.3587	7.61327	7.68877	7.74465	7.56245	7.52618	7.44549	7.59666	7.53247	7.70333	7.75777	7.57072	7.79045	7.50144	7.85569	7.4074	7.58329
ZNF257	7.97607	8.24056	8.13863	8.03769	8.22557	8.15333	7.88897	8.01234	7.29381	7.84187	7.13527	7.4001	7.54326	7.49899	7.13527	7.27098	7.74942	7.25719	7.18593	7.29421	7.40927	7.26498	7.08421	7.10829	7.87076	7.65386	7.82577	7.01041	7.22771	7.12336	7.09083	7.04236	7.54077	7.2747	7.65991	7.2429	7.59975	7.28445	7.54664	7.64173	7.61063	7.76796	7.79087	7.84003	7.65612	7.94643	7.76145	7.84819	7.58625
ZNF256	7.71564	7.52756	7.42956	7.28031	7.13945	7.21038	7.24485	7.38249	7.80829	7.98267	7.50174	7.66129	7.41812	7.68727	7.67366	7.35877	7.74002	7.78496	7.48789	7.33124	7.71476	7.27144	7.85306	7.27975	7.70208	7.52627	7.33795	8.12992	7.55652	7.19993	7.04098	7.20141	6.91289	7.56755	7.05296	7.63832	7.34823	7.19875	7.62756	7.13719	7.35555	7.52138	7.54408	7.534	6.65731	7.83362	7.18046	7.37236	7.19953
ZNF254	7.34129	7.48051	7.34703	7.21325	7.11449	7.36945	7.35687	7.30633	7.04369	7.16071	6.99954	7.1208	7.00287	7.20871	7.10626	7.03768	7.11003	7.11436	7.11852	6.79568	6.89463	6.92524	7.10842	7.13713	7.05884	7.10608	6.63164	6.92155	6.83609	7.04284	7.08588	7.0378	7.17252	7.00953	6.57956	7.17777	7.16036	7.17273	6.92773	7.59761	7.05596	7.10213	7.22508	7.21223	6.91291	7.10324	7.06022	7.21818	6.85054
ZNF253	6.83307	6.81156	6.93979	6.67992	6.76705	6.94065	6.86791	6.86837	6.65265	6.89186	6.81359	6.80455	6.63183	6.71503	6.80748	6.79285	6.80673	6.67835	7.10112	6.86685	6.66554	6.5969	6.83663	6.76051	7.68446	6.61108	7.00056	6.85202	6.76441	6.76961	6.67566	6.67669	6.57266	6.70637	6.72075	6.73597	6.71143	6.91815	6.83028	6.69468	6.79647	6.9336	7.03298	6.82111	8.23416	6.87082	6.92087	7.04807	7.04578
ZNF252P-AS1	6.94574	6.87284	7.05753	7.05994	6.87039	7.02432	6.89432	6.92684	6.88938	6.98912	6.83683	7.05592	7.01419	6.84202	6.66194	7.02644	7.02248	7.00185	6.84765	6.75646	7.04987	6.91932	7.06617	7.02288	6.85677	6.52233	7.58203	7.20706	6.84922	6.96192	6.90884	6.84307	6.84155	6.8142	6.93963	6.79454	6.77764	6.82361	7.03107	6.82039	7.0392	6.97443	7.15571	7.0536	8.05771	6.91456	6.84308	7.04795	7.06718
ZNF252P	7.73935	8.11817	7.64919	7.69432	7.78133	8.10469	7.97034	7.78021	7.29331	7.52696	7.26946	7.36822	7.49753	7.45636	7.74933	7.29769	7.52369	7.4429	6.75806	7.2732	6.23681	7.64202	7.83799	7.67034	7.03482	7.63099	7.40123	7.49281	8.01292	7.85508	8.13824	7.80797	7.43072	6.78064	7.51376	7.5833	7.36648	8.16268	7.65704	7.78049	7.69314	7.64763	7.327	7.76578	9.05513	7.48491	7.53134	7.57866	8.15848
ZNF251	7.37428	7.42291	7.40007	7.60343	7.52551	7.23674	7.17065	7.66866	7.09988	7.46124	7.05991	7.14836	7.07258	7.25796	7.09868	7.12454	7.05806	7.07433	7.54733	6.84374	7.32475	7.22757	7.23294	7.4139	7.01166	7.32798	6.86507	7.06835	7.29713	7.37929	7.27087	7.36576	7.50705	7.24442	7.55264	7.24832	7.2785	7.53157	7.46371	7.18687	7.33326	7.14113	7.35464	7.17419	8.11119	7.40194	7.29308	7.03444	7.05991
ZNF250	7.11463	7.09138	7.19959	7.12658	7.27781	7.13757	6.9959	7.20781	7.35926	7.58095	7.01776	7.2631	7.54206	7.24252	7.46444	7.33137	7.41193	7.21215	7.12955	7.1655	7.75504	7.26836	7.36587	7.17792	7.61397	7.06823	7.19009	7.15913	7.19831	6.87795	6.89907	7.31303	6.93593	7.50745	6.80054	7.2417	7.23437	6.97374	7.21931	7.6988	7.27953	7.17292	7.31733	7.20718	6.78405	7.01465	7.11271	7.066	7.93287
ZNF25	8.59997	8.49319	8.99714	8.33966	8.66962	7.92679	7.95138	8.84994	9.38879	9.40345	8.86966	8.75358	8.87028	8.92109	9.17388	9.12842	9.46803	8.70412	8.37675	7.9222	8.62301	8.40328	8.1309	8.53351	8.41412	8.23436	9.70697	8.01441	8.32996	8.65992	8.65412	8.472	9.16435	8.77338	8.82939	9.06102	9.24216	8.12348	8.3316	8.59593	8.47442	8.58113	7.99595	8.31763	6.3873	7.8247	7.57668	8.42332	8.69056
ZNF248	7.8267	7.77392	8.10327	7.62196	7.65179	7.82418	7.65825	7.6365	7.79371	8.16184	7.73954	7.68626	8.13249	7.83608	8.01203	7.87878	7.85622	7.76213	7.8193	7.44672	7.49115	7.53489	7.53483	7.29898	7.55151	7.63873	8.30317	7.36812	7.44273	7.32237	7.74924	7.46738	7.04812	7.74005	7.14039	7.83994	7.50602	7.66248	7.50084	7.92672	7.47898	7.57055	7.74005	7.54403	7.67864	7.78701	7.53581	7.3889	7.81121
ZNF24	7.63265	7.37293	7.09635	7.22328	7.27041	7.58601	7.16722	6.83197	7.06521	7.10068	7.52562	6.98894	7.15135	7.14584	6.92978	7.19099	7.22502	7.23353	7.13564	7.06799	7.10762	7.04438	6.97402	7.04914	6.8945	6.99015	7.29544	7.34343	7.12056	7.19506	7.19327	7.04533	7.3255	7.24118	7.34812	7.6187	7.4987	7.19659	6.85118	7.27204	7.04572	7.01679	7.40331	7.29078	6.77753	6.86773	6.99123	7.37648	7.03099
ZNF239	7.35729	7.45145	7.29499	7.26814	7.46097	7.3071	7.24149	7.09473	7.59158	7.83958	7.68735	7.30056	7.49227	7.39021	7.43811	7.41172	7.8805	7.55598	7.4585	7.20891	7.73294	7.37658	7.34108	7.16921	7.77613	7.49406	8.07433	7.51413	7.46972	7.33095	7.20148	7.10208	7.15607	7.34219	7.19006	7.56179	7.25079	7.11687	7.46119	7.62137	7.52748	7.23117	7.39232	7.39718	7.63353	7.49694	6.88363	7.48114	7.80026
ZNF236	6.78123	6.99344	6.89283	6.83139	6.79658	6.85326	6.77743	6.77985	6.85678	6.56119	6.93523	6.77958	7.21692	7.16859	6.86594	7.16015	6.95108	7.00341	7.48345	7.4826	7.61808	7.29282	7.13839	7.17402	7.6805	7.00066	7.52445	7.69876	7.39136	7.10686	7.18661	7.04214	7.44881	7.48802	7.73001	7.5886	7.45061	7.13074	6.97776	7.02312	7.19928	7.11298	7.33641	7.04799	6.8779	6.62392	6.89582	7.09628	6.87714
ZNF235	7.61039	7.51431	7.47604	7.42749	7.27238	7.31955	7.28777	7.61207	7.18576	7.29828	7.31554	7.19018	7.34225	7.23227	7.19477	7.20859	7.39593	7.1303	7.0871	7.22463	6.91358	6.93733	6.88403	6.81043	7.12372	7.03257	7.02392	7.2007	7.00975	6.98146	6.99758	7.21575	7.06733	7.19772	7.01865	7.18811	7.00338	7.23398	7.0501	7.13284	7.20714	7.30174	7.33841	7.28741	7.97901	6.97642	7.84925	7.18437	7.16711
ZNF234	7.53463	7.69525	7.1613	7.8075	8.09256	7.05105	7.82053	7.98131	8.01474	7.94929	7.64975	7.8023	8.15903	7.82043	7.86092	8.14786	7.8883	8.07405	7.28174	7.39343	7.7884	7.83807	8.08564	8.15285	7.93802	7.81222	8.25568	7.47203	7.52451	8.23005	8.107	7.6776	8.23312	8.09577	7.64998	7.92755	7.59798	7.64561	7.81753	7.94531	7.5228	7.32082	8.06319	7.66797	7.07875	7.62092	7.18203	7.84629	7.84674
ZNF233	6.79467	6.43532	6.78049	7.12816	6.73731	6.51287	6.53156	6.85951	7.2101	6.75563	7.01001	7.18328	7.33713	7.11114	7.04578	7.19905	6.94377	6.95407	7.70318	7.76461	7.73029	7.42044	7.31034	7.20799	7.12826	7.29956	7.03255	7.83627	7.00196	7.38651	7.16704	7.23732	7.36406	7.44721	7.06288	7.57079	7.46846	6.86353	6.90165	7.13317	6.99497	7.14338	7.05119	7.28092	7.01735	7.0619	6.75331	7.01601	6.73531
ZNF232	7.93375	8.33151	8.09308	7.51655	7.74272	8.37012	7.8746	7.81471	7.57252	8.03885	7.85305	7.74715	7.94915	7.88437	7.97712	7.93741	7.75187	7.76241	7.91617	7.89642	7.15968	7.43009	7.28623	7.33438	7.99896	7.25385	7.6384	6.99604	7.08387	7.45228	7.37284	7.29434	7.0599	7.8013	6.93475	7.82412	7.59478	7.39888	7.62177	8.59349	7.66542	7.68035	7.95115	8.35281	6.93555	7.4985	7.40999	7.1513	7.50226
ZNF230	7.85483	8.39833	8.26894	8.13892	8.04095	8.09379	7.74897	7.91414	7.03405	7.38234	7.66645	7.26356	7.53348	7.61061	6.75931	7.57141	7.38117	7.58527	6.62783	7.05147	6.61434	6.75407	7.59715	7.6795	6.86105	7.05994	7.16243	6.65886	7.17537	7.11992	7.44973	7.55933	7.69674	7.66719	8.66754	7.61359	7.35469	7.18852	7.43615	7.69136	7.56321	7.54662	7.51941	7.36704	7.05205	6.82718	6.95182	6.92296	7.14867
ZNF23	8.09685	7.83718	8.3159	8.0389	8.29031	8.33605	8.08153	8.41013	8.11462	8.22743	8.14341	7.87313	8.03387	8.07386	7.94655	7.95399	8.41526	7.97602	8.47598	8.35905	8.53281	8.3662	8.02629	8.38944	8.35336	8.34411	8.40104	8.35563	7.69055	8.21482	7.97533	8.19991	8.09486	8.37167	8.06004	8.3438	8.3057	8.179	8.14803	8.21002	8.20336	8.49894	8.31808	8.3057	8.01408	8.15821	8.26829	8.11185	8.46583
ZNF229	6.59451	6.8167	6.68687	6.78617	6.60135	6.81019	6.74515	6.66517	6.9117	6.7642	6.74358	6.96755	6.90132	6.87091	6.73444	6.69417	6.64507	6.66805	6.53617	6.80803	6.90029	6.88345	6.76562	6.92489	6.48137	6.59176	6.51613	6.7122	6.76483	6.67866	6.67845	6.69367	6.84352	6.89171	6.74127	6.86002	6.69682	6.70453	6.72687	6.69438	6.74288	6.6617	6.52944	6.61799	6.69505	6.49811	6.51231	6.76632	6.60265
ZNF227	7.85226	7.84248	7.59747	7.69571	7.7394	7.64688	7.69378	8.14105	7.40699	7.47135	7.72557	7.39676	7.65742	7.17349	7.68276	7.47004	7.48811	7.55795	7.296	7.01745	6.98154	7.73782	7.58396	7.61435	6.91193	7.64101	6.83399	6.8385	7.6712	7.65973	7.44061	7.49073	6.98006	7.36306	6.78164	7.43292	7.14853	7.61638	7.79102	7.34301	7.46549	7.64185	7.45595	7.51459	7.9502	7.37644	7.60186	7.21184	7.33554
ZNF226	7.8528	7.7731	7.81206	7.81296	8.03608	7.79176	7.94424	8.37537	7.84744	7.93165	8.07497	7.94229	7.68728	7.88988	7.98482	7.77912	8.3533	7.75787	7.1632	7.31516	7.1949	8.3347	7.98417	8.31212	7.52973	8.09863	7.7126	7.33199	8.19532	8.33596	8.14091	8.42291	6.85416	7.79441	7.40916	7.68313	7.70324	7.9632	7.96222	8.10064	7.77461	7.97437	8.18304	7.96516	7.83021	7.80904	8.15318	8.06626	8.06783
ZNF225	7.30396	7.49884	7.2214	7.3694	7.2584	7.28302	7.50181	7.18454	7.18034	7.2955	7.23824	7.26465	7.1107	7.20301	7.24501	7.06742	7.26936	7.11613	7.23417	6.99578	6.79996	7.59738	7.09337	7.05021	6.96521	7.14322	7.4039	6.84665	6.95632	7.19015	7.1577	7.05578	6.97328	7.22125	7.09592	7.22783	7.08289	7.12842	7.18485	7.16603	7.0795	7.27789	7.24256	7.03641	8.09071	6.81672	7.55689	6.98474	7.35237
ZNF224	7.12565	7.36394	6.98277	7.47225	7.3668	6.82521	7.44644	7.02295	7.24788	7.21102	7.1429	7.63582	7.3978	7.20328	7.56877	7.35467	7.23149	7.41265	7.81929	7.7734	7.87002	7.19375	7.21065	7.78985	6.99468	7.58268	7.47774	7.95594	7.62972	7.40252	8.01794	7.25231	7.02701	7.58881	8.04527	7.79933	7.29055	7.72904	7.68306	7.61264	7.65194	7.54113	7.92542	7.46482	7.11733	7.14785	7.08012	6.9568	6.78596
ZNF223	9.32328	9.38297	9.46437	9.30773	9.26704	9.51763	9.39289	9.42332	8.5867	8.52749	9.70521	9.52464	8.5324	9.29577	8.91635	8.66706	7.99439	9.21709	10.2849	9.1156	9.9019	9.09567	8.96141	9.5741	9.84689	9.88152	9.93875	11.123	9.40533	9.09867	9.31062	9.48959	7.8848	9.10957	8.66581	9.16048	9.23564	10.2519	10.0508	10.2879	9.52564	9.76173	9.4167	9.41764	10.3722	10.5205	9.89401	9.92575	10.3765
ZNF222	7.21032	6.99501	7.22372	6.94276	6.98604	7.1169	6.8319	6.84377	6.94452	7.16518	6.85314	7.05807	6.93173	6.9678	6.92035	6.81433	7.08582	6.86215	6.93783	7.02679	6.93225	6.90489	6.75372	6.98733	6.95106	6.76905	7.08108	6.94673	7.1486	6.63873	6.81403	7.02178	6.98567	7.07082	6.64129	7.0932	7.09025	6.9894	7.05854	6.82698	6.84797	6.84265	7.09099	7.07284	6.95838	7.11647	7.49407	7.12523	7.3504
ZNF221	6.71981	6.73373	6.75896	6.71909	6.63185	6.79642	6.65299	6.70928	6.67458	6.72513	6.65851	6.73211	6.78116	6.72215	6.86345	6.81367	6.61108	6.70037	6.88593	6.58902	7.20079	6.77418	6.6343	6.51204	6.75316	6.58817	6.7695	6.91848	6.68525	6.56601	6.62205	6.65844	6.92223	6.75104	6.96899	6.56101	6.57719	6.74454	6.81998	6.48748	6.70863	6.63663	6.54939	6.67328	6.63879	6.85163	6.78294	6.60302	6.79895
ZNF22	8.72042	8.93154	8.49339	8.54533	8.59691	8.62809	8.7326	8.44872	8.32404	8.51293	8.76177	8.05189	8.59252	8.54672	7.98778	8.74087	8.78213	8.77476	8.73853	8.47407	8.77267	8.93836	8.50941	8.34206	8.8038	8.45568	8.43611	9.26718	8.57271	8.63393	8.71691	8.69356	9.09782	8.81855	9.2607	8.86495	8.66599	8.47763	8.6782	8.48341	8.62894	8.43535	8.83557	8.4854	7.88142	8.52508	8.2295	8.56551	8.5715
ZNF219	8.67011	8.73443	7.98185	8.00197	8.01126	8.41628	9.00487	7.93702	8.84392	8.31132	8.48379	8.43129	7.9022	8.18253	8.54484	8.12172	8.59793	7.97748	8.46879	7.93212	8.10124	7.72084	8.40206	8.11043	7.90541	8.83868	7.90343	8.75812	7.86573	8.73376	8.5349	8.3554	7.64305	7.82979	7.89128	7.72293	7.79504	8.58347	8.9326	9.07541	8.71746	8.76225	7.88762	8.5375	9.79253	8.53738	9.0357	8.62358	9.41291
ZNF217	8.74344	7.83623	8.04228	8.2793	8.10928	8.06855	8.56895	7.65352	7.3691	7.55234	7.43553	7.55114	7.78487	7.52066	7.57134	7.73727	7.81476	7.82981	7.90534	7.41284	7.22621	7.44881	8.04181	7.93853	7.25135	7.67797	7.21568	7.02651	7.77827	7.68399	7.65986	8.44404	8.18689	8.69113	8.24027	9.2721	8.19501	7.44304	7.37369	7.01403	7.60052	7.72473	8.27471	7.7738	6.70815	7.26517	6.70546	7.59722	6.83936
ZNF215	7.10564	7.46784	7.20802	7.21134	7.11618	7.24784	7.10212	7.07952	7.18458	7.13719	6.72674	7.40016	7.16161	7.02025	7.24045	7.17609	7.21199	7.4133	7.57278	6.63642	6.94407	7.67744	7.12212	7.17422	7.86055	7.23607	7.16134	7.41927	7.21134	7.27887	8.00815	7.88658	7.23309	7.31819	7.95065	7.64937	7.44098	6.90216	6.88222	6.81505	6.9341	6.86453	7.41523	7.02415	6.84047	6.99441	6.74256	6.81182	6.67788
ZNF214	7.2848	7.41191	7.4088	7.13137	7.12169	7.45123	7.62	7.20762	7.09817	7.27937	7.10121	7.15885	7.16836	6.97123	7.35026	7.03773	7.3394	7.12552	7.11738	7.17278	6.76394	6.93266	6.91717	7.00221	6.72643	7.22314	6.67638	7.10499	7.27301	6.92253	7.37506	7.29485	6.45824	7.05061	7.23872	6.98361	6.9543	6.83857	7.09938	7.53432	7.47013	7.42559	7.25518	7.42187	6.84112	7.16252	7.07574	7.05273	7.10185
ZNF213	7.11601	7.44807	7.11601	7.39656	6.94734	7.12479	7.2072	7.09129	7.65309	7.64102	7.53501	7.50284	7.33974	7.18644	7.58084	7.44815	7.42715	7.29543	7.04937	7.1502	7.37061	7.5439	7.36348	7.36928	7.48217	7.10453	7.52838	7.00288	7.77917	7.35332	7.22474	7.06958	7.60246	7.14769	7.49086	6.96924	7.19395	7.0701	7.29776	7.45167	7.3188	7.3125	6.9526	7.20805	7.00649	7.36369	7.45287	7.01435	6.87978
ZNF212	7.44392	7.52361	7.57433	7.38561	7.53336	7.58512	7.41354	7.45396	8.05137	8.08372	8.19671	8.35966	8.16902	7.91762	8.2706	8.19964	7.85135	8.16936	7.70052	8.31037	7.42621	7.93601	8.46316	8.44223	7.86455	7.92604	7.75542	8.24849	8.23124	7.88783	7.84549	8.07401	7.9806	7.76253	8.23414	7.92354	7.71217	8.0594	8.16066	8.00872	7.68855	7.86313	7.64669	7.5987	6.56067	7.66037	7.81354	7.10955	7.81094
ZNF211	7.55957	7.90082	7.97851	7.62906	7.73268	7.22485	7.27011	7.64933	7.37342	7.40434	7.31461	7.63643	7.48743	7.55744	7.65252	7.34884	7.28718	7.39007	8.00259	7.40131	7.80037	7.58708	7.54924	7.54847	7.45852	7.48192	8.02566	7.35257	7.87	7.63813	7.99062	7.6132	7.89532	7.88693	8.33315	7.97732	7.74553	7.50306	7.71119	7.29878	7.5497	7.725	7.61843	7.4237	6.55579	7.64698	7.50671	7.22882	7.24621
ZNF208	6.70433	6.75027	6.61463	6.53944	6.7519	6.60751	6.58486	6.53158	6.70039	6.59324	6.52126	6.52029	6.6182	6.4805	6.57217	6.56608	6.66057	6.48843	6.52999	6.42603	6.51027	6.67887	6.47802	6.73247	6.64178	6.54422	6.71845	6.64375	6.65079	6.66442	6.79849	6.7144	6.73366	6.65284	6.61888	6.5274	6.53104	6.78374	6.57665	6.5636	6.46435	6.60398	6.56904	6.53837	6.77569	6.54008	6.5405	6.64584	6.65793
ZNF207	9.93427	9.54257	9.3534	9.78825	9.50843	9.4198	9.86201	9.50884	9.75441	10.0469	9.9292	9.75441	9.95609	9.76495	9.66197	9.72085	10.2438	9.70829	10.3306	10.2452	10.1794	9.55748	8.96471	9.14963	10.1525	9.95412	10.0024	10.16	9.54037	9.39958	8.79666	9.06712	9.87049	9.85573	9.45629	10.1357	9.76806	9.11907	9.2965	9.47735	9.62556	9.69045	9.96105	9.77234	8.10426	9.70412	9.16334	9.63057	9.22759
ZNF205	7.96804	7.22919	8.44931	8.55585	8.37713	8.30333	8.00195	8.31487	8.30096	8.20102	8.52678	8.39479	8.18648	8.22526	8.39596	8.05017	8.09936	8.18127	8.21807	8.07358	7.71004	8.62939	8.6124	8.47959	7.18176	8.19571	7.70782	8.67198	8.57048	8.30133	8.08047	8.16335	7.84611	7.91114	7.87684	7.89237	7.6972	8.44782	8.54045	8.34426	8.30425	8.24792	7.81626	8.15476	9.13039	8.71771	8.63881	7.93522	8.73952
ZNF204P	6.91257	6.78313	7.17504	7.09867	7.04234	7.16679	7.56585	6.99999	7.43804	7.71063	7.15299	7.25651	7.19066	7.13285	7.27892	7.5027	7.19107	7.0553	7.07727	6.62719	6.75645	7.04637	7.33235	7.24348	6.61129	7.26523	6.91579	6.70993	7.14112	7.18637	7.12368	7.12549	7.03747	7.23689	7.00694	7.1729	7.39823	7.014	6.94333	6.92183	7.2554	7.17975	6.7147	6.80277	6.89269	6.92684	6.59671	7.16488	6.8991
ZNF202	6.82579	6.79305	7.09371	6.94786	6.80584	6.88201	6.72953	7.27136	7.08014	6.97765	7.15695	7.25321	7.32069	6.96028	6.94173	7.20712	6.96499	7.04904	6.65086	6.64019	6.89774	7.33956	7.17998	7.2416	7.19161	6.90103	6.79603	6.90318	6.84498	7.023	7.03051	7.07277	6.86769	7.52007	7.01066	7.0623	6.96822	7.00037	6.83849	6.71439	7.01028	6.9302	6.88114	6.87432	6.71594	6.74892	6.89518	6.81827	6.78445
ZNF200	9.11252	8.9986	8.11133	8.91624	8.82747	8.53567	9.29108	9.07278	8.656	8.94443	8.79111	8.68188	9.17171	8.83946	8.85335	8.92417	8.95776	8.87204	8.93746	8.38959	8.56999	8.87406	8.60373	8.84773	8.73669	9.44083	8.60711	7.97401	8.85081	9.1665	8.79168	8.75795	9.16193	9.14451	9.34509	9.17291	8.74365	8.59965	8.92878	8.76752	8.70341	8.67471	8.76359	8.74926	8.16215	8.07926	8.48697	8.76334	8.31729
ZNF2	7.42638	7.38576	7.22639	7.3367	7.21267	7.38536	7.49876	7.20976	7.57795	7.79295	7.60118	7.58945	8.02987	7.72235	7.8826	7.96709	7.63099	7.76973	7.85685	7.72861	7.66045	7.75819	7.81177	7.38789	7.26275	7.583	7.66831	7.15573	7.99464	7.93402	7.85284	7.66451	7.59787	7.59525	7.75448	7.69107	7.27246	7.19365	7.54148	7.56377	7.21026	7.37844	7.62044	7.63849	7.29649	7.18793	7.88727	7.24252	7.59029
ZNF197	7.36685	7.59025	7.50854	7.48147	7.48341	7.28396	7.96343	7.54225	7.47722	7.67585	7.468	7.38094	7.55126	7.55914	7.38858	7.49399	7.68209	7.63897	7.29387	7.08317	7.08218	7.24166	7.62438	7.35781	7.44947	7.36248	7.81248	7.1741	7.09424	7.34985	7.33295	7.36701	7.24587	7.4447	6.98991	7.59475	7.32697	7.36716	7.50017	7.49825	7.52107	7.3556	7.45906	7.30545	6.87424	7.3606	6.77999	7.37701	7.43509
ZNF195	8.73559	8.68858	8.02859	8.04649	8.12391	8.22752	8.7441	7.85048	7.59216	7.68799	7.89686	7.72927	7.7537	7.78709	7.75904	7.6379	8.01478	7.72105	8.08371	8.22513	8.0862	7.80965	7.65812	7.51275	8.32526	7.95273	8.18385	8.13824	7.97009	7.49642	7.71654	7.53843	7.95526	7.64586	7.79458	8.41588	7.79806	8.00532	7.94531	8.04561	7.73631	8.13903	8.10906	7.94211	7.46402	7.97072	8.19556	8.08228	7.97429
ZNF19	6.71773	6.94052	6.55693	6.93272	6.73417	6.76654	7.02809	6.8871	6.64073	6.80577	6.67359	6.89442	6.84477	6.7865	7.0075	6.76438	6.77682	6.68404	6.8337	6.89999	6.7556	6.66355	6.78266	6.67349	6.83338	6.59688	6.77932	6.70925	6.78141	6.82845	6.81791	6.72994	6.53779	6.77725	6.87852	6.79212	6.58727	6.80702	6.91365	7.01211	6.61314	6.76979	6.79263	6.79195	6.8528	6.75828	6.69902	6.90695	6.89704
ZNF189	7.53706	7.45363	8.17481	7.42509	7.53456	7.7388	7.55563	7.72763	8.17709	8.43956	8.39372	7.91625	8.43054	8.35788	8.29555	8.41831	8.71296	8.42777	8.72151	8.53036	8.74077	7.95401	7.91637	7.92307	8.40656	7.88409	8.69354	8.58559	8.81334	8.44493	8.78478	9.24519	8.94994	8.03759	8.97964	8.23249	7.88473	7.83536	8.10589	8.10621	8.21564	7.94328	7.99033	7.96507	6.92498	7.58711	7.69397	8.38842	8.28471
ZNF185	7.48108	7.56915	7.63157	7.64269	7.51552	7.86522	7.66418	7.49661	7.88972	7.77237	7.45872	7.61918	7.79871	7.38721	7.6675	7.88636	7.32858	7.17137	7.8928	7.47472	7.56518	7.71921	7.35856	7.83185	8.25983	7.78478	7.131	7.55662	7.46708	7.57053	7.58247	7.82846	7.60065	7.59939	7.59906	7.99395	7.56457	7.62123	7.66097	7.98082	7.64907	7.95495	7.42079	8.01604	8.74141	7.64696	8.0641	7.64443	7.73424
ZNF184	6.88295	6.769	6.77633	6.85421	6.75966	6.84432	6.96534	6.80824	6.91914	6.91088	7.12939	6.92227	7.01006	7.01079	6.93162	6.99981	7.11836	7.14332	6.66108	7.25325	6.76856	7.04848	6.89044	6.81554	6.8621	7.08228	7.34171	7.26835	6.92332	6.70989	7.04746	6.79135	6.67998	6.9705	7.23164	7.11037	6.91363	6.83856	6.8673	6.86617	7.02401	6.99429	7.361	6.94161	6.68525	6.64842	6.72805	6.73885	6.66494
ZNF182	7.05641	6.89599	7.84836	7.03434	7.6875	7.10936	6.99672	7.08657	7.15392	6.98242	7.16172	7.11263	7.34263	7.22443	7.07905	7.2391	7.16767	7.23294	7.05645	7.33459	6.92812	7.73298	6.86428	7.29665	7.03801	8.31869	6.83924	6.88076	7.65207	7.62949	7.37168	7.62876	8.0178	7.63449	8.54326	7.71605	7.41793	7.39376	7.61455	7.24473	7.21757	7.48127	7.52583	7.36384	6.76164	6.94737	6.71809	7.10141	7.07165
ZNF181	8.45116	8.44415	8.18924	7.69101	8.04107	8.02487	8.22491	7.76904	8.03283	8.39741	7.77827	8.01266	7.93601	7.96329	8.05673	8.27943	8.36773	8.12924	7.94252	7.62675	8.6054	7.34903	7.32191	7.3581	9.22409	7.14915	8.45664	7.864	7.16745	7.36099	7.19809	7.14142	7.55964	8.28542	7.56339	8.26543	8.25462	7.54982	7.64449	7.87014	8.06255	8.16759	7.915	7.64884	7.01608	7.12812	7.16034	8.02281	7.60652
ZNF180	7.94119	8.23049	7.99656	8.11691	8.18406	8.05545	8.30163	8.1268	7.66121	8.00437	8.00694	7.60842	7.72567	7.82677	7.62589	7.99338	7.99612	7.70264	6.99559	7.46916	7.41964	8.13978	8.08889	8.26373	7.82975	8.08181	7.57855	7.45215	7.94899	8.27583	8.04587	8.00175	8.09888	7.84911	8.13748	7.59785	7.60897	8.12289	8.35383	7.69723	7.84162	7.8168	7.86515	8.10261	7.52394	7.86242	8.36755	7.97205	7.8711
ZNF18	7.32629	8.11949	7.61539	7.56935	7.40703	7.40031	7.29235	7.44132	7.54641	7.6733	7.24227	7.82374	7.49394	7.50658	7.89902	7.58382	7.65218	7.6029	7.48589	7.94126	7.73453	7.5069	7.51778	7.78278	7.7516	7.59413	7.80928	7.49224	7.46192	7.57253	7.29955	7.83176	7.7294	7.74206	7.92213	7.81339	7.3862	7.77547	7.82085	7.49919	7.66092	7.83727	7.82998	7.55447	6.75234	7.58664	7.2724	7.2003	6.9438
ZNF175	8.36548	8.55903	7.90482	8.38793	8.17275	8.19717	8.56202	8.47319	8.32433	8.76144	8.3986	8.57074	8.59732	8.51087	8.51228	8.50949	8.40316	8.50292	8.19367	8.17893	8.40756	8.36891	8.01893	7.87732	8.02048	8.33089	8.707	7.88069	8.07457	9.05652	8.62128	8.11969	7.38707	8.5769	8.50152	8.61321	8.42121	8.3594	8.38836	8.5389	8.34192	8.35678	8.18955	8.2514	7.50154	8.29858	7.9869	8.1008	8.24779
ZNF174	7.11162	7.4905	7.6141	7.41949	7.35186	7.51049	7.07764	6.92251	7.39502	7.54981	7.05869	7.51331	7.22658	7.44804	7.45455	7.40489	7.49806	7.33858	7.50329	7.68061	7.22554	7.14877	7.09453	6.99724	7.20416	6.96929	7.3906	7.81026	7.25814	7.10337	6.8784	7.1818	6.54534	7.21641	6.86225	7.24852	7.20354	7.04681	7.37356	7.4928	7.26474	7.23117	7.12445	7.18406	7.14842	7.33714	7.37398	7.28512	7.81451
ZNF17	7.54598	7.47782	7.36266	7.50779	7.67005	8.12617	7.58492	7.95972	7.61295	7.75585	7.59893	7.49978	7.41544	7.46829	7.48276	7.39829	7.69939	7.50394	7.91272	7.59685	7.65252	7.61307	7.59796	7.83537	7.37431	7.35615	8.07123	7.5796	7.13998	7.96603	7.61549	7.71202	8.1319	7.76509	7.92105	7.98548	7.73931	7.44231	7.64382	7.73395	7.56101	7.68947	7.50835	7.58665	6.72623	7.71441	7.28252	7.56956	7.64015
ZNF169	7.15813	6.92642	7.13364	6.92153	6.73222	7.17083	7.07861	6.79658	6.84989	6.78412	6.67465	7.04861	6.9326	6.91498	6.91041	6.85752	6.84418	6.84207	6.88194	6.82817	6.86159	6.75211	6.75029	6.50847	6.74561	6.76684	6.79821	6.68473	6.71354	6.59996	6.78994	6.60763	7.2304	6.91965	6.9275	6.98919	6.78541	6.74481	6.94306	6.53209	6.66371	6.80478	6.68842	6.70467	6.69959	6.76663	6.69949	6.59262	6.70733
ZNF165	7.57543	7.08117	7.34201	7.10669	7.3269	7.24364	7.46885	7.1304	7.12616	7.13886	7.18563	7.05774	7.02477	7.02759	7.22756	7.03696	7.24398	7.25232	6.94137	6.72347	6.64371	7.50396	6.94906	7.26811	6.76662	7.95508	6.92326	6.96683	7.25561	7.99113	7.43811	7.8008	6.92614	7.06447	6.89653	7.12065	7.4382	7.17345	7.0994	6.86904	7.04583	6.95721	7.30002	7.10203	7.58271	7.47395	6.97598	7.26873	7.06415
ZNF160	6.87947	6.69405	6.78397	7.05757	6.77971	6.88223	6.78775	7.06923	6.9734	6.87787	6.7612	6.91249	6.90805	6.90019	6.80941	6.88599	6.84971	6.9156	7.00036	7.00844	6.98134	6.8216	6.72712	7.00318	6.82926	6.92396	6.79298	6.5543	6.74086	6.89046	6.53944	6.8216	7.19764	6.66886	6.92277	6.99892	7.08525	6.75885	6.57436	6.76817	6.73901	6.73626	6.71798	6.69856	6.78961	6.68382	6.85804	6.78164	6.75864
ZNF16	7.6654	7.98625	7.53895	7.56116	7.76163	7.65335	7.67945	7.47595	7.94704	8.07654	7.37227	7.56431	7.7397	7.56912	7.83811	7.76356	7.80657	7.62408	7.2971	7.68074	8.00043	7.07487	7.58625	7.50947	7.56151	7.27585	7.5603	7.18651	7.61706	7.53758	7.8993	7.86696	7.34382	7.45135	7.00194	7.42436	7.5662	7.74946	7.93594	7.83342	7.92204	7.90282	7.42462	7.54075	7.61334	7.64351	7.82698	7.41991	8.11267
ZNF157	7.07031	6.98799	6.86657	6.84109	7.03024	7.15475	6.94896	7.08547	6.96879	7.13585	7.39358	7.12329	6.98836	6.85908	6.92038	6.91742	7.00204	6.85562	7.11869	6.96497	7.66118	7.33004	6.66873	7.41285	6.55653	7.08547	7.29633	7.15141	6.92695	7.26876	6.98104	6.9431	7.01771	6.82442	6.83296	7.02062	6.97503	6.85475	7.26736	6.90233	6.99756	6.96832	6.99665	6.87489	7.45955	7.23555	6.88205	6.89591	7.42692
ZNF155	7.88812	7.98534	7.57136	8.02247	7.8714	7.60178	7.47136	7.79236	7.56361	7.73827	7.66166	7.70874	7.63272	7.57133	7.75271	7.48597	7.65587	7.56903	7.69316	7.58335	7.87774	7.43188	7.2222	7.25724	8.06498	7.70596	7.85334	7.52315	7.38681	7.38047	7.20625	7.22885	7.44569	7.61611	7.20723	7.58735	7.46113	7.8121	7.95813	7.45712	7.623	7.7231	7.90766	7.45885	8.01261	7.65656	7.88115	7.40397	7.82487
ZNF154	6.91602	6.85919	7.07562	7.07482	7.01396	6.97472	6.99515	7.00471	6.79162	7.04418	7.08328	7.16036	6.82043	7.03519	6.93294	6.75789	7.0268	7.05283	7.36179	7.31369	7.35445	7.1433	7.20081	7.16629	7.23618	7.08162	7.21687	7.23742	7.21399	7.42369	7.22968	7.29284	7.14369	6.99226	7.67552	6.99438	7.11995	7.29084	7.18917	6.83354	7.1032	7.01417	7.30071	7.14105	7.09125	7.42694	7.53925	7.13593	7.39803
ZNF148	9.24263	8.94978	8.65876	9.0728	8.7706	9.13704	9.14408	9.56095	9.37646	9.11691	8.61784	9.10387	9.25874	9.10485	9.06996	9.47321	9.03131	9.27566	8.83087	9.48371	8.96492	9.3678	8.96664	8.89545	9.17174	8.86196	8.88653	9.25839	9.12583	9.03568	8.80084	8.86874	9.59992	8.88147	9.95892	9.11227	8.73242	8.62983	9.10972	9.58135	8.47859	8.49395	8.98577	8.76106	8.66419	9.74846	7.54862	8.60331	9.00238
ZNF146	8.32587	8.06793	8.13157	8.44055	8.18397	8.08386	8.26303	9.06317	8.29644	8.66582	9.00753	8.1853	8.54652	8.49586	8.42619	8.86329	8.97125	9.10011	9.37571	8.24821	11.2297	8.76454	8.34247	9.21466	7.93586	9.73981	8.07229	8.72138	8.63586	9.49954	9.0984	8.29047	7.83475	9.21965	8.24418	9.1689	8.68471	8.72551	8.57045	8.5982	8.6713	8.74056	9.11405	8.81647	5.97501	8.5298	7.43005	8.97785	9.02981
ZNF143	8.42671	8.37701	7.80174	7.61458	7.67511	7.99868	7.59044	7.585	7.77087	7.79965	8.25468	7.53668	7.78245	7.99199	7.67168	7.56127	8.27547	7.6964	8.06204	8.099	7.74502	7.44475	7.79511	7.51433	7.72039	7.71734	7.67143	8.02623	7.70019	7.46084	7.61887	7.53485	7.96169	7.83513	7.54877	7.75998	7.54304	7.79368	7.83227	8.31799	7.82724	7.7603	7.8588	8.04017	7.41494	7.18137	7.58356	7.85047	8.25369
ZNF142	8.56024	8.77818	8.77846	8.35621	8.42425	9.02874	8.71093	8.57301	8.24446	8.23271	8.14932	8.30634	8.30713	8.1896	8.26391	8.17866	8.05624	8.33895	7.83751	7.69408	7.47956	8.24961	8.4988	8.05215	8.41503	8.3804	8.2736	7.88741	8.26975	8.13713	8.59287	8.40415	7.79602	7.99566	7.33123	8.23631	7.869	8.69436	8.72618	8.63306	8.51578	8.77369	8.78613	8.47378	8.79488	8.9347	8.71234	8.43661	8.72008
ZNF140	7.45926	7.6787	7.09189	7.3151	7.37396	7.19434	7.48079	7.17868	7.21721	7.40705	7.38545	7.47947	7.24979	7.41392	7.50235	7.47614	7.30457	7.40434	6.93714	7.21427	7.46798	7.18821	7.28484	7.32794	7.22541	7.31052	7.18792	7.2764	7.30792	7.42736	7.48247	7.45186	6.91576	7.25033	7.0397	7.29015	7.17771	7.68374	7.32806	7.50109	7.35269	7.38242	7.38972	7.42255	6.82624	7.35429	6.91441	7.41375	7.13148
ZNF14	12.3929	11.8198	11.8777	12.1732	12.094	12.1796	11.9336	11.8657	12.012	11.7077	12.4658	12.581	12.2465	12.7684	11.908	12.3186	11.393	12.5339	12.4093	12.3861	12.1294	12.6252	12.6621	13.2677	11.6018	12.3355	11.742	12.4318	13.0493	12.3355	12.0489	12.4897	11.1622	12.5044	11.8505	12.8213	12.0305	12.8458	12.3741	12.2625	11.7774	12.1537	12.2679	12.0898	12.3791	12.4658	11.5606	12.1537	12.3287
ZNF138	7.27455	7.41473	6.54572	7.15009	7.27704	6.85694	7.14816	7.70766	7.15971	7.32417	7.21394	7.22704	7.3715	7.12208	7.14351	7.15487	7.2779	7.25008	7.3704	7.15195	7.63724	7.78258	7.37096	7.23691	7.31703	7.78654	7.33377	7.86795	7.45409	8.31342	7.25837	7.6099	7.6466	7.18175	7.19736	7.28044	7.22379	7.41563	7.15619	7.46448	7.46705	7.23455	7.46432	7.43366	7.38659	6.96305	7.83444	7.34493	7.25837
ZNF137P	7.22996	7.37007	7.28523	7.45145	7.05489	7.06313	7.39513	7.43662	6.97511	7.06101	7.19762	6.96341	7.26618	7.02932	7.15602	7.19626	7.00804	7.02693	7.19254	7.06711	7.10756	6.90834	6.97731	7.48944	7.31074	7.19264	7.08445	7.2722	7.30964	7.19012	7.25892	7.19808	7.27075	7.30323	7.03644	7.28756	7.01404	7.14552	7.43815	7.45664	7.09964	7.24791	7.40173	7.14407	7.80244	7.21287	7.25748	7.17111	6.96864
ZNF136	7.61476	7.50871	7.92204	7.86663	7.70207	7.93216	7.64664	7.76325	8.07695	7.78885	7.71985	8.07961	7.93033	8.02685	7.74299	7.89083	7.66066	7.98505	7.39956	7.24569	7.02336	7.37859	7.98623	7.7091	6.97135	7.54767	7.17932	7.07234	7.61039	7.5366	7.47496	7.66937	7.42131	7.58523	6.98126	7.74204	7.34624	7.50413	7.36	7.45155	7.43275	7.21099	7.77413	7.36137	7.343	7.79753	6.81511	7.50147	7.91113
ZNF135	8.25151	8.16552	8.75565	7.51373	8.56017	8.37695	8.51803	8.28942	8.15151	8.56957	7.89466	8.02648	8.06877	8.10399	8.02561	8.25866	8.16008	8.11049	7.49001	8.13889	8.02788	8.60578	8.15266	7.96735	7.43086	7.89096	7.7142	7.87768	8.07712	8.01689	8.08667	8.30733	8.89805	8.10378	8.8108	8.23001	8.08722	7.92321	8.24737	8.37746	8.20066	8.01766	7.86432	7.89018	7.22721	7.73915	7.33414	7.98664	8.2803
ZNF133	7.67648	7.69706	7.3816	7.5604	7.74492	7.29687	7.91598	7.73071	7.6142	7.78167	7.53208	7.62508	7.46941	7.36254	7.60935	7.3765	7.58246	7.35425	7.4223	7.31458	7.13996	7.75772	7.84932	7.60565	7.56533	7.56185	7.45427	7.45078	7.60006	7.79192	7.52417	7.22164	7.91276	7.2357	8.0636	7.32574	7.27546	7.51796	7.49336	7.71518	7.59957	7.54135	7.19339	7.4508	8.45469	7.49778	7.33429	7.41683	7.84322
ZNF132	7.87648	7.96362	7.8651	7.54475	7.71515	8.01316	8.09876	7.62165	7.92728	7.95326	8.10146	7.76936	8.04528	7.93618	7.83509	7.80232	7.9151	7.9848	7.37859	7.28588	7.58331	7.56353	7.56559	7.74833	8.35951	7.68804	8.24279	7.00581	7.24582	7.7641	7.62275	7.77276	7.69909	7.93911	7.29469	7.8079	7.70958	7.72609	7.59922	7.52362	7.51535	7.57934	7.55611	7.6237	7.40588	7.48838	7.4713	7.33201	7.61261
ZNF131	6.92157	6.87942	6.92195	7.03574	7.01042	7.01156	7.0949	6.8247	7.30091	7.23842	7.20764	7.25317	7.3675	7.46217	7.2494	7.4194	7.56637	7.2167	6.7338	6.96755	7.45993	7.31151	7.31544	7.28177	7.00573	6.97572	7.05497	7.97229	7.01512	7.62799	7.28162	7.38483	6.42783	6.988	6.58774	7.05839	6.8928	7.4898	7.31354	6.87507	7.13849	7.16223	7.67781	7.4541	6.65803	7.12334	8.28939	6.93862	6.84612
ZNF124	6.82609	6.86731	7.6288	7.03354	7.35646	7.5895	6.78786	7.00821	6.91469	7.08557	6.79613	7.0164	7.13455	7.17657	7.10503	6.92383	7.30139	6.90555	7.04902	7.34036	6.78048	6.96491	7.03379	6.89978	6.70934	6.81062	6.89187	7.06479	6.96914	6.71844	6.76318	7.05971	7.05936	6.84289	6.63149	6.94343	6.7762	7.16785	6.86052	6.89948	6.96192	6.75125	7.03272	7.54667	7.00633	7.59378	7.45649	7.14725	6.89534
ZNF121	6.99348	6.96319	6.82325	6.92397	6.83997	6.63661	6.88753	6.64138	6.58478	6.55244	6.86524	6.65631	6.83008	6.89917	6.44889	7.09196	6.54496	7.08788	6.68181	6.75149	7.14941	6.85872	6.81881	6.55852	6.80407	6.53148	6.75519	6.79849	6.92907	6.67502	6.58621	6.56839	7.06454	6.95899	6.94409	7.02229	6.9582	6.4446	6.73768	6.54215	6.76211	6.53327	6.74744	6.80516	6.75084	6.64934	6.46255	6.62846	6.68307
ZNF12	7.37626	7.76194	7.16024	7.18995	7.14864	7.58	7.46935	7.46935	8.12875	8.25708	7.52666	7.6471	7.62642	7.72704	7.71801	7.88762	7.96245	7.59057	7.41657	7.76269	7.99798	7.45622	7.24623	7.43207	7.90872	7.12694	7.70381	7.58141	7.10563	7.36624	7.29378	7.07424	6.94794	7.40946	7.43585	7.56047	7.29074	7.21059	7.45098	7.43914	7.16687	7.40797	7.685	7.44272	6.65348	7.06565	6.7154	7.87862	7.37903
ZNF117	7.77961	7.42253	7.44618	7.34351	7.33955	7.3596	7.48813	7.18084	7.54705	7.57695	7.98356	7.58831	7.37718	7.74322	7.50261	7.4547	7.3622	7.55606	8.03969	7.87822	7.72535	7.6335	7.93614	7.76159	7.93322	7.80621	7.90465	7.91103	7.69594	7.47449	7.58443	7.73998	7.74197	7.85163	8.02673	7.65019	7.57721	7.68315	7.39119	7.73985	7.30077	7.66065	7.37253	7.61089	7.83723	7.57084	7.65018	7.49169	7.4981
ZNF114	7.01288	6.91653	6.86566	6.95442	6.87033	6.96822	7.02177	6.99343	6.89886	7.35378	6.75007	6.95788	6.95923	6.96168	6.58951	6.95141	6.92443	7.02609	6.715	6.68435	6.5664	7.0766	6.9743	7.56768	7.09285	7.24747	6.78267	6.66497	6.83437	7.16342	7.36497	7.75151	7.00934	6.8887	6.56576	6.81877	7.02312	6.92235	7.02948	6.54773	6.77675	6.91382	6.77166	6.81925	6.99925	7.3831	7.51764	6.84442	7.29055
ZNF112	7.94753	8.30793	8.11021	7.85433	7.94445	7.99326	8.10113	7.91362	7.78266	8.12284	7.79038	7.68021	7.97204	7.84163	7.92075	8.0487	7.97599	7.86558	7.81144	7.83204	8.02233	7.47518	7.73594	7.85371	8.28703	7.85023	8.04024	7.68095	7.59538	7.73085	7.07396	7.43503	7.85879	7.76313	7.76323	7.64267	7.50446	7.71287	8.13175	8.64741	8.00658	7.97397	7.6005	7.83609	7.4244	7.74779	7.63357	7.90957	7.7885
ZNF107	6.97098	6.94346	7.0702	6.93495	6.66328	7.14209	6.875	6.88926	6.84654	7.06034	6.79101	6.87414	6.78392	6.74561	6.66941	6.74696	6.74101	6.81935	6.74691	6.68378	6.98183	6.79747	6.83453	6.76201	7.0273	7.02141	6.88297	6.87316	6.75877	6.98919	7.0599	6.71148	6.63736	6.7256	7.10393	6.91825	6.82889	6.89943	6.76607	6.66122	7.00887	6.77925	7.02425	6.72085	7.17068	6.8627	6.96639	7.02854	7.31793
ZNF106	8.39749	8.5296	8.56457	8.34557	8.29345	8.36027	8.23928	8.54354	8.68473	8.65325	8.48792	8.21237	9.03738	8.72303	8.43628	8.65097	9.32825	8.4914	9.01382	9.19188	8.67684	8.82526	8.72019	8.79199	9.20283	9.06169	8.8208	9.02492	8.9737	9.08255	8.81611	8.87652	8.94851	8.77017	9.01435	9.28749	9.15414	8.30355	8.96581	8.93824	9.13923	8.70659	8.60404	8.55981	8.13357	8.56696	8.54763	8.6573	9.27905
ZNF101	6.98433	6.93327	7.15341	6.97781	7.07179	7.47239	7.25206	6.91362	7.10359	7.02604	6.91329	7.29772	6.97748	7.14849	7.24951	7.0595	7.08488	7.18911	7.02939	7.15099	7.05293	7.00037	7.02809	7.27033	7.04908	6.75664	7.51638	7.35262	7.25206	7.05853	7.61686	7.04578	7.29809	7.11434	7.59531	7.64206	7.06845	6.98217	6.80866	6.77165	6.93348	6.99368	7.64345	6.88334	6.71913	7.43489	6.62783	6.62678	6.65351
ZNF10	9.55838	9.36798	8.02281	7.77034	7.70251	8.90119	8.23047	8.12688	7.52849	7.83784	7.5315	7.70644	7.84911	7.78243	7.30062	7.98919	7.915	7.44371	7.77794	9.52229	9.32272	6.84401	7.49069	8.04399	8.44357	6.88771	9.19639	9.29136	7.88212	6.9732	7.993	6.98793	8.73736	7.84361	8.50053	8.86568	8.18463	8.91615	7.89594	8.8537	8.13319	8.20444	8.02232	8.16412	6.60031	8.14597	7.88336	9.05336	8.54519
ZMYND8	7.75334	7.99364	8.03259	8.11394	8.09442	7.96439	7.86051	8.21212	7.79183	7.70623	7.92534	7.86261	8.18331	8.15341	7.82125	8.17767	7.88334	8.19462	8.63286	8.62453	8.59588	8.72268	8.66924	8.74397	8.46424	8.59913	8.66743	8.88432	8.4065	8.83014	8.46141	8.54144	8.31556	8.4003	8.79545	8.72491	8.38589	8.44571	8.13103	8.55933	8.462	8.44629	8.84402	8.66631	8.87926	8.04664	7.77909	8.58602	8.60158
ZMYND19	7.6049	7.38353	7.48066	7.45289	7.66029	7.27376	7.20803	7.61553	7.73825	7.61178	7.83959	7.92408	7.56316	7.68359	7.90443	7.52574	7.79118	7.56961	7.52658	7.59683	7.611	7.59281	7.67502	7.41951	7.49462	7.26768	7.44479	7.89844	7.56628	7.33257	7.22531	7.42239	7.90503	7.47026	8.1588	7.36838	7.5555	7.28334	7.4024	6.813	7.26702	7.43923	7.62027	7.27075	6.69513	7.64159	7.55243	7.20828	6.81097
ZMYND15	8.75388	8.7874	8.0942	8.70672	9.10002	7.85639	9.47154	8.71485	7.68075	7.4973	7.83878	9.09621	8.41248	8.23049	9.0246	8.16675	7.34223	7.85554	8.27687	7.70731	8.1102	8.39988	8.58288	8.84086	8.36273	8.81423	7.89466	7.65188	8.50062	8.77314	8.52557	8.60257	8.62013	8.8735	8.7564	8.25627	8.18573	9.05743	9.48956	8.11486	8.91975	9.55491	8.16352	9.02481	9.93918	8.98048	9.97761	8.12866	7.22176
ZMYND12	7.23627	7.64318	6.88476	7.17202	7.96095	6.71792	8.26449	7.97063	6.95111	7.14145	7.0286	6.67955	7.38176	6.85866	7.17789	7.25106	6.81102	7.07875	6.9111	7.12669	7.20121	7.0254	6.95297	6.92815	6.9942	7.11596	6.95667	6.91229	6.90043	7.05783	7.19502	6.90611	7.39124	7.12414	7.1962	6.97153	6.96553	7.16454	7.33641	6.913	7.03367	7.26944	7.50015	7.45733	7.23932	7.67618	7.76053	7.46369	8.17621
ZMYND11	9.48105	9.42771	9.93775	9.52225	9.81358	9.52339	9.51469	9.44674	9.94308	10.1452	9.82357	9.69224	10.0482	10.1226	9.74935	9.95554	10.3381	10.1648	9.99257	9.53779	10.6652	10.1255	9.70148	9.95429	9.92209	9.83417	9.46609	9.81342	10.0695	9.94253	9.59255	9.7576	10.2432	9.54623	9.98336	10.0617	9.74215	9.5628	9.70037	10.0011	9.88469	9.44575	9.43422	9.53384	7.95488	9.45815	8.47809	10.0635	10.4271
ZMYND10	6.89801	6.66735	6.96324	6.57486	6.87276	6.81319	7.11237	6.85088	6.85997	6.79078	6.94194	6.73311	6.76313	7.0777	7.04707	6.88095	6.81939	7.13924	7.07716	7.23315	7.07114	6.9116	6.88991	6.95614	7.01893	6.94372	7.33077	6.80364	6.88568	6.90978	7.13182	6.89719	7.25814	6.82928	7.09521	6.86009	7.08104	6.97739	6.93318	6.90726	7.02461	6.95444	6.88396	6.81994	6.94604	6.89628	6.93407	6.6735	6.79588
ZMYM6	6.80793	6.99022	6.8374	6.90531	6.89379	6.7047	6.87631	6.7964	7.06964	7.0417	7.11908	6.87067	6.97478	6.74065	6.92266	6.73471	6.89255	6.78056	7.55579	7.22428	7.82743	7.05306	6.81197	6.91124	7.17355	6.8384	7.21107	7.34968	6.93168	7.18142	6.91804	6.72403	7.81124	6.83031	6.94208	7.23865	6.98244	7.31133	7.03145	7.09503	6.86683	7.12539	6.97407	6.91486	7.02482	7.20726	7.0881	6.98653	7.0302
ZMYM5	7.34057	7.46685	7.12551	7.4285	6.96736	7.33845	7.09645	6.94661	7.09141	7.53939	7.31912	7.16787	7.1183	7.20822	7.15615	7.40191	7.43658	7.43835	7.71875	7.83177	7.51967	7.07148	7.25808	7.17455	7.4202	7.01244	7.88669	7.76449	6.97916	7.26536	7.25651	7.45809	7.10334	7.27729	6.97988	7.47443	7.60968	7.54051	6.87424	7.0378	7.25069	7.26037	7.58653	7.40552	7.91817	7.43382	7.15219	7.54574	7.00309
ZMYM4	7.7957	7.94378	7.79154	7.69304	7.89635	8.06512	7.97907	7.82129	7.73885	8.2052	8.11741	7.70644	7.88018	7.98212	7.7078	7.98921	7.99604	7.89024	7.94666	7.95087	7.77187	7.72057	7.63761	7.6306	7.62749	8.16597	7.51777	8.41617	7.57127	7.69823	7.74911	7.99981	8.0006	7.9053	7.98801	8.10483	7.80097	7.68214	7.72128	8.03532	7.87891	7.99748	7.80587	7.84961	6.78295	7.59759	7.31284	8.11188	8.02492
ZMYM3	7.38136	7.24062	7.29624	7.29483	7.22421	7.07375	7.13668	7.15144	8.59816	7.70385	7.62496	8.25211	8.3079	7.74599	8.4467	8.13002	7.47378	7.62654	7.76392	7.95877	8.42836	7.76739	8.03168	7.82669	8.11834	8.0819	8.30269	7.89891	8.04058	7.9403	7.8085	8.00764	6.96805	7.60133	7.27783	7.52465	7.27762	7.98479	7.91075	8.54702	7.8522	8.00746	7.88049	7.76689	7.17757	8.08749	8.0031	7.73893	8.17747
ZMYM2	8.06899	8.01641	8.19053	8.1294	8.10447	8.10133	8.10128	7.94043	7.48745	7.76673	7.68997	7.59734	7.95243	7.61859	7.70559	7.89278	7.70559	7.80058	8.20195	7.70545	7.93752	8.51962	8.07843	8.71524	7.86152	8.07989	7.69573	7.74494	8.10258	8.61755	8.36137	8.15095	8.05877	8.06053	8.08914	8.3956	7.89697	8.15929	8.18072	8.23107	8.33421	8.29312	8.45371	8.28441	7.83684	7.63297	7.96394	8.51476	8.46604
ZMYM1	8.54888	8.67563	8.28059	8.50514	8.09101	8.65094	8.32712	8.30146	8.44756	8.66992	8.35363	8.70284	8.55894	8.48482	8.66346	8.6564	8.44101	8.52777	8.22845	7.785	8.20547	8.64689	8.22245	8.42399	8.03528	8.60637	8.02009	8.00664	8.14034	8.76256	8.179	8.25172	8.58636	8.34382	8.6579	8.6785	8.2196	8.08658	8.37962	8.39492	8.11432	8.57317	7.91186	8.1235	7.77833	8.62256	7.91785	7.95828	7.99956
ZMPSTE24	8.96006	8.90049	9.31877	9.37609	9.18083	9.68853	9.56311	9.31944	9.82475	10.2972	9.72804	9.74331	10.0034	9.85736	9.88376	10.0432	10.2151	9.80809	9.68769	9.79575	8.70159	10.0779	9.6679	9.97051	9.02237	9.79792	9.00324	10.463	9.81346	9.84882	9.61056	10.4931	9.39311	10.074	8.56438	9.88041	10.1649	9.19895	9.69218	9.57939	9.47268	9.7423	9.57939	9.60197	8.62711	9.37794	9.0905	9.30912	9.338
ZMIZ2	7.9663	8.05545	7.55316	7.83528	7.96442	8.03096	8.03775	7.82723	7.4728	7.35063	7.57059	8.01905	7.752	7.6435	7.96875	7.36792	7.14221	7.49968	7.671	8.38636	8.09099	7.74623	7.99199	7.63201	8.80527	7.84211	8.30913	8.13498	7.81899	8.03586	7.79014	7.75157	7.35337	8.01192	8.01584	7.74538	7.66931	8.45786	8.12959	8.13509	8.30157	8.29837	8.30502	7.99885	8.51063	8.49299	8.58891	7.50544	7.82591
ZMIZ1-AS1	8.33207	8.8718	7.74816	8.11779	8.04288	7.84246	7.92188	7.68471	7.12618	6.96843	7.25721	7.97777	7.45347	7.45966	7.79294	7.57438	7.03997	7.30527	6.59194	6.60296	7.07116	7.09718	7.38427	7.32586	7.34875	7.65597	7.40488	7.44078	7.2971	7.64764	7.59996	7.16619	7.48449	7.89492	7.30569	7.31491	7.09628	8.30213	7.90483	7.49482	7.46982	8.84144	7.25731	8.45882	7.19089	7.90863	9.7729	7.19809	7.32379
ZMIZ1	9.77967	9.4509	9.44429	9.42658	9.4055	9.29498	9.29218	9.29614	8.82947	9.96488	9.42521	9.42159	9.6083	9.4724	9.48793	9.42952	9.38179	9.61819	9.70751	9.64401	9.31938	9.99419	9.69221	10.1567	9.20667	9.76293	10.0155	9.16977	9.37596	9.36406	9.62905	9.30156	9.78694	9.3826	9.51604	8.87143	8.86692	9.86003	10.2171	9.52245	9.88298	10.1711	9.24944	10.1436	9.47714	9.2853	10.1983	10.0767	9.79814
ZMAT5	9.54796	10.1562	9.40149	9.84584	9.92235	9.76066	9.90688	9.90688	9.41016	9.05913	9.91427	9.1085	9.98955	9.74022	8.81263	9.75334	9.68354	9.5912	9.53602	9.62016	9.48218	8.90138	9.74706	9.17597	9.53602	8.53949	9.83163	9.59349	9.92235	8.69838	9.01044	10.0141	10.9597	9.76998	10.6224	9.43147	9.94281	9.16145	9.16919	9.27274	9.16009	9.20617	9.34572	9.28952	9.47189	9.46324	9.15295	9.02722	9.32402
ZMAT3	10.632	10.2193	11.1142	11.1312	10.67	11.1676	10.4278	10.8449	11.0956	10.6528	11.4907	11.6725	11.1906	11.6521	11.1517	10.9909	10.3572	11.4728	10.8003	11.2903	11.0428	10.9579	10.9253	10.7776	10.695	11.428	11.6466	10.8664	11.6858	11.1873	10.8361	10.765	9.25589	10.4858	9.60355	10.6156	9.99542	11.6066	11.4069	11.4851	11.0914	11.0877	11.496	11.2567	11.8907	11.7553	11.2266	11.1758	11.4285
ZMAT2	8.59594	8.63555	8.35085	8.43386	8.781	8.74705	8.44329	8.54464	8.61407	8.78403	8.57684	8.47687	8.81883	8.63498	8.47477	8.68897	8.49589	8.69863	8.83273	8.41385	8.57541	8.478	8.27261	8.23933	8.64825	8.38273	8.4396	8.79566	8.75393	7.96495	8.72922	8.22189	9.07218	8.74528	8.9334	8.44499	9.04349	8.24865	8.52866	8.39064	8.36334	8.38697	8.32293	8.19114	7.94147	8.39726	8.41537	8.17863	8.55001
ZMAT1	7.71154	7.82893	7.67142	7.62948	7.64204	7.84774	7.70184	7.61455	7.4032	7.74392	7.95545	7.842	7.83795	7.84268	7.58651	7.43423	7.53995	7.79706	8.03174	8.05858	8.36759	7.57845	7.51757	7.63707	8.59924	7.77302	8.42436	8.38225	7.42739	7.41222	7.26949	7.44873	7.78001	7.57613	7.46815	7.33313	7.38899	8.00212	7.63406	7.69884	7.75015	8.09276	7.86346	7.63097	8.20914	7.78339	8.66061	8.07434	7.94036
ZKSCAN8	6.97601	6.88037	7.58393	7.20786	7.06921	7.26581	6.74653	7.40983	7.63936	7.55079	7.02861	7.10501	7.53345	7.66233	7.35353	7.53961	7.86242	7.57853	6.70452	6.85721	6.5019	7.84613	7.45831	7.57279	6.57158	7.06874	6.95055	7.02284	7.61162	7.79916	7.69217	7.83879	7.2054	7.02705	6.58424	6.62655	6.74345	7.33334	7.17881	7.15311	7.25245	6.83762	7.17809	7.05494	8.10094	7.17766	7.32184	7.2581	7.029
ZKSCAN7	7.63783	7.16664	7.09976	7.35525	7.37353	7.1115	7.41565	7.15486	7.33665	7.67808	7.44072	6.91886	7.42931	7.10787	7.41282	7.41036	7.46757	7.31493	7.8489	7.99692	7.79729	7.49251	7.22537	7.18935	7.43495	7.11586	7.90301	7.34311	7.22993	7.14765	7.6648	7.59363	7.55615	7.63371	7.75324	7.31794	7.25565	7.331	7.66239	7.70098	7.33551	7.71872	7.60963	7.64818	7.21007	7.22062	7.03034	7.1606	7.62757
ZKSCAN5	6.97782	6.91196	6.91364	6.87292	6.92083	6.65994	7.05513	6.86932	7.08564	7.37088	6.93802	7.26973	7.15687	7.21793	7.22386	7.11583	7.08294	7.16295	6.9867	6.9778	7.0927	7.11869	7.07005	7.25529	7.04039	6.96618	7.34856	7.23578	7.11556	7.17097	7.00182	7.15007	6.89736	7.12111	7.18238	7.16737	7.02821	7.01042	6.9679	6.74693	7.01509	7.14063	6.95067	7.05354	6.67887	7.13145	6.93804	7.06029	6.80883
ZKSCAN4	7.26938	7.68967	7.51297	7.31451	7.46924	7.76504	7.28949	7.45313	7.30841	7.43473	7.00347	7.36022	7.62099	7.37654	7.48227	7.56941	7.28086	7.29948	7.61365	7.13818	7.38007	7.03105	7.57694	7.28368	7.25102	7.3274	7.24126	6.9411	7.30212	7.58714	7.16195	7.22429	7.86169	8.06953	7.44098	7.55333	7.28459	7.37456	7.49458	7.40698	7.3704	7.42947	7.31588	7.42513	7.06642	7.27481	7.62228	6.86622	7.17169
ZKSCAN3	7.23191	7.40765	7.23544	7.51664	7.49453	7.19285	7.26118	7.31435	7.63086	7.65015	7.59946	7.75653	7.67568	7.69681	7.71516	7.62237	7.51609	7.73299	7.76195	7.61482	7.57815	7.5538	7.59247	7.89093	7.49899	7.1428	7.52766	7.78795	7.63236	7.65874	7.49328	7.17683	6.93665	7.72686	7.20878	7.48481	7.41069	7.44925	7.66994	7.56282	7.50678	7.62416	7.26956	7.49925	7.18194	7.4554	7.36186	7.38305	7.50059
ZKSCAN2	7.50753	7.5087	7.65071	7.44852	7.36438	7.43051	7.34876	7.54223	7.44163	7.55099	7.2305	7.37748	7.25025	7.3625	7.34053	7.26447	7.33436	7.37592	7.38036	7.50009	7.90123	7.29209	7.38752	7.066	7.98989	7.31283	7.44234	7.42331	7.55436	7.17321	7.33856	7.32027	7.38632	7.59509	7.66555	7.70119	7.52776	7.4828	7.48412	7.40106	7.4195	7.38324	7.22248	7.2892	6.98358	7.47799	7.85993	7.207	7.19719
ZKSCAN1	7.01613	6.94788	7.5352	7.15395	7.22997	7.18408	7.14933	7.15938	6.99238	7.06871	7.07291	7.13566	7.15268	7.03289	7.11468	7.07421	7.09691	7.23782	6.87152	7.10775	7.18214	7.12058	6.9698	6.97803	6.70094	6.92327	7.28305	7.51045	6.82498	6.87433	6.78436	7.28977	6.92074	6.98397	6.98853	6.84613	6.76407	7.2358	7.13699	6.94013	6.94643	7.02335	7.23602	7.153	7.06941	7.47364	7.14441	7.06159	7.61258
ZIM3	6.88987	6.72216	6.76211	6.88493	6.96797	6.82449	6.77978	6.88777	6.95897	6.82194	6.81145	6.84823	6.86307	7.01666	6.84506	7.01199	6.90026	6.92997	6.81094	6.87173	7.33074	6.90845	6.78845	6.90692	6.82486	6.78307	7.27875	6.86283	6.94354	6.86573	6.87076	6.94085	6.65798	6.73094	6.60974	6.74217	6.87757	6.8325	6.99431	6.88678	6.92744	7.11138	7.23473	6.84394	7.18345	6.85241	7.05909	6.87502	6.81019
ZIM2	6.95967	6.66772	6.77682	6.85821	6.5947	6.765	6.80877	6.79896	6.62288	6.97384	6.81127	6.95268	6.78001	6.8558	6.84364	6.66714	6.70853	6.88176	6.80875	6.54971	6.97824	6.90171	6.96193	6.95449	6.78106	6.79871	6.85884	6.8008	6.88548	6.70485	7.03591	7.398	6.88036	6.80644	6.61271	6.66168	6.83596	6.98756	6.90986	6.797	6.93678	6.99084	6.84422	7.04832	6.90887	6.86386	6.93667	6.94388	6.84688
ZIK1	7.02536	7.06112	6.95886	7.22794	7.20272	6.76834	6.87103	6.92402	7.261	7.51811	7.12863	7.19236	7.15725	7.16447	7.22253	7.10754	7.35924	6.99203	7.62006	7.68461	7.76675	7.17148	7.10101	7.22875	7.49236	7.12808	7.54282	7.2904	7.3022	7.12067	7.22725	7.17221	7.1032	7.06407	7.16768	7.14427	7.15642	7.03163	6.95837	7.23451	7.231	7.29098	7.1054	7.26996	7.54302	6.93987	7.47571	7.42113	7.43644
ZIC5	6.90181	6.95466	6.96696	7.00523	6.93132	7.01583	6.90514	7.26662	6.87932	6.82715	6.97165	6.85524	7.03356	7.02714	6.76983	6.98703	7.12828	6.85741	6.71008	6.68135	6.71197	6.97711	7.08256	7.11678	6.94504	6.86552	7.1471	6.70288	6.71247	7.005	7.0735	7.08592	6.9883	6.95372	6.68851	6.81155	6.88545	7.10835	6.78589	6.8056	6.8521	6.81637	7.02329	6.92602	7.03845	6.81955	7.22209	7.0802	6.98813
ZIC4	7.01492	7.17058	7.11789	6.82025	6.93872	6.98438	7.1121	6.91342	6.62017	6.89913	6.83844	6.83745	7.00195	6.71443	6.8609	7.30969	6.72303	6.64232	6.48907	6.60864	6.56491	6.73779	6.67431	6.63345	7.24009	6.61409	6.54347	6.56982	6.70214	6.74412	6.7565	6.84129	7.10881	6.95614	6.85535	6.90523	6.97477	6.64295	6.87349	6.8478	6.75489	6.93659	6.6881	6.67723	6.71686	6.66335	6.41352	6.60806	6.48431
ZIC3	6.71276	6.68756	6.99228	6.70552	6.67078	6.78928	6.7097	6.69578	6.99196	6.93214	6.64529	6.96247	6.74255	6.84767	6.90332	6.87753	6.86496	6.79647	6.92055	7.24161	7.01626	6.83189	6.83084	6.96687	6.77894	6.61173	7.02012	6.77829	6.84425	6.99823	6.84227	6.80633	6.40386	6.87177	6.87068	6.93101	6.88419	6.68652	6.72027	6.75029	6.63472	6.95102	6.74597	6.73442	6.79904	6.83342	6.93568	6.75504	6.89631
ZIC2	7.09887	7.1787	7.11735	6.88877	7.06755	6.93589	6.95782	6.8999	6.9639	6.99965	6.66867	6.711	6.86134	6.67741	6.66071	6.64519	6.87543	6.82811	7.24249	6.77921	6.63442	6.8276	6.71795	6.79978	6.8498	6.92759	6.70908	6.41849	6.80666	6.96271	6.76015	7.3178	6.68855	6.69799	6.86564	6.69787	6.42636	6.95723	6.80024	6.98796	6.99941	7.12451	6.89399	6.96924	7.40404	7.19352	7.02849	6.88105	7.30791
ZIC1	6.65296	6.78301	6.73033	6.78967	6.64404	6.67803	6.70571	6.71208	6.85198	6.94706	7.07666	6.92725	6.60405	6.8259	6.89936	6.74973	6.79809	6.9564	6.95613	6.74992	7.23502	6.88311	6.74041	7.04526	6.97176	6.99085	6.93318	6.93896	6.80131	7.00231	7.10753	6.83329	6.85377	6.7877	6.5745	6.86052	6.66249	6.80161	6.98992	6.80156	6.94036	6.87403	6.83592	7.05284	7.39664	7.06014	6.93151	6.76069	6.76227
ZHX3	7.79241	7.86185	7.91311	7.72991	7.88361	8.04487	8.91895	8.03185	9.01384	9.01012	8.03262	8.11569	7.93302	8.55922	8.31645	8.53251	8.66185	8.11155	7.57666	7.26651	7.4128	7.81163	7.55487	7.5106	7.50396	7.99414	7.63384	7.41361	7.73317	8.02258	8.3592	8.11304	8.07847	7.74544	7.70916	7.86707	8.00284	7.71909	7.95901	8.07744	8.18616	7.76727	7.25726	7.49017	7.14855	7.3619	7.22733	7.55048	8.32796
ZHX2	8.19722	8.39375	8.40728	8.58865	8.27776	8.09994	8.56281	8.0766	8.67125	9.05657	8.11216	8.20215	8.71038	8.15817	8.19354	8.00283	8.84331	8.3118	8.55222	8.15127	7.69764	8.74953	8.22417	7.88052	8.58034	8.23265	8.64424	8.87946	8.33259	8.62778	8.28776	8.43778	7.73807	8.14857	8.34008	8.58712	7.92775	8.52217	8.91667	8.70548	8.38731	7.54069	8.57386	7.40816	8.11096	7.8577	8.42925	8.05124	8.54714
ZHX1	7.70817	7.73668	7.39943	7.57584	7.48596	7.44495	7.92112	7.63407	7.61233	7.60965	7.35566	7.39865	7.49167	7.5223	7.37366	7.62568	7.86194	7.47576	7.30708	7.59239	7.41767	7.40565	7.15923	7.06177	7.47156	7.16437	7.45178	7.57126	7.20263	7.32705	7.37014	7.57283	7.15318	7.43826	7.33658	7.53418	7.6803	7.31599	7.39632	7.35839	7.60673	7.3575	7.16239	7.40702	7.18987	7.19197	6.92403	7.52869	7.63452
ZGRF1	8.14322	8.54953	8.15187	8.08012	8.03364	8.3555	8.56824	8.24918	8.12354	8.03878	8.37749	8.49295	8.00539	8.34591	8.32807	8.15019	8.10938	8.23556	8.26508	8.18431	8.20541	8.18153	7.92659	7.78658	8.5045	7.73337	8.68905	7.79206	8.16659	8.04282	8.20209	7.69446	7.54108	8.09715	7.9458	8.11771	8.2342	8.42354	8.1235	7.81665	8.10127	8.19411	8.50395	8.17163	7.95598	8.38404	8.01157	8.16401	7.67733
ZGPAT	10.0212	10.4134	10.1991	9.71672	9.67339	9.84836	9.85909	10.0572	8.95928	8.6755	9.40715	9.86783	8.75802	9.13648	9.45251	8.75326	8.58304	9.12305	9.25067	9.02723	10.0607	8.84326	8.72396	8.9092	9.11351	9.29408	9.21007	9.45462	8.31735	8.31013	8.13937	8.67925	8.89055	8.6371	9.34175	8.65275	8.86581	9.74986	9.66157	9.37154	9.33522	9.64223	9.57717	9.1015	10.1454	10.2854	10.4217	9.00536	9.2303
ZGLP1	6.8822	7.18184	6.82167	6.83181	6.81032	6.87003	6.77624	6.82439	6.72134	6.7664	6.65425	6.61738	6.75086	6.85323	6.57983	6.78261	6.70121	6.71434	6.86667	7.04399	6.67935	6.70974	6.80759	6.59286	6.70061	6.88666	6.94232	7.30343	6.85422	6.60608	6.62404	6.74827	6.71266	6.69471	6.81587	6.6395	6.63291	6.75662	6.97455	6.76574	6.86896	6.83024	6.77828	6.74924	7.25224	7.0886	7.08421	7.01132	6.92479
ZG16B	6.95388	7.19277	6.70986	7.40503	6.84495	6.94207	6.9423	6.96351	6.97357	6.98521	6.78972	7.0015	6.872	7.0728	6.99843	6.90712	6.99069	7.11161	7.24331	6.96171	7.24176	6.87416	7.25161	6.99298	6.76174	6.89518	6.92763	6.53466	6.94193	7.09807	7.07613	6.77421	6.98697	7.04019	6.98494	7.04263	6.8296	6.76641	6.72807	7.00429	6.78105	6.96159	6.94238	6.9023	7.3807	6.96266	7.48914	6.89173	6.94969
ZG16	6.99726	7.13863	6.9907	7.54727	7.27891	7.00063	7.22793	7.2541	7.4425	7.44965	7.19767	7.28189	7.30105	7.04174	7.2376	7.32897	7.31235	7.3761	7.02865	7.47683	7.38026	7.73064	7.30344	7.46125	7.64147	7.38959	7.51121	7.36914	7.6051	7.67748	7.61264	7.51121	7.64721	7.36589	8.16265	7.26577	7.54712	7.37359	7.24541	7.45656	7.39236	7.15914	7.39249	7.107	7.52867	7.3327	7.28256	7.16692	7.23724
ZFYVE9	7.44632	7.64913	7.34425	7.1018	7.17185	7.41806	7.45233	7.44308	7.25272	7.37887	7.2332	7.31741	7.4801	7.31375	7.3074	7.59441	7.36747	7.5251	7.15778	7.01281	7.20129	7.06077	7.04762	6.82311	7.88294	7.25237	7.83473	7.40748	7.23844	7.27035	7.28064	6.85589	7.12143	6.84032	7.16679	7.19853	7.32924	7.28277	7.01253	7.89048	7.19952	7.15225	7.42634	7.27789	7.14545	7.01391	7.42927	7.21679	7.69649
ZFYVE28	7.59945	7.55587	7.7696	7.3317	7.24657	7.7169	7.1254	7.08229	7.23279	6.7214	7.14435	7.18912	6.665	6.67826	7.35583	7.0294	7.1201	7.06666	6.69907	6.69705	6.65196	7.02169	6.83671	6.86751	6.64908	7.05173	6.56869	6.64468	7.17056	7.18391	6.88578	7.06206	7.18149	6.87503	7.0702	7.35784	7.07127	6.87382	6.77518	6.74819	6.87957	7.13288	6.94172	7.35921	8.19632	7.08865	7.25982	7.06341	6.7782
ZFYVE27	9.54174	8.7764	8.76008	9.34266	9.14555	9.01787	9.29139	9.26907	9.00106	8.60066	8.37808	9.0948	8.65926	8.78703	9.05304	8.63973	8.79367	8.65679	8.94415	8.67052	8.92935	9.47347	9.06898	9.51144	8.45342	9.55613	8.51849	8.27622	9.42258	9.76609	9.31419	9.54174	9.10212	9.01854	9.28652	8.92806	8.85662	9.1752	9.21453	8.96743	9.01672	9.14244	9.28299	9.04972	10.1059	9.54955	9.92402	8.98294	8.68673
ZFYVE26	8.07383	8.23663	8.14865	8.37486	8.27891	8.12071	8.41541	8.31889	7.63315	7.67356	7.97904	8.2132	8.69097	8.42961	8.14435	8.36341	7.57853	7.93381	8.12135	8.02031	8.43397	8.02437	8.73894	8.31551	8.44931	8.26831	8.37946	7.97145	8.19377	8.23417	8.42061	8.17076	9.00626	9.16337	8.9853	8.59229	8.34733	8.41197	8.63185	7.90808	8.20185	8.85201	8.27453	8.5014	7.73088	7.95854	8.66364	7.99048	7.81083
ZFYVE21	9.08431	8.6946	8.97452	8.90261	9.29296	8.79948	8.60603	9.04607	9.85692	9.88056	9.24126	9.06744	9.83667	9.68999	9.17462	10.0859	9.74976	9.51722	8.81678	8.98759	10.1619	9.28896	8.98784	9.10717	8.86374	9.28259	8.64106	9.21518	9.19731	9.18364	9.15329	9.38985	9.61832	9.41385	9.12053	8.80454	9.57089	9.43272	9.12369	9.85338	9.19121	9.31026	8.43617	9.15004	8.3751	8.66821	8.73612	9.04951	9.89241
ZFYVE19	9.73561	9.72803	9.84838	9.73162	9.14692	9.90984	9.32518	9.31718	9.60865	9.40745	9.4028	9.97557	9.79748	9.20333	10.3022	9.55987	8.92461	9.42974	10.0799	10.111	9.99592	9.36952	9.82007	9.84838	9.68233	9.28316	10.2725	9.61912	9.77108	8.51735	9.63967	9.44836	9.97118	9.49006	10.199	9.38769	9.02225	9.92981	9.92168	9.45423	9.69645	9.78418	9.40568	9.7132	9.58413	9.56642	9.80372	9.58105	9.86114
ZFYVE16	8.65221	8.75135	9.01579	8.57155	8.8326	8.8556	8.4387	8.96277	7.79206	8.247	8.07114	8.14885	8.0091	8.033	8.03214	7.96495	8.09364	8.32717	7.78528	7.61151	7.65042	8.26642	8.10112	8.32462	7.73191	8.15975	8.00294	8.09811	8.182	8.30741	8.30833	8.22209	8.36562	8.72115	9.15582	8.33954	8.00811	8.14574	8.05387	7.91414	8.08669	8.31954	8.27184	8.20608	8.10673	8.22934	8.80525	8.08343	8.55117
ZFYVE1	7.78834	8.05671	7.75784	7.72445	7.71877	7.88863	8.0011	7.72664	7.67794	7.50395	7.62229	7.67615	7.76352	7.75552	7.57865	7.63823	7.60692	7.52917	7.44858	7.59383	7.54178	7.49279	7.65589	7.39464	7.73777	7.61742	8.44739	6.8804	7.38786	7.74553	7.2881	7.64676	7.18108	7.45338	7.23117	7.33075	7.54355	7.88362	7.83498	7.9086	7.66886	7.87741	7.74994	7.98041	8.86909	7.74057	8.31371	7.69949	8.01639
ZFY	7.33206	6.96028	7.68401	7.46449	7.31661	7.42259	6.90609	7.15363	7.11172	7.25444	6.92139	7.18087	7.64262	7.58009	7.03139	7.60735	6.93678	7.47697	7.6632	8.06898	7.36214	7.2069	7.54114	7.50773	7.86603	6.87502	7.6378	7.80675	8.1263	6.81476	7.38148	7.69311	7.16589	7.77266	7.52985	8.11719	7.71413	7.28374	7.35159	7.29602	7.64161	7.51987	7.67691	7.61008	6.97892	7.10255	6.99219	7.39111	7.19581
ZFX	7.56641	7.61148	8.38343	7.70107	8.17871	7.82291	7.41531	8.06354	7.44313	7.47243	7.84413	7.16763	7.99868	7.74785	7.17856	7.87274	7.87366	7.98868	7.50479	7.25548	7.55149	7.99149	7.89308	7.88057	8.31616	7.46378	7.84171	7.18542	8.17612	7.94679	8.33268	7.97668	8.02213	7.62875	7.55889	8.24513	8.05319	7.62212	7.77843	8.02482	7.88088	7.91625	8.03754	7.95937	7.88381	7.46072	7.11984	8.31157	7.43843
ZFR2	7.39098	7.46228	7.46833	7.02808	7.27564	7.25106	7.17174	6.94759	6.98463	7.11577	6.95768	6.97369	6.97858	7.0293	6.88839	7.09218	6.93468	6.87774	6.8952	7.00364	6.95444	7.11272	6.65375	7.0286	6.80766	7.15257	7.11518	6.8034	7.10002	7.21763	7.1788	7.24594	7.34844	6.93587	7.363	6.88485	7.10385	7.07219	6.89987	7.16088	6.83112	7.00193	6.98651	7.07958	8.21336	7.27055	7.51876	7.13339	7.54207
ZFR	9.87901	9.87201	8.99765	9.85749	9.72945	9.78491	10.3013	10.126	10.6846	11.0305	10.5097	10.3793	10.5856	10.6509	10.5215	10.647	11.2145	10.4551	10.812	10.3764	10.894	9.92326	9.22329	10.0453	10.1494	10.4483	10.2927	10.7846	10.1048	10.6612	10.0134	10.0171	9.36396	10.3234	9.34488	10.3234	10.0753	9.53579	9.70622	10.3294	10.2928	10.1091	10.2191	10.0266	8.32987	10.1436	9.23645	10.1563	10.2455
ZFPM2	7.20782	7.58205	6.94779	6.87524	7.21067	7.056	7.14873	6.85712	6.89126	6.90895	7.12956	6.71261	7.22852	7.07023	6.76118	7.31133	6.99694	6.9677	7.5913	7.50523	7.25845	7.40049	7.03798	7.40089	7.30711	6.7913	7.15186	7.38908	7.20623	7.04528	7.23268	7.10898	7.06459	7.17364	7.00994	7.3638	7.35451	7.30825	7.23817	7.56852	7.53411	7.0777	7.27766	7.37869	6.70486	6.84569	6.89942	7.46599	7.1728
ZFPM1	7.69159	7.40647	8.28147	7.6621	7.78317	7.66105	7.63446	8.28047	7.78604	7.22178	7.65016	7.50565	7.47488	7.71954	7.58947	7.43264	7.46805	7.63563	7.59805	7.94136	7.65324	8.22372	7.46553	7.71903	8.09549	7.87244	8.40492	7.48293	7.75041	8.16475	8.05919	7.72366	8.41927	7.29328	8.33653	7.20552	7.52805	7.82909	7.88669	8.15948	7.66397	7.64871	7.73205	7.71283	8.54956	8.45513	8.16563	7.7654	8.03036
ZFPL1	7.55627	8.28487	7.72578	8.00624	7.93421	7.69842	7.94777	8.03101	8.52129	8.34547	8.05847	8.22755	7.97145	8.0465	8.40614	8.00066	8.15328	7.9934	7.8395	7.59417	7.30362	8.25446	7.99747	8.11854	8.05917	8.39249	7.82569	7.77726	7.95209	8.45778	8.19916	8.12321	8.00244	7.79499	7.92319	7.63251	8.10509	8.06797	7.8568	8.03654	8.21701	8.00656	7.66389	7.69397	9.066	8.18632	8.3356	7.54316	7.77322
ZFP91	9.60084	10.0936	9.6641	9.66528	9.34961	9.98894	9.50467	9.71685	9.5307	9.99561	9.70712	9.41842	9.49676	9.54278	9.58052	9.63843	10.0606	9.44842	9.80223	9.74524	10.1593	9.41847	9.54729	9.26705	10.3375	9.51656	10.145	9.40515	9.49666	9.50741	9.71541	9.37552	9.66101	9.82212	9.61844	10.1976	9.77565	9.41241	9.3774	9.96431	10.1278	9.85871	9.71409	9.61623	9.3426	10.0855	9.58371	9.69091	10.0485
ZFP90	8.30871	8.7682	8.25192	8.72137	8.4529	8.21302	8.41219	8.34839	8.52089	8.62904	8.26212	8.27981	8.50414	8.255	8.56991	8.59706	8.37402	8.36089	8.69184	8.39766	8.49726	8.46449	8.39937	8.92414	8.68575	8.36395	8.329	8.41119	8.18541	8.3649	8.21002	8.29087	8.67784	8.92088	8.79648	8.95458	8.81246	8.37402	8.59113	8.48763	8.50414	8.4121	8.33767	8.19263	6.69836	8.62007	7.74253	8.57106	8.75535
ZFP82	7.18567	6.99016	7.37045	7.27288	6.9901	7.15763	7.34805	7.57634	7.63283	7.52634	7.22929	7.25495	7.72623	7.24791	7.4185	7.40735	7.43716	7.31092	7.1134	7.16897	7.29834	7.33175	6.96271	7.16054	7.36205	6.98618	7.10457	7.70196	7.26945	7.05869	7.35119	7.56407	7.54843	7.44854	7.90981	7.38633	7.19441	7.09664	7.28728	7.48487	7.45498	7.19144	7.06053	7.02134	6.55379	7.01271	6.76522	6.8357	6.98007
ZFP69B	7.07797	6.99704	6.9447	6.91336	6.90378	7.06709	6.83573	7.03953	6.92253	6.98128	6.96915	6.99965	7.07778	6.79713	7.0648	6.97473	7.08462	7.04395	6.89999	6.89384	6.72512	7.04024	6.97199	6.73384	6.86872	7.08695	7.13443	6.99231	7.24271	7.02703	6.82477	6.81985	6.84676	6.83285	6.97664	6.8404	6.7959	7.06108	6.90346	6.95101	6.96454	6.798	7.11686	6.88238	6.92454	6.8714	7.25554	6.99349	7.30451
ZFP69	7.43002	7.31369	7.33628	7.40176	7.22406	7.41929	7.11055	7.23398	7.55967	7.51275	7.68924	7.69812	7.35952	7.44389	7.75737	7.31028	7.59793	7.51576	7.88438	7.94128	7.98044	7.65142	7.3301	7.59075	7.69894	7.57011	7.42889	8.10264	7.32829	7.82028	7.22996	7.49977	7.12988	7.54518	7.54878	7.41861	7.3618	7.51995	7.60658	7.39967	7.73028	7.54437	7.44838	7.31062	7.81621	7.28195	8.37509	7.36229	7.52907
ZFP64	7.78786	8.13471	7.80217	8.07908	7.95293	7.98928	7.79119	7.89471	7.72513	7.65057	7.75312	7.60984	7.77189	7.63321	7.4538	7.51089	7.6599	7.64273	7.30361	7.38575	7.40609	7.80639	7.9824	8.15752	7.81543	7.97387	7.89471	7.46949	7.54167	7.8127	7.62382	7.55681	8.10329	7.84958	7.63444	7.76295	7.9263	7.92343	7.62811	8.1623	7.68191	7.56914	7.88966	7.4252	7.73872	7.57372	7.96775	7.54165	8.01513
ZFP62	7.26849	7.39867	7.36737	7.02313	7.16256	7.49574	7.31953	7.22766	7.21887	7.31077	7.6422	6.95023	7.15031	7.26358	7.1105	7.30018	7.3473	7.15962	6.73822	6.78959	6.53407	7.40418	7.48919	7.39154	6.91105	7.57323	6.675	6.86074	7.2248	7.49563	7.36312	7.25052	7.15144	6.90224	7.3136	7.18285	7.14543	7.23754	7.05558	7.1659	7.17707	7.08266	7.0391	7.11777	7.15113	7.75734	7.29058	7.16381	7.30024
ZFP42	7.94334	7.98844	7.55531	7.76228	8.08794	8.02458	8.104	7.97042	6.74905	6.73749	7.43424	7.11882	6.91375	6.93752	6.88294	6.79077	6.9173	7.04885	6.97735	7.82271	7.29392	7.58425	6.99888	7.26757	6.90273	7.43055	7.40325	7.2861	7.36584	7.02666	7.46436	7.19734	6.90258	6.78182	6.85055	7.87913	8.49901	8.74983	7.57287	7.30619	7.91304	7.24052	7.26225	7.25966	7.17004	7.89824	6.7268	7.68757	8.73475
ZFP41	8.65323	8.80065	8.06273	8.15386	8.26357	8.15561	8.59746	8.07022	8.47307	8.34951	8.41504	8.65802	8.46523	8.04586	8.24228	8.01963	7.95505	8.50379	8.92256	8.48718	8.86941	7.91006	7.58609	7.53672	9.05297	8.31548	8.96706	8.72921	7.95889	8.14634	7.9162	7.84652	8.72447	8.26882	8.06186	8.21668	8.22419	8.38529	7.95347	8.2631	8.23307	7.88799	8.04918	8.42482	8.50697	8.10806	8.18456	8.21269	8.24619
ZFP37	7.11916	7.04704	7.1859	7.30407	7.12305	7.23418	6.95423	7.14615	7.29753	7.63676	7.22194	7.48334	7.42907	7.38384	7.38117	7.41713	7.45622	7.39336	7.23772	7.02159	7.15518	7.18288	7.5987	6.98367	7.15623	7.41276	6.87749	7.43452	7.40445	6.88116	7.10789	7.38557	6.96798	7.11433	6.83791	7.22017	7.19578	7.24214	7.02232	7.30173	7.17938	7.04099	6.88786	6.99678	6.737	7.28336	6.6915	7.01375	6.88177
ZFP36L2	8.30351	8.62035	8.14581	8.30325	8.43448	7.83808	8.53578	8.28152	6.95778	6.95146	8.71157	7.50699	8.16359	7.94747	7.07654	8.39333	7.24601	8.76926	8.79043	8.83611	9.1447	8.07232	8.0962	8.4211	9.35689	8.35239	9.43381	9.20168	8.39861	7.91844	7.88694	8.03863	8.51065	8.19101	8.20935	8.49787	8.59469	9.13443	8.56984	9.11933	8.65239	8.58187	9.36833	9.09826	10.2627	8.17714	8.13436	9.09114	8.66342
ZFP36L1	9.85645	10.1733	9.68209	9.66487	9.49642	9.67391	9.5616	9.97748	8.55831	8.69561	9.59844	8.7411	9.54066	8.9468	8.88937	9.6618	9.26358	9.52132	9.80332	9.19931	9.15982	9.60212	9.63952	9.80706	9.45569	9.61505	9.80976	9.59034	9.46496	9.76388	10.1082	10.0296	8.2502	9.94147	8.43028	10.3362	9.52526	10.1515	9.99809	10.0809	10.2213	9.80497	9.65688	9.88909	8.97251	9.80105	9.35779	10.3015	10.3015
ZFP36	12.5516	12.6941	12.6255	12.5711	12.7096	12.7081	12.9331	12.558	9.91511	10.2668	12.1349	10.8084	10.5921	10.9041	10.1417	10.4495	10.7394	10.8835	10.7261	10.1575	10.0423	11.7631	12.1084	11.9109	10.8856	11.7739	10.7611	10.8994	11.8567	11.4927	11.9742	11.5921	11.0066	11.3058	10.6164	13.3379	12.9729	13.0241	11.7048	11.5304	12.4983	12.1098	12.1833	12.7395	12.0344	12.0182	11.6454	13.1483	12.4483
ZFP30	7.15961	7.21213	7.04395	7.12549	7.10238	6.93254	7.34906	7.14034	7.52111	7.95289	7.5089	7.40905	7.56729	7.52953	7.8007	7.49766	7.57535	7.41502	7.95919	8.0179	7.83622	7.41445	7.30249	7.25654	7.79256	7.15245	7.6523	7.66601	7.57742	7.35563	7.35972	7.18615	7.19259	7.35787	6.98671	7.44677	7.15979	6.96354	7.46998	8.22153	7.25157	7.40984	7.29015	7.38966	7.0603	7.52383	7.30816	7.49642	8.04081
ZFP3	7.43128	7.51623	7.67476	7.3182	7.33052	7.47832	7.59976	7.33613	7.31275	7.39548	7.36614	7.16818	7.46274	7.30639	7.30561	7.41786	7.49962	7.36677	7.26201	7.30575	8.0232	7.25349	7.33838	7.40328	7.25405	7.21014	7.4828	7.77211	7.22855	7.20916	7.28193	7.30435	7.60067	7.5681	7.63071	7.60673	7.23731	7.15255	7.55902	7.56509	7.44219	7.3724	7.37065	7.52371	7.2916	7.52695	7.41514	7.37268	7.91398
ZFP28	7.23227	7.42725	7.39662	7.28725	7.26754	7.35799	7.3475	7.44582	7.34551	7.24974	7.02752	7.40304	7.40233	7.40606	6.91361	7.59537	7.27853	6.99964	6.78508	6.87513	6.61581	7.05805	7.62417	7.60995	6.46858	7.15561	6.85298	7.26513	7.40416	7.11231	7.05512	7.27059	7.18023	7.50135	7.10393	7.47417	7.56032	7.13293	7.12014	7.13485	7.07794	7.18813	7.03505	7.05466	6.67436	6.98438	6.94838	7.15069	6.90758
ZFP2	7.00941	6.76858	7.05588	6.81643	6.98341	6.90133	6.96671	6.82426	7.20045	7.36877	6.70898	6.98911	7.13786	7.17154	7.03679	7.23843	7.22199	7.12907	7.23676	7.44405	6.9166	6.89095	7.15535	7.17015	7.01783	6.93366	7.0519	7.07925	6.72775	7.09136	6.9296	7.21743	7.59097	7.05311	6.77705	7.16176	7.00166	7.19616	6.9492	7.15711	7.18976	7.11879	6.55832	7.0231	6.62227	6.70028	6.67475	7.04493	7.1323
ZFP14	7.67971	8.12417	7.88195	7.29922	7.63442	7.70299	7.69495	7.17381	7.63908	7.94196	7.42737	7.73201	8.00672	7.56741	7.56786	8.08717	7.61689	7.78587	7.2344	7.22002	6.7439	7.31736	7.60122	7.42587	7.0251	7.73578	7.27941	7.20404	7.40759	6.91921	7.03427	7.72296	7.04723	7.4162	7.56985	7.46639	7.09302	7.08039	7.75275	7.0603	7.21821	7.37034	7.35836	7.36292	6.95275	7.12009	6.93181	7.2824	8.04284
ZFP1	7.46627	7.03233	7.80449	7.06592	7.50164	7.37559	7.35311	7.34852	7.6853	7.97175	7.43436	7.43279	7.45824	7.4135	7.6242	7.75859	7.70195	7.61738	7.34928	7.34152	7.06378	7.1969	7.47931	7.21518	6.90842	7.36809	7.58832	7.72348	7.25292	6.998	6.96152	7.46269	6.45495	7.32665	6.8522	7.40158	7.47671	7.41055	7.19499	7.82691	7.32139	7.27142	7.18498	7.17318	7.68258	7.21627	6.91539	7.29416	7.31467
ZFHX4-AS1	6.60116	6.59325	6.78825	6.63332	6.70933	6.6404	6.6639	6.65327	6.95568	6.81135	7.06313	6.98331	6.72358	6.83447	6.69278	6.9109	6.78197	6.75442	6.89408	7.10281	6.99955	8.02075	7.1416	7.41461	7.055	7.36366	6.80203	6.76304	7.63476	7.96867	7.93499	7.60374	6.80187	6.98483	6.97351	6.46903	6.87767	6.77893	7.6724	7.50811	7.15601	7.10125	7.44075	7.04202	7.19808	7.36193	7.6913	6.952	7.13688
ZFHX4	7.05929	7.52782	6.7545	7.16301	6.9498	7.14921	7.16906	7.12166	6.8418	6.70884	6.95727	6.7355	7.00046	6.93802	6.69739	7.36927	7.11669	7.00434	7.27989	6.61777	6.92999	6.95773	6.74002	6.66112	7.50857	7.0552	7.95203	7.17449	6.95982	6.92481	6.81905	6.83083	7.23146	7.35386	6.9199	7.13806	7.66875	6.72818	7.22727	6.76112	6.95864	6.78898	6.77083	6.7501	6.91266	6.76532	6.7262	7.13958	6.76878
ZFHX3	8.5256	8.53705	8.41842	8.40806	8.39281	9.21942	8.83337	8.83814	9.20023	9.44307	8.88419	8.7363	9.38534	9.12704	9.1319	9.07231	9.03696	8.71776	8.14658	8.44903	8.26485	8.41532	8.14699	8.22689	8.38478	8.282	8.31637	8.29248	8.23738	8.2895	8.26325	8.45293	8.64358	8.36178	8.516	8.05381	8.53757	8.56228	8.55535	9.28871	8.76007	8.6452	7.5103	8.58794	8.85223	8.61261	8.10863	8.34819	8.01828
ZFHX2	7.14377	7.42783	7.02485	7.27964	7.20822	6.95825	7.3822	7.12785	7.26353	7.1707	6.76261	7.48519	7.2827	7.31616	7.4625	7.15993	7.00434	7.13051	6.86008	6.61574	7.11378	7.19226	7.23133	7.12311	7.0278	7.24888	6.90882	7.05423	7.22395	7.27836	7.41246	7.17917	7.33788	7.11449	7.43571	6.99607	7.10062	7.08816	7.17145	7.52083	7.22671	7.16319	7.14591	7.19532	7.12425	7.38929	7.07145	7.307	6.96852
ZFC3H1	8.67179	7.7175	8.04552	8.65437	8.70317	7.87552	8.60904	8.70727	8.00449	8.24498	8.02632	7.99011	8.16966	8.16563	8.01589	8.37137	8.13895	7.95164	9.17103	9.02735	9.09077	8.41205	8.53942	8.55681	8.85962	8.4905	8.92836	8.69209	8.72717	8.16772	8.06039	8.67698	8.27033	8.48086	8.29653	8.77539	8.37885	8.49024	8.55973	8.97067	8.45143	8.68901	9.15715	8.74495	7.93641	8.24105	8.52825	9.4632	8.53714
ZFAT-AS1	7.71175	7.332	7.79086	7.34671	7.25747	7.87678	7.33146	7.09565	7.15786	7.16837	7.21393	7.09313	7.20356	7.27549	7.14213	7.08964	7.14794	7.27497	7.61045	7.54372	7.54404	6.87157	7.14685	7.02998	7.44633	7.22542	7.32278	7.43914	7.32634	6.72541	6.90224	7.17607	7.4246	6.80932	7.26456	7.02942	7.09053	7.70169	7.1356	7.30017	7.32397	7.25454	7.18525	7.26981	7.31695	7.34758	7.44455	7.33912	7.49383
ZFAT	7.15978	6.78626	7.16847	7.01851	7.28413	7.08163	7.41023	7.87775	6.96453	7.23703	7.34968	6.81548	7.44233	7.20039	7.09373	6.85909	7.32915	7.30464	6.65643	7.08443	6.63182	7.92505	7.66845	7.34617	6.83822	7.73993	6.97844	6.84568	7.60634	8.16449	8.22424	7.88265	7.08376	7.1166	7.08409	7.3709	7.25287	7.19887	7.17891	7.28523	7.13939	7.30954	7.0792	7.22367	7.10299	7.01377	7.99405	7.19426	7.55403
ZFAND6	8.2796	8.62887	8.26783	9.13692	8.38297	8.4543	8.80102	8.90413	8.58097	8.95812	8.63663	8.61074	8.36532	8.66787	8.58987	8.64259	8.89974	8.37078	9.68989	8.48429	9.24761	9.29103	8.76806	8.52683	8.75412	8.36727	8.5084	8.84095	8.48256	9.07559	9.15062	8.4103	7.69363	8.80411	7.78253	9.04384	8.90449	8.61049	8.77628	9.03416	8.90631	8.90793	8.93186	8.80942	8.1424	8.65448	8.74792	9.03823	8.8442
ZFAND5	10.2561	10.4188	9.81124	10.4304	10.3113	10.2427	9.92558	10.1386	10.1764	10.4026	10.4696	10.2575	10.281	10.6545	10.6115	10.3767	10.9437	10.6634	10.6892	10.0764	10.3644	10.0429	10.2975	10.2569	10.2142	10.3652	10.5488	10.2948	10.4772	9.99572	10.0983	10.2691	10.286	10.1848	10.143	10.4991	10.143	10.5768	9.92228	9.97997	10.4614	10.26	10.2509	10.3373	9.41962	9.68788	9.84068	10.9743	10.2998
ZFAND4	7.59603	7.49456	7.27513	6.9441	6.95568	7.2551	7.10116	6.91605	6.97411	7.08603	7.06476	7.19631	7.16579	7.04443	7.20529	7.14136	6.97952	7.17578	6.60773	6.58143	7.12661	6.89931	7.07968	6.93858	6.75539	6.97947	6.90886	6.73807	6.97788	6.87377	7.01829	6.99173	6.91159	7.02557	7.0782	7.2867	7.24029	6.79616	6.76007	6.76677	6.98267	6.92576	7.08194	6.93575	6.61843	6.63263	7.0034	6.80096	6.7705
ZFAND3	7.98519	8.11878	8.24225	8.24582	7.84248	8.1354	8.11636	8.0151	8.49074	8.14793	8.33443	8.10474	8.38526	8.68113	8.05244	8.37769	8.50049	8.30678	8.27874	8.55731	8.88794	8.66904	8.94645	8.54367	7.83301	8.30077	8.16806	8.58123	7.95367	8.99569	8.44485	8.3047	9.39279	8.33345	9.02769	8.29095	8.56474	8.05612	8.04222	8.33033	8.22353	7.99648	7.82834	7.87247	9.12744	8.47015	8.49157	7.91761	8.21415
ZFAND2B	8.2248	8.06659	8.54471	8.09992	8.4408	8.06916	8.35186	8.46162	8.6309	8.70495	8.44137	8.47873	8.30936	8.19774	8.41341	8.61368	8.44323	8.21046	8.35811	8.28759	8.74652	8.05267	8.33496	8.66676	8.24861	8.78174	8.25847	7.99807	8.3217	8.32666	8.58101	8.25337	8.36667	7.95701	8.3141	7.97143	8.19888	8.54314	8.28723	8.63964	8.27673	8.23958	8.30009	8.07849	8.97879	8.78665	8.9677	7.95926	8.21778
ZFAND2A	8.25516	8.18469	8.62006	8.91522	8.8627	8.67877	7.95519	9.28105	9.569	9.95531	9.23504	9.66413	9.20586	9.60558	9.75354	9.66263	9.50795	9.5684	9.30247	8.91222	9.76674	10.0325	9.09582	9.02499	8.9629	9.91112	8.83795	9.09755	10.1614	10.4971	10.0545	8.86672	8.68104	8.82102	9.04291	8.9657	9.00038	8.96214	8.75796	8.69214	8.45881	8.84231	8.70445	8.81715	9.01705	9.22515	10.0363	10.0467	9.00934
ZFAND1	9.68608	9.12321	9.49831	9.35025	8.98189	9.50335	9.15399	9.06581	9.00168	9.24335	9.10534	8.35695	8.76315	8.98035	8.35094	9.15858	9.49571	9.02561	8.19953	8.59386	7.99758	8.56261	8.70419	8.98589	8.40584	9.0734	8.43509	8.27842	8.6208	8.18191	8.0631	8.79596	9.10608	9.02182	9.17148	9.03728	9.29266	8.68109	8.49545	9.07388	8.93271	8.78229	8.53967	8.65334	7.41942	7.96627	7.86104	8.84113	9.3182
ZER1	8.5734	8.45911	8.45976	8.96059	8.45646	8.9829	8.54964	8.54964	9.03705	8.9664	8.25128	8.9076	8.37856	8.78527	9.00939	8.79017	8.73126	8.38072	8.88903	9.05873	9.35098	7.91659	8.10628	8.51677	9.00262	8.23335	9.07511	9.1509	8.22923	7.99494	8.05942	7.99531	8.29892	8.57567	8.23369	8.55608	8.38732	8.53912	8.36012	8.83227	8.63539	8.33328	8.22739	8.28717	9.58584	8.66866	8.90437	8.60613	9.09663
ZEB2	8.3437	8.15124	9.08099	8.30363	9.13964	8.44423	8.07409	8.88811	7.31442	7.7485	8.19946	7.67062	8.5099	8.32377	7.58125	8.47727	8.09518	7.98307	8.18191	7.88422	8.4117	8.3946	8.55252	8.79504	8.52751	8.04893	8.36154	7.72988	8.82896	8.80527	8.89512	8.53226	8.47008	8.71233	8.38487	9.06172	8.74012	8.54527	8.29863	8.49591	8.58776	8.98759	8.71255	8.87146	7.87898	7.67167	8.08977	9.44215	9.17419
ZEB1-AS1	7.43552	7.13591	7.10331	7.205	7.26279	7.19452	7.10585	7.53249	7.92207	7.73211	7.42026	7.25983	7.51104	7.35381	7.37219	7.46422	7.97721	7.37259	7.85041	8.07283	8.02052	7.71058	7.21656	7.33536	7.75939	7.47455	7.20239	8.07301	7.44324	7.8675	7.64878	7.61676	7.52686	7.3945	7.7347	7.38899	7.43622	7.29871	7.0643	7.86198	7.48958	7.62968	7.82851	7.4239	7.62372	7.14673	7.38538	7.49098	7.53056
ZEB1	7.08719	7.59727	7.04461	7.75907	7.12332	7.48483	7.48423	7.48979	7.09756	6.89407	7.90318	7.29314	7.24066	7.11974	7.06506	7.59476	6.78277	7.5297	7.74732	7.36642	7.55767	6.80524	7.62015	6.91829	7.75721	7.21177	7.49143	7.71032	6.82694	7.09304	7.06272	6.96899	7.63637	7.64846	7.26618	7.66338	7.79017	7.04773	7.03662	7.25185	7.55208	7.23358	7.16653	7.18889	6.95279	6.89043	6.97357	7.11434	7.08303
ZDHHC9	9.08541	8.96613	8.55968	8.64172	8.69056	8.93972	8.93944	8.90545	8.70375	8.90769	9.00076	8.9522	8.57677	9.18976	8.92303	8.52242	9.13763	9.30756	8.06018	7.89602	8.42173	8.30024	8.58998	8.35074	8.39937	8.13237	8.16934	7.83748	8.51353	8.50414	8.27552	8.6654	8.95773	8.71359	8.5189	8.58258	8.61149	8.11483	8.62704	7.64098	8.13197	8.0046	8.02199	8.13147	7.41107	8.41975	8.30769	8.5533	7.96187
ZDHHC8P1	6.74356	6.29572	6.33896	7.81864	7.08759	6.28756	7.03623	7.38968	7.0335	7.07831	7.24212	7.46152	7.23794	7.32775	7.33692	7.22121	7.46952	7.69211	8.75911	7.99197	8.40518	7.85495	6.95582	6.98644	7.87831	7.52447	7.57171	8.43883	6.61248	7.89007	7.63047	8.36977	7.8871	7.19613	7.45117	7.14083	6.97667	7.42369	7.50202	8.08471	7.0471	7.5277	7.14108	7.41237	7.61222	7.59092	7.194	8.24738	7.66249
ZDHHC8	9.42903	9.84635	9.76778	9.67232	9.49761	9.62832	9.61031	9.45201	9.86238	9.5092	9.56219	10.037	9.76011	9.8159	9.94167	9.8462	9.46253	9.87047	9.53938	9.81071	9.88343	9.47222	9.33344	9.9404	9.75033	9.79606	9.1532	9.67232	9.28717	9.8646	9.5842	9.76653	9.64454	9.74327	9.51121	9.67181	9.84483	9.59625	10.0353	9.23819	9.65991	9.76647	9.38708	9.46721	8.5916	9.92373	9.48358	9.82794	9.74564
ZDHHC7	9.08343	9.03448	8.92407	9.07969	8.97318	9.06475	9.27026	9.12479	9.09052	8.65997	8.67801	9.44194	9.03492	9.12802	9.5875	8.86375	8.79703	8.72274	9.29959	9.03443	9.41404	9.03028	9.01719	9.15384	9.11034	9.44657	8.76862	8.99672	8.99953	9.09562	8.98858	9.58763	8.97059	9.1347	8.94967	8.79703	8.70435	9.55698	9.97572	9.46644	9.40026	9.67373	9.22471	9.64919	9.77007	9.27721	9.89963	8.98022	9.24785
ZDHHC6	9.54227	9.03652	8.12217	8.77145	9.0649	8.02823	9.61177	9.06114	7.59268	8.11694	8.43906	8.31311	8.74067	8.32228	8.12289	8.41248	8.20943	8.35882	8.83511	8.8564	8.87678	10.3202	8.42111	8.36871	8.95407	9.89777	8.79648	8.64798	8.63615	9.26485	9.2933	9.68025	8.79981	9.01565	9.14755	8.82937	8.66175	9.08444	9.24726	9.44073	8.9607	9.41989	9.71285	9.59465	8.46099	9.03605	8.94458	9.02311	9.28837
ZDHHC5	8.20877	8.09131	7.92974	7.71085	7.94668	8.05182	7.9742	8.0363	8.23623	8.2295	8.06622	8.00088	8.27395	8.10596	8.25238	8.13767	8.17407	8.20244	7.89916	7.95629	7.91286	8.10109	7.57733	8.341	8.16443	7.82622	8.23063	8.10138	8.21795	8.30958	7.94942	8.05223	8.6064	8.44223	8.28403	8.23319	8.44528	8.01381	8.01567	7.79235	7.90179	7.84926	7.91176	7.94987	8.29946	8.20651	8.36629	8.03867	7.77626
ZDHHC3	7.9025	8.44309	8.04828	8.41455	8.07761	8.05071	8.5299	8.57961	7.99281	7.95208	8.17292	7.82755	8.35408	8.43148	7.6271	8.27266	8.19058	7.90327	7.59412	7.97881	7.80993	7.9889	8.09925	7.79334	8.07134	7.80858	8.24229	7.73663	8.37535	7.84242	8.04097	7.84776	8.42241	8.3219	8.07643	8.08936	8.32418	7.89894	7.91409	8.09088	7.93891	7.94304	7.75395	8.01819	8.22248	7.3245	8.02869	7.90618	8.44262
ZDHHC24	8.17076	7.94259	8.94692	8.5019	8.48912	8.91908	8.00028	8.34037	8.00586	7.97034	8.05237	8.28762	7.54032	7.84414	8.42757	7.54807	7.78383	7.91472	7.27225	7.76135	7.13531	7.88627	8.20444	8.08672	6.95036	8.23911	7.07776	7.59458	8.23153	7.5866	7.83656	8.21169	7.87581	7.61121	8.13653	7.38624	7.54495	7.81835	8.13823	7.5195	7.70883	7.94976	8.1453	7.75651	9.9216	8.58695	8.84437	7.74265	8.07098
ZDHHC23	7.08427	7.06343	7.30009	7.14779	6.9792	7.42938	6.88139	6.90742	7.41728	7.39596	7.02726	7.27984	7.33923	7.15596	7.37399	7.2821	7.26	7.21132	7.04288	7.14452	6.91666	7.02157	6.78859	6.88833	7.30677	7.01431	7.17182	6.9626	6.86312	7.19231	7.20801	7.20877	6.61104	7.02246	6.87061	7.3035	7.07315	7.39874	7.06352	6.72969	6.94811	6.8305	7.34723	6.99194	6.71225	7.0084	6.76184	6.76123	6.86985
ZDHHC22	8.36522	8.45219	7.98022	8.24645	8.26212	8.11828	8.57762	8.17861	8.40032	8.40341	8.29558	8.36002	8.41759	8.47775	8.36372	8.29052	8.23438	8.39526	8.39414	8.26616	8.38213	8.36987	8.34722	8.32796	8.33024	8.45503	8.07556	8.15444	8.34501	8.53478	8.34255	8.23851	8.38651	8.37137	8.37262	8.3534	8.36293	8.20276	8.2965	8.23209	8.26984	8.20028	8.18129	8.20062	8.22217	8.11234	8.07412	8.07246	8.2678
ZDHHC21	6.70326	6.94071	6.63158	6.82724	7.0377	6.83553	6.806	6.9878	6.91759	6.70455	6.82507	6.98741	6.96032	6.99067	6.78583	6.98246	6.93926	6.80865	6.76847	6.77771	6.84568	6.86416	6.97325	6.79088	7.15264	6.68459	6.70302	7.06901	6.72264	6.82831	6.98485	7.06399	6.86796	7.10394	6.87155	7.01706	7.05334	6.81905	6.7512	6.85146	6.87079	6.9115	6.6987	6.80842	6.61467	6.65099	6.69848	6.86502	6.68147
ZDHHC20	6.84642	7.03607	7.24653	6.9334	7.00842	7.05528	6.86662	7.22176	6.86803	6.87667	6.83866	7.00427	6.92539	6.92509	6.97574	6.89098	6.8569	7.02736	6.75102	6.94214	6.79333	6.8017	6.85233	6.96377	7.13052	6.81429	6.82008	7.10985	6.92508	6.86137	6.76043	6.78791	6.79302	7.00732	6.90455	6.87938	6.90369	6.83434	6.75522	7.06207	7.3175	6.86775	7.00289	6.70232	7.12335	7.02263	6.96167	6.69276	7.09569
ZDHHC2	7.4181	7.11752	7.73617	7.88896	7.44515	7.11558	7.60202	7.45546	7.53087	8.02505	7.54411	7.69298	7.60568	7.49239	7.49078	7.75342	7.72483	7.57762	7.9788	7.96908	8.14091	7.65989	7.35116	7.42859	7.54031	7.77699	7.49201	7.9217	7.54413	7.93047	7.21354	7.62194	7.6709	7.75633	7.31176	7.9298	7.78676	7.4474	7.52892	7.75678	7.44339	7.69802	8.01379	7.76598	7.32377	7.71982	7.96296	7.91873	7.39903
ZDHHC19	6.6655	6.79016	6.88705	6.7924	6.79888	6.89086	6.72969	6.7582	6.89375	6.84855	7.01015	6.79507	6.89061	6.78263	6.7942	6.73584	6.91782	7.21849	6.9243	6.82644	7.15478	7.12706	7.18204	6.91462	7.47248	6.99292	7.89161	7.00059	6.99444	6.97806	7.02864	6.87676	6.48674	6.88342	6.84553	6.72421	6.67501	7.00171	7.17307	6.86613	6.92665	7.07766	7.25151	6.97221	7.28842	7.05797	7.71063	6.98635	7.68678
ZDHHC18	7.68138	7.69411	7.64024	7.94635	7.64635	7.69813	7.74329	7.69839	7.20887	6.74216	7.11843	7.28098	7.23172	7.1375	7.39778	7.09077	6.99141	7.11943	7.517	7.59647	7.54496	7.56074	7.55525	7.48314	7.51283	7.66003	7.48003	7.25603	7.53399	7.99459	7.43509	7.32046	8.09569	7.3758	7.94099	7.76643	7.31473	7.40686	7.53019	7.22927	7.41765	7.50417	8.13816	7.72311	8.7063	7.9891	7.70955	7.50518	7.26407
ZDHHC17	8.63341	8.76822	9.51774	8.79284	8.78129	9.49743	8.42379	8.46446	7.90884	8.33525	8.45816	7.99895	8.34238	8.34036	7.98389	8.54318	8.43294	8.26214	8.40372	9.03995	8.10488	8.33808	8.33725	8.2698	8.46326	8.37175	8.32248	8.50586	8.93486	8.01654	8.41789	8.46647	8.73208	8.74372	8.52151	8.87092	8.70591	8.59406	8.48699	8.85122	8.63594	8.79798	8.59236	8.5562	7.54509	8.35417	8.37407	8.69327	8.58276
ZDHHC16	8.88788	8.7123	8.94759	9.36322	9.48038	8.47261	9.26127	9.34727	9.07628	9.34804	9.29429	9.7145	9.1667	9.51408	9.98795	9.029	9.25565	9.4715	8.98956	8.94163	9.12761	9.38682	8.97887	9.62498	8.57072	9.40193	8.62392	8.55479	8.80909	9.44967	9.05189	9.29028	9.18918	9.21378	9.38422	8.75076	8.72534	8.86113	9.12409	8.95722	9.10092	9.0231	9.04222	8.92271	9.31368	9.44833	9.22621	8.44805	8.70306
ZDHHC15	6.78409	6.69089	6.70845	6.77415	7.0397	6.78273	6.7394	6.74406	6.91458	7.36896	6.78112	6.88336	7.17062	6.86533	6.76837	7.07771	6.94018	6.99426	6.81489	6.78268	6.43966	6.62772	7.5352	6.95358	6.72039	6.68467	6.76677	6.68487	7.02318	7.00588	6.85152	7.06388	6.74445	6.94755	6.93608	7.22856	7.12922	6.62872	6.66631	6.69667	6.65129	6.70819	6.60926	6.6956	6.78454	6.61242	6.62497	6.76811	6.63166
ZDHHC14	8.06505	7.70078	8.21097	7.88064	8.19211	7.64881	8.04644	7.76605	8.62388	7.96902	8.0106	8.41071	8.50435	8.00549	8.35759	7.94767	8.06865	7.92401	7.67051	8.02876	7.7309	8.06875	7.81489	8.42009	7.83217	8.3546	8.3477	8.83816	7.88747	7.76614	7.97122	7.93184	8.59098	7.94723	8.49351	7.81863	8.08522	8.08747	8.44441	7.56006	7.86255	7.61246	7.6761	8.06579	7.01649	8.11158	7.12869	8.0918	8.36382
ZDHHC13	8.60526	7.36272	7.05484	7.70268	8.51035	8.30987	9.01646	7.32138	8.08795	8.10143	8.0965	8.20703	8.15727	7.98925	8.21804	8.07894	8.32995	8.32418	8.06467	9.12312	8.10005	8.41982	7.93547	8.33213	8.38607	8.09448	8.42545	8.71059	8.69594	7.81475	8.26049	8.83505	8.93585	8.30081	8.97592	8.73885	8.60362	7.9978	8.04245	7.80864	8.05903	8.19977	8.67571	8.2113	7.51129	7.70761	7.87052	7.78456	7.29179
ZDHHC12	7.27592	7.61308	7.32617	7.45331	7.65186	7.14175	7.06634	7.18522	7.71301	7.50552	7.20264	8.0721	7.50509	7.5286	7.93164	7.50846	7.20294	7.5928	7.59939	7.35	7.33895	7.57683	7.50734	7.48074	7.37264	7.27672	7.34105	7.74021	7.50237	7.3378	7.50346	7.29073	7.48144	7.21244	7.45536	7.15694	7.21691	7.2837	7.11389	7.42907	7.11456	7.44216	7.37098	7.43682	9.03391	7.83107	7.99314	7.19159	6.88713
ZDHHC11	7.69904	7.49107	8.40347	8.20921	8.22103	8.48717	7.68629	7.91654	7.82521	7.68449	7.52784	7.97783	7.86908	7.53897	7.45233	7.42507	7.75864	7.24743	6.92129	7.30083	6.93943	8.21913	7.80091	7.98499	7.05361	8.06503	7.12372	7.07998	7.62544	7.54026	7.3201	7.94222	7.86668	7.64608	7.04237	7.4459	7.45566	8.17583	8.13914	8.11425	7.32059	7.34191	6.86036	7.43615	8.38682	7.54469	8.16663	8.3996	8.34267
ZDHHC1	7.52464	7.67409	7.77615	7.97356	7.97778	7.36901	7.61842	7.90731	7.87315	7.75309	7.70109	7.62592	7.4363	7.42307	7.80438	7.55514	7.9043	7.68945	7.57123	7.75579	8.10762	7.97457	8.33861	8.06987	7.16472	8.10975	7.63788	7.92425	7.50617	8.21963	7.67504	7.9403	8.38402	7.64151	7.57954	7.50363	8.08319	7.8298	8.41465	7.25651	8.22577	7.82682	7.12594	7.70414	7.41518	8.02194	7.89918	8.02426	8.17207
ZDBF2	7.5852	8.03108	7.34239	7.90172	7.71372	7.42468	7.96903	7.70713	7.64084	7.88362	7.75779	7.56438	7.74248	7.61632	7.67215	7.74582	7.77915	7.67276	7.36663	7.31081	7.13849	7.86586	7.80154	7.74777	7.32743	7.77029	7.25433	7.20633	7.65288	7.82222	7.92234	7.82665	7.33493	7.34208	7.08944	7.58374	7.49151	7.89939	7.41996	7.57022	7.44019	7.88907	7.91358	7.88863	7.18553	7.89302	7.56385	8.06814	7.46999
ZCWPW2	6.90917	6.72058	7.37548	7.34616	7.30862	7.27567	6.87745	7.52477	7.40518	7.62161	7.10274	7.28313	7.37874	7.22127	7.37122	7.30864	7.45381	7.32909	7.40711	7.79882	6.9865	7.45051	7.85914	7.34381	6.77736	7.25489	6.84117	7.31485	7.45689	7.35946	7.44118	7.10832	7.41918	7.30389	6.87497	7.47573	7.54441	7.44164	7.01786	7.35847	7.37605	7.01902	7.0437	6.87989	8.00171	6.80088	7.16653	7.32602	7.62944
ZCWPW1	7.56512	7.87421	8.07532	7.53155	7.61959	7.60723	7.83472	8.15282	7.69309	7.57745	7.46705	7.64941	7.83769	7.83246	7.66371	7.71382	7.48492	7.67859	7.51456	8.30045	7.6051	7.32651	7.65987	7.63696	8.0241	7.44337	7.929	7.50513	7.54733	7.33787	7.36141	7.41903	7.33814	7.55449	7.4135	7.774	7.59673	7.92856	8.02847	7.50337	7.78228	7.69451	7.79019	7.49266	7.79033	8.03257	7.76094	7.91477	8.23437
ZCRB1	7.28596	7.60286	7.32326	7.16027	7.45548	7.61653	7.57143	7.57503	7.52868	7.81126	7.66868	7.25314	7.18991	7.50131	7.48938	7.50139	7.62155	7.49781	7.42723	6.8684	6.99193	7.10018	7.03071	7.31204	7.21622	7.15275	7.30642	7.38353	7.16002	7.30051	7.0806	7.49741	7.49225	7.48627	6.8576	7.44427	7.35006	6.84261	7.19606	7.22633	7.26092	7.04967	7.33624	7.15043	6.83193	7.12201	7.35359	7.16122	7.55314
ZCCHC9	7.98724	7.32085	8.20375	7.83447	8.1124	8.00669	7.77735	8.43212	8.8264	8.94923	8.68215	8.48273	8.89589	8.47229	8.79633	8.65451	9.08733	8.70153	8.77486	9.03521	8.94981	8.72644	8.10037	8.94482	8.57839	8.10572	8.18752	8.93864	8.82634	8.2924	8.10028	8.92605	8.43029	8.66174	8.29193	8.59749	8.50321	8.13301	8.29258	8.46913	8.49678	8.37532	8.78937	8.51265	6.72799	7.87275	7.65068	8.08329	8.47419
ZCCHC8	7.69883	7.48728	7.87594	7.51738	7.65986	7.77864	7.72019	7.61569	7.01373	7.25478	7.45217	7.08193	7.69815	7.61354	7.14726	7.56981	7.4132	7.48786	8.03077	7.89194	7.96101	7.96624	8.29235	7.95127	7.83576	8.00831	8.1081	7.77885	7.88811	7.4997	7.70191	7.9055	7.59398	7.69395	7.97624	7.89707	7.70968	8.06757	8.02125	8.04493	7.87519	8.07309	8.40249	8.13674	8.3453	7.63725	7.87192	8.0121	7.59134
ZCCHC7	9.19536	9.32341	9.13007	9.09564	8.97656	9.27053	9.26976	9.24079	8.5634	8.75493	8.52806	8.27776	8.40164	8.44338	8.63316	8.61782	8.78673	8.80755	8.09782	8.0398	7.92044	8.83369	8.89052	9.18057	8.47626	8.74985	7.91182	7.83748	8.71119	8.81429	8.77258	8.576	8.27948	8.62956	9.11416	9.04553	8.80004	8.59045	8.5334	9.07765	8.84417	8.68683	9.33443	8.68126	6.63868	9.41214	7.86632	8.71737	9.07272
ZCCHC6	7.6624	7.21072	7.15032	7.0472	7.13981	7.22592	7.17925	7.28064	7.50937	7.77713	8.36991	8.66446	8.19585	8.66559	8.84816	8.50752	7.51927	9.33202	7.60427	7.87152	7.26723	8.87	7.56404	7.96149	7.40452	8.51217	7.11284	7.95037	7.67005	8.62551	8.16413	8.13935	7.10225	7.28847	7.4101	7.4524	7.2235	7.47412	7.64995	7.22642	7.32242	7.3643	7.95097	7.55215	7.21385	8.17051	6.80728	7.3642	7.04056
ZCCHC4	6.70614	6.65838	6.7734	6.72471	6.68678	6.67459	6.74911	6.89818	7.02021	6.8356	6.64489	6.76952	7.02519	7.00075	6.9719	7.0373	7.06031	6.53868	7.10147	6.95681	7.3021	7.09151	7.12106	7.2721	6.82596	7.18749	6.82954	6.72693	7.21183	7.34199	7.12363	7.02007	7.5814	7.04401	7.12666	6.97614	7.09103	6.72898	6.87145	6.68967	6.89912	7.25436	6.70696	6.75331	6.94211	6.89025	6.79334	6.98379	6.981
ZCCHC3	8.40464	7.94479	8.54386	8.62093	8.44624	8.57503	8.4131	8.17375	8.81444	8.74884	8.40737	8.42358	8.67172	8.46222	8.53136	8.60942	8.65578	8.51555	8.83306	8.99176	8.52239	8.24835	8.27257	8.42768	8.34185	8.70112	8.92728	8.89366	8.93609	7.9178	8.18622	8.51262	8.88027	8.40563	9.00015	8.50135	8.45507	8.18112	8.28269	8.59741	8.44065	8.36253	8.46007	8.30526	8.0637	8.13605	8.76949	8.34562	8.30847
ZCCHC24	9.05809	8.93681	8.99957	8.83817	8.96004	9.18944	9.55605	9.0116	9.16993	9.324	9.47779	8.78701	8.86401	9.36593	8.38791	9.03903	8.74545	9.04375	8.76602	8.9437	8.85012	9.32276	8.74338	8.6864	8.34422	8.60811	9.37153	8.76638	8.82956	8.62305	8.65288	8.56843	9.00907	8.54262	9.11404	8.86128	8.86968	8.6837	9.44822	8.6666	9.2806	8.47375	8.07746	8.56143	8.25623	8.60912	8.36642	9.22006	9.85088
ZCCHC2	6.95618	6.95218	6.61512	6.46351	6.57875	6.89212	6.79334	6.76658	6.6743	6.75398	6.61059	6.71547	6.97905	6.81472	6.87784	6.9843	6.91522	6.8579	6.48617	6.77621	6.76041	6.80892	6.88717	6.59578	6.63303	7.07668	7.02077	6.73006	6.88116	6.75736	6.82167	6.97061	7.24108	7.06762	7.11018	7.11538	6.69157	6.78146	6.81717	6.83765	6.58179	6.65079	6.65646	6.63265	6.73785	6.72731	6.58646	6.55586	6.56962
ZCCHC17	7.94156	7.88454	8.05379	7.93712	8.11171	8.02242	7.90558	7.84407	8.59669	8.6417	8.35429	8.11855	8.10614	8.30407	8.30566	8.11451	8.45269	8.04752	8.02351	8.13783	8.0602	8.35557	7.96374	7.84173	7.86031	8.38842	8.28172	8.04424	8.13332	8.25873	8.19535	8.55708	8.67245	8.16032	8.48892	8.22118	8.3576	7.78764	7.87067	8.01904	7.9806	8.00097	7.92439	7.73824	7.85967	7.71251	8.10885	8.02234	8.18408
ZCCHC14	7.81041	7.69778	7.66434	7.72792	7.8947	7.6404	7.53825	7.78093	8.76955	9.04692	8.35288	8.34005	8.83151	8.64394	8.56888	8.82682	8.65668	8.0713	8.27188	8.29613	8.8945	8.65625	8.38304	8.32911	8.99968	8.4399	8.4392	8.65934	8.24006	8.2012	8.21231	8.62216	8.49957	8.28292	8.04533	8.19798	8.60081	7.93043	8.805	8.70832	8.36187	8.14726	7.51835	8.08066	6.6085	7.9026	8.00726	8.40082	8.28026
ZCCHC13	6.93316	6.95044	6.6278	6.61519	6.86884	6.93307	6.67157	6.63162	6.74379	6.63039	6.88712	6.57347	6.86089	6.71333	6.66918	6.88204	6.9725	6.69168	6.86962	6.73186	7.04858	6.6876	6.84907	7.14796	6.71785	6.58411	6.54679	7.06696	6.87591	6.76906	6.65325	6.81494	6.73731	6.83405	6.85535	6.93818	6.86417	6.6313	6.67751	6.70775	6.5546	6.75983	6.72246	6.69906	6.78675	6.65258	6.79644	6.6472	6.89324
ZCCHC12	6.82387	6.76418	6.56587	6.73132	6.69746	6.79229	7.01856	6.66362	6.8184	6.7688	6.72152	6.74253	6.54005	6.66412	6.63494	6.84152	6.77064	6.85715	6.60291	6.97414	6.88946	6.60122	7.02396	6.90472	7.4895	6.7036	6.71157	6.73169	6.89771	6.84126	6.6563	6.64634	7.16456	6.89239	7.3464	6.88309	6.87644	6.57469	6.58507	6.49034	6.85417	6.59436	6.71506	6.64589	6.70817	6.65888	6.78494	7.75297	6.65314
ZCCHC11	8.14026	7.88961	7.60302	8.12297	7.68306	7.8938	7.50922	7.78848	7.4374	7.64408	7.38451	7.51107	7.7091	7.4969	7.51257	7.53876	7.42023	7.6056	7.98452	7.85463	8.15989	8.17088	7.78445	7.89942	7.47313	8.18375	8.05085	8.15439	7.73586	7.98472	7.73331	8.15456	7.37591	7.96192	8.07351	8.38476	8.04875	7.91517	7.64756	8.05746	7.75446	7.73021	8.61832	8.11139	6.68414	8.01053	7.41569	8.19165	7.75128
ZCCHC10	7.49137	7.31761	7.32743	7.20358	7.49787	7.17554	7.58253	7.3193	7.32871	7.38849	7.11747	7.42774	7.22742	7.24062	7.2815	7.25449	7.19707	7.39589	7.44721	7.44482	7.98913	7.38293	6.91018	7.41346	7.76887	7.07272	7.37378	7.58718	7.22615	7.55305	6.80809	7.14434	7.45212	7.15348	7.91392	7.34261	7.47519	7.51879	7.1791	7.45679	7.20618	7.53325	7.46612	7.0324	7.69502	7.32299	7.68213	7.19883	7.85948
ZC4H2	6.82048	6.69194	6.74472	6.8938	7.07513	7.02474	6.84425	6.75307	7.1623	6.85319	6.831	6.94949	6.81339	6.97347	6.77062	7.01244	6.88043	7.03141	6.86765	7.04941	6.92501	7.04229	6.88864	6.92082	6.69688	6.81911	6.60862	7.02822	6.6173	6.99888	7.30649	6.99752	7.09289	6.95268	7.23747	7.0508	7.04457	6.81168	6.75331	6.83469	6.77368	6.81384	6.7269	6.82096	6.67092	6.85134	6.96057	6.79397	6.75406
ZC3HC1	8.28831	8.87274	8.06844	8.91512	8.76172	8.04482	8.93424	8.7688	8.86976	8.95218	8.97387	9.06527	9.0303	8.86233	8.97133	8.96477	8.9338	8.90956	9.53578	9.43726	9.55987	9.07689	8.83673	8.68761	9.64295	8.59454	9.61783	9.49803	9.29809	8.87055	9.07315	8.76634	9.62646	9.48367	9.66512	9.30387	9.15315	8.82512	9.11805	8.82078	8.83377	8.92565	8.68559	8.65055	8.09202	8.84824	8.82214	8.51212	8.82487
ZC3HAV1L	6.91256	6.80695	6.81007	6.98959	6.96691	6.77916	6.85484	6.97065	7.03206	7.1002	6.96561	7.08728	7.0969	6.98979	7.11984	7.14555	6.94843	7.0673	7.1782	6.85007	7.39261	6.96017	7.20066	7.39443	7.31292	7.07097	6.91677	6.94108	6.9383	6.9645	6.89887	6.96747	7.45457	6.92722	6.78206	6.85014	7.11157	7.06246	7.06036	7.02485	7.14097	7.07368	6.97947	6.86649	7.19353	6.93856	6.86172	6.83606	6.82392
ZC3HAV1	9.07135	9.25459	9.49358	9.31232	9.17479	9.57683	9.26313	9.5037	9.11681	9.58466	9.36581	9.29171	9.69572	9.2737	9.58803	9.77382	8.89705	9.44193	9.32884	9.11194	8.91699	10.0087	10.6526	10.6826	8.76447	10.1287	8.81825	9.92301	10.2153	10.5294	10.7715	10.4675	10.0134	10.4453	10.2341	10.7341	10.194	9.62258	9.64579	8.89617	9.13261	9.25317	9.96624	9.53369	7.88461	10.4666	9.04309	9.97051	8.86011
ZC3H8	6.84815	6.88653	6.95734	6.83889	6.89494	6.90497	6.83019	6.90935	7.60627	7.64919	7.6629	7.8262	7.6224	7.62358	7.64365	7.5367	7.75888	7.47646	7.83591	7.92141	7.56112	7.86898	8.38054	8.10289	7.13546	8.19004	7.45311	7.72246	8.07657	7.87619	8.15718	8.06682	7.19047	7.51	6.87186	7.68343	7.36934	7.93157	7.91404	7.41624	7.79085	7.95003	8.21134	7.96225	7.26779	7.77026	7.23788	7.261	7.23788
ZC3H7B	6.9146	7.01183	6.67712	6.95217	6.93466	6.82172	6.95239	7.05438	7.3822	6.91282	7.25047	7.1174	7.2547	7.42148	7.11353	6.83016	7.32769	7.24936	7.31453	7.30156	7.38449	7.46694	7.20331	7.33521	6.81198	7.15179	7.24235	7.25898	7.28882	7.35723	7.17643	7.17492	7.52132	7.07846	7.32704	7.4185	7.35361	6.99994	7.28141	6.9701	7.06168	6.96275	7.07278	7.1307	6.88002	7.33459	7.07338	7.00858	6.98808
ZC3H7A	9.0849	9.24836	8.70985	8.39543	8.67225	8.77493	9.14919	8.69803	8.45519	8.40086	8.71615	8.34014	8.76044	8.6543	8.31356	8.8385	8.36648	8.52735	9.40323	9.38333	9.67661	8.94163	8.76419	8.3552	9.56607	9.36907	9.29064	9.54943	8.50288	9.31249	9.11105	8.93777	9.49085	9.21954	9.89951	9.70852	9.25874	9.12183	8.89957	9.50866	9.08637	9.30366	9.34912	8.9132	8.47583	8.38154	8.88035	9.00838	9.23034
ZC3H6	7.01073	6.75646	7.05195	7.05364	6.79415	7.25319	7.21943	7.05175	7.26788	7.45686	7.22347	7.38989	7.65228	7.41157	7.55581	7.66554	7.54748	7.61913	8.34642	8.01649	7.64045	7.73814	6.75225	6.95567	8.69286	7.75323	8.28258	7.55726	6.95233	7.41337	7.76485	7.3049	8.04068	7.86677	7.3237	8.31702	8.27348	7.24179	7.01412	7.19225	7.38276	7.10845	7.02416	7.02582	7.07545	7.05138	6.99406	7.08146	6.94355
ZC3H4	7.99826	8.3068	8.08245	8.0441	8.29881	7.9944	8.32678	8.07967	8.11143	8.21085	8.45874	7.84771	8.41055	8.0869	8.17661	8.24973	8.06383	8.41173	8.41993	9.29874	8.59448	8.03525	8.16332	8.32309	8.03739	8.35954	8.48573	8.45308	8.07947	8.17596	7.85914	8.2662	8.70229	8.46231	9.03209	8.34067	8.30547	8.09806	8.22718	8.37018	8.25336	8.36392	8.26607	8.30728	6.78905	8.28221	7.21771	8.42038	8.47048
ZC3H3	7.92837	7.97616	8.13658	8.3712	8.05053	8.09013	8.22186	8.10004	7.76617	7.87487	7.82103	8.14663	7.79942	7.91655	8.40071	7.77968	7.7153	8.04097	8.30786	8.39583	8.49246	8.8141	8.2161	8.39138	8.33892	8.37916	8.11988	8.1492	8.23908	7.85957	8.4624	8.32342	8.50723	8.10936	8.40474	7.97982	8.28238	8.44421	8.4783	8.16836	8.35919	8.20811	8.19537	8.26806	8.56834	8.67615	8.92246	8.30749	8.24327
ZC3H18	8.66641	8.96195	7.87039	8.57361	8.44669	7.93483	8.98128	8.50681	8.85438	9.20919	8.3462	8.94116	8.49628	8.67911	9.13064	8.41677	8.95532	8.65256	9.27173	8.38447	9.2387	8.30746	8.5445	8.46202	9.06377	8.47671	8.96789	8.84884	8.31266	8.54331	8.31266	8.56762	8.10877	8.31574	8.3519	8.28036	8.45544	8.6346	8.3903	8.24677	8.75015	8.42028	8.58653	8.62056	9.20797	9.20931	8.94133	8.25053	7.99533
ZC3H15	9.17366	8.86083	9.95211	9.42487	9.32562	9.71169	9.51627	9.38896	8.21891	8.42979	8.90362	8.08262	8.76022	8.71731	7.74172	8.51287	8.70026	8.40861	7.67018	7.5664	7.58268	8.30238	8.80111	8.9344	7.40793	8.58555	7.93809	7.38997	8.70977	8.22448	7.98329	8.76099	7.25581	9.02174	6.4153	9.56511	9.24432	8.17718	8.30116	8.84947	8.35456	8.91066	8.99855	9.00697	6.74955	7.78832	7.99203	9.38717	8.8819
ZC3H14	7.65246	7.4886	8.76261	8.20784	8.5445	8.73654	7.76914	8.54104	7.96998	7.82115	8.60501	7.85987	8.56912	8.491	7.56517	8.61458	8.22954	8.40876	8.11964	8.30784	8.53456	8.24603	8.43674	8.79293	7.96847	8.39254	7.92592	8.75176	7.90398	7.89451	7.85419	8.40614	8.36069	8.51512	8.23719	8.81218	8.45273	7.97498	8.01838	8.45828	8.19424	8.01826	8.20738	8.28981	7.76693	7.6506	7.42425	8.35313	8.25524
ZC3H13	9.10804	9.15554	8.17801	7.34504	8.15783	8.74745	8.86476	8.07111	8.35412	8.07132	7.92033	8.02142	7.86234	7.88443	7.96897	8.20459	7.76599	8.10472	8.79865	8.22883	8.42153	7.70571	7.41249	8.11289	8.70664	7.35038	8.91636	8.40603	8.39765	7.78552	8.36688	7.79121	8.05996	8.5766	8.94968	7.9031	8.45822	8.40339	8.02807	8.33629	8.40352	8.55387	8.51665	8.32293	8.42295	8.15814	8.23773	8.20615	8.2145
ZC3H12B	7.2534	7.36539	6.8691	7.35902	7.35986	6.97814	7.67676	7.84956	7.72973	8.00991	7.30069	7.33113	7.30721	7.37914	7.43747	7.46957	7.59646	7.19452	6.84351	7.0657	7.09489	7.36291	7.68757	7.21631	7.16488	7.25255	6.98693	7.57932	7.2386	7.71065	7.31263	7.41849	7.62452	7.14149	7.51883	7.27995	7.34896	7.13301	7.27933	7.25151	7.4937	7.25009	7.17026	7.16637	6.73901	7.16691	6.70838	7.48567	7.55849
ZC3H12A	8.0313	8.31342	7.50666	8.14586	7.73302	7.99903	8.40838	7.87028	6.92688	6.8765	7.10983	7.51139	6.84714	6.94277	7.08043	6.872	6.95695	7.11782	7.90172	8.08418	7.41161	8.14918	8.50928	8.24082	7.93095	8.79382	8.16678	8.16687	8.62385	8.29757	8.01469	8.291	7.88653	7.51477	8.30286	7.80431	7.85844	8.29373	7.85338	7.69467	8.19337	7.6586	8.84283	8.71642	9.92133	8.83476	9.448	9.61653	7.51467
ZC3H11A	8.40424	7.42321	8.66488	8.15465	8.09787	8.32803	7.84294	8.30999	8.31124	8.45729	8.08246	8.31945	8.70113	8.33635	8.18554	8.5665	8.4937	8.82683	8.63188	8.4652	8.83582	8.30782	7.73578	7.71789	8.73688	7.85612	8.52288	8.27748	8.49816	7.81999	8.29356	8.13796	8.19161	7.35829	8.1833	7.57706	7.77176	7.76732	8.53977	8.56139	7.82873	7.69178	8.49484	8.34207	8.48333	9.13224	7.6852	8.36907	8.2785
ZC3H10	8.53296	8.75233	8.56099	8.54236	8.56474	8.92202	8.60398	8.71568	8.82657	8.94089	8.63638	8.46525	9.1939	8.69792	8.85697	9.00882	9.00093	8.68213	7.95172	7.97155	8.08111	8.60732	8.97813	8.8299	8.06458	8.61286	7.78563	8.08963	8.53582	8.64224	8.79661	8.59342	8.82281	8.61259	8.598	8.28042	8.3937	8.31818	8.41823	8.61837	8.51858	8.65517	8.21705	8.40991	7.78304	8.42922	8.51823	8.04131	8.70029
ZC2HC1C	7.38558	7.4138	7.71192	8.18768	7.88311	7.49066	7.34554	7.85903	8.09176	7.99634	8.14382	8.21279	8.09515	8.02861	8.34951	8.02181	8.25946	8.29369	8.17881	7.6004	8.24398	8.13883	7.44298	7.64459	8.14503	8.0399	8.13754	7.77126	7.85106	8.1394	7.90316	7.81327	7.51972	7.99744	7.82269	8.03302	8.00898	7.62969	7.97171	7.64649	7.93253	7.69397	7.72532	7.65886	7.21135	7.67141	7.55923	7.67954	7.60449
ZC2HC1B	6.63585	6.93802	6.90038	6.89652	6.94767	6.86036	6.92398	6.83079	6.69561	6.96577	6.74864	6.48263	6.67929	6.78791	6.81188	6.78214	6.64008	6.81722	6.65223	6.72359	6.85109	6.87511	6.71286	6.65072	6.92844	6.5781	6.74642	7.15228	6.79264	6.68617	6.75014	6.94861	6.67287	6.70058	6.77429	6.69595	6.5942	6.96411	6.93797	6.98513	6.73722	6.92145	6.90963	6.75421	6.84401	6.85943	6.86091	6.79599	7.30133
ZC2HC1A	7.84975	8.27581	9.37233	8.18701	8.53229	8.77847	8.12664	8.58516	8.90173	8.89984	8.19233	8.44289	9.01793	8.41766	8.4879	9.10529	8.35773	8.51272	7.36215	7.87986	7.03276	8.18947	9.49437	8.78482	7.88841	8.56103	7.94972	8.15364	8.61146	8.5629	8.76137	9.01646	8.38853	8.45646	8.10303	8.29844	8.57146	8.01237	8.61224	8.77752	8.11894	8.12842	8.03078	8.16991	7.52811	8.14058	6.83102	8.7418	8.73774
ZBTB9	8.52392	8.34446	8.75775	8.68867	8.255	8.4751	8.24142	8.41618	8.73129	8.59768	8.49972	8.68489	8.72589	8.65674	8.83977	8.7899	8.65456	8.73192	8.28731	7.62091	7.96551	8.28789	8.23621	7.92032	8.9479	8.0875	8.19119	7.72912	8.52523	8.12718	8.43839	8.177	8.26257	8.50301	8.40185	8.252	8.18791	8.27531	8.18046	7.93619	7.99339	8.18595	8.18968	8.15578	7.71761	8.1297	7.91393	8.30735	7.70368
ZBTB8OS	7.73684	7.46409	8.87938	8.85456	8.26627	8.23181	7.48028	8.5506	8.65065	9.2464	8.84018	8.94333	8.67828	8.9164	8.82605	8.60553	8.67945	8.83419	8.68755	9.21687	9.97899	9.62977	8.516	8.4877	8.36031	8.62053	8.62922	9.78004	8.27343	8.7014	8.27598	8.59207	7.53971	8.29116	7.39169	8.40521	8.37893	8.90831	8.7676	8.68523	8.26592	8.78178	9.10897	8.7066	9.51404	9.10282	8.99852	8.17088	8.74563
ZBTB8B	6.70728	6.5901	6.73612	6.56857	6.71689	6.61587	6.59475	6.55204	6.8114	6.52921	6.75809	6.66017	6.54438	6.50472	6.80112	6.73732	6.714	6.53402	6.62896	6.87247	6.97397	6.74657	6.49622	6.61234	6.64202	6.77227	6.73975	6.60891	6.75383	6.76925	6.82073	6.92138	6.73531	6.78445	6.66974	6.71895	6.8441	6.78188	6.83704	6.80447	6.60352	6.45392	6.62954	6.83953	6.67195	6.54353	6.63653	6.59839	6.57545
ZBTB8A	7.79678	7.09651	7.76391	8.05891	7.53327	7.58723	7.26816	7.30699	8.41058	8.65195	8.59242	8.66158	8.32444	8.81382	8.49656	8.58071	8.55203	8.94515	8.50048	8.81325	8.75898	8.57415	8.1233	7.92334	8.38407	7.89352	8.51702	8.20707	8.17831	8.07571	8.62678	8.36808	7.72213	7.85508	7.72737	7.96644	8.00652	8.03952	8.5236	8.1656	8.11039	7.75227	7.47975	7.92032	7.36036	7.81556	7.30367	7.89569	8.40949
ZBTB7A	8.21698	7.46294	7.80165	8.24984	8.19018	7.54731	7.92668	8.11803	7.72173	7.60096	7.68797	7.44562	7.61798	7.76039	7.53261	7.62264	7.47906	7.92913	6.78755	7.14647	6.65771	7.44872	7.58043	7.48906	6.63611	7.40361	6.78197	6.74617	7.67091	7.50837	7.42383	7.71788	6.69141	7.26454	6.70068	6.64785	6.95765	7.4428	7.40553	7.51397	7.46005	7.58788	7.56129	7.39603	9.00814	7.81937	8.0573	7.30703	7.39731
ZBTB6	7.07015	6.95971	7.10668	7.42408	7.29933	6.96824	7.25927	7.31297	7.25713	7.31581	7.34521	7.22211	7.17419	7.28947	7.20403	7.14606	7.33954	7.32757	7.77899	7.24287	7.43232	7.07737	7.25892	7.68993	6.87242	7.39571	6.77381	7.23963	7.12882	7.05669	7.19872	7.04175	7.2974	7.18447	7.13445	7.12588	7.00459	7.13177	7.09642	7.44021	7.11861	7.23543	7.44371	7.1308	7.05121	6.96977	7.46131	7.20263	7.78625
ZBTB5	7.73519	7.62118	7.71724	7.49303	7.78882	7.39121	7.54354	7.7562	7.32136	7.46419	7.39734	7.10947	7.33001	7.29719	7.32094	7.24983	7.37108	7.23594	7.26689	7.25317	7.21645	7.34004	7.29626	7.45156	7.21111	7.65057	7.45864	7.60629	7.27883	7.32154	7.40619	7.45648	7.75592	7.31977	7.50812	7.26849	7.18487	7.59386	7.52027	7.49146	7.554	7.50261	7.55318	7.43066	7.83651	7.46972	7.54603	7.64628	7.40697
ZBTB49	8.32397	8.18441	7.9405	7.77075	8.02874	8.212	7.95622	7.87406	7.81955	8.09723	7.61362	8.05866	7.7183	7.6864	8.08916	7.73486	7.9803	7.67154	7.64204	8.10986	7.75405	7.52315	7.52212	7.49867	7.71867	7.58292	7.43151	7.56469	7.521	7.49867	7.47678	7.16699	8.35106	7.47359	8.12924	7.70567	7.55286	7.64464	7.92533	7.47108	7.71331	7.59323	7.85865	7.54688	7.37079	7.56198	8.17426	7.44495	7.98598
ZBTB48	9.45231	9.13237	8.17356	8.539	8.83395	8.82839	9.39695	8.57785	8.80536	8.97733	9.06115	9.62587	9.08404	9.62096	9.7326	8.82125	8.33181	8.93874	9.51123	9.51123	9.75529	9.65207	9.54018	9.5558	8.86805	9.79868	8.72482	10.1758	9.76324	10.1022	9.4375	9.78402	9.36084	9.06223	9.69003	9.07544	8.95598	9.66926	9.41426	9.4742	9.39374	9.65351	9.48136	9.26639	9.90331	10.1549	10.1431	8.85366	9.15934
ZBTB47	7.97051	7.77709	8.17238	7.79951	7.81878	8.14414	7.37547	7.31555	8.73744	8.60863	8.15879	8.0248	7.59843	8.13526	8.30796	8.1611	8.63803	7.63696	8.07291	8.37506	8.21415	7.25573	7.5075	7.13515	8.01507	7.15462	7.38629	7.60625	7.56451	7.31183	7.10251	7.20606	7.63486	7.81114	7.22415	7.32959	7.80891	7.54309	7.64083	8.27587	8.04914	7.85776	7.26861	7.42113	7.85222	7.70525	7.8381	7.49557	7.89192
ZBTB46	7.61602	7.36664	7.3921	7.44141	7.58604	7.47557	7.4829	7.4704	7.25295	7.28963	7.38135	7.33498	7.6111	7.40583	7.56942	7.27083	7.38472	7.3402	7.55504	8.09242	8.35187	7.56981	7.82334	7.56389	8.58042	7.40707	7.98292	7.68152	7.69975	7.55686	7.49306	7.60674	7.91599	7.38484	8.15321	7.55793	7.36593	8.21224	8.06606	7.15836	8.01797	7.91714	7.68263	7.79334	7.81508	8.0316	8.06117	7.65757	7.81422
ZBTB45	7.56473	7.39353	7.57245	7.52791	7.41488	7.84075	7.55883	7.88606	7.35939	7.62334	7.59251	7.63158	7.71353	7.69454	7.679	7.64433	7.4989	7.53032	7.42275	7.33514	7.59124	7.20296	7.68556	7.45911	7.14641	7.4379	7.34975	7.82728	7.44002	7.11009	7.31332	7.24355	7.17777	7.60942	7.046	7.44555	7.56698	7.59586	7.63978	7.91307	7.59009	7.62054	7.18904	7.44327	7.46262	7.69567	7.77596	7.44402	7.71175
ZBTB44	7.33785	7.55382	7.42701	7.7977	7.43328	7.33731	7.73348	7.68189	7.94212	7.76455	7.74046	7.48318	7.5354	7.58087	7.44355	7.54185	7.68186	7.55142	7.41153	7.56351	7.40129	7.57537	7.85948	7.69027	7.2411	7.50452	7.28955	7.43212	7.74918	7.28467	7.50455	7.46994	6.70829	7.40111	6.96502	7.82568	7.53911	7.7813	7.36379	7.62677	7.67627	7.38621	7.47473	7.23735	6.91678	7.41116	7.59375	7.48444	7.44173
ZBTB43	7.43006	7.35443	7.59037	7.29143	7.48886	7.632	7.32139	7.55352	7.92431	7.91466	7.58238	7.91824	7.8003	7.90903	7.87556	7.82259	7.84656	7.7736	7.67856	7.73067	7.74892	7.70979	7.48944	7.55771	7.78241	7.73873	7.43047	8.02294	7.40713	7.69208	7.44333	7.68036	7.01241	7.73946	7.24582	7.84509	7.70487	7.51682	7.42083	6.8928	7.15761	7.26322	7.44434	7.46514	8.10687	7.573	7.63641	7.55774	6.91144
ZBTB41	7.11773	7.01173	7.10403	7.22299	7.29041	7.03609	7.2104	7.14356	6.96045	6.90106	6.93477	6.9264	7.203	7.08669	6.88259	7.11982	7.05679	7.05429	7.01569	6.7109	6.93087	6.75918	6.683	6.98164	6.69904	6.77036	6.78228	6.77074	6.98084	6.8257	6.8813	6.90565	6.90041	7.16962	7.05245	7.23462	7.4255	6.63765	6.72854	6.93726	6.94285	6.88806	6.93848	6.88363	6.71537	6.90052	6.59403	6.78236	6.75391
ZBTB40	7.72798	8.25713	7.35814	7.51001	7.92889	7.75917	7.95009	7.75462	8.27963	8.54433	8.23711	8.47659	8.4981	8.40339	8.17073	8.62265	7.98872	8.39706	7.64869	7.40566	7.55418	7.88434	7.60255	7.70604	7.93397	7.68671	8.2984	7.61456	7.65466	7.64314	7.59349	7.88271	7.3112	8.47885	8.50919	8.46623	8.27786	7.51513	7.28355	7.42763	7.21582	6.85293	7.63092	7.21255	7.00688	7.69219	7.10192	7.03753	7.04278
ZBTB4	10.0588	11.033	10.2518	10.2783	10.1651	10.0051	9.91945	9.74499	9.62068	9.58906	9.76775	9.67184	10.226	9.91932	9.73055	10.0638	9.48349	10.0549	9.03357	9.73179	9.80803	9.50559	9.99681	9.57486	9.72244	9.49312	10.2418	9.70126	10.0012	9.97055	9.54874	9.19794	9.0085	9.53025	9.62206	9.8194	9.50341	10.4825	10.365	10.4727	10.25	10.2377	9.44277	10.1086	9.29213	9.33836	9.61848	10.526	11.133
ZBTB39	7.04966	7.14726	7.04142	7.17303	7.11238	6.90709	7.03769	7.04244	7.24186	7.39161	6.9998	7.08325	7.02879	7.09108	7.18508	7.02096	7.15087	6.97896	7.12765	6.98458	7.46914	7.03234	6.89185	6.93038	7.22465	6.89455	6.91481	7.52454	7.10954	7.11013	7.17772	7.11401	7.09295	7.0678	6.86801	6.97903	6.92732	7.04598	6.9809	7.31297	7.08463	7.19625	7.18459	7.08458	7.01309	7.14448	7.26021	7.1863	7.26086
ZBTB38	7.07921	7.4122	7.15632	7.00536	7.11118	7.25215	7.16004	7.23351	6.87522	6.91379	7.23233	6.92808	7.11888	7.0207	6.89776	7.35884	6.85259	7.35019	6.98252	7.21887	6.86864	7.34503	7.07673	7.05237	6.91168	7.33711	7.00439	7.14324	7.05774	7.07281	6.9973	7.23362	6.90715	7.14523	6.94479	7.2471	7.20172	7.03324	7.01025	7.39811	7.28528	7.29724	7.10619	7.18977	7.37976	6.85738	6.94842	7.23911	7.30531
ZBTB37	6.85553	6.68806	6.9135	6.67405	6.70149	6.88799	6.89528	6.76653	6.60632	6.73055	6.77646	6.62441	6.77275	6.59425	6.60026	6.82502	6.87366	6.6519	6.56261	6.59881	6.84302	6.8458	6.66841	6.65289	6.6704	6.75443	6.60825	6.67633	6.79107	6.76642	6.81545	6.74207	6.62703	6.67768	6.86703	6.66612	6.68848	6.79633	6.69993	6.76677	6.70622	7.02974	6.83872	6.85228	6.51363	6.75595	7.03594	6.81723	6.78338
ZBTB34	7.62428	8.01101	7.61222	7.596	7.62905	7.94245	7.53662	7.85315	7.36201	7.37678	7.3765	7.07681	7.5434	7.45578	7.37629	7.52122	7.28029	7.27653	7.54213	7.58561	7.76356	7.34375	7.54235	7.51869	7.53825	7.1333	7.51191	8.02097	8.0092	7.47605	7.47343	7.4573	8.27437	7.69517	7.94409	7.75378	7.5936	7.46241	7.82719	7.66723	7.74307	7.78272	7.88797	7.82868	7.55456	7.02121	7.70749	7.60113	7.6312
ZBTB33	8.16198	8.56972	8.41015	8.40117	8.5786	8.8414	8.77775	8.642	8.20449	8.3749	8.04685	8.13411	8.8148	8.47544	8.7435	8.53904	8.3346	8.64043	8.41495	8.63598	8.72	8.48023	8.36624	8.31193	8.31982	7.89673	8.58969	8.7364	8.59868	8.34874	8.47943	8.44864	8.40271	8.94351	8.57202	8.52422	7.87187	8.22409	8.80785	8.39042	8.23929	8.63251	8.84495	8.32779	7.84984	8.6317	8.17569	8.32849	8.30104
ZBTB32	7.19878	6.99939	7.04584	7.03571	7.30556	7.1173	6.826	6.88195	6.99774	6.99946	6.886	6.94897	6.95744	7.03327	7.05684	6.89024	6.9466	7.07139	6.98897	6.65004	7.632	6.9873	7.19805	7.2969	7.61395	7.3515	7.36611	7.55042	7.44815	7.18085	7.13339	6.91233	6.90058	6.86925	6.75321	7.01762	6.85086	7.27756	7.15777	7.168	7.14581	6.98736	7.74952	7.03265	7.92927	7.61596	7.51528	6.94915	7.12613
ZBTB3	7.27978	6.98402	7.24128	7.01029	6.90023	7.27883	6.9151	7.4853	8.50629	9.18924	7.87068	8.34495	8.66475	8.41964	8.48299	8.54176	8.23603	8.36888	8.13788	7.46861	7.2827	9.03071	7.16525	8.08454	7.18228	9.01656	6.99068	7.6105	8.2574	9.09631	7.89227	8.2367	7.28793	7.89417	6.93227	7.70311	7.58092	7.877	8.21251	7.68446	7.82892	7.77549	7.42242	7.57995	7.00768	7.83701	7.59249	7.25337	8.06398
ZBTB26	7.41065	7.14602	7.2649	6.62507	6.63689	7.11202	6.78191	6.5615	7.11895	6.97278	6.81008	6.9576	6.70522	6.81515	6.74378	6.78998	6.96808	6.83873	6.94111	6.62816	7.04949	6.75098	6.74302	6.83649	7.28892	6.80594	6.51967	6.91047	6.82691	7.03816	6.86271	6.85388	7.19266	6.92876	7.24008	6.85913	6.90889	6.68334	6.62643	7.08625	7.08445	6.95365	6.62791	6.78324	6.49314	6.69297	6.61989	6.69503	6.82477
ZBTB25	7.39393	7.04642	7.56607	7.31174	7.42102	7.60736	7.39531	7.35283	7.19413	7.30232	7.06389	7.46351	7.24344	7.17774	7.34335	7.06535	7.23261	7.08719	7.51627	7.70195	7.81847	7.3259	7.53924	7.15917	7.32107	7.12561	7.77757	7.19567	7.1002	7.19781	7.17542	7.43973	7.31442	7.46629	7.68715	7.69343	7.68101	7.45486	7.1149	7.04087	7.13156	7.58179	7.84662	7.59865	6.64676	7.7634	7.22609	7.44813	6.89511
ZBTB24	7.94675	7.41573	7.64292	7.64846	7.44769	7.67467	7.5092	7.66223	7.56695	7.76181	7.74665	7.6483	7.79354	7.57515	7.80638	7.90209	7.64671	7.8277	7.73336	7.70681	7.79078	7.69413	7.60927	7.81707	7.96367	7.66306	7.60069	7.97186	7.72745	8.15879	7.8275	7.76929	7.82418	7.88401	7.98762	7.99829	7.49806	7.32799	7.4736	7.30404	7.32299	7.63219	7.90655	7.45671	7.41285	7.87918	7.67967	7.27642	7.37309
ZBTB21	7.48071	7.3143	7.2278	7.72116	7.52004	7.41363	7.29755	8.44967	7.44577	7.74041	7.93406	7.09174	7.7891	7.36412	7.13633	8.10601	8.74005	7.90672	7.94677	7.32833	8.48058	8.68017	7.88027	7.92536	7.21188	9.18554	7.45773	7.22722	8.67153	9.11156	9.20926	8.10941	7.76669	7.99437	7.46835	8.55948	9.00775	8.02185	7.42138	7.34642	8.14056	7.76099	7.74791	8.08755	6.93371	7.37472	7.51201	8.68756	7.86843
ZBTB20	8.78961	8.37198	8.4714	8.65108	8.85679	8.72249	8.45075	8.69418	8.80824	9.17714	8.21242	8.1305	8.71276	8.41396	8.37052	8.56018	8.9668	8.70486	8.4422	8.36881	8.4786	9.05223	8.43089	8.67771	8.73048	8.67775	8.55377	8.80077	8.81521	8.73871	8.65001	9.34706	9.07619	8.60084	8.85848	8.79827	9.16114	8.80184	9.10377	8.79724	8.83675	8.41409	8.22043	8.51834	7.40374	8.66319	7.0867	9.2693	9.10311
ZBTB2	7.56038	7.53267	8.61384	7.72419	8.5788	7.94108	7.13972	8.13305	8.02314	8.40198	7.60778	8.18871	7.76046	7.92745	7.92579	7.87636	7.9385	7.70029	7.61246	7.66492	7.79792	8.05591	7.67967	7.47436	8.79502	7.66502	8.22054	7.74104	8.08255	7.845	8.29083	7.8701	6.86576	7.60744	8.14611	7.92785	7.9637	8.0233	7.78761	7.92475	7.87788	8.01373	7.93584	7.58214	8.32195	7.9067	7.9427	7.83442	7.63189
ZBTB18	7.20894	7.56471	8.01551	7.40063	7.60371	7.95958	7.18017	7.35643	7.48948	7.61783	7.57638	7.32627	6.95317	7.45099	7.57826	7.3055	7.44736	7.40291	7.23262	7.79513	6.98966	7.55286	7.88056	7.56983	7.02907	7.12172	7.24104	7.28404	7.54314	7.07736	7.37839	7.50533	7.58813	7.4235	6.97768	7.28009	7.17946	7.5695	7.74052	7.57169	7.53818	7.25475	7.19862	7.30302	8.46312	7.2154	7.98831	7.35311	7.30022
ZBTB17	7.39152	7.52485	7.58833	7.54047	7.66217	7.33039	7.43488	7.58327	8.07697	7.43694	8.14761	8.38623	7.79234	7.79939	8.29889	7.62032	7.6224	7.54501	7.50392	7.54958	7.84546	7.80591	7.50968	7.57497	7.92005	7.82971	8.68535	8.11977	7.59593	7.4481	7.70368	7.52427	8.21608	7.87977	8.22063	7.74765	7.88521	7.45212	7.53689	7.30878	7.51996	7.5831	7.45481	7.379	7.35503	7.41871	7.94013	7.31909	7.01441
ZBTB16	8.87789	8.1042	9.51685	8.37476	8.47256	8.90416	8.03873	8.17946	10.4404	11.0226	10.1451	10.7209	9.28441	11.1575	10.537	9.77044	10.3021	10.4683	8.91689	8.68206	9.35415	7.78873	8.27604	7.58277	8.76445	7.8707	8.04087	8.51798	8.51947	7.97271	8.66136	8.34029	8.95563	7.6348	8.37617	8.2538	9.23849	9.61321	8.26127	9.83826	9.239	7.86156	6.97227	7.30942	7.78487	7.51089	7.59534	7.37605	9.11484
ZBTB14	8.37555	8.33429	9.15025	9.08043	8.7832	9.16928	8.01866	8.4529	8.12637	8.02287	8.10712	7.66456	8.74249	7.90296	7.80691	8.49118	7.94637	8.20239	8.64247	8.59986	7.9652	7.83686	8.94297	8.55057	7.60591	7.74157	8.12872	8.76555	8.24574	7.80083	7.57957	8.03521	8.67875	8.87428	8.82221	8.69871	8.41986	8.20658	8.29425	8.38431	8.32898	8.34516	8.6164	8.08516	9.10117	8.18102	7.83628	7.91409	8.29023
ZBTB12	6.6544	6.58503	6.6108	6.60121	6.70747	6.74023	6.61165	6.56834	6.52383	6.46509	6.73285	6.51533	6.84142	6.5956	6.48377	6.62754	6.62453	6.83565	6.55225	6.43577	7.00084	6.53109	6.58887	6.54693	6.60431	6.7151	6.68248	6.42014	6.73765	6.54259	6.71762	6.58071	6.58239	6.49854	6.86991	6.77921	6.63505	6.58223	6.67015	6.72271	6.56845	6.66853	6.65728	6.67604	6.74911	6.59575	6.57458	6.57461	6.59738
ZBTB11	7.14621	7.49951	7.23182	7.59058	7.02973	7.30848	7.28904	7.39113	7.13143	7.28418	7.05129	7.28679	7.16383	7.22244	7.41513	7.22798	7.10569	7.21474	7.41651	7.44886	7.22034	7.10794	7.19864	7.4509	7.13818	7.32036	7.21711	7.41798	7.1431	7.07794	6.95335	7.19459	6.69439	7.35036	7.14668	7.6518	7.23728	7.16073	7.12758	7.03416	7.24821	7.22527	7.43954	7.40397	6.63521	7.44421	6.90631	7.27478	7.16233
ZBTB10	7.1788	6.91197	6.92004	6.99206	6.86616	7.02262	6.88682	6.86536	7.06671	7.1568	7.06636	6.79547	7.22607	7.22178	7.19834	7.18471	7.17292	7.29307	7.0878	6.97885	6.58927	7.13483	7.12835	7.24336	6.78537	7.36468	6.60408	6.63765	6.88544	7.10727	7.30972	7.14444	7.14931	6.77729	6.8634	6.79837	6.87694	6.85412	6.98122	7.18848	7.00085	6.83783	7.07197	7.08807	7.07071	7.08469	6.87843	7.10184	6.73543
ZBTB1	8.029	7.63575	6.64079	7.89805	7.79616	7.14234	8.16275	8.5806	7.56526	7.9356	7.44383	7.89873	7.95881	7.79337	7.6385	7.33733	7.27145	7.74556	7.52497	7.59571	7.84489	7.77848	7.6049	7.62617	7.13406	8.04931	7.29065	7.33461	7.49073	8.08297	7.8247	7.43066	7.55063	7.70896	7.91031	7.4939	6.91435	7.56479	7.54922	7.7451	7.72922	7.73253	7.51304	7.72382	7.65567	7.87915	7.57883	7.72542	7.79419
ZBP1	8.73421	8.41396	8.96755	8.17125	8.70995	9.0283	9.1265	8.29394	7.81197	7.4774	7.49806	7.68485	7.91155	7.63359	7.71964	7.72115	7.35008	8.31547	8.67634	9.10369	9.22695	7.24902	8.13328	8.25258	8.80463	7.90552	9.09023	8.48128	8.25912	7.28401	7.72844	8.08128	8.18387	9.15599	9.49655	8.8866	8.77813	8.4662	8.10502	7.68184	7.74645	7.81994	9.49827	8.20029	8.24275	8.89487	7.47292	7.59417	7.64599
ZBED9	8.31721	8.28593	7.9209	7.41641	7.47753	8.34463	7.45255	7.63849	7.76647	7.65516	7.71934	7.52888	7.6066	7.68224	7.54317	7.50899	7.35244	7.73171	7.93285	7.99256	7.79077	7.30602	7.2295	7.06635	8.14959	7.15858	7.99352	7.96381	7.94038	6.72406	7.16371	7.23757	7.73309	7.60254	7.96932	7.28262	7.33839	7.62587	7.54077	7.54975	7.25492	7.49553	7.34985	7.70423	8.42711	7.97892	7.97432	7.65076	8.04303
ZBED8	7.1829	7.22004	7.03344	7.49543	7.21131	7.05118	7.27929	7.40621	7.35835	7.54067	7.33844	7.18753	8.0179	7.25563	7.50021	7.62249	7.3314	7.30101	7.15029	7.17601	6.81466	7.30851	7.37647	7.57398	7.12027	7.29798	6.89719	6.92572	7.0674	7.55443	7.21588	7.86872	7.32785	7.39089	7.48839	7.18627	7.12045	7.03522	7.31334	7.82568	7.38438	7.36427	7.00438	7.01803	7.16671	6.89617	6.94026	7.21336	7.19663
ZBED6CL	7.22089	7.22786	7.13611	7.23272	7.39664	7.37889	7.07674	7.22834	6.99233	7.1992	7.21521	7.14443	6.98483	7.07564	7.0727	6.91656	7.14073	7.10374	7.44445	6.93958	7.69304	7.02425	7.14613	7.55724	6.89593	7.20133	6.9523	7.51552	6.8175	7.24694	7.34579	7.65224	7.30715	6.99367	7.37126	6.90854	7.03118	7.12683	7.01691	7.02916	7.00194	6.96925	7.24819	7.24278	7.39998	7.35899	7.56576	7.32348	7.59039
ZBED5	8.71445	8.69538	8.44268	9.04424	9.17331	8.49595	9.08312	9.62465	9.42797	9.71388	8.97646	9.44918	9.43928	9.43628	9.12852	9.50916	9.31083	9.15123	8.55693	8.53539	9.46504	8.7318	8.29531	8.83974	9.20601	8.64862	8.87936	8.15301	8.51936	8.71684	8.61973	8.82992	7.69248	9.0497	8.05552	9.22682	8.87963	8.80406	8.90593	9.20586	8.89044	9.14895	9.09188	8.81206	6.4388	8.78563	8.17357	8.5335	8.70215
ZBED4	7.17987	7.12424	7.42428	7.18286	7.62383	7.8237	7.17491	7.33437	7.26733	7.41611	7.16891	7.40513	7.27389	7.34519	7.45476	7.25837	7.44994	7.40242	7.23608	7.23196	7.46898	7.12339	7.11428	7.19233	7.33499	7.176	7.53758	7.50473	7.35531	7.53413	7.10519	7.38849	7.46013	7.34799	7.47643	7.45145	7.34167	7.28511	7.15094	6.92895	7.32449	7.38524	7.77776	7.52382	6.6154	7.47067	7.11092	7.20953	6.77837
ZBED3-AS1	6.93322	7.19875	6.68438	6.82307	6.98217	7.17285	6.9665	6.9068	6.69806	7.10539	6.71133	6.87176	6.67826	6.57502	6.75532	6.80465	6.63042	6.94325	6.68963	6.71214	6.79768	6.79643	6.72771	6.81718	6.83033	6.72893	6.63137	6.58662	6.58029	6.75439	6.66174	6.71129	6.86781	6.70063	6.59567	6.75604	6.71227	6.8845	6.68791	7.03871	6.77682	7.02998	6.7294	6.84958	7.08739	6.91177	7.35622	6.89438	7.10321
ZBED3	7.61318	6.83962	7.62438	7.67578	7.51517	7.26113	7.25801	7.36452	8.82178	9.09022	7.81495	8.60375	8.25544	8.68901	8.62093	8.62422	8.43836	8.24103	8.61715	8.76483	8.75532	7.82483	7.84651	7.9254	8.96456	7.35633	8.64423	8.57533	8.05301	7.78053	7.69537	7.78002	7.49336	7.77181	7.15753	7.63863	7.92046	8.01985	8.35955	7.84638	7.88548	7.97973	7.37683	7.86196	9.54852	7.85295	8.22785	7.78758	7.7119
ZBED2	6.75886	6.56395	6.74012	6.81312	6.95168	6.73637	6.72364	6.62971	6.81707	6.61845	6.53077	6.63167	6.64559	6.7257	6.59801	6.71435	6.68617	6.5605	7.00978	7.04607	6.61885	6.81215	6.62812	6.76321	7.56276	6.58987	6.91038	6.72603	6.6767	6.66194	6.64677	6.63894	6.82222	6.83181	7.11926	6.95233	6.72227	6.77474	6.64026	6.79885	6.60115	6.50541	7.19074	6.73724	6.75934	6.82121	6.69511	6.58323	6.52612
ZBED1	8.51027	8.43009	8.85296	8.63039	8.87593	8.71013	8.58161	8.55596	8.97111	8.85285	8.39945	8.79502	9.13132	8.90075	8.8033	9.16096	8.77387	8.90412	9.06386	9.10703	8.93884	9.06358	9.11389	9.01046	8.8941	8.83142	8.9922	8.8425	8.94861	9.11201	8.78064	9.01442	9.10449	9.12553	9.31365	8.94217	9.2256	8.82511	9.32542	8.91049	8.78043	9.09036	8.55083	8.8681	8.43008	9.08494	8.93375	8.80423	8.70799
ZBBX	7.17312	7.11846	7.2323	7.1833	7.02343	6.97717	7.07551	7.04935	7.01153	7.19527	7.18943	7.1143	7.01556	6.96072	6.99193	7.00369	6.99938	7.04938	6.76112	6.69021	7.04929	7.14025	7.26038	7.09727	6.9208	7.08181	7.61506	6.80278	7.02209	7.2761	6.99435	6.98962	6.82048	7.03329	6.76974	7.00334	6.99076	6.96637	7.02621	7.11466	7.12414	6.92755	7.15729	6.95684	8.0008	7.28931	7.02458	7.05599	6.91157
ZAR1L	6.67408	6.76552	6.84757	6.54111	6.78749	6.8306	6.74124	6.76865	6.75803	6.79931	6.65825	6.76874	6.77576	6.74151	6.75929	6.61075	6.80284	6.6914	6.53482	6.75736	6.56369	6.80265	7.01573	7.12449	6.67901	6.58922	6.76822	6.79182	6.93404	6.84663	6.8028	6.76642	6.65932	6.50633	6.4146	6.83509	6.58509	6.79022	6.83394	6.93571	6.71386	6.95423	6.67048	6.66221	6.97507	6.83984	7.29162	6.85836	6.72837
ZAR1	7.12796	7.13306	6.92548	6.81541	6.85669	6.82471	6.89033	6.81423	6.9029	6.91049	7.09443	6.82841	6.73194	6.70967	6.57041	6.83409	6.94772	7.00084	7.27481	7.09463	7.47076	6.91193	6.85613	6.97799	6.87364	6.81157	7.18339	7.10051	6.75465	6.72562	6.6804	6.72206	7.00614	6.73991	7.3544	7.04601	6.84415	6.91302	6.85911	7.38327	7.20568	6.84874	6.93862	6.94419	7.25323	6.86212	6.96199	7.01183	7.16499
ZAP70	8.4996	8.75225	8.77391	8.16209	8.74157	8.78219	8.1553	8.46634	7.61353	7.27246	7.33481	8.07636	7.69601	7.73588	7.81005	7.49765	7.40505	7.55359	8.21765	8.02741	8.29965	7.50804	7.50025	7.9695	8.35072	8.21335	8.38359	7.81262	7.39116	7.33281	7.39887	7.49946	8.10216	7.96703	9.62281	8.04063	7.77261	7.58722	7.45895	7.80154	7.7735	7.82143	9.13595	7.9589	8.98564	9.23555	7.66021	7.57785	7.32902
ZAN	7.92624	7.91236	7.7422	7.87976	7.83846	8.37992	8.48336	8.02999	8.16616	8.44151	8.17582	8.29494	8.01676	8.24055	8.15901	8.18874	7.9824	8.08793	7.93779	8.69137	7.81156	8.55643	8.37992	8.42247	7.30215	8.12284	7.77987	8.17504	8.86605	8.0527	8.26844	8.69953	7.48116	8.15201	7.75238	8.32492	8.29528	8.50684	7.91085	8.0427	8.1461	8.01371	8.19046	8.14527	8.34131	8.40596	8.43283	8.13127	8.00359
ZADH2	7.59435	7.38716	7.23128	7.20896	7.14634	7.23237	7.28746	7.35498	7.56094	8.0002	7.73583	7.84343	8.1288	7.88807	7.67949	8.10932	7.60076	8.12688	7.31347	7.38424	7.89863	7.63614	7.25934	7.49224	7.75082	7.07331	7.13497	7.73876	7.4452	7.22989	7.5003	7.06487	7.80495	7.48449	8.14099	7.75854	7.1482	6.96477	7.1704	7.03443	7.13018	7.01591	7.37097	6.99603	6.73294	7.08046	7.21837	6.93786	7.12578
ZACN	7.34581	7.6366	7.70341	7.17345	7.44473	7.5113	7.47079	7.52325	7.14339	7.23138	7.2229	7.03427	7.25914	7.08097	7.05584	7.20148	7.24677	7.09136	6.9608	7.12733	6.84301	7.21242	7.23995	7.16881	7.56787	7.42471	7.44188	6.95378	7.30071	7.10102	7.19461	7.52463	7.54055	7.74872	7.45789	7.54001	7.38338	6.98585	7.23763	7.16121	7.0943	7.17929	7.19624	7.20072	7.10932	7.3251	7.24864	7.11136	7.17192
YY2	6.768	6.54922	6.61475	6.66424	6.61491	6.70497	6.57909	6.59632	6.7737	6.67154	6.88399	6.67959	6.88687	6.85023	6.62022	6.76005	6.48163	6.69924	6.79855	6.6479	6.71783	6.69557	6.79787	6.81142	6.69152	6.71517	6.8836	7.01089	6.73397	6.65113	6.82266	6.74698	6.55461	6.75787	6.79282	6.78394	6.68261	6.69025	6.68015	6.78304	6.70756	6.62864	6.73666	6.60778	7.07214	6.62626	6.70075	6.88627	6.70789
YY1AP1	10.6555	10.3315	9.80448	10.3679	9.74121	9.91257	10.3043	9.99385	10.049	10.6727	9.94071	10.519	10.3623	10.4816	10.3833	10.2048	10.0122	10.165	10.6339	10.1802	10.7055	9.83645	9.56015	9.60357	10.8644	9.40048	10.8974	10.2563	10.4064	9.77366	10.3015	9.84436	9.412	10.1538	9.67638	10.2347	10.2119	10.4003	10.2847	10.4297	10.2473	10.519	10.1181	10.1993	9.2186	10.4079	10.0561	10.3526	10.5247
YY1	9.6853	10.1616	9.29259	9.57265	10.0647	9.28367	10.6573	9.71606	10.3116	10.283	9.93865	10.1754	10.4866	10.3977	10.0504	10.5143	10.3645	10.461	9.66462	9.66542	9.23069	9.54159	10.0109	9.18654	9.67268	10.0161	10.1488	9.69003	9.80719	10.0945	10.3097	9.84056	9.18842	9.63285	9.28288	9.64329	9.53344	9.82741	9.71408	9.77858	9.63352	9.69627	10.2724	10.0727	9.77544	10.4205	8.68443	9.81374	9.93264
YWHAZ	10.7188	10.2938	10.6996	10.4993	10.3571	10.6822	11.0825	10.6826	9.46561	9.99167	10.3395	9.17515	10.173	10.0417	9.10673	10.2423	10.0768	10.2423	10.7665	10.225	10.7168	10.5197	10.2544	10.7983	10.6349	10.6495	10.3692	10.2029	10.5978	10.4878	10.4002	10.9395	10.9359	10.7336	11.0896	11.0339	10.5937	10.6564	10.411	10.7758	10.6374	10.6944	11.2049	10.7758	10.4824	10.4911	10.6172	10.9463	10.5937
YWHAQ	11.0249	11.1666	10.7868	10.241	10.222	10.7664	10.0618	10.0737	10.7561	11.0504	10.8477	10.5858	10.5801	10.6573	10.5915	10.8477	11.1495	10.7201	10.1613	10.1775	10.4995	10.5904	10.3724	10.7934	10.3908	10.3687	10.635	10.2397	10.163	10.5759	10.3508	10.4592	10.2355	10.8886	9.91928	10.8886	10.8404	10.2238	10.435	10.6737	10.4087	10.3427	10.4846	10.5074	8.87693	9.80049	9.60004	10.7726	10.7653
YWHAH	11.2591	11.2908	11.0053	11.5702	11.4041	11.0956	11.52	11.1439	12.1432	12.1176	11.8783	11.9231	11.8229	11.8721	12.1688	11.6318	12.316	11.6449	12.2603	12.3157	11.9529	11.2835	11.1043	11.3852	12.55	11.2127	12.6492	12.0134	11.323	11.0588	11.3586	11.1832	12.5888	11.9557	11.9174	11.7308	11.5797	11.2005	11.4417	11.489	11.7888	11.7674	11.2201	11.7097	10.0849	11.2638	10.7226	12.1688	11.3679
YWHAG	9.37709	8.77078	9.40401	9.93245	10.0226	8.51909	9.11539	9.79531	9.09365	9.36669	9.49141	9.55836	9.59231	9.43371	9.64459	9.56526	9.69791	9.50229	9.7841	10.2017	10.1767	9.3306	9.39137	9.56109	10.37	9.9147	10.5802	9.86206	9.54738	9.35601	9.35105	9.4671	8.29607	9.88148	8.48459	9.78133	9.48689	9.79204	9.75944	9.90463	9.7427	10.0817	9.55463	9.79204	9.09921	9.71708	10.1967	10.8809	9.69956
YWHAEP7	6.63979	6.80863	6.90133	6.5611	6.91186	6.89011	6.64423	6.70339	6.67144	6.74066	6.95177	6.8186	6.78242	6.73229	6.85724	6.81672	6.70465	6.67593	6.91313	6.93879	6.88244	6.70075	6.71072	6.72283	7.0041	6.66331	6.62602	7.044	6.62602	6.81291	6.88768	6.70757	6.99811	6.59899	6.93761	6.57486	6.568	6.91468	6.80062	6.6716	6.73649	6.85656	6.81171	6.94279	7.25414	6.62295	7.08611	6.78824	6.93036
YWHAEP1	6.77372	7.06927	6.97399	6.66716	6.73008	6.76405	6.73072	6.78239	6.78691	6.90652	6.99585	6.64307	6.93196	6.61579	6.76584	6.80422	6.80731	7.01037	7.10647	6.85889	6.59369	6.73411	7.06461	6.82193	6.81437	6.88209	7.2922	6.93567	6.91909	6.83285	6.7889	6.90327	6.88469	6.72162	6.74005	6.76068	6.80175	6.73007	6.79476	6.96688	6.85325	7.02252	6.96446	6.744	6.93248	7.00491	6.86668	7.04295	6.93255
YWHAE	8.24814	8.89935	8.4671	8.33133	8.41053	8.27089	8.61832	8.29174	7.27575	7.32483	8.38298	7.14062	8.0157	7.8353	7.09879	7.82837	7.5862	8.2855	8.62886	7.99751	8.4237	8.3399	8.01298	8.06168	8.24078	8.2645	8.26482	8.20931	8.50397	8.29858	8.06316	8.00517	7.43459	7.86795	7.37384	7.64467	7.60391	8.40087	8.47599	9.6125	7.94577	8.09125	8.87874	9.17359	9.57153	8.59902	9.08284	9.39635	9.51685
YWHAB	10.107	10.3055	10.2313	10.3224	11.2779	9.95744	10.3508	10.4064	10.069	10.6354	10.7159	10.173	10.778	10.603	10.4266	10.7391	10.603	10.8304	10.6335	9.9227	10.9536	9.81464	10.2745	10.1247	11.0316	9.84006	10.9358	11.1831	9.97859	9.97178	9.79897	9.95047	10.6523	10.6496	10.6581	10.9101	10.2547	10.043	10.1489	10.1583	10.1924	10.453	10.3268	10.0779	8.58756	10.297	9.65438	10.3071	10.028
YTHDF3	8.04661	7.84953	8.06286	7.76717	7.88151	7.75121	7.81814	7.7892	7.63752	8.0855	8.11602	7.62656	8.15732	8.33291	7.48596	8.22787	8.18721	8.07028	8.06282	8.61588	7.86403	8.42535	7.83414	8.13536	8.28821	8.28021	8.46084	8.08259	7.75413	7.95087	8.00112	8.42164	7.54297	8.03694	7.45803	8.24685	7.87678	8.3134	7.8076	8.38359	8.19598	8.05964	8.55908	8.3428	9.42434	7.83165	8.57897	8.1096	7.91282
YTHDF2	8.28039	8.25217	8.52939	8.60824	8.46857	8.654	8.29752	8.73985	8.51669	8.91373	8.35435	8.46048	8.60608	8.50678	8.44504	8.5684	8.80912	8.63522	8.58235	8.37651	9.43236	8.2898	8.22211	8.25481	7.96216	8.46059	8.19894	8.75302	8.6889	8.42854	8.18766	8.64422	7.24853	8.64459	7.97633	8.53399	8.48499	8.57175	8.33299	8.40948	8.56761	8.63845	8.57195	8.71569	7.31332	8.05606	7.97136	8.65374	8.33487
YTHDF1	8.76288	9.17451	8.92715	8.52569	8.54107	8.88996	8.83833	8.81282	8.93539	8.60386	8.78644	8.95955	8.967	8.81403	8.94934	8.67729	8.70567	8.70829	8.73416	8.37085	8.38639	9.0104	8.56893	9.07439	7.87618	8.2365	8.88575	8.64713	8.97628	8.58686	8.4781	8.59053	8.52664	8.53936	8.00173	8.52935	8.35281	8.6642	8.79717	8.6317	8.79344	8.78156	8.82378	8.80686	7.80427	8.54536	8.57394	8.73726	8.81181
YTHDC2	7.048	7.35166	7.29735	7.11377	7.12851	7.58189	7.06244	7.23676	6.7908	6.84322	7.09273	6.93852	7.06532	7.09835	6.71087	7.12752	7.00532	7.07816	6.99205	6.98738	7.08692	7.07918	7.03005	7.04869	7.68241	6.97317	6.93122	7.07888	7.0449	7.16088	7.1956	7.5126	7.29069	7.36856	7.04527	7.62101	7.28399	7.14458	6.90525	7.29019	7.08007	7.11308	7.51491	7.3242	6.71712	6.6255	6.6756	7.35825	6.79748
YTHDC1	9.53994	9.39377	9.78236	9.21819	9.21555	9.98569	9.24384	9.48574	9.22501	9.54884	9.77783	9.455	9.85595	9.49805	9.88195	9.45393	9.46488	9.75221	10.5858	10.6905	10.3736	9.86194	10.0195	9.69572	9.87229	9.39776	10.3913	10.2424	10.1451	9.7638	9.87767	9.90044	9.81609	9.59942	10.3803	9.80134	9.24675	9.8506	9.71364	10.1188	9.89533	9.81305	10.1109	9.7446	7.94773	9.77154	9.3466	10.2089	10.2043
YRDC	10.0708	10.1467	9.49966	9.99298	10.1792	9.91827	9.94823	10.1774	9.72609	9.48802	10.1572	10.4279	9.82011	10.312	9.71523	9.74923	9.16191	10.0751	9.65463	9.81025	10.2119	10.4654	10.0201	10.282	10.1397	9.69268	9.9091	10.1586	10.2771	10.0719	10.1825	9.78778	9.65307	10.5554	10.2878	10.4946	10.4023	10.3955	9.88234	10.1861	9.3202	9.76547	9.85828	9.63373	9.56624	10.3677	9.07129	9.6857	10.0751
YPEL5	9.5418	9.28549	9.26342	9.38688	9.22913	9.74408	9.23667	9.60976	9.26425	9.52815	9.3905	8.90905	9.07697	9.23028	9.10478	9.28805	9.29907	9.10759	9.83364	9.3848	9.72292	9.41628	9.48393	9.58113	9.36502	9.21099	9.58485	9.81365	9.23078	9.46462	9.35402	9.35471	9.54635	8.98111	9.23183	9.42296	9.43679	9.6125	9.03929	9.92377	9.59038	9.36597	9.92698	9.65159	9.0832	9.88345	9.31535	9.59145	9.60407
YPEL4	7.12108	7.396	6.80355	6.93104	7.18179	7.17215	7.05599	6.84045	6.81359	6.94872	7.07002	7.40541	7.25047	7.17014	7.9009	7.39444	7.09088	7.28953	7.27302	7.39684	7.25993	7.03087	7.143	6.99053	7.60167	7.37784	7.38967	7.03787	7.13335	7.37622	7.15144	6.84344	7.23959	7.1869	7.3019	7.18412	7.41602	7.42643	7.69912	7.00486	7.05089	7.19742	7.00653	7.2087	7.24606	7.06867	7.09642	7.39494	6.98725
YPEL3	10.3394	10.7203	10.1595	9.27763	10.4328	10.0601	11.2648	10.2514	9.13055	8.44044	8.62075	9.24227	9.40469	9.06497	9.42941	9.05813	8.12078	8.82866	9.54572	9.09254	9.70101	9.19436	9.33967	9.51088	9.78887	9.63317	9.82811	9.0912	9.13892	9.41055	9.57956	9.65774	9.46318	9.44368	9.441	9.38392	9.58115	10.0314	10.0414	10.4017	10.1266	9.70861	10.1149	9.86502	11.287	10.6176	10.4266	9.73085	10.1269
YPEL2	7.75033	8.1329	8.20475	7.90007	8.179	8.01364	7.76273	7.5972	7.6027	7.39521	7.54231	7.20814	7.94187	7.61632	7.21909	7.73309	7.65229	7.60942	7.74172	7.72039	7.747	8.15554	7.92425	7.72367	7.9889	7.70307	8.1733	7.63905	7.75009	7.49975	7.44771	7.89459	8.33214	8.25198	8.33839	8.4244	8.56448	8.16852	7.93817	7.92135	8.18692	7.94853	7.74442	7.99286	7.40714	7.10834	7.44302	8.17022	7.64751
YPEL1	7.0139	7.12338	7.33285	7.26372	7.14889	7.17549	7.31006	7.0948	7.68207	7.71035	7.12016	7.33353	7.39894	7.46784	7.37041	7.59436	7.43387	7.45049	7.15883	7.54719	7.05703	7.65532	7.21587	7.23618	7.00725	7.29396	6.90678	8.11691	7.27318	7.72186	7.17596	7.15587	7.85164	7.36874	7.5642	7.61223	7.49303	7.18661	7.20195	7.25027	7.14467	7.10612	7.35712	7.12331	6.88699	7.09496	6.72292	7.20763	6.78081
YOD1	7.69205	7.7319	8.06496	7.60489	7.5808	7.92493	7.43708	7.82905	7.75703	7.88135	7.65733	7.49187	7.9371	7.86069	7.64971	8.1921	7.94292	7.88073	8.37148	7.9779	8.24738	9.04063	8.29369	8.2472	7.67302	8.05067	7.78069	8.31597	8.3236	8.54689	8.37368	8.2192	8.74772	8.05159	8.06222	8.28925	8.00479	7.50871	7.89156	7.92575	7.84833	7.77614	8.33259	7.93902	8.22235	7.604	8.45546	7.96558	8.02759
YME1L1	8.34657	8.65359	7.92666	8.31176	8.44156	7.99876	8.62586	8.35806	7.70696	7.97719	8.77198	7.83078	8.58846	8.36747	7.61529	8.59614	8.13889	8.65293	8.80377	8.92059	8.86384	8.23534	8.49014	8.20876	9.11637	8.19609	9.3384	8.99009	8.71523	8.36021	8.41955	8.21021	8.74303	8.71921	8.54822	8.68606	8.69489	8.47197	8.10655	8.5545	8.53625	8.35208	8.88227	8.7031	8.70483	8.17492	8.25185	8.45083	8.29715
YKT6	8.02185	7.58902	7.96387	8.07943	7.45009	7.97108	7.21898	7.46785	8.27703	8.24936	7.98248	8.05406	7.81947	7.98414	8.27064	7.86857	8.09225	8.13231	8.48869	7.89876	8.19709	7.80857	7.6834	7.62926	8.6327	7.67372	8.55678	7.98443	7.30466	7.45265	7.46559	7.59625	8.02533	7.77728	7.29455	7.65773	7.9166	7.68886	7.86696	7.4641	7.66611	7.61128	7.57817	7.91896	8.04481	7.52653	7.68135	7.41747	7.8121
YJU2	8.06385	7.63598	7.51801	7.6396	7.4867	8.04337	7.65986	7.97534	7.98137	7.75394	8.11642	8.04703	7.99423	8.06474	7.76824	7.98539	7.81387	8.18952	7.5885	7.39575	7.58353	7.8473	7.49899	7.6842	8.20295	7.72704	7.98112	7.61907	7.74194	7.61468	7.62968	7.33746	7.49467	6.87806	7.12334	7.18412	6.85765	8.0188	7.8738	7.89492	7.82782	8.12914	7.79942	7.79942	8.19577	8.30269	8.18995	7.86952	7.8499
YJEFN3	6.7298	6.8627	6.9108	6.70035	6.68001	6.78272	6.58819	6.7782	7.06855	6.91148	6.64727	7.00407	6.94962	6.95909	6.97163	6.81447	6.96813	6.91604	7.02579	6.60291	6.85334	6.68617	6.79635	6.76806	7.06015	6.77593	6.70274	7.18548	6.6613	6.49283	6.89206	6.82871	7.21598	6.92492	6.8194	6.75711	6.63465	6.78505	6.69986	6.72847	6.62067	6.81011	6.7235	6.67274	6.7903	6.52879	6.63355	6.76039	6.63106
YIPF7	6.63165	6.53237	6.83788	6.64859	6.84579	6.71991	6.77354	6.57395	6.80844	6.84838	6.88303	6.56272	6.73456	6.78618	6.81277	6.73177	6.91705	6.78845	7.04945	6.6685	6.77766	6.91595	6.78334	6.77776	6.78465	6.94882	6.92767	7.14451	6.86114	6.8667	6.86512	6.88639	6.82368	6.73499	6.97401	6.64593	6.78893	6.78374	6.97183	6.90066	6.53868	6.92137	7.08132	6.94251	6.96415	6.92765	6.82639	6.74087	6.76688
YIPF6	8.38845	8.33921	7.89556	8.4358	8.65768	8.62912	8.54551	8.63711	9.36759	9.45057	8.74652	8.72224	9.13607	9.01119	8.9153	8.96671	9.38217	8.76389	8.26234	8.79942	8.89588	8.4801	8.45642	8.25463	8.24093	8.14415	8.50837	8.49009	8.25651	8.74127	8.51233	8.66601	9.16036	8.72135	8.66865	8.62571	9.13067	8.23883	8.24316	8.73688	8.39828	8.36338	8.3904	8.35843	6.90429	7.98448	7.39178	8.3757	8.21641
YIPF5	7.74656	8.26612	7.82825	7.3974	7.86347	7.96749	8.06327	7.80741	8.03649	7.98935	7.97454	7.74648	8.09381	7.74724	8.10662	8.12681	7.96466	8.05199	7.82437	7.17544	7.6338	7.73057	7.9071	7.26886	7.34151	7.0875	7.0829	7.56482	7.62854	7.75327	7.64871	7.6581	7.27261	7.911	7.53913	8.08136	7.99688	7.34464	7.14165	7.45918	7.56537	7.82911	7.77955	7.46364	6.60022	7.58105	6.77045	7.74798	7.25269
YIPF4	8.47743	8.07794	7.71198	7.65713	8.01793	8.32107	8.2428	7.67346	7.85531	7.99599	8.16394	8.17643	8.39989	8.18116	8.30436	8.26198	8.37937	8.34934	7.59392	8.29201	8.29911	7.86591	7.61455	7.6841	8.59594	7.90833	8.23121	7.98637	7.58014	7.68177	7.80906	7.59018	7.92553	8.15004	7.97956	8.20598	7.97903	7.69344	7.95674	7.59803	8.01591	8.11243	7.97085	8.23443	6.74682	7.27817	7.55326	8.05556	7.86397
YIPF3	8.84841	8.89847	8.89361	8.94437	8.68731	9.06474	8.71551	8.90771	9.03387	8.80111	8.85919	9.15864	9.07395	8.91075	9.17884	9.01639	8.46216	9.16271	9.05447	9.0925	8.89544	9.46315	9.16193	9.05817	9.18917	9.13226	8.61738	9.3095	8.86137	8.908	9.18654	8.94829	8.02386	9.12842	8.14617	9.05978	9.47394	9.22288	9.40775	9.10252	9.07136	9.13287	8.9027	9.06137	8.98631	9.22901	9.32151	8.8143	8.86787
YIPF2	6.97037	7.2582	7.10693	7.28136	6.94783	7.14178	7.14776	7.01592	7.28065	7.16646	7.07842	7.3192	7.09527	7.17451	7.27175	7.13931	7.12447	7.10694	6.9477	7.13946	7.11851	7.109	6.91249	6.88775	7.30002	7.09553	7.44355	7.09935	6.92134	7.19744	7.07552	7.0559	6.73595	7.18702	7.00567	7.26728	7.48741	7.14358	6.97034	7.0439	7.12976	7.16205	6.9836	7.01552	6.70139	7.15584	7.29175	6.84313	6.77941
YIPF1	8.57148	8.65806	8.60223	8.90202	8.86326	8.76338	8.67572	8.8868	8.44754	8.73198	8.97969	9.02108	9.14149	8.82086	8.92871	8.96104	8.59141	9.07898	8.6163	8.71292	9.0295	8.71858	8.69392	9.02107	8.27794	8.95638	9.48046	8.73874	8.77477	8.56693	8.66996	8.62303	8.21264	8.67048	8.81885	8.61978	8.59476	8.85267	8.7861	8.53129	8.68038	8.92668	9.03271	8.87242	8.84433	8.50577	8.77821	8.63347	8.45231
YIF1B	8.78141	9.20902	8.83309	8.84726	8.92931	8.8205	9.27228	8.90373	8.53761	8.44087	8.54279	9.43235	8.94408	8.85786	9.35546	8.83104	8.38776	8.97706	7.88986	8.25791	7.49137	8.99112	9.48512	9.07477	8.40836	9.37619	8.23827	8.35259	8.58363	9.41534	8.46475	8.82137	7.73068	8.48232	7.79397	8.20529	8.38459	9.09421	9.18242	8.55088	8.9571	9.29645	9.04663	9.09789	9.47625	9.52292	9.91513	8.98982	8.36824
YIF1A	8.95915	8.84317	8.75601	8.61844	8.66615	8.61608	8.62282	8.73904	9.34624	9.2975	9.21817	9.2347	8.90089	9.06894	9.2888	9.02008	9.3201	9.23265	8.57476	8.95302	8.89335	8.69232	8.47583	8.52087	10.2757	8.59074	8.64536	8.44361	8.57419	8.49666	8.59054	8.53739	8.19634	8.81979	7.59612	8.73088	9.39897	8.72281	8.35938	8.5284	8.98102	8.78631	8.51347	8.43359	9.35803	9.02474	8.85979	8.48147	8.3929
YES1	8.18933	8.22809	7.98361	7.94985	8.32664	7.83065	8.02999	8.18968	8.25045	8.35747	8.60438	7.82872	7.94571	8.0218	8.16759	8.33341	8.67256	8.36521	7.86172	8.0465	8.84831	8.1698	7.99476	8.20347	9.12501	7.96343	8.23006	9.16122	8.26742	8.1746	8.29116	8.22301	7.48676	7.8857	7.145	8.43751	8.43786	8.37745	8.35335	8.41934	8.47405	7.94278	8.23735	8.16631	7.26876	8.08061	7.99297	8.62779	8.23863
YEATS4	7.58785	7.95268	7.63278	7.58933	7.58927	7.69729	7.64574	7.52635	7.80067	7.77572	7.63551	7.65117	7.33328	7.74259	7.87676	7.52601	8.01456	7.6045	8.17163	7.61648	7.48502	7.31625	7.15049	7.13206	7.73629	7.56689	7.16754	7.66919	7.31075	7.3179	7.39025	7.47898	7.33313	7.57456	7.65517	7.68704	7.60116	7.50305	7.44029	7.24339	7.28792	7.69561	8.18501	7.55623	7.01818	7.47196	7.0385	7.50587	7.61575
YEATS2	8.09289	8.26843	8.28743	8.15827	8.15129	8.41646	7.97258	8.18735	8.0382	7.89182	7.93568	7.8843	8.06708	7.80927	8.28726	7.91902	8.08896	7.63711	7.78235	8.07748	8.06253	7.95318	7.9968	8.07168	8.26119	7.89421	8.67429	8.21111	8.01186	7.96554	7.80658	8.20042	7.81569	8.25651	7.66335	7.87013	8.10234	8.53336	8.46865	8.38817	8.55177	8.44526	8.13179	8.39903	8.73705	8.14097	8.69928	8.29683	8.30392
YDJC	7.06325	7.06045	6.74541	6.8678	6.9543	7.06003	7.26076	6.99981	7.23735	7.14955	7.0633	7.2924	7.26248	7.13272	7.35927	7.04722	7.28869	7.06661	6.73778	6.98439	6.85629	7.0463	7.15513	6.98216	7.34949	7.03631	7.00821	7.36669	6.66063	7.08838	6.80598	6.94292	7.32428	7.19286	7.46846	7.14571	7.10317	6.78555	6.77301	6.69576	6.72027	6.87594	7.13219	6.80439	6.80224	7.00842	6.86086	6.65354	6.69385
YBX3P1	9.50896	9.60366	9.82212	9.22925	9.16348	9.05922	9.07739	9.19478	8.61715	7.6807	9.83548	8.40339	8.69408	8.7794	7.65512	8.58218	8.64671	8.89832	9.39251	9.22016	9.24764	9.31886	8.81237	9.2245	9.03387	8.90193	8.76772	9.24969	9.02808	9.16757	9.04906	8.58061	9.12973	8.35714	9.03209	8.57434	9.40956	9.95645	9.59464	9.88094	9.72463	9.04233	9.08264	9.87381	10.0938	8.78825	9.54081	10.1949	9.53997
YBX3	11.5959	11.5171	11.4491	10.785	11.255	11.6169	11.2107	10.7936	11.0922	11.0884	11.8263	11.0623	11.2705	11.4653	11.0586	11.3585	11.7401	11.4066	10.9925	11.0949	10.5224	10.6143	10.731	10.9056	11.4117	11.0446	11.3415	9.91606	11.1774	10.6265	10.6203	10.8946	10.5629	10.6139	9.77577	10.7609	11.2006	11.3231	11.1444	11.2973	11.4545	10.8817	10.669	11.2973	10.5654	10.852	11.0473	11.7986	11.0732
YBX2	7.53836	7.3493	6.96204	7.65264	7.02941	6.71227	7.06235	6.97622	7.16592	7.00421	7.25765	7.12968	7.01068	7.24887	7.26159	6.93279	7.15691	7.01349	6.90823	6.78832	6.89165	7.00928	7.0526	6.74257	7.19163	6.86814	6.93261	6.85977	6.94258	6.9355	6.98442	6.88479	7.07353	6.91938	6.86577	6.77684	6.61113	7.03611	7.37956	6.88707	7.07952	6.91445	6.78876	6.9132	6.75701	6.92718	6.71268	7.03149	7.76467
YBX1	10.1486	10.409	11.8653	11.4947	11.144	11.6672	10.0127	10.7737	11.4258	11.4373	11.0678	11.0194	11.1749	11.2285	11.1655	10.8938	11.6671	10.8594	9.92284	10.6484	9.00061	11.4063	12.6623	11.6473	9.60767	10.8352	9.98336	10.6953	10.9338	10.7845	10.5225	11.7934	8.83079	10.6805	8.6877	10.3818	10.454	11.2597	11.1593	11.7805	11.0988	11.5899	11.4526	11.3399	11.8728	11.0582	11.644	11.1399	11.5682
YBEY	8.2401	8.04506	9.28703	7.82886	7.96159	9.10246	7.6814	7.87637	8.79436	8.25827	8.31044	7.87923	7.41038	8.10244	8.89642	7.76477	8.14404	8.15378	8.46616	9.26191	8.39992	7.93431	8.16036	7.58165	8.62101	7.6507	8.38723	8.767	8.89262	7.23307	8.39483	8.46675	8.61696	9.16604	8.67087	9.13296	9.11657	7.85336	7.73422	8.0528	7.61843	7.57789	7.99663	7.48997	9.17837	8.30289	8.11186	7.36494	7.6216
YARS2	9.00879	8.88407	8.97313	8.95331	8.95217	8.95277	8.94058	9.11006	8.52167	8.88878	8.55597	8.72832	8.94755	8.76957	8.97519	8.65515	8.99566	8.55483	7.14085	8.06184	7.2578	9.21968	9.04363	9.18018	7.77683	8.98524	7.76822	7.43249	8.65476	9.38053	8.88524	9.19454	9.01738	9.62284	8.04519	9.41479	9.50207	8.37124	8.38904	8.38145	8.66686	8.6839	8.78103	8.7827	7.34548	7.85112	8.37704	8.11202	8.35646
YARS	9.05054	8.85422	8.84424	8.92812	8.87622	8.89793	8.80207	9.17067	9.18975	9.22069	9.21783	9.44633	9.2539	9.32538	9.43952	9.08983	10.3077	9.34235	9.37255	9.41615	9.16315	9.50099	9.02511	9.4091	9.37636	9.15368	9.39405	9.01013	9.4921	9.19434	9.44255	9.07575	8.73959	9.18238	9.22422	9.16767	9.01845	9.06241	8.97939	8.7909	9.21636	9.35623	9.29559	9.07487	8.87704	9.2684	9.30575	9.14705	8.66589
YAP1	8.77524	8.63179	9.0037	8.44981	8.58961	8.77255	8.38957	8.71009	9.23591	9.79409	9.58806	9.00302	8.8154	9.43979	8.94522	9.29982	9.872	9.15844	8.93289	8.66947	8.76674	8.92545	8.94462	8.71881	9.60124	9.2949	9.04966	9.83561	8.94527	8.43707	8.43512	8.82134	8.23626	9.36734	8.60475	9.12286	9.41466	8.60658	8.26544	9.9105	9.66827	8.84682	8.14189	8.77333	6.30844	7.85773	7.34199	9.02037	9.74689
YAF2	7.50786	7.65991	7.55973	7.57072	7.62117	7.47755	7.47086	7.49668	8.16099	8.51337	7.73901	7.85742	7.55441	7.94512	7.8868	7.94446	8.15146	7.8615	8.1057	7.55883	8.02896	7.5243	7.462	7.56197	7.50503	8.3435	7.4636	7.88943	7.65963	7.82018	7.50994	7.40518	7.4064	7.37552	7.39741	7.67734	7.45986	7.67864	7.62129	7.74679	7.9632	7.55727	7.40058	7.42253	7.78322	7.70727	7.18893	7.497	7.70727
YAE1D1	7.4355	7.28305	7.36855	7.17146	7.15202	7.84406	7.41827	7.62711	7.58566	7.95063	7.96307	7.5222	7.54491	7.59953	7.61113	7.701	7.90124	7.56339	7.50235	7.71203	7.07634	7.4505	7.60983	7.55076	7.63237	7.23257	7.96757	8.00068	7.71713	7.31487	7.32857	7.15436	6.8211	7.44511	6.53736	7.3369	7.47936	7.36583	7.46599	7.53067	7.6017	7.4957	7.65768	7.5653	7.09395	7.44059	7.19782	7.48334	7.90854
XYLT2	8.134	8.35418	8.53876	8.74515	8.4573	8.2024	8.35366	8.59928	8.73585	8.70259	8.57528	8.79374	8.72374	8.40873	9.11275	8.74204	8.18857	8.67146	8.87076	8.6474	8.65328	8.89912	9.09564	8.70275	8.5715	8.8243	8.22693	8.49656	8.39135	8.89952	9.11484	8.72295	8.44319	8.79423	8.78652	8.52068	8.46838	8.86649	8.88752	8.28529	8.75265	8.74497	8.59358	8.28055	8.13591	8.87112	8.31719	8.24908	8.7383
XYLT1	7.33193	7.35795	7.34901	7.55319	7.54715	7.16118	7.47231	7.75254	8.11114	8.64205	7.32705	8.00837	7.86045	8.26526	8.22011	8.02714	7.44322	8.1165	8.62609	8.71194	8.58478	9.49151	8.52997	8.65996	8.71495	8.5611	8.66731	8.66236	8.62753	9.1449	8.65554	8.66236	9.3465	8.45657	8.49254	7.39287	7.25553	8.02667	9.2651	7.46662	8.31487	7.32589	8.45249	8.09042	7.92529	7.44949	7.35751	8.24572	7.99
XYLB	6.96136	6.89783	7.10361	6.80291	6.71605	6.961	7.24582	6.73202	7.04473	6.771	6.74819	6.81182	7.11946	6.92004	7.13236	6.88208	7.0266	6.83576	6.97641	7.09481	7.0534	6.68996	7.15975	6.81146	6.85558	6.66929	6.95585	7.19562	6.92214	6.66326	6.85981	6.81156	6.73385	6.76618	6.54275	6.93772	6.65834	6.72429	7.0492	6.83964	6.96798	7.12703	7.28604	7.33081	6.84117	6.8346	6.91849	7.10145	6.97173
XXYLT1	7.72567	7.94923	7.67741	7.75713	8.01533	7.45416	8.2106	7.8866	8.23275	8.20721	8.04632	8.13736	7.5627	8.13736	8.23021	8.27566	7.98888	8.04605	7.93669	7.62363	7.45269	7.36385	7.54148	7.53251	8.2672	7.65537	7.90747	8.13221	7.56952	7.66476	7.9364	7.64867	7.93371	8.19661	7.975	7.75215	8.09112	7.74285	7.79376	7.27613	7.66381	7.5838	7.79776	7.35745	6.8055	7.65764	7.58124	7.47958	7.60987
XRRA1	7.37944	6.93883	7.16867	7.19509	6.86633	7.00892	7.0688	6.97736	7.08588	6.99526	7.12611	7.0406	7.11169	6.91758	6.96254	6.82099	6.99534	6.89393	6.85401	7.47896	7.09575	6.95516	6.92166	7.00204	7.92769	6.97667	7.19412	7.1108	7.12096	7.0674	6.86881	6.83741	6.70005	6.84821	7.32249	6.87905	6.76865	7.0384	6.9703	7.08667	6.97752	7.01363	7.19287	7.23546	7.47784	7.0231	7.65832	6.96435	7.23913
XRN2	7.93112	7.59166	8.13046	9.16132	8.27669	7.86117	7.84914	8.2875	7.49862	7.43639	8.99849	7.40412	8.42024	8.44338	7.13475	8.3615	8.37039	8.64571	9.24219	8.4797	8.80959	8.77583	8.99496	9.18438	7.96759	8.5229	8.5658	9.67244	8.16671	8.59536	8.58283	8.67074	9.50361	8.844	9.33058	8.77064	8.68574	8.16049	8.42678	8.22737	8.62039	8.60334	8.88267	8.45878	8.73595	7.87081	8.19493	8.40031	8.37376
XRN1	8.49894	9.36278	9.05059	9.40397	8.83517	8.72503	8.63299	8.91892	8.74407	8.91385	8.64305	8.76708	8.58154	8.73349	8.89438	8.94703	8.81711	8.92886	8.77335	9.88238	9.27871	8.65379	9.04072	8.70886	9.50061	9.1894	10.0493	9.50596	8.97949	9.00286	8.79888	8.83256	9.05335	9.04065	9.78705	9.51384	9.11433	8.94945	8.99459	8.87206	8.83191	9.10347	9.70038	8.98426	7.16314	9.31685	8.24648	8.91046	9.00442
XRCC6	9.06768	8.94615	9.91385	9.20323	9.41082	9.83519	8.87695	9.12391	9.71396	9.58892	9.78872	9.3063	9.01407	9.19925	9.50112	9.19118	9.39336	9.25045	9.10362	9.73894	9.24529	9.68285	9.93797	10.4613	9.3836	9.42446	9.23935	9.68411	9.58684	9.63136	10.0493	10.3148	9.71185	8.82815	9.88936	8.87405	9.14828	9.48138	9.70973	10.1167	10.0083	9.79659	9.69977	9.54648	10.1262	9.95075	10.0361	9.47918	9.87116
XRCC5	8.52018	8.33175	8.43141	8.57838	8.45685	8.48185	8.30231	8.32054	8.15747	8.39739	8.60268	7.55884	8.44756	8.44112	7.49053	8.68761	8.49826	8.27954	7.8685	8.14449	7.97998	7.93338	8.04562	7.91888	7.96274	8.16014	7.61278	7.9384	8.07802	7.77819	8.11083	8.23575	7.74454	8.45164	7.34626	8.80371	8.69819	8.07724	8.00295	8.67278	8.36507	8.28669	8.51921	8.42323	8.33422	7.98968	7.77195	7.98839	8.30879
XRCC4	6.74765	6.74892	6.56913	6.83194	6.78101	6.63904	6.80271	6.90575	7.01232	6.99821	7.18286	6.88895	6.69872	6.99174	7.06239	6.84305	7.01823	6.84229	7.16764	6.77859	7.26898	7.11468	6.90591	7.19008	7.05424	6.91446	6.79752	6.67038	6.77642	7.11006	6.86667	6.91718	6.86067	7.0532	6.86632	7.1923	7.00554	7.04392	6.74073	6.60316	6.88825	6.89158	6.72168	6.96218	6.63435	6.82145	6.81926	6.7207	6.56701
XRCC3	6.99686	6.86285	7.04182	7.32121	7.11087	7.13266	7.01211	7.08728	7.17933	7.19341	7.14965	7.33042	7.07242	7.11339	7.30107	7.02273	7.2608	7.17346	7.45723	7.2695	8.00253	7.34436	7.1238	7.02211	7.19262	7.40908	7.41143	6.89119	7.43524	7.29129	7.33263	7.19683	6.7075	6.98552	6.98555	6.83894	6.99432	7.25905	7.09664	7.27423	7.16155	7.32416	7.37908	7.26522	8.17591	7.62622	7.7875	7.30457	7.08679
XRCC2	9.34303	9.65283	9.49671	9.39143	9.55284	9.14426	9.2079	9.95101	9.09954	8.87189	10.0587	9.97498	9.35454	9.94813	9.29879	9.20255	8.49516	9.81544	9.93891	9.70539	8.99225	9.08424	9.0166	9.11186	9.60345	9.43442	9.23834	9.15704	9.78435	9.19401	9.27997	9.31797	8.80963	9.73117	9.0195	9.3147	9.0051	10.0885	9.60473	9.73591	8.80963	9.12321	9.22089	9.07028	9.49354	9.72532	8.74706	9.1955	9.64119
XRCC1	7.78629	7.80439	7.79986	7.46142	7.30571	7.68736	7.65614	7.48471	7.83301	7.72835	7.72796	7.72886	7.70127	7.60643	7.98908	7.61861	7.51158	7.68363	7.5231	7.40289	8.09224	7.59864	7.78437	7.54268	7.57359	7.71207	8.08146	7.72748	7.56309	7.75474	7.48318	7.63902	7.5859	7.86189	7.29641	7.46207	7.74491	7.78567	7.59722	7.80199	7.76208	7.84963	7.65498	7.54376	8.54073	7.92009	8.06272	7.1593	7.73049
XPR1	8.29703	9.01924	8.01934	8.32006	7.99223	8.58707	8.74784	7.86205	8.84043	9.15228	8.60048	9.14708	8.46975	8.91524	9.08176	8.77952	9.39547	8.99224	8.54251	8.29116	8.47074	8.77765	8.40728	8.32361	8.37104	8.6066	7.91935	8.41037	8.235	8.513	8.69521	8.30007	8.12701	8.7224	7.92016	8.74086	8.4578	8.29454	8.20292	8.21788	8.21453	8.37428	8.43754	8.46934	6.70452	8.15762	8.10648	8.35924	8.11597
XPOT	8.77196	8.8075	8.21453	8.82921	8.15594	8.45182	8.81746	8.25036	7.8196	7.82241	8.86726	7.73322	8.8706	8.27344	7.63462	8.66693	8.92675	8.70006	9.14256	9.55055	8.49533	9.07588	8.53025	8.36733	9.01502	8.82153	9.22051	8.31652	8.04505	9.43042	8.99643	9.01003	9.03964	9.1774	8.84023	8.87921	8.79296	8.44367	8.44015	8.42105	8.79954	9.03943	9.04749	8.92293	8.31257	8.02199	8.35121	8.93414	8.76472
XPO7	7.98582	7.68658	8.08605	7.93267	7.84973	7.91274	7.81909	7.97334	7.66379	7.89157	8.1657	7.96212	8.20403	7.91134	8.15336	8.01164	7.77358	8.16649	8.50187	8.35671	8.651	8.05155	7.75585	7.75263	8.4974	7.82503	8.47759	8.67103	8.01107	7.98943	7.82515	7.83086	8.327	8.05847	8.50553	8.01822	8.55779	8.26055	7.99291	7.96949	8.13886	8.24452	8.38659	8.23398	8.69662	7.99291	8.16181	7.83577	7.65334
XPO6	8.59085	8.3451	8.17477	8.42506	8.43124	8.21862	8.84611	8.70042	8.26874	8.23226	7.91427	8.40086	8.06228	8.05082	8.79259	7.91583	7.87208	8.02457	8.77903	8.54773	8.6181	8.47104	8.4118	8.80874	8.45148	8.69088	8.09317	8.12418	8.61777	8.79854	8.59729	8.7362	8.40743	8.20959	8.14624	8.45077	8.0929	8.75158	8.47067	8.50353	8.58487	8.56587	8.79234	8.78519	9.82301	9.29643	9.061	8.48765	8.20639
XPO5	7.34257	7.06208	7.17965	7.39135	7.54986	7.1367	7.21083	7.29345	7.46715	7.51639	7.75673	7.72188	7.52171	7.53521	7.58114	7.52956	7.55274	7.36007	7.77559	7.50228	7.30157	7.52455	7.70668	7.95698	7.59555	7.65724	7.46499	7.25239	7.73889	7.69723	7.55525	7.91364	7.46262	7.52091	7.28106	7.32834	7.05525	7.4624	7.42542	7.30354	7.41965	7.5892	7.64968	7.26858	7.93973	7.70314	7.72579	7.14435	7.25576
XPO4	8.55715	8.33317	8.1342	8.32193	8.17861	8.41332	8.23655	7.93639	8.23591	8.25049	8.06817	8.07577	8.15372	8.17528	7.9884	8.18112	8.11163	8.06577	7.83275	7.98349	8.4722	8.1484	9.01331	8.21066	8.40423	8.31658	8.09098	8.09702	8.244	8.24559	7.97622	7.86008	8.69388	8.64597	8.84338	8.68651	8.45476	8.02278	8.1082	7.96246	7.98792	8.14129	8.27794	8.05036	7.04237	8.31517	7.82233	8.02221	7.84958
XPO1	9.65387	9.62563	8.46064	9.131	9.63604	9.08327	9.60415	10.9561	9.31744	10.1249	9.10618	9.4449	10.544	9.58515	9.52788	9.46465	9.55859	9.38941	9.40016	9.60209	9.04014	9.51573	9.57059	10.1796	9.31385	9.94909	8.42211	8.9541	8.99098	10.3693	9.29044	10.7521	9.3157	9.5627	9.58929	10.0631	9.4911	9.17016	9.56403	9.83434	9.63613	9.80511	9.81753	9.75113	6.62216	9.27421	8.42617	9.8323	9.69276
XPNPEP3	12.4181	11.5958	11.1262	11.955	12.1077	11.3673	12.9832	14.3116	12.2526	11.8381	12.4008	12.8386	12.2526	12.9131	12.3138	11.8982	11.7697	12.2289	11.5527	12.2141	11.7934	11.5572	11.7272	11.2883	11.4931	11.9534	11.2049	11.4091	11.9499	11.6197	12.505	11.2184	9.8079	12.6191	10.463	12.0859	11.3695	12.3869	12.1184	12.1066	11.5711	11.5625	12.1184	11.9703	12.0231	12.1066	11.3948	12.1066	12.3554
XPNPEP2	7.12758	7.03895	6.94936	6.81899	7.09421	7.15783	6.97507	6.87232	7.59907	7.73875	7.12333	7.06347	7.34621	7.19356	7.00753	7.21166	7.4126	7.32969	7.07571	7.36338	7.22626	7.54363	7.50743	7.34024	7.36768	7.94219	6.95369	7.09164	7.46975	7.61434	7.39414	7.51482	7.96052	7.20089	7.64691	7.17711	7.15629	6.91328	8.09607	6.71054	7.1374	6.88541	7.05916	7.32876	6.65013	7.36163	6.89149	7.16914	6.92249
XPNPEP1	9.04821	9.34	9.2581	8.92487	8.84443	9.72456	9.36176	9.06833	8.86219	9.07853	8.86336	9.11058	8.7015	8.81608	9.09308	8.86512	8.89512	8.8336	9.17578	9.06673	9.22307	8.85737	9.03846	9.06818	8.99097	9.01471	9.30453	9.67662	9.04547	9.0711	9.16546	8.97617	8.96781	9.5339	8.9397	9.28115	9.08511	9.07451	9.16636	8.9033	9.24226	9.41739	9.42557	9.23836	8.49651	9.03801	9.33753	9.18426	8.9033
XPC	8.57457	8.83056	8.59581	8.77413	8.5794	8.659	8.75209	8.79985	8.66631	8.4192	8.15304	8.55482	8.71529	8.50667	8.54678	8.6315	8.40017	8.58384	8.82724	9.4414	8.74863	8.5577	8.53527	8.74371	8.61368	8.46214	8.964	8.58004	8.68094	8.49662	8.6489	8.56748	8.92754	8.53009	9.0708	8.57883	8.35383	8.81503	8.7868	9.12168	8.44827	8.55663	8.91003	8.57306	8.52565	8.77821	8.3738	8.49004	8.76984
XPA	9.00435	9.62317	9.28613	8.39886	9.4035	8.90418	9.53502	9.23607	9.04323	9.01432	8.64926	8.48772	8.27609	8.36452	8.67258	8.58904	8.5759	8.65258	7.07094	7.15408	6.78834	8.2233	8.0878	7.88712	7.41261	8.66039	7.37832	7.00692	8.39141	8.60851	8.81243	8.81148	7.58064	7.66967	6.89557	7.76309	7.66078	8.89608	8.62193	9.18567	8.85307	8.62696	8.27293	8.53848	10.204	8.35869	8.30402	8.17966	8.9931
XKRX	6.88245	6.93087	7.04347	7.36049	7.11186	6.75802	7.10384	7.21368	6.92587	7.01852	6.94241	6.99213	6.90391	7.02287	7.06161	6.83616	7.13598	7.26461	7.00803	6.84271	6.49801	6.97719	7.48823	7.42187	6.77704	6.86129	6.56087	6.92733	6.96005	7.36426	6.9047	7.15438	6.72893	7.10784	6.48606	7.13715	6.55448	7.14819	6.94778	7.00234	7.04734	6.99589	7.10642	6.9139	6.97452	6.88746	7.18981	6.94938	7.09718
XKR9	7.29928	7.20247	6.98891	6.48862	6.88051	7.03579	6.89703	6.68698	6.93879	6.56911	7.03948	7.11246	6.88436	6.72364	6.93691	6.82312	7.00915	6.78849	6.78649	6.6833	6.95225	6.67246	6.6227	6.64685	7.07167	6.59476	6.75354	6.57721	6.63187	6.59622	6.60978	6.601	7.11591	6.7667	6.75373	6.65609	6.76596	7.0514	6.49952	7.15096	6.57934	6.69742	6.80826	6.62034	6.77237	6.71067	6.95572	6.77606	6.95181
XKR8	7.97043	7.93801	7.94315	8.49565	8.48102	7.5393	8.70822	8.65299	8.37852	8.01356	7.92777	8.48649	8.14669	8.12135	8.57135	7.92267	7.9108	8.21627	7.73869	7.67992	7.66769	8.56966	8.92273	8.76175	8.00982	8.96353	7.88961	8.10389	8.75656	8.92061	8.63652	8.62654	8.87683	8.10355	8.20719	8.11298	8.32071	7.91633	8.55695	8.67318	8.34592	8.32753	8.23319	8.41917	9.18765	8.74749	8.59275	7.58012	7.57908
XKR7	6.71688	6.61095	6.87312	6.67448	6.66964	6.71227	6.62957	6.68321	6.59281	6.77797	6.88937	6.76408	6.75999	6.68425	6.73947	6.72683	6.52535	6.86227	6.86664	6.74567	6.83774	6.67456	6.76151	6.67084	6.81512	6.59592	6.47499	6.93388	6.77049	6.6295	6.66057	6.75049	6.67965	6.76997	6.8079	6.62201	6.66124	6.8967	6.6455	6.59719	6.78008	6.61221	6.56489	6.60603	6.72745	6.55114	6.68712	6.62565	6.78063
XKR6	7.73261	8.00758	8.39075	8.38694	7.83061	7.92282	7.70631	8.32007	8.04374	8.27678	8.09587	7.89517	8.10188	7.83621	7.90417	8.16248	8.07335	8.26596	7.81816	7.57467	7.84502	8.79972	7.99059	7.91518	8.28815	8.28641	8.26192	7.86842	8.44849	8.32274	8.33281	8.07484	8.23722	7.93357	7.78389	7.9886	7.95221	7.9677	8.04014	7.99227	8.11757	8.07094	8.35703	8.22082	8.97578	8.34399	8.09659	8.17805	8.22558
XKR5	6.69775	6.80985	6.75972	6.96478	6.88088	6.72611	6.76056	7.116	6.86214	6.74519	6.86655	6.7782	6.57819	6.75097	6.91616	6.81428	6.63206	6.81454	7.10702	6.66762	7.28637	6.71939	6.72224	7.0511	6.59196	6.98907	6.65265	6.91083	6.77383	6.85339	6.99081	6.84841	6.64384	6.94155	6.89581	6.78903	6.68598	6.88997	6.79125	7.14688	6.95451	6.88404	6.80473	6.62067	7.05527	6.75254	6.90319	6.77332	7.26634
XKR4	6.89785	7.08958	6.84163	6.92068	7.13104	6.90924	6.98689	6.78573	7.06406	6.75077	7.49845	6.73492	6.83427	6.9636	6.64013	6.81831	7.23419	7.4911	6.83696	7.55509	7.05007	6.81523	6.81819	7.48427	6.84188	6.93587	7.26567	7.2278	7.1598	6.61887	6.68293	6.84143	6.52413	6.88955	6.99713	6.87129	6.96992	7.05558	6.67459	6.82093	6.70042	6.73379	6.96323	6.86833	6.83481	6.8603	6.77051	8.51844	8.38882
XKR3	6.81536	6.85578	6.90522	6.71746	6.72841	6.7828	6.68646	6.86656	6.77477	6.83489	6.98517	6.91759	6.91798	6.99288	6.72878	6.95194	6.59386	6.55763	6.87292	7.01534	6.88976	6.83442	7.02416	6.71118	7.3805	6.89159	6.87645	6.82545	6.96343	6.89514	6.75976	6.6374	6.61205	6.69661	6.82859	6.88672	6.73498	6.71599	6.80459	6.88257	6.93013	6.82645	6.94671	6.77633	7.09893	6.74713	6.92035	6.89693	7.03736
XK	6.8755	6.8491	6.87176	6.84989	6.72929	6.92621	6.73866	7.08193	7.05336	6.93587	6.926	6.90752	6.93661	7.01733	6.78017	7.02239	7.16419	6.72094	6.70648	6.7374	6.96179	6.56138	6.7298	6.76114	6.48925	6.73574	7.0766	6.43591	6.5745	6.67333	6.86273	6.74778	6.78628	6.86973	6.6025	6.91384	6.86636	6.71918	6.63667	7.34177	6.78991	6.68835	6.53876	6.53745	6.57724	6.64934	6.68707	7.06548	6.62485
XIST	7.58458	7.7393	7.34861	7.67511	7.52622	7.17002	7.79905	7.57511	9.37098	7.49625	9.49378	7.37742	7.35227	7.37294	9.37831	7.32701	9.03058	7.58714	8.04293	7.90798	8.51069	7.39305	7.52893	7.40523	7.97928	7.55926	8.2456	8.38464	7.37508	7.95486	7.30726	7.07418	8.87773	6.95769	6.79428	7.02007	7.07235	7.3857	7.54186	7.46499	7.41268	7.47879	7.57475	7.38461	8.67784	7.64797	7.7683	7.53447	7.79672
XIRP2	6.61927	6.63678	6.92936	6.69264	6.75044	6.58307	6.6047	6.66846	6.70303	6.63134	6.58877	6.5991	6.69509	6.7786	6.71084	6.6922	6.64512	6.92185	6.80549	7.08717	6.83241	6.72162	6.66204	6.80028	6.81111	6.69053	6.7728	7.0723	7.03076	6.87285	6.74784	6.72778	6.64758	6.84823	6.68468	6.84706	6.7195	6.72046	6.74672	7.01005	6.91162	6.85802	6.68688	6.78717	6.94136	6.71019	6.87691	6.82692	6.95406
XIRP1	6.55802	6.81032	6.52545	6.6914	6.54246	6.99184	6.78528	6.60743	6.79102	6.73273	6.60667	6.67588	6.5663	6.76389	6.53286	6.6328	6.77061	6.61985	6.79714	6.89229	7.3337	6.63765	6.78242	6.63037	6.81895	6.75337	6.53984	6.6593	7.03001	7.11411	6.74782	6.63381	6.81195	6.58137	6.66053	6.63644	6.83136	6.71779	6.63681	6.4974	6.56458	6.6936	7.03366	6.61453	6.79761	6.54354	7.02402	6.83829	6.66683
XIAP	8.70349	8.65611	8.68473	8.27001	8.4723	8.96038	8.90451	8.50924	8.48639	8.50238	9.05206	8.45784	9.08291	8.98905	8.51348	9.22311	8.58902	9.2845	8.57287	8.54716	8.27001	8.49164	9.0382	9.07343	7.88666	8.27264	8.38058	8.42444	8.82431	8.2746	8.72128	8.86894	8.47109	8.67661	8.51417	8.60961	8.96885	8.47501	8.48211	8.35568	8.45897	8.43568	8.20036	8.33909	8.25612	8.34057	8.40211	8.43471	8.28471
XGY2	6.82617	6.91227	7.28192	7.21264	6.88932	6.97197	6.72425	7.0357	7.2327	7.36281	7.39843	7.19692	7.39098	6.99024	7.41337	7.29345	7.387	7.56274	7.72364	7.78138	7.24665	7.64614	7.98939	7.99052	6.99879	7.32922	6.94288	7.97132	7.62425	7.3757	7.41629	7.4291	7.4562	7.50918	7.16678	7.13759	7.09238	7.13128	7.49442	7.59994	7.21579	7.44029	7.47888	7.0641	7.33063	7.64994	6.97802	7.40155	7.66842
XG	6.76148	6.64787	6.56862	6.81168	6.72084	6.64021	6.87207	6.58009	7.13747	7.12462	6.64419	6.89502	6.89068	6.9598	6.78798	7.08685	6.96982	6.72554	7.04043	6.82339	6.87571	6.63889	6.96232	6.82033	6.52988	6.55015	6.89177	7.07588	6.64149	6.77933	6.65578	6.83233	6.65902	6.98405	6.64882	6.77921	6.97843	6.61593	7.5643	6.61014	6.73022	6.66082	6.61238	6.7089	6.68428	6.60244	6.58901	6.64395	6.59645
XDH	6.66989	7.03138	6.71336	6.85736	6.82502	6.80108	6.76849	6.7679	6.71875	6.82762	6.6891	6.86057	6.8055	6.79683	7.21983	6.88603	6.83637	6.8643	6.56933	6.95835	6.83332	6.84718	7.01897	6.82454	6.50354	7.00621	6.66315	6.86579	6.63971	7.09102	6.8136	6.6847	6.77445	7.10482	6.80004	6.88506	6.55095	6.81854	6.76756	6.67837	6.75381	6.94425	6.82083	6.85823	6.95312	6.72198	7.05871	6.59575	7.03877
XCR1	6.84767	6.81886	6.73053	6.90661	6.69931	6.71239	6.82468	6.81931	6.80923	6.85671	6.87674	6.89269	6.68165	6.85574	6.83948	6.70352	6.80477	6.77973	7.1317	7.14528	6.81447	7.11079	7.05928	7.18916	7.28944	6.9141	7.24173	6.93105	6.95074	6.81604	6.84921	6.79962	7.05567	6.70646	7.23297	6.87433	6.71234	6.84085	7.16478	6.98758	6.97576	6.97597	6.98939	6.87807	7.09143	7.02889	7.0625	7.04119	6.84398
XCL1	7.0308	7.37348	6.91876	6.93305	6.96375	6.94079	7.01622	6.96626	6.8997	6.78618	7.0016	6.83371	6.86261	6.99604	7.08762	7.00844	7.03972	7.24101	7.51618	7.49767	7.65546	7.01614	6.99939	6.92373	7.80772	6.93611	7.87519	7.459	7.14217	7.18913	7.11967	6.93929	7.0965	7.0867	7.50817	7.51376	6.76679	7.35388	7.24188	7.07894	7.36792	7.17763	7.64574	6.99027	7.2858	7.01821	7.78178	7.46792	7.53328
XBP1	9.77869	9.93842	10.073	10.2859	9.98994	9.78084	10.131	9.92598	9.84006	9.27239	9.97395	9.21696	10.4509	9.33316	9.56212	9.62284	10.2695	11.4406	11.5504	11.2278	11.0836	11.7789	10.6987	11.0941	10.9752	10.6111	10.3424	11.3161	10.7219	11.3915	11.038	10.131	11.6412	10.5354	12.5514	11.2951	10.6239	9.68703	9.51979	9.1035	9.76095	9.38263	11.5274	10.6239	8.40572	9.55951	8.91112	10.0467	9.87277
XAGE5	6.64137	6.54485	6.65877	6.51131	6.59999	6.79622	6.63043	6.53849	6.43495	6.61173	6.49618	6.67725	6.56556	6.82191	6.66426	6.63487	6.5451	6.7001	6.54183	6.77105	6.73013	6.65191	6.64578	6.70354	6.6032	6.67934	7.03465	6.71274	6.40631	6.62912	6.62244	6.56208	6.54934	6.57666	6.61585	6.72936	6.62871	6.51537	6.65954	6.69215	6.77596	6.66782	6.72548	6.58919	6.79086	6.54646	6.63255	6.44004	6.73059
XAGE3	7.45847	7.26474	7.58233	7.03952	7.54496	7.13534	8.0657	7.7597	7.20567	7.24521	7.28098	6.78071	6.75253	6.86829	7.1417	6.90582	6.90092	7.05205	6.66634	6.43091	6.31566	6.83096	6.93325	6.49815	6.53488	6.84594	6.34525	6.44612	6.76856	7.16538	7.45937	7.23422	7.40561	7.34722	6.68111	7.01588	6.97096	7.11119	6.62763	6.87144	6.85122	6.70783	6.79737	6.97665	7.19495	6.98879	6.8254	6.84227	6.82843
XAGE2	7.41435	7.64439	7.0704	7.41756	7.30938	7.36279	7.58357	7.25359	7.75989	7.5289	7.5426	7.32626	7.7776	7.60962	7.63895	7.61905	7.46845	7.5318	7.8626	7.73929	7.45846	7.54545	7.55689	7.4164	7.68423	7.68398	7.32942	7.63642	7.50692	7.72399	7.48875	7.58978	7.70347	7.53928	7.52309	7.561	7.58348	7.55168	7.49237	7.58511	7.39143	7.57414	7.39859	7.39855	7.44218	7.44188	7.29433	7.36679	7.28526
XAGE1B	6.84692	6.60834	7.03671	6.76476	6.89543	6.8614	6.94515	6.71403	6.71879	6.96636	6.83289	6.65158	6.75849	6.58777	6.68104	6.76309	6.51516	6.6532	6.70124	6.97978	6.57685	7.11242	6.62245	6.74752	6.61255	6.97249	6.67367	6.51246	7.0943	7.09279	6.97316	6.77846	6.69634	6.64246	6.67858	6.60662	6.6532	7.19776	6.86122	6.7586	6.62594	6.8919	6.84373	6.86837	7.28581	6.79917	7.26194	7.07882	6.94242
XAF1	8.93658	9.31738	9.67563	9.14389	9.38472	8.89751	9.37519	9.46475	7.96216	7.96328	8.6959	8.96985	8.86559	8.57692	8.59243	8.6055	7.84912	8.5264	8.87855	8.60171	8.32381	8.60949	8.42748	8.62804	8.95225	8.66697	9.47249	8.58859	9.20225	9.30209	8.92773	9.21333	8.52827	8.77885	9.21148	9.00302	8.78884	10.5123	9.84504	8.60061	8.95044	9.15797	8.92647	8.76513	8.70026	9.47727	9.71185	9.23938	9.3319
XAB2	8.27814	8.09147	8.19267	8.77002	8.16835	8.241	8.08195	8.43739	8.92255	9.39767	8.42748	9.15869	8.74028	8.86288	9.15593	8.69882	8.86773	9.04699	9.12474	8.57882	8.99315	8.4638	8.88156	8.48826	8.63313	8.22721	8.88223	8.25234	8.74155	8.39623	8.65375	8.75428	7.81585	8.07684	8.41439	7.53554	7.65749	8.81546	8.74465	8.90341	8.2534	8.13029	8.76332	8.48229	8.29326	9.02798	9.02934	8.46949	9.04394
WWTR1	6.8135	6.55331	7.07499	6.87978	7.01448	6.71681	6.66872	6.95028	7.20807	7.05384	7.57397	7.35619	7.21853	7.19165	7.22422	7.3068	7.12159	7.3647	6.85715	7.18385	6.93124	7.21866	7.03391	7.1014	7.28944	6.88794	7.07986	7.30087	7.90012	7.20838	7.51863	7.13	6.9668	7.16101	6.98022	6.98156	7.2826	6.81694	6.86903	6.98321	7.33657	7.07326	6.9786	7.24319	6.75386	6.82437	6.78525	7.32434	6.87075
WWP2	7.26296	7.01631	7.58178	7.03224	6.98401	7.36966	6.75002	6.88802	7.15558	7.0693	7.32807	7.24046	7.31399	7.23514	7.29052	7.26944	7.22428	7.19289	7.1297	7.35505	7.01476	6.89074	7.40177	7.03406	7.46451	7.46692	7.16414	7.56938	7.4552	6.88732	7.10642	7.14923	7.66001	7.28131	7.60646	7.2032	7.29472	6.9017	6.9084	7.23034	6.90943	6.9369	7.02722	6.93282	7.35023	6.96851	7.18898	6.9464	7.09271
WWP1	8.42765	9.12126	8.6956	8.86478	8.83388	8.37328	8.75189	8.71231	8.84629	8.71666	8.82087	8.42851	8.77228	8.81283	8.70245	8.92877	8.97655	9.03981	8.94985	8.81109	8.89796	9.14654	9.58549	9.0808	8.43947	9.41578	9.5915	9.22453	9.42205	9.48288	9.07351	9.06409	9.58766	9.16083	9.78884	9.54776	9.02429	8.53686	8.84473	8.50457	8.77729	8.94879	8.93147	8.70373	7.58787	8.9598	8.5772	8.90648	8.87912
WWOX	8.64943	8.15581	8.15702	8.40542	8.05394	8.52024	8.21495	7.94333	7.65908	7.41053	7.72536	7.6496	7.50645	7.60087	7.61107	7.65978	7.50993	7.57138	7.36643	7.58149	6.70968	7.69866	7.58015	7.7016	6.72514	7.98269	6.80529	6.86016	7.9155	7.80496	7.88849	7.97207	7.45099	7.42555	7.19481	7.11034	7.42668	7.94419	8.34121	7.76251	7.81327	7.40566	8.02083	7.81906	8.41329	8.41013	7.1851	7.77675	8.68727
WWC3	7.74613	7.95287	7.97902	7.9662	8.01322	8.22791	8.0099	8.00087	7.48856	7.36534	8.13727	7.25869	7.78603	7.57275	7.36901	7.65904	7.50863	7.77898	8.62776	8.26562	8.21239	8.36093	8.68945	8.24373	8.49979	8.1202	8.0916	8.2519	8.05309	8.51578	8.23883	8.22234	8.6521	8.21901	8.9681	8.12588	8.86546	8.25227	8.2408	8.75882	8.55795	8.2696	8.38584	8.27483	8.29711	8.35489	7.92969	8.13658	8.33446
WWC2-AS2	7.0559	6.84351	6.98416	6.99519	6.73132	7.00914	6.96181	7.00486	7.11059	7.15047	6.88436	7.0185	7.08041	6.9409	7.05104	6.94971	7.0652	6.86069	6.85191	7.44555	6.80073	6.89877	6.60673	7.06424	6.81255	6.92475	6.55375	6.852	6.8033	6.80312	7.0036	6.89002	7.44025	7.12018	6.85583	6.96219	7.10013	6.77202	6.873	6.84385	6.8337	6.85231	6.69124	6.98578	6.80133	6.6837	6.85733	6.68282	6.76131
WWC2	6.85624	6.88973	6.88415	6.81865	6.99488	7.05371	6.83014	7.09197	6.94362	7.22357	7.16227	7.07585	6.99949	7.00968	7.15424	7.05596	7.12087	7.08073	6.66127	7.06813	6.85006	6.96925	6.46318	6.92112	6.71799	6.95274	6.88595	6.76251	6.70615	6.55698	6.84285	6.96862	7.16958	6.92603	7.0041	7.01553	6.8907	6.62765	6.68615	7.15	6.93958	6.76038	6.62746	6.59464	6.5827	6.75739	6.51934	6.55844	6.76614
WWC1	6.70598	6.60599	6.9677	6.70968	6.76289	6.8586	7.00884	6.78597	6.61492	6.69828	6.5647	6.79572	6.68429	6.63136	6.72082	6.53429	6.66252	6.6576	6.65826	6.96756	6.93643	6.87654	6.68453	6.65475	6.56466	6.59172	6.9508	6.91053	6.51591	6.64564	6.69633	6.8212	6.96319	6.82055	6.82568	7.02441	6.71096	6.74833	6.63751	6.61765	6.4931	6.64592	6.80016	6.7217	6.77582	6.7681	6.59508	6.59954	6.66881
WTIP	7.62623	7.493	7.50977	8.00598	7.85389	7.64013	7.92017	7.9788	8.3572	8.21077	8.25657	8.21194	7.99957	7.94679	7.94459	8.13797	8.29498	7.92702	7.80175	8.51066	8.79425	7.56602	7.53861	7.59364	8.08358	7.41265	8.08783	7.8852	8.2189	7.53874	8.20344	7.89834	8.13099	8.31628	7.88759	8.42169	8.81998	8.1316	7.58918	8.59957	8.15169	8.07375	7.24958	7.54922	7.98746	7.79861	7.79257	7.83969	7.86557
WTAP	9.79169	9.76846	10.3676	9.52838	9.80527	10.1256	9.54355	9.8587	9.04596	9.38797	9.56511	9.27371	9.1088	9.04161	9.55683	9.58038	8.90296	9.40959	9.01905	8.81105	8.67041	9.43662	9.30938	9.70633	9.33767	9.30052	8.8389	9.06997	8.69795	9.31382	8.85924	9.07656	9.61917	9.7153	9.77325	9.95816	9.85048	8.95168	8.7719	8.66229	8.96468	8.78872	9.27052	9.02066	8.64913	9.31537	9.25706	9.91864	8.53648
WT1-AS	6.81735	6.83411	6.83295	6.82144	6.69099	6.98253	6.78823	6.64441	6.97926	6.80224	6.72636	6.96888	6.76668	6.61099	6.62899	6.76823	6.64766	6.72642	7.46737	6.53973	6.88615	6.90909	6.76658	6.72132	6.64713	6.66881	6.62787	7.29657	6.7616	7.0512	6.80043	6.79774	7.19435	6.62679	7.03315	6.53044	6.58883	6.81778	7.22586	6.65387	6.69138	6.64156	6.76906	6.59338	6.63969	6.78441	6.72011	7.17998	6.69076
WT1	7.35756	6.74601	7.33003	7.38421	7.1463	7.239	7.71388	7.41659	7.07977	7.04546	7.06344	7.09708	7.06755	7.04798	7.03862	7.03653	6.95211	6.92647	7.04406	6.71124	6.63856	6.9611	7.07397	7.35117	7.30328	6.94186	6.84043	6.53386	7.22315	7.066	7.26598	7.39445	7.22687	7.04515	6.88807	6.95632	7.15456	6.85316	7.14142	6.75508	7.03155	6.92826	7.31866	6.98526	6.80353	7.04395	7.35368	7.16977	6.81798
WSCD2	6.78013	6.54557	6.82113	7.34275	7.57421	6.36303	7.47371	7.45566	7.69558	7.60716	7.07029	7.48806	7.43924	7.39855	7.28148	7.506	7.59058	7.35603	7.81487	7.90932	8.06326	7.03829	7.14266	7.39575	7.88313	7.52839	7.55419	8.04581	7.24104	6.96782	7.08367	7.22625	7.10894	7.68484	7.11805	7.348	7.79743	7.70613	7.35872	7.84826	7.20886	7.25466	7.15329	6.86686	7.57874	7.17531	7.64539	7.17305	7.09473
WSCD1	6.98698	7.53791	7.52191	7.10331	7.23804	7.30185	7.37364	7.48105	7.59736	7.79922	7.5988	7.01626	7.25403	7.16832	7.24284	7.49522	7.20349	7.7555	7.06579	6.8171	7.30671	6.88066	7.04628	7.13438	7.02318	6.84211	7.07929	7.35088	7.18597	7.06251	7.12012	6.95278	7.14373	7.02389	6.83163	7.0865	7.19481	7.26423	7.74609	7.26916	7.52803	7.2066	6.78672	7.28804	6.87654	6.992	7.02936	6.91983	6.85548
WSB2	8.65939	8.82382	8.73255	8.69405	8.5925	8.39444	8.79137	8.24942	8.69233	9.04174	8.88891	9.06668	8.35383	8.84083	9.11914	8.74013	8.77544	8.71205	7.81698	7.35647	8.00365	8.19176	8.33387	8.01902	7.60931	8.15515	8.10853	7.86692	8.29623	8.51501	8.40943	8.21111	7.14218	8.2365	7.36211	8.23705	8.11602	8.17595	8.31079	8.33341	8.3439	8.5329	8.61773	8.32542	7.68085	8.20891	8.08294	8.57074	7.98631
WSB1	10.2566	10.111	9.81545	10.022	10.3279	9.90424	10.3332	10.3158	10.228	10.1678	10.7402	10.8336	10.1315	10.4283	10.5689	9.92092	10.0833	10.2835	9.36557	10.1919	9.68335	10.0702	9.63181	10.0708	10.2107	10.0844	8.86837	9.16631	10.0718	9.97041	10.0911	9.70075	7.84199	8.90565	8.22474	9.28652	8.8422	10.7427	10.5597	10.7512	10.4473	10.5621	10.6026	10.5228	10.4556	10.424	9.58227	10.9082	10.6599
WRNIP1	8.57244	9.09298	8.88463	9.08144	8.84411	8.37835	8.898	8.97836	8.38162	8.62735	8.64388	8.47516	8.48039	8.44424	8.67238	8.55993	8.75267	8.5107	8.04261	8.59035	8.13975	8.66485	8.87163	8.95102	8.16523	8.79868	8.02722	8.42071	8.71634	8.64141	8.70303	8.77453	9.1379	8.59477	9.14156	8.75549	8.97075	8.33354	8.43133	9.12226	8.75966	8.82289	8.67977	8.76564	6.53674	8.57642	8.3022	8.9105	9.00729
WRN	7.80959	7.73003	7.81622	7.65125	7.68481	7.7099	7.58358	7.59146	7.68875	7.63981	7.93189	7.902	7.42835	7.70287	7.70565	7.55049	7.83543	7.63605	7.36747	7.77801	8.12771	7.54211	7.57611	7.5723	8.4377	7.67878	7.74437	8.18357	7.93853	7.51131	7.47736	7.44065	7.56568	7.87165	7.62963	8.25539	8.08324	7.7364	7.48575	7.50754	7.68756	7.77185	7.97902	7.70153	6.75272	7.50928	7.22317	7.76998	7.23738
WRB	7.53304	7.76332	7.43955	8.63653	8.60329	7.26545	8.39561	8.1834	8.47425	8.73916	8.6103	8.03403	8.22484	8.3278	8.31383	8.4064	8.69724	8.39163	8.69933	8.74047	8.58963	7.96665	8.04819	8.25278	8.31838	7.95161	8.53962	8.45601	7.80393	8.43093	8.24231	8.44696	7.77623	8.46743	7.22481	8.63304	8.70042	7.86031	7.98913	8.69166	8.00343	7.99504	8.0085	8.14768	8.03358	7.91097	7.42865	8.99542	8.79845
WRAP73	7.67123	7.43218	7.48892	8.03035	7.87926	7.65474	7.77579	7.99984	8.25242	8.16066	7.94628	8.20149	7.93513	7.72915	8.09945	7.79227	8.01646	7.77336	8.53025	8.08821	8.61553	8.33801	8.13295	8.22727	8.60293	8.21533	8.35997	8.57096	8.17921	8.26063	8.18243	8.23272	8.80197	7.70131	8.89896	8.0186	7.75817	7.95826	8.40503	7.97247	8.01365	7.89541	8.13043	8.00312	7.91761	8.36188	7.67921	7.78387	8.01646
WRAP53	7.04146	6.70072	7.07185	6.96548	6.97804	7.13804	7.10473	6.89884	7.15623	7.43701	7.48893	7.60266	7.11602	7.41072	7.68373	7.3121	7.31182	7.04943	7.18336	7.50104	7.26751	6.83828	7.06382	6.87421	7.15608	6.89214	7.48567	6.95335	7.33082	7.00101	7.20444	7.01286	6.66692	7.07661	6.81569	7.03449	6.85522	7.06754	7.5389	6.72598	7.30011	7.4927	6.99827	6.99767	7.25703	7.02779	7.58926	7.16322	6.89511
WNT9B	7.11311	7.23903	6.69466	7.63561	7.32242	6.88407	7.69279	7.88722	7.71328	7.73064	7.19228	7.5521	7.75891	7.44009	7.70378	7.49444	7.47904	7.56748	7.78543	7.69028	7.70537	7.69099	7.43564	7.55853	7.64131	7.67105	7.53718	8.01587	7.73308	7.97529	8.08478	7.57465	7.35943	8.13666	6.91928	7.61266	7.58997	7.38143	7.51178	7.8132	7.61718	7.34848	7.46708	7.40716	7.54752	7.31454	7.41523	7.37896	7.45798
WNT8B	6.63061	6.7149	6.6666	6.78454	6.61158	6.72206	6.84316	6.64481	6.65042	6.62049	6.66238	6.70863	6.68693	6.74808	6.49516	6.69386	6.62517	6.70851	6.57337	6.47101	6.60093	6.62062	6.54339	6.4738	6.69813	6.63453	6.99556	6.80282	6.58857	6.48725	6.68686	6.61066	7.00324	6.67133	6.56442	6.86824	6.5884	6.56039	6.57806	6.53925	6.66519	6.52525	6.52611	6.60126	6.76674	6.6239	6.57815	6.51839	6.49347
WNT8A	7.37371	7.59119	7.51852	7.33618	7.23131	7.59089	7.27824	7.11425	7.2435	6.99771	6.76834	6.91161	7.16241	6.82283	7.31768	7.02953	6.86966	7.32166	6.93137	6.6662	6.9249	6.84629	6.92571	6.70732	6.67937	6.82034	7.2643	6.8728	6.91245	6.66192	7.01426	6.84906	7.34202	6.92621	6.917	6.92732	7.09579	7.38838	7.29323	7.48847	7.06826	6.91736	7.52216	7.03141	7.38596	7.25574	7.24517	7.50621	6.93171
WNT7B	7.95103	8.19963	8.25477	7.4991	8.17398	8.35896	7.74243	8.14253	7.75291	7.91692	7.6634	7.99231	7.71047	7.77818	7.54243	7.79959	7.87346	7.9555	7.72184	7.61586	7.98378	7.84338	7.85634	7.99484	7.75965	8.22889	7.58863	7.81184	7.69113	7.84052	7.43816	7.74183	7.76592	7.68957	8.4641	7.70458	7.71873	8.10984	7.97018	8.06193	7.9995	7.74605	7.88639	7.8636	8.06439	7.86338	7.86646	7.85604	7.9717
WNT7A	6.75218	6.83335	6.80697	6.98147	6.74318	6.7934	6.89781	6.87255	6.76912	6.75378	6.70822	6.76353	6.75063	6.77677	6.77197	6.67611	6.74332	6.71757	6.8029	7.19274	6.92107	6.65714	6.7933	6.93492	6.91142	6.83765	6.81538	6.61019	6.81713	6.77725	6.88115	6.81156	6.60372	6.79529	6.94605	6.78883	6.77667	6.89125	6.83001	6.79159	7.01985	6.93023	6.82542	6.83051	7.06607	6.95719	7.14518	6.79404	7.03182
WNT6	6.88129	6.81501	6.97528	6.86647	6.90628	6.77415	6.70691	6.73989	7.15706	6.78805	6.48002	7.00616	6.81317	6.99558	6.88	7.11935	6.78342	7.21283	7.08409	7.15461	6.83266	6.84318	6.7698	6.6792	6.9855	6.84648	6.83458	7.26299	6.90731	7.10173	6.83537	6.78786	6.71294	6.74579	6.72244	7.01338	6.75241	6.83236	6.86337	6.8575	6.75355	6.88711	6.94085	6.79875	7.1494	6.9693	6.89062	7.22689	7.01009
WNT5B	7.13554	7.06609	7.15771	7.10455	6.86776	7.24411	7.30628	7.01147	7.54873	7.22591	7.20389	7.61775	7.27382	7.57754	7.8837	7.22942	7.21121	7.37345	7.25509	7.46926	7.176	7.41034	7.34453	7.35114	7.3118	7.45698	7.46618	7.19071	7.75102	7.70483	7.57394	7.3804	7.9631	7.26675	7.70491	7.32755	7.65797	7.24104	7.31112	7.21156	7.44995	7.28586	6.95697	7.13326	7.19394	7.29329	7.07695	6.92618	6.69785
WNT5A	7.03439	7.06655	6.89644	6.88055	6.94269	6.75421	6.91646	6.67101	6.97157	7.09403	6.718	6.62903	6.9692	7.0246	7.07774	7.11775	7.45259	7.14192	6.87446	7.68503	6.96685	6.7508	6.78366	7.06472	7.09213	6.91834	6.72556	7.02159	7.09124	6.7354	6.83247	6.88758	6.9857	6.96892	6.66813	7.05572	6.94396	6.82688	6.95186	6.61652	7.12785	6.75952	6.64521	7.03769	6.53219	6.73983	6.608	6.96971	6.84525
WNT4	6.74675	6.8411	6.83017	7.19174	6.79504	7.1972	6.84996	6.89838	6.67147	6.91897	6.91363	6.96748	6.87309	7.00169	7.01934	6.83845	6.88857	7.04854	6.94996	6.63907	6.72572	6.91164	7.00636	6.80606	6.56745	6.97223	6.71175	7.0007	6.92799	7.02569	6.84175	6.83429	7.01896	6.59472	6.9133	6.69053	6.8389	6.67423	6.86815	6.75838	6.86735	6.76096	6.86427	6.90427	7.00333	6.81109	6.90708	6.81742	6.92002
WNT3A	6.88006	6.90943	6.82549	6.84884	6.84748	6.77317	6.62274	6.81936	6.59582	6.88303	7.04038	6.82273	6.8118	6.65297	6.59443	6.71951	6.68115	6.4805	6.64185	6.8213	6.54208	6.66777	6.74568	6.67367	6.60485	6.58876	7.12416	6.52241	6.78765	6.71725	6.64142	6.60389	6.9792	6.69962	6.8381	6.87261	6.76794	6.64513	6.76291	6.53622	6.55512	6.69019	6.91079	6.73293	6.73736	6.49862	6.69983	6.78974	6.65384
WNT3	6.93737	6.77851	6.72629	7.10999	7.07325	6.81054	6.87154	7.02284	7.10899	6.98112	6.78929	6.7541	6.94176	6.8049	7.02424	7.01955	6.79938	7.12841	6.62292	6.89008	6.98392	6.69842	7.23255	6.81869	6.87251	6.90422	6.6471	7.16162	6.8119	7.03802	6.70338	6.88607	6.86187	7.03825	7.00452	7.03511	6.98675	6.95326	7.24254	6.68744	6.6633	6.91622	6.73506	6.75483	6.73438	6.85257	6.79837	6.81932	6.73726
WNT2B	8.00685	7.87308	8.13448	8.28882	7.82522	8.25058	7.70533	7.98993	8.01455	8.28848	7.73142	7.99557	7.9374	7.79548	8.19374	8.15595	8.03637	7.81999	8.38378	8.37979	8.419	8.01071	7.82066	8.08021	8.03606	8.19055	8.27773	8.48128	7.58936	7.73029	7.53043	8.01748	8.08945	8.23069	7.76844	8.02361	8.09816	7.74866	7.93886	8.05979	8.14196	8.08225	7.67771	7.76443	7.8742	8.26331	7.85735	8.29226	8.16681
WNT2	7.46564	7.64522	7.60278	7.18442	7.42474	7.73312	7.78592	7.33474	7.23789	7.07497	7.26719	7.07801	7.12663	7.22018	7.09755	7.13717	7.24494	7.18341	7.41198	7.32081	6.28838	7.15123	7.37288	7.03743	7.23433	7.21279	7.21498	6.9211	7.06393	7.67518	7.22224	7.28134	7.53635	7.28979	7.71598	7.30831	7.34223	7.20627	7.3264	6.85137	6.98682	7.16624	7.72047	7.18283	7.13124	7.40156	6.88889	7.28378	6.94836
WNT16	7.21353	6.6792	7.24261	7.43124	6.90691	7.48066	6.60821	7.50225	7.55443	7.45152	7.77542	7.65587	7.31517	7.5939	7.41381	7.46089	7.34398	7.39799	7.78931	7.37144	6.73733	8.43009	7.40768	8.16753	6.82876	8.72478	6.34218	7.56444	8.21611	8.59185	8.28152	7.6561	7.99571	8.03152	8.01349	8.01666	7.88523	7.35085	7.02555	7.3415	7.11921	7.13746	7.35825	7.35345	7.5721	7.25638	7.24503	7.12863	7.307
WNT11	6.88338	7.2837	6.93205	6.84741	7.00339	7.23224	6.68713	6.77995	7.33097	6.98401	7.20245	6.79085	7.03682	7.14407	6.98236	7.01418	7.66158	7.27204	7.33521	7.13344	6.79543	6.98523	6.70571	6.85797	6.98974	7.04364	6.79592	6.7509	7.18505	7.68276	7.12913	6.88126	7.50181	7.06823	6.88692	7.04982	6.85546	7.10783	7.15608	6.6256	7.06275	6.6743	6.71693	7.138	6.73342	6.62944	6.75717	7.05177	7.00321
WNT10B	6.87497	6.7203	6.83786	6.96486	6.78495	6.9426	7.28574	6.90875	6.88937	6.57294	6.42889	6.70562	6.82189	6.81335	6.85093	6.62605	6.72747	6.71511	6.89703	6.74905	6.73489	6.73189	6.68975	6.73498	6.69358	6.81016	7.31043	6.81804	6.90965	6.62056	6.87627	6.70507	7.16043	6.94722	6.53583	6.97489	6.97097	6.63935	7.03998	6.81357	6.86239	6.58765	6.77456	6.87492	6.84305	6.88073	6.61567	6.81016	6.67647
WNT10A	7.57156	7.86973	7.39025	7.4608	7.60054	7.5985	8.0673	7.89342	7.25441	6.85551	7.2073	7.08325	7.37311	7.11513	7.13507	7.20058	6.96123	7.30585	6.68864	6.7908	6.89078	7.24613	7.67659	7.38683	7.17385	7.77759	7.42482	6.75901	7.19989	7.4197	7.36664	7.59457	7.25926	7.41708	7.44491	7.57564	7.31311	7.31055	7.1376	6.92577	7.14562	7.25486	8.05099	7.28672	7.48017	8.37917	7.06098	7.26373	7.15974
WNT1	6.71171	6.76868	6.92009	6.66287	6.80602	6.77114	6.71983	6.74391	6.87857	6.8467	6.44564	6.92251	6.70905	6.53404	6.88115	6.74542	6.91852	6.74336	6.66488	6.71748	6.80153	6.59995	6.73612	6.71463	6.799	6.62767	6.93926	6.97092	6.5972	6.56041	6.58256	6.61427	6.58825	6.60288	6.59725	6.77837	6.64342	6.85331	6.75781	6.83358	6.6712	6.59741	6.68679	6.77987	6.78731	6.7016	6.66929	6.66889	6.71964
WNK4	6.83676	6.60095	6.78153	6.85043	6.73644	6.73272	6.80628	6.61255	6.55903	6.84528	6.73684	6.65135	6.51119	6.63634	6.83193	6.58082	6.71823	6.80653	6.57844	6.57677	6.78019	6.71172	6.79559	6.57981	6.57421	6.61503	6.43602	6.74426	6.60568	6.65006	6.67668	6.54809	6.60986	6.61838	6.87253	6.69746	6.77377	6.57469	6.83625	6.60276	6.478	6.50055	6.58143	6.69789	6.54239	6.71826	6.70638	6.69697	6.66423
WNK3	7.84197	8.11036	8.25817	8.05607	8.0302	8.20317	8.07968	7.92344	7.92971	7.90663	7.85373	7.61322	7.76125	7.92484	7.41641	7.98506	7.94264	7.79711	6.97763	7.19851	6.69363	8.3115	8.19032	8.01082	7.31355	8.11484	7.76249	7.2029	8.04014	8.37807	8.42293	8.24572	7.53422	7.57246	7.53456	7.564	7.8148	7.44812	8.16922	7.48111	7.74833	8.01697	8.02097	7.74286	9.61853	8.40912	8.29392	8.05255	8.12903
WNK2	6.50372	6.75446	6.7866	6.68621	6.92762	6.73891	6.87561	7.03616	7.1147	6.55593	6.82529	6.79199	6.4868	6.92594	6.72605	6.76044	7.35545	6.62961	6.599	6.59241	6.78378	7.00503	6.60507	6.62553	6.7063	6.66807	6.5613	6.78397	6.75905	6.67432	6.91865	6.56451	6.79404	6.73683	6.87478	6.77348	6.57607	6.66709	6.59233	6.73847	6.77348	6.71997	6.52528	6.66798	6.74117	6.69287	6.48013	6.86174	6.95538
WNK1	9.33962	9.294	9.31467	9.17601	9.31505	9.28554	9.35769	9.22778	8.4792	8.37482	8.98844	8.25492	8.84084	8.92519	8.60708	8.84333	8.94198	9.079	8.62221	8.92462	8.20994	9.3131	9.3013	9.12992	8.33646	9.13327	9.10506	8.43589	9.45332	9.48818	9.57294	8.99308	8.72155	9.02026	9.06755	9.31162	8.8066	9.73336	9.34597	9.07252	9.40969	9.32754	9.94278	9.44659	9.31804	9.10758	8.94257	9.20841	9.6952
WLS	8.4736	8.72946	8.48111	8.89736	8.61689	8.67609	8.57466	8.69968	9.17941	9.06387	8.7788	8.70051	9.10823	8.67856	8.77176	9.24607	8.97215	8.88804	8.96381	8.43388	8.39106	9.19701	8.8682	9.19834	8.79949	9.07745	8.82134	8.46931	8.89337	9.87935	9.49064	8.83586	9.87655	8.924	8.61977	9.15989	9.49145	8.76459	8.65149	8.85034	9.08321	8.62555	7.83896	8.86595	8.19822	8.30357	7.91292	9.40246	8.95966
WISP3	6.76166	6.60771	7.06176	6.82812	6.82778	7.23397	6.70133	6.92312	6.77143	7.04235	7.06644	6.89546	6.99936	6.79641	6.96355	6.76392	6.97708	6.75786	7.14529	7.23501	7.12783	7.08469	6.987	6.86587	6.67928	7.27316	6.58833	7.01587	6.97322	6.95367	7.0271	6.83946	6.61736	6.74148	7.09026	6.94068	6.75181	6.81255	6.94311	7.40719	6.8935	6.87881	6.90233	6.84385	7.2947	7.33857	7.24857	7.22532	7.41432
WISP2	8.32578	8.73151	8.44754	8.58712	8.41826	8.54648	8.29277	8.53093	9.41459	10.724	8.21225	9.75708	9.16318	9.2985	8.61624	10.1407	8.40611	9.14457	9.3179	9.78768	9.63196	9.76048	10.0844	9.9176	9.52009	9.65597	9.02703	8.96928	9.3802	9.58027	9.55746	9.51294	10.4476	8.85402	10.2315	8.58355	9.58621	9.56443	10.9826	10.3851	10.7293	9.48134	7.5686	9.84069	8.52187	8.52824	8.73197	7.94206	9.41568
WISP1	7.49026	7.52558	7.84368	7.96895	7.71208	7.54044	7.70169	7.77862	7.3985	7.64703	7.18652	7.23896	7.07946	7.11489	7.31174	7.34092	7.44859	7.11511	7.45971	7.15254	7.12288	8.09496	7.45348	7.69859	7.23281	7.77919	7.19451	7.37977	7.26875	7.69859	7.44642	7.88853	8.08201	7.85361	7.98642	7.45906	7.78178	7.121	7.38656	6.96471	7.76864	7.34433	7.69147	7.46722	6.8574	7.69794	7.81984	6.84114	7.04707
WIPI2	7.4538	7.2619	7.38124	7.6312	7.82703	7.36972	7.62667	7.66106	8.06352	8.10267	7.75045	8.27294	8.06832	8.16793	8.49923	8.1065	7.57865	7.86824	7.37915	7.37637	7.33398	7.58174	7.38298	7.75657	6.88253	7.83748	6.96203	8.0494	8.00486	8.24246	7.91069	7.3368	7.90047	7.96192	7.88393	7.7497	7.80096	7.41096	7.58672	7.63199	7.46531	7.37235	7.20743	7.43462	6.83682	7.50414	7.7209	7.43046	7.04277
WIPI1	8.74821	9.22775	8.55907	8.47445	8.511	8.82241	9.12032	8.24544	8.56336	8.54202	7.8626	8.65515	8.23554	8.4981	8.56898	8.08239	8.42672	8.45614	8.3526	8.5179	7.88135	7.99043	8.11281	8.31909	8.17667	8.3614	8.22056	8.31428	8.12223	8.166	7.75462	7.86707	8.19114	8.33685	8.47044	8.42381	8.83657	8.31734	8.3027	7.95914	8.42153	8.2865	8.25145	8.28484	9.5762	7.97375	9.48678	7.89406	7.80884
WIPF3	7.6338	7.90027	7.42974	7.7501	7.79094	7.42597	8.13037	7.72113	7.88227	8.08615	8.18773	7.70449	8.00657	7.80574	8.11123	7.92125	8.1231	8.07212	8.39196	8.30867	8.47578	7.84879	8.09067	7.95896	7.9809	7.85739	8.02148	8.29986	8.13214	7.96237	8.21613	7.9765	8.21896	8.21234	7.52993	7.85256	8.00959	8.21874	7.78345	8.37016	8.37397	7.93701	7.71724	8.05309	7.83164	7.79518	7.97586	7.79631	7.76211
WIPF2	8.09028	8.28306	8.14372	7.54166	7.86191	8.08911	7.78826	7.63869	7.50637	7.72694	7.23552	7.14317	7.49083	7.57205	7.58954	7.53286	7.44961	7.60075	7.84645	7.84807	7.71008	7.16735	7.25724	7.25586	8.14985	7.56362	8.03671	7.88185	7.43207	7.07261	7.22198	6.957	8.30196	7.77069	8.36287	7.72205	8.0396	7.31168	7.53091	7.22803	7.41721	7.66453	7.50796	7.49227	8.47262	7.3306	7.87386	7.41039	7.36092
WIPF1	9.24115	9.60442	9.83862	9.68035	9.78103	9.99728	9.08977	9.81312	8.27351	8.83795	8.58988	8.70572	9.24839	8.77042	8.69938	9.35165	8.62603	8.97664	8.55275	8.5595	8.97808	8.58463	9.04999	8.90746	9.96315	8.25221	9.59871	9.34836	8.50091	8.55166	8.59672	8.57197	9.14587	9.77352	9.85106	10.1148	9.45622	9.09924	8.75145	8.78777	9.09604	9.42491	9.92818	9.23747	8.19571	8.83342	8.5158	8.59048	8.10054
WIF1	7.72736	7.47156	7.33013	7.32277	7.22983	7.33186	7.45141	6.91134	7.25878	7.16423	7.19679	7.24401	7.06067	7.08763	7.23634	7.04884	7.18214	7.09802	7.68447	7.37423	7.11493	7.08836	7.08624	7.11981	7.81495	6.84453	7.82209	7.14311	7.16446	7.10918	7.56872	7.26542	7.08553	6.99471	7.04669	7.54593	7.11768	7.47157	7.65832	7.32114	7.28722	7.34574	7.14477	7.40707	8.15863	7.57356	7.90735	7.14084	7.367
WHRN	7.36641	7.41753	6.81283	7.10101	6.9611	7.28441	7.1483	7.35411	6.76985	6.69836	6.87964	7.1093	6.88511	6.99751	7.15617	6.80389	6.75456	6.80581	6.89637	7.0554	7.47996	6.7906	7.25548	7.05159	6.86043	7.27615	7.04525	7.19916	7.05426	6.9537	6.80739	6.91851	7.24153	6.89056	7.5305	7.06014	6.84759	7.08438	7.32647	6.78119	7.02634	6.86301	7.00012	6.97121	8.31928	6.71285	8.17213	7.04286	7.11462
WHAMMP3	6.92185	6.74829	6.91058	7.0583	7.01216	6.62189	6.91749	7.00368	7.10747	7.10778	7.00455	6.89161	6.99101	7.13657	6.87186	6.84181	7.21135	6.97219	6.96844	7.00408	7.19482	6.94934	7.11268	7.0413	6.9172	6.87356	7.13848	7.23184	7.01682	6.66468	6.8726	7.07686	6.8901	7.03244	6.97962	6.87811	6.96136	7.02168	7.12136	6.92995	6.96327	6.96931	6.99073	7.0414	6.82069	6.89713	6.97168	7.07852	6.97387
WHAMMP2	7.10739	7.46714	6.77577	7.14989	6.84418	6.97444	7.02098	7.12737	7.11796	7.0869	7.02226	6.91218	6.91538	6.94486	6.83631	7.02962	7.09509	6.91502	6.84734	6.68886	6.69912	7.05249	7.4596	7.22651	6.7444	6.88975	6.74823	6.80931	7.29127	7.04123	7.0597	7.18185	7.18126	6.87102	7.17722	7.00483	6.94512	7.1535	7.01044	6.72316	7.00345	6.96671	7.06051	7.00726	8.07215	7.0454	7.17004	6.86628	6.96596
WHAMMP1	6.55958	6.55093	6.56458	6.61072	6.59661	6.60386	6.63611	6.6078	6.49694	6.72335	6.67159	6.89931	6.87187	6.48234	6.69943	6.89559	7.11085	6.62482	6.93956	7.0943	6.96687	6.90728	6.82786	7.07945	6.71928	6.83939	7.24412	6.93272	6.67021	6.87527	6.92457	6.73571	6.82769	6.48531	7.02078	6.98751	7.02351	6.97698	6.82673	6.74132	6.7307	6.84896	6.96463	6.64758	7.08885	6.86776	6.82174	6.69746	6.81521
WHAMM	7.13545	7.50727	7.43518	7.44348	7.34228	7.2032	7.30049	7.3927	7.68556	7.9593	7.42173	7.65434	7.52841	7.52993	7.68271	7.23802	7.66397	7.26197	7.19216	6.88215	7.36729	7.0079	7.20379	7.05644	7.026	7.4834	6.95381	8.19115	7.12662	7.48789	7.15261	7.47832	6.60656	7.4352	6.49838	7.23239	6.94111	7.43748	7.57779	7.44725	7.51616	7.40357	7.40824	7.36169	6.84814	7.22481	7.54249	7.23598	7.26068
WFS1	8.91493	8.59363	8.57081	8.86667	8.96259	8.50649	8.82457	8.66509	9.92166	9.88888	9.30173	9.37269	9.0549	9.56455	9.30033	9.61396	9.31043	9.4565	8.94574	8.95616	8.38905	8.5573	8.71115	8.32963	9.29388	8.49149	8.53327	8.48702	8.86516	9.04935	8.90562	8.77455	8.94205	8.92049	8.38523	8.80331	9.57898	8.96414	8.61419	9.75458	9.22915	8.69981	7.72558	8.21712	6.49564	8.11722	7.78209	8.68028	9.66112
WFIKKN2	6.62888	6.49211	6.61292	6.55319	6.72289	6.77408	6.63825	6.60173	6.68602	6.55861	6.66309	6.81516	6.65893	6.72811	6.70178	6.89223	6.66816	6.64039	6.69922	6.87573	6.61379	6.80019	6.89848	6.78386	6.45566	7.01007	7.04576	6.73425	6.89909	7.16049	6.82032	6.85087	6.65253	6.82138	6.91697	6.88763	6.8182	6.74886	7.11998	6.52071	6.80194	6.53336	6.74427	6.66723	6.94579	6.79396	6.64483	6.83981	6.73188
WFIKKN1	6.80637	6.73739	7.06243	6.9547	6.93178	7.05686	6.9552	6.9796	7.02168	7.13557	6.76634	7.06188	6.91781	6.9378	6.87887	6.8249	6.79306	7.11212	7.08871	6.63464	6.80547	7.09509	7.00008	7.00197	6.66444	7.06905	7.35516	7.01588	6.96403	6.88807	7.02272	7.05396	6.98575	6.8623	6.64529	6.94104	6.95493	6.92623	7.10705	7.03311	6.97362	6.83601	7.03681	6.98965	7.02707	7.11914	7.07797	6.98324	7.22883
WFDC9	6.65846	6.96345	7.00422	6.66101	6.82387	6.94732	6.97452	6.60786	6.47103	6.8543	6.84678	6.96676	6.71126	6.58414	6.71094	6.77912	6.60561	6.54462	6.73453	6.63001	6.61316	6.65368	6.65441	6.64088	7.13454	6.71587	6.81942	6.57967	6.68163	6.70194	6.59428	6.80599	6.68193	6.53021	6.76525	6.77617	6.73215	6.85788	6.63615	6.5636	6.71652	6.60152	6.9192	6.99103	7.09687	6.8156	7.13342	6.95422	6.97194
WFDC8	6.8114	6.90249	7.04935	6.92738	6.91728	7.11019	6.6144	6.64564	6.8673	6.66828	6.84838	6.91362	6.7176	6.6042	6.62616	6.76241	6.71359	6.83608	7.05498	6.8821	6.92159	6.6845	6.96491	6.70863	6.64542	6.60962	6.94669	6.97422	6.6563	6.86508	7.01619	6.91324	6.9411	6.89685	6.99368	6.79131	7.00736	6.63627	6.7802	6.94378	6.9859	6.67329	6.80925	7.0236	7.98907	6.92912	6.8823	6.85482	6.78123
WFDC6	7.02091	7.11904	7.30841	6.66958	6.95317	7.23041	6.97314	6.99777	6.96169	7.15986	7.17505	7.01675	7.01188	6.96758	6.8516	7.05753	6.91218	6.74296	7.29078	7.18754	7.03944	6.77753	6.84838	6.80525	7.11468	6.86059	7.29301	7.36168	6.72173	6.79733	6.89868	7.19004	7.07958	6.71854	7.16097	6.81845	6.7862	6.98117	7.2028	7.04566	7.12771	6.60517	6.78146	7.06083	7.19483	7.11142	7.41817	7.17241	7.29257
WFDC5	7.62325	8.59407	8.11551	8.24217	8.13589	8.18331	8.0728	8.26023	8.08822	8.48426	7.85004	8.09393	8.05798	7.9187	8.01871	7.95971	8.00888	8.05623	7.97072	8.28598	7.83831	8.03214	8.47759	8.20918	7.58724	7.64084	7.66021	8.17731	8.06648	8.08244	8.25713	8.38858	7.96373	7.83421	7.7703	8.004	7.88104	8.11644	8.02381	7.99757	8.0556	8.31254	8.08768	7.92332	8.83148	8.08247	8.50713	8.21899	7.82098
WFDC3	8.19293	8.51646	8.3803	8.57736	7.96545	8.86777	8.47634	8.22808	8.2743	8.36477	8.40596	8.68831	8.87892	8.96139	8.56519	8.66454	8.75809	8.38599	8.42882	8.45442	8.26352	8.81423	8.75873	8.38908	8.49782	8.3363	8.60296	8.77138	8.82593	8.50029	8.79418	8.80602	8.57605	8.3445	8.45971	8.43189	8.92046	8.46064	8.70764	8.44476	8.93972	8.60144	8.29187	8.54662	8.38628	8.30486	8.52786	8.45982	8.3316
WFDC13	8.06204	8.16872	8.2945	7.97198	8.03579	8.25111	8.20434	8.34984	7.84924	7.99097	8.11202	7.82988	7.96861	7.61878	7.60601	8.05127	8.13672	8.00202	8.10165	8.19433	8.13864	7.86799	7.96462	7.89948	7.75244	8.22203	7.87987	8.12421	7.99704	7.87426	7.40114	7.73312	7.96177	8.29239	8.00517	8.07402	7.83776	7.77459	7.93125	8.14962	7.96692	8.09702	8.12111	8.12085	8.05405	8.18336	7.92117	7.95552	8.41277
WFDC12	7.64077	8.08189	7.31378	7.99478	7.96326	7.40848	8.12779	7.87652	7.78626	7.59694	7.90421	7.71238	7.72295	7.61476	7.6058	7.41781	7.6657	7.63737	7.63057	7.24886	7.75613	7.64969	7.34823	7.56203	8.00812	7.55913	8.20139	7.42635	7.36997	7.42686	7.90487	7.71871	7.25496	7.30877	7.57519	7.23458	7.26868	7.83483	7.67434	7.7857	7.67993	7.63619	7.62558	7.70621	8.0739	7.93663	7.66637	7.7742	7.80699
WFDC11	6.69848	6.72213	6.9129	6.73729	6.70327	6.78363	6.73918	6.72942	6.60427	6.55589	6.81147	6.76991	6.60071	6.71425	6.70251	6.59905	6.86264	6.8497	6.65993	6.66797	6.74566	6.83777	7.2287	6.89334	6.76812	6.89977	6.82947	6.76126	7.2044	6.7922	6.90073	7.15679	7.01769	6.87488	6.4677	6.85609	6.81358	6.84792	6.86727	6.97395	6.83684	6.75354	6.86949	6.80636	7.01472	7.13499	6.77465	6.76373	7.29195
WFDC10B	7.58918	7.20886	7.52608	6.99021	6.95506	7.63323	7.60418	7.40379	7.52636	7.58822	7.50932	7.69117	7.58481	7.54182	7.47155	7.59407	7.56304	7.54487	8.19928	7.81743	7.92265	7.39795	7.05933	6.77392	8.79577	7.03587	8.08925	8.2246	7.46291	7.41328	7.48437	7.3977	7.42576	7.52309	7.23787	7.60741	7.53757	7.42571	7.59102	7.64272	7.92838	7.70048	7.503	7.56695	8.77408	7.82097	7.61878	7.71838	7.26725
WFDC10A	6.84491	6.65162	6.7134	6.83827	6.73287	6.76976	6.43023	6.82766	6.61179	6.75736	6.5538	6.68501	6.65199	6.74472	6.74832	6.86148	6.80625	6.77627	6.93918	6.55873	6.77107	6.84564	6.95449	6.84697	6.93469	6.89687	6.91144	6.58779	6.87956	6.91531	6.87007	6.93133	6.68651	6.70111	6.83053	6.68591	6.64051	6.81504	6.67842	6.76011	6.63968	6.8399	6.78113	6.90322	7.24105	6.87535	6.87647	6.93663	6.97291
WFDC1	7.79027	8.24027	8.49874	8.70916	8.04185	7.9759	7.57216	8.13309	10.0946	10.2548	9.99178	8.79506	8.22376	9.67073	9.65896	8.63252	9.22548	8.57068	8.60539	9.10559	8.77998	8.57542	9.0856	9.13108	8.50236	8.52305	8.92233	9.6511	8.20184	7.96319	7.60207	8.64547	8.13502	8.50054	8.00577	8.49524	9.00398	8.98106	7.82874	9.74271	9.83203	8.62851	7.69574	8.2255	8.07997	7.57403	7.76025	7.98078	8.46275
WEE2-AS1	8.02948	7.27785	7.59008	7.48778	7.6325	7.22487	7.59295	7.61797	7.80161	7.70808	7.88089	7.71948	7.7148	7.6874	7.85799	7.7614	7.70612	7.75701	8.15718	8.19965	8.54982	7.8335	7.53819	7.7222	8.33993	7.6947	8.33384	7.94933	7.99689	7.57218	7.75476	7.82012	8.04623	7.64259	7.57434	7.57051	7.71132	7.5626	7.75115	7.47415	7.56424	7.79936	8.09635	7.57047	8.27178	8.14515	8.10969	7.82044	8.12847
WEE1	8.19794	8.84471	8.19876	8.27939	8.80062	8.14221	8.7748	8.31498	8.02061	8.41308	8.19922	7.69888	8.0389	8.15176	7.7759	8.10843	8.46465	8.11443	7.83182	8.04295	7.89021	8.34519	8.44577	8.17417	8.28196	8.00137	8.55737	7.5955	8.32503	8.21686	8.78293	8.12272	7.67518	8.13339	7.96756	8.75876	8.59739	8.32824	7.8285	8.51331	8.53806	7.95303	8.16372	8.41584	8.35501	7.91974	7.59393	8.62224	8.72637
WDYHV1	8.45666	8.28969	7.92474	7.69278	7.70224	7.93262	7.75923	7.46908	8.33508	8.35468	8.64273	8.15163	8.32859	8.00277	8.22691	7.98135	8.44003	8.37629	8.54553	8.12688	8.7831	7.80339	7.64167	7.6867	8.71497	8.24843	8.62714	8.43886	7.76233	7.87226	7.72469	7.93754	7.06303	8.07931	7.60509	7.9118	7.95373	7.90928	7.98724	8.11583	8.08471	8.44306	8.02253	7.98049	7.59497	7.81959	7.98375	7.93555	8.66454
WDTC1	7.09116	7.28885	7.11649	7.21312	7.30663	7.46033	7.15196	7.46117	7.4644	7.64567	7.09984	7.5864	7.30935	7.24678	7.46476	7.4157	7.29513	7.32676	7.51839	7.40446	7.32148	7.3895	7.51466	7.13919	7.6482	7.11697	7.23532	6.59796	7.42084	7.60123	7.525	7.70519	7.01295	7.03264	7.30162	7.26007	6.80593	7.26007	7.42698	7.17618	7.39316	7.33516	7.11494	7.32356	7.91209	7.28342	7.59719	7.21434	7.52471
WDSUB1	7.56294	7.27166	7.37488	7.41261	7.45703	7.50902	7.55841	7.53153	7.53326	7.84969	7.53248	7.85736	7.96171	7.82462	7.94638	7.79525	7.93235	7.54709	7.57341	8.29784	7.39095	7.59157	7.62599	7.48763	7.58234	7.66355	8.14107	7.8114	7.81759	7.7221	7.33066	7.55011	7.41251	7.90308	7.4274	7.91052	7.81208	7.59894	7.80905	8.00122	7.72226	8.00882	7.57513	7.72707	6.45218	7.56589	7.38999	7.794	7.75472
WDR97	7.32542	7.78059	7.20997	7.18162	7.31856	7.08596	7.82451	7.53848	7.27796	7.28252	7.28828	7.6172	7.19299	7.45052	7.44866	6.99972	6.90615	7.1921	7.84659	7.41894	7.27546	7.07602	7.09816	7.21547	8.37922	7.27005	7.67234	6.79718	7.12441	7.21603	7.12778	7.30194	6.93858	7.24889	7.09956	7.26957	7.24109	7.43939	7.4774	7.21985	7.18606	7.37401	7.60365	7.28449	7.26099	7.82052	7.66406	7.09519	7.60425
WDR93	7.28019	7.24845	7.27014	6.87563	7.00063	7.30492	7.07847	7.166	6.9312	6.84536	6.90544	6.86062	7.02665	6.72278	6.80157	6.89316	6.89454	6.87432	6.68933	6.74069	6.62942	6.84661	7.06663	6.93742	6.7958	6.85414	6.61379	6.44705	6.7961	6.85464	6.81129	6.94064	7.04077	6.73787	7.11675	6.88715	6.71626	6.60541	6.92336	7.03231	7.00463	6.9305	6.92717	7.00275	7.24638	7.17688	6.95042	6.81971	7.06106
WDR92	7.3078	7.2588	7.43469	7.34044	7.33195	7.39466	7.11242	7.17836	7.50501	7.57292	7.64535	7.2955	7.49277	7.34701	7.50389	7.45135	7.40045	7.62685	7.32838	7.08091	7.49585	7.15098	7.01977	7.00977	8.1075	7.35493	7.00081	7.54687	7.28484	7.4683	7.20889	7.26708	7.38199	7.68403	7.49515	7.55273	7.56177	7.22988	7.46044	7.22975	7.23794	7.30345	7.36991	7.14852	6.63292	7.20288	7.1208	7.00083	6.88511
WDR91	7.8881	7.72314	8.03293	7.64834	7.5432	7.80344	7.49166	7.83714	7.13661	7.30579	7.25737	7.59375	7.70038	7.36287	7.68463	7.38706	7.15078	7.25939	7.43344	7.39509	7.20546	7.74357	7.95897	7.68118	7.29003	7.56906	7.19943	7.32707	7.67422	7.54802	7.34247	7.3936	8.25489	7.72461	7.94131	7.54426	7.38678	7.63396	7.69354	7.74469	7.5851	8.01992	7.61781	7.84632	7.63257	7.57157	8.20151	7.46463	7.7034
WDR90	8.28248	8.48019	8.5236	8.13499	8.71218	8.50305	8.67243	8.82692	8.20853	8.03805	8.1216	8.538	7.81777	8.07244	8.44141	7.85323	7.99182	7.83102	8.09771	8.06037	7.70762	8.08381	7.99114	8.03672	7.88708	8.43879	7.60103	7.78531	7.72183	8.15148	7.99946	8.3139	7.89667	8.2207	8.29243	8.07167	8.06981	8.21513	8.31895	8.32606	8.38453	8.55701	7.8117	8.11879	8.00264	8.41493	8.50025	8.18073	7.78736
WDR89	6.97464	7.07813	6.98791	7.08581	7.05507	6.99469	7.07466	6.91916	7.07314	7.29655	7.05722	7.07028	7.18325	7.14009	7.14666	7.09581	7.01285	7.08992	7.48245	7.05619	6.89378	7.01841	7.19949	7.47553	7.07513	7.12086	7.14859	7.02167	6.93544	7.19765	7.1409	6.96229	6.97905	7.09835	7.08715	6.94922	6.98375	6.84567	7.11586	7.17393	6.8216	6.90721	7.19859	6.99593	7.81692	7.4028	7.30507	6.92209	7.56429
WDR88	7.05706	6.71134	6.85548	6.88807	6.75385	6.92838	6.72541	6.7131	7.00861	7.06031	6.87875	7.11693	6.96852	6.73146	6.92553	6.91182	6.97039	6.84433	6.86939	6.76511	7.01183	6.69599	6.78162	6.91526	6.91079	6.84254	7.08003	6.57332	6.80578	6.69185	6.98115	6.82299	6.47938	6.84422	6.52228	6.94727	6.78325	6.69817	6.77634	6.78357	7.02531	6.89947	6.73546	6.93293	6.75173	6.83948	6.71428	6.78549	7.04915
WDR87	8.14879	8.07977	7.75778	8.34703	8.0167	7.92793	8.50995	8.41392	7.74402	7.85994	7.74397	7.99939	7.7999	7.88778	8.00622	7.74232	7.84469	7.87739	8.04416	7.63977	7.39201	7.91732	7.80793	7.7088	8.40165	7.79553	8.0837	7.48744	8.00669	8.48595	8.46027	7.75254	8.07403	7.82278	7.76416	7.79944	7.72878	7.95448	7.91094	8.51496	8.01324	7.7609	7.9131	7.88571	7.81871	8.0307	8.85174	8.40136	7.94125
WDR86	7.25271	7.30748	7.49855	7.15382	7.43794	7.11897	7.29803	7.10745	7.1795	6.95533	7.18884	6.77776	6.99705	7.01082	6.95523	7.43826	6.83802	6.93743	7.12464	7.44654	7.29203	7.17106	7.29967	7.67637	7.22697	7.64805	7.4857	7.46141	7.15188	8.1107	6.6968	7.51884	8.66093	7.1354	7.72389	7.43264	7.09288	6.96867	7.44213	7.84134	7.42163	7.12724	7.05318	7.58423	7.31506	7.21449	7.21503	8.07016	7.90508
WDR83OS	9.41754	9.49936	9.4065	9.18763	9.64255	9.29063	9.04659	9.43087	9.6469	9.65549	9.54343	9.52364	9.81579	9.61162	9.60128	9.55824	9.43542	9.43374	9.6879	9.61282	9.05896	9.26444	9.26438	9.16559	9.31041	9.49198	9.52173	9.38807	9.26538	9.57992	9.58877	9.32269	9.05756	9.74151	9.10299	9.33742	9.65445	9.49962	9.58792	9.35497	9.46857	9.40264	9.05229	9.19446	8.9037	9.56334	9.43853	9.2235	9.61999
WDR83	7.51758	7.49006	7.7107	7.5671	7.56957	7.85879	7.47359	7.6486	7.80939	7.90358	7.5568	7.76124	7.55791	7.57824	7.80675	7.49467	7.6549	7.57097	7.46132	7.6533	6.89783	7.35756	7.28386	8.0523	7.12061	7.52561	7.63044	7.05399	7.78176	7.32527	7.46746	7.39242	7.46591	7.2368	7.37402	7.19217	7.22977	7.64153	7.62244	7.35736	7.34656	7.58999	7.4404	7.18422	8.68188	7.74652	8.53995	7.14255	7.32206
WDR82	9.91681	9.73639	8.80459	9.65095	9.56559	8.57739	9.75287	9.51001	10.6544	9.67624	10.3141	10.0034	10.2807	10.245	9.84763	10.4587	10.1378	10.4611	10.6627	9.91209	10.6069	9.61952	9.82378	9.78844	10.7202	9.32747	10.4197	10.2801	9.98658	9.52005	10.0438	9.5715	10.1378	9.72522	9.97145	9.88701	9.80065	9.59095	9.82719	9.91991	9.76152	9.47452	9.99071	10.1392	9.6485	9.84144	8.56635	9.31729	9.72749
WDR81	7.33802	7.3366	8.09142	7.52761	7.35842	7.96659	7.39822	7.28825	7.37159	7.01537	7.74804	7.76125	7.9453	8.09121	7.29788	7.71446	7.82645	7.80904	7.76375	7.47295	7.34883	7.76581	7.55319	8.09171	6.88319	7.9994	7.74404	7.50035	7.81933	7.54678	7.56952	8.1137	7.41727	7.52709	7.62036	6.86164	7.12681	7.79721	8.52307	7.68112	7.51712	7.85425	7.98251	7.79765	8.07613	8.08554	8.01097	7.54071	7.62156
WDR78	7.60027	7.652	7.23424	7.14578	7.3096	7.37725	7.78799	7.15665	7.40884	7.27492	7.0312	7.26643	7.14479	6.99896	7.3089	7.26089	7.35906	7.16586	6.79994	7.01295	6.85984	6.97878	7.25475	7.16359	7.1693	7.28026	7.2577	6.91994	7.10283	7.33438	7.27989	7.04071	6.87938	7.16169	7.30997	7.11311	7.11923	7.58361	7.18506	7.61112	7.26762	7.32613	7.35323	7.22319	7.0062	7.02265	7.75201	7.12748	7.46944
WDR77	7.71325	7.50223	7.93261	7.73402	7.7316	8.02354	7.41425	7.74032	7.71734	7.79586	7.76778	7.54964	7.45652	7.59375	7.60864	7.40218	7.77372	7.52965	7.59079	7.63371	7.92124	7.52416	7.4349	7.49843	7.33175	7.5629	7.49418	7.38047	7.36303	7.4426	7.46523	7.30336	7.52675	7.59671	7.89688	7.61042	7.5359	7.28668	7.52489	7.70451	7.58587	7.65935	7.77937	7.41661	7.45503	7.46583	7.74504	7.39753	7.6775
WDR76	7.37716	7.60528	7.23726	6.80206	7.12122	6.91616	7.08951	6.91706	7.08045	6.89256	7.07109	6.82581	7.04891	7.07669	7.05293	7.29472	7.15935	7.06399	7.33136	7.33289	7.63741	6.76865	7.00322	6.95231	7.24941	6.83704	7.11791	7.37352	6.81308	6.77165	6.77371	6.85335	6.80295	7.02007	7.17413	6.9578	6.8744	7.05337	7.11425	7.03547	7.21006	7.17338	7.13079	7.26098	7.22412	7.34375	7.60627	6.99437	7.07733
WDR75	9.70011	9.21127	8.82119	8.85446	8.78358	8.94797	9.42135	8.67258	8.24503	8.77698	9.15491	8.91103	8.47341	8.91784	8.73572	8.85261	8.97444	8.23037	7.75999	8.25381	8.41788	8.48368	8.27146	8.20615	8.0023	8.62766	7.85607	7.87802	8.25349	8.54545	8.57018	8.6448	8.13803	8.52517	7.91419	8.15578	7.50975	8.7288	8.80944	8.92044	8.72685	8.8495	8.78522	8.62502	8.34362	8.99856	8.57969	8.84183	9.02821
WDR74	9.82286	9.85526	9.35626	8.90566	9.23634	9.31102	9.69379	8.79849	8.73229	9.05269	9.17865	9.03736	8.458	9.00439	8.89711	8.675	8.77421	9.11624	9.00832	8.02464	9.55429	8.53849	8.61136	8.49552	9.6663	8.79328	8.99606	8.34572	8.60508	8.8871	8.39508	8.47688	8.80143	8.51764	8.39886	8.80483	8.78512	9.11766	8.78251	8.44146	8.82413	8.54759	8.93699	8.37476	9.4289	10.0601	9.53328	8.62709	9.22253
WDR73	7.5209	7.32401	7.20644	7.07951	7.34924	7.47904	7.71458	7.49748	7.46425	7.5768	7.39068	7.48606	7.37326	7.47814	7.50213	7.53461	7.53398	7.49539	7.1877	7.04655	7.73208	6.95128	7.51131	7.24379	7.34982	7.19264	7.19622	7.68032	7.11623	7.12594	7.10267	7.63971	7.82041	7.54488	8.02917	7.2854	7.20332	7.30583	7.46099	7.35295	7.13154	7.19752	7.43388	7.35121	6.64433	7.55351	6.65015	7.16996	6.90953
WDR72	6.75192	6.56489	6.9962	6.72131	6.75902	6.96158	6.89369	6.86802	6.77912	6.70264	7.03277	7.006	6.75065	6.94599	6.81793	7.30089	6.75809	6.54065	6.81892	6.79345	6.6313	7.1089	6.67796	6.93952	6.47513	6.73624	6.60691	6.87638	6.67679	6.87172	6.84424	7.09244	6.90302	7.01223	6.67639	6.70165	6.8774	6.78841	6.72342	7.33487	6.60568	6.73795	6.74265	6.94636	6.61238	6.86341	6.76189	6.7959	6.71549
WDR70	7.92612	8.11488	7.88218	8.22259	8.14195	8.21073	8.1663	8.0651	8.09957	8.27794	8.23127	7.93808	8.08601	8.04431	8.12495	8.04994	8.11297	8.08552	8.18631	7.87715	8.39364	8.38303	7.89334	8.0503	8.31024	8.16199	7.87706	8.41238	7.95214	8.23768	7.88113	7.85819	8.16142	7.92013	8.29317	8.02844	8.02493	8.11341	8.07411	8.31418	8.22865	8.10346	8.26105	8.13857	8.02476	8.26752	8.11311	8.0527	8.47445
WDR7	8.18774	7.94212	7.68375	7.71225	8.03612	8.07404	8.33059	7.91376	7.9103	8.06866	7.6721	7.91933	7.92537	8.08489	7.96236	7.81515	7.94601	7.78603	8.24163	7.50967	7.75169	7.93143	8.09888	7.80291	7.46522	7.67677	7.54728	7.65459	7.66788	7.79135	7.97814	7.6823	7.81729	7.98342	8.10372	8.21935	8.02801	7.80278	7.54303	8.01598	7.86418	7.97592	7.87477	7.73855	8.10397	7.39416	7.84612	8.08458	7.85108
WDR66	6.81478	7.21221	6.85269	6.92108	6.88837	6.99738	7.11105	6.97102	6.74965	6.82478	6.6776	6.82024	6.79721	6.7789	6.72811	6.76628	6.86308	6.85086	7.27002	6.63294	6.82213	6.86257	6.72038	6.78236	7.14281	6.81931	6.92911	6.86203	6.77446	6.68182	6.97143	6.8074	6.51752	6.67161	7.11651	6.89994	6.67372	6.71829	6.8542	6.71419	6.98547	7.02509	6.88322	7.05823	7.12856	7.08744	6.84607	6.76256	7.32746
WDR64	7.09813	6.9169	7.05846	7.34385	7.27877	6.78346	6.88568	7.16149	6.98541	6.94914	7.0567	6.989	6.92695	6.86041	6.85492	6.95264	6.87227	6.9639	6.7619	6.93205	7.07361	6.8391	6.7711	7.13179	6.89218	7.00242	7.21244	6.87958	6.82244	6.81795	6.76236	6.88192	7.13534	6.91119	6.88913	6.62682	6.69115	7.12661	6.91732	6.81995	7.13534	7.05882	7.21606	6.8971	7.33429	6.95849	7.08218	7.06135	7.19189
WDR63	6.96541	7.24888	6.84964	6.87707	6.79089	6.90861	6.80433	6.94102	6.87611	6.89684	6.75584	6.82926	6.88932	6.98381	7.06057	6.75379	6.71885	6.8842	7.01446	6.78171	6.88669	6.64132	6.76288	6.66181	6.99951	6.96732	6.84084	7.09221	6.79531	6.79239	6.77498	6.69295	6.91444	6.85566	6.88208	6.88663	6.76357	6.84487	7.09321	6.66839	6.84077	6.89292	6.80276	6.76511	7.4474	6.90242	6.85818	6.76496	6.82618
WDR62	6.82002	7.01034	6.60736	6.72562	6.57475	6.49224	6.77551	6.72626	6.46609	6.75438	6.65465	7.12063	6.47275	6.8196	6.74935	6.6344	6.63152	6.63759	6.73954	7.05658	6.61284	6.61284	6.85507	6.62908	6.7638	6.80273	6.8106	6.58927	6.73878	6.80136	6.83158	6.71616	6.70179	6.83917	7.11028	6.81689	6.63343	6.69188	6.66517	6.66662	6.66761	6.5644	6.64349	6.56783	6.74255	6.80371	6.6679	6.70614	6.53121
WDR61	8.42016	8.71815	8.71946	8.59117	8.703	8.68647	8.38058	8.36314	9.37548	9.15101	9.13678	8.86325	8.60209	8.76966	8.86579	8.7193	9.31421	8.75564	9.27895	8.70811	8.62257	8.62518	8.65273	8.75246	9.40761	9.02792	9.57537	8.27745	8.70951	8.58299	8.62327	8.65497	9.6364	8.67999	9.35737	8.86649	8.94277	8.56808	8.57611	8.71531	8.66361	8.69116	8.81759	8.73935	7.53887	8.02623	8.19779	8.70571	8.7103
WDR60	8.832	8.3945	9.42859	9.09633	9.00785	9.34531	8.49392	9.28921	9.36661	9.2175	9.0182	9.39241	7.8176	9.22744	9.52019	8.32453	9.65735	8.36556	8.02431	8.12886	7.65367	9.31402	9.22276	9.60777	7.44934	9.59012	7.86336	8.08268	9.06959	9.50678	9.21445	9.1447	8.69583	9.00216	8.64847	9.35992	9.17141	9.00236	8.79379	9.45181	9.47245	9.11017	8.58563	8.98586	7.17413	8.45007	7.67507	9.16855	9.30396
WDR6	10.1688	10.321	9.72316	10.1839	10.2698	10.266	10.3008	10.2259	9.41217	9.01907	9.37453	9.87825	9.1665	9.32229	9.67578	9.21322	9.29282	9.42929	9.41153	9.09411	8.96598	10.0312	9.92551	9.75633	8.96701	9.90577	9.32043	9.38616	9.57594	9.71382	9.57906	9.93555	10.2294	9.43193	10.7722	9.40363	9.49917	9.98523	9.65458	10.1528	9.89128	9.69326	9.91308	9.50573	10.1945	9.93793	10.1003	9.63725	9.71026
WDR5B	7.04205	7.25949	6.85171	6.89069	6.9913	6.84864	7.09306	6.71243	7.22182	7.33602	6.63615	7.14636	7.32938	7.16674	7.27571	7.17297	7.21542	7.06438	6.7518	6.73074	6.85019	7.17058	7.06473	7.2464	6.90392	7.00281	6.87585	7.46604	7.06056	7.34129	7.33941	7.07097	6.98632	7.19204	7.29296	7.19201	6.94776	6.77629	6.95972	7.2337	6.89111	6.90481	6.93709	7.08391	6.59408	6.84255	6.79154	6.80108	6.72099
WDR59	8.69425	8.4402	8.53131	8.61168	8.79203	8.63915	8.16821	8.76409	8.63564	8.35302	8.21966	8.70972	8.40305	8.35046	8.6279	8.22959	8.15199	8.05378	8.6464	8.57453	8.7652	8.61679	8.64559	8.77039	8.78246	8.42225	9.06397	8.61529	8.34459	8.75119	8.78375	8.79714	8.57474	8.39411	8.93502	8.46836	8.36773	8.9113	8.87265	8.9458	8.69936	8.57156	8.947	8.67936	8.8203	9.03737	8.65248	8.7202	8.80755
WDR55	8.58285	8.6219	7.56002	8.62241	9.48846	7.23345	9.43053	8.83221	9.62018	9.8493	9.15602	9.82193	8.98628	9.48765	9.5761	8.85361	10.0025	9.18586	8.75243	8.51261	9.29717	9	8.85188	8.74596	8.52884	8.36318	8.50896	8.60052	9.29507	7.73907	8.76375	8.75782	8.68078	8.71103	7.9152	8.98063	8.77322	8.71645	8.56175	8.03987	8.50705	8.39877	8.73058	8.45177	7.53526	8.64021	8.75145	8.25685	7.69389
WDR54	8.16139	8.36278	8.19855	8.37745	8.08493	8.41427	8.46009	8.38969	8.43211	7.87437	8.38471	8.13387	8.29003	7.9474	8.67541	8.66462	7.86003	8.72225	8.87803	8.73606	8.30282	9.04471	8.27521	8.96406	8.24324	9.38686	8.37224	8.41058	8.85484	9.30997	8.77904	8.71582	9.15022	8.64344	9.28455	8.74942	8.88237	8.65957	8.60172	7.96355	8.42952	8.62116	8.72491	8.42411	7.4203	8.71996	8.16991	8.56762	8.58362
WDR53	6.82353	7.2125	7.01749	7.08216	7.09095	7.10324	7.27769	7.15588	6.94031	6.94117	7.08369	6.87644	7.25277	7.15858	6.71001	7.18189	7.10009	7.11733	6.99944	7.16694	7.05844	6.89852	7.14232	7.01495	7.50467	6.83058	7.18142	7.38997	6.67446	6.94858	7.01367	6.78169	7.20524	7.30946	7.68306	7.29171	7.34214	6.90755	6.95829	6.94469	6.84116	7.02179	6.97037	7.07488	7.02062	6.89917	6.89115	6.97811	6.79786
WDR5	8.32918	8.12171	8.54577	7.84755	8.14484	8.37821	7.84675	8.02959	8.24152	7.5683	8.03697	8.04283	7.7906	7.88877	8.20085	7.6908	7.94141	7.68323	7.54534	7.66576	7.82167	7.88617	7.72125	7.6749	8.47579	7.48663	7.54944	7.87105	8.07407	7.82832	8.15786	7.84755	7.99496	8.02011	8.43863	7.64749	7.62683	8.19752	8.44444	8.27922	8.08712	8.11863	7.79269	8.05208	6.77965	8.11376	7.9088	7.8954	8.23008
WDR49	7.53013	7.64941	6.88096	7.15471	7.10468	7.08626	7.64459	6.78575	7.15884	7.25699	7.25131	7.22753	7.10581	7.09992	7.16959	7.07294	6.99612	7.16033	7.36917	7.16891	7.14027	7.20395	7.19027	6.85965	7.47863	7.16424	7.02095	7.33586	7.12003	7.16891	7.32626	7.32615	7.77662	7.07781	7.31661	7.0986	7.07856	7.35365	6.95808	7.37263	7.19006	7.0743	7.65157	7.1214	7.16003	7.43357	7.14349	7.11884	7.30756
WDR48	8.32676	8.1033	8.10849	7.83426	8.40689	8.20399	7.84851	8.00952	7.71149	8.03533	7.82315	7.72201	8.13492	7.77712	8.10571	8.05199	7.74964	7.82575	7.926	7.94753	7.78422	8.05641	7.78717	8.15231	8.44361	7.85643	8.29528	8.08782	7.93124	7.83958	8.17123	8.22875	8.13412	7.63893	8.97994	7.79203	7.49195	8.14825	8.37383	8.61532	8.19836	7.97122	8.2081	8.2404	8.44367	8.04376	8.0049	7.84798	8.40728
WDR47	7.1281	7.61668	7.57828	7.08544	7.36533	7.45909	7.42928	7.51259	6.78599	6.7908	7.39979	6.76667	7.27141	7.15951	6.78857	7.44202	7.09129	7.2855	7.6109	7.19044	7.65031	7.5388	7.95252	7.25959	7.05008	7.59146	7.69896	7.65954	7.47988	7.53606	7.71453	7.21468	8.06187	7.78523	7.72186	7.83431	7.7752	7.56002	7.56311	7.71753	7.58652	7.60797	7.5955	7.72695	6.94841	6.92986	7.3921	8.21535	7.58227
WDR46	8.31311	7.95375	7.88048	8.72005	8.41211	8.86351	8.23559	8.53253	8.81827	8.48365	8.90931	9.20908	8.35157	8.69121	9.2425	8.22371	8.81461	8.76052	8.68591	8.95198	8.80878	9.13776	8.72695	8.79467	7.8265	9.7547	7.94125	8.42216	8.88582	9.5811	9.33962	9.17356	8.77023	8.15229	8.83674	7.93024	8.15516	8.91035	9.14069	8.89924	8.7253	8.73437	8.67905	8.51682	8.88457	8.92331	9.4696	7.97648	8.34863
WDR45B	8.04544	7.89183	7.92886	7.97781	7.89079	7.75978	8.20576	7.78726	7.05586	6.5057	8.38858	6.95175	7.56643	7.59472	6.67187	7.54944	7.07697	7.62259	8.07951	7.78939	7.84576	7.53654	7.76363	7.91966	7.88251	7.92886	8.12779	8.00024	7.99364	7.7044	7.86644	7.77284	8.40043	7.93032	8.6019	7.9208	8.11413	8.21856	7.71149	7.95774	7.93729	7.74761	7.91189	8.11321	8.47257	7.39677	8.26375	8.13902	7.85823
WDR45	7.81251	7.7556	7.88396	7.95827	7.94407	7.68062	7.71266	8.04213	8.59529	8.90719	8.16044	8.69085	8.07352	8.49764	8.88333	7.97021	8.40316	8.3674	8.49443	8.55254	9.02801	8.53522	8.60934	8.26156	8.57036	8.02636	8.84982	8.97134	8.63675	8.27215	8.13601	8.09469	9.01151	7.90027	9.25161	8.07042	8.30811	7.89668	8.05977	7.86974	8.19765	7.9754	8.03114	8.00791	8.81041	8.48175	8.74881	7.74866	7.73241
WDR44	7.67781	7.86519	8.50217	8.15041	7.81778	8.78131	7.15076	7.91746	7.45894	7.87693	7.83783	7.51177	7.78511	7.67899	7.62805	7.93636	7.78374	7.78728	8.21027	8.42117	8.16307	7.91714	8.55401	9.46777	7.91746	7.68055	7.9376	8.65691	7.69953	7.63638	7.61202	8.11089	8.55355	8.63684	8.76478	8.91938	8.65766	7.55291	7.73682	8.19318	7.77854	7.95941	7.93413	7.87665	8.23909	7.5729	8.16985	8.14029	7.6895
WDR43	7.61242	7.41529	7.58178	7.7468	7.9571	7.25689	7.6217	7.17611	6.99656	7.27762	7.6196	7.02434	7.17329	7.18438	7.08559	7.2302	7.5338	7.46011	8.12683	7.4261	8.20736	7.12654	7.26462	7.1371	8.10094	7.11922	8.57469	7.53512	7.36605	6.99421	7.04648	7.07855	6.8981	7.2274	7.34618	7.35627	7.22961	7.71969	7.43558	7.47918	7.39914	7.37301	7.86413	7.7012	8.61572	7.57997	7.59566	7.85117	7.9303
WDR41	8.09658	8.17695	7.67754	7.80197	8.0789	8.00756	8.03596	8.15073	7.92619	8.56594	7.85122	8.31169	8.0238	7.91739	8.48128	7.76265	8.29492	8.15976	7.95822	7.79735	7.973	7.70295	7.66326	7.91082	7.8405	7.51569	7.96506	7.53886	7.96159	7.56676	7.57773	7.40654	8.25178	8.45716	7.96706	8.41763	8.292	7.29927	8.06035	6.57585	7.49823	7.52265	8.09687	7.70319	6.68892	7.98904	7.7851	7.58281	7.29686
WDR4	8.02195	8.49878	8.21431	8.13969	8.1389	8.45659	8.41526	8.12511	8.49015	8.54604	8.71578	8.50091	8.6127	8.71982	8.50386	8.25589	8.99392	8.69335	7.66993	8.09048	7.16154	8.54496	8.54159	8.39039	7.55504	8.5401	7.58387	8.34145	8.38558	8.87922	8.73183	8.38889	8.64039	8.44662	8.60286	8.22914	7.79352	7.5858	7.95737	7.50053	7.679	8.21725	8.18567	7.77986	6.9155	7.99733	8.24241	7.65042	7.75295
WDR38	7.26341	7.10075	6.68086	7.20699	7.03993	7.04289	7.20801	6.92058	6.70609	6.96305	6.6974	7.10433	6.92999	6.81228	6.90832	6.84821	6.94015	6.9487	7.14397	7.02336	6.73921	7.07433	7.13415	7.00197	7.08183	6.87595	6.54931	6.84842	7.27955	7.09418	7.12465	6.89723	7.00862	7.43052	7.09372	7.23774	7.09062	6.80404	6.9703	7.20976	6.93869	6.84054	7.0285	6.90301	7.69169	6.86243	6.9958	6.94142	7.21394
WDR37	8.03363	8.61903	7.96489	8.04464	8.19666	8.10769	8.13973	8.23147	7.84157	8.30662	7.95966	8.31237	7.95604	8.07065	8.26366	7.89096	7.89811	7.97363	8.64278	8.5891	9.14697	7.84056	8.19051	7.94724	9.00336	8.0453	8.82872	8.53941	7.88314	8.10561	7.91122	8.0752	8.4466	8.62184	9.1144	8.60853	8.14606	8.01788	8.38902	8.09043	8.10168	8.55207	8.45944	8.42306	6.45693	8.24642	8.08327	8.59085	7.84108
WDR36	8.17514	7.58867	7.73653	7.3305	7.78819	8.04058	7.8852	8.02654	8.08778	8.17693	8.18744	7.6699	8.01393	8.07117	7.80937	8.0973	8.5001	8.1236	7.68661	7.6572	8.24745	7.4427	7.71376	7.63717	7.68527	7.57474	7.81334	8.09148	7.94961	7.44882	7.77335	7.73144	8.32324	7.93461	8.21356	8.15823	7.69197	7.43159	7.71626	7.46505	7.49783	7.57733	7.58823	7.50196	6.60271	7.37446	7.50371	7.58671	7.43453
WDR35	7.56794	7.62425	7.24857	7.51077	7.5131	7.7663	7.6427	7.81559	7.03998	7.09986	7.3873	6.9376	7.33178	7.32337	6.97034	7.43333	7.29117	7.26162	7.0362	7.3722	7.21912	7.34089	7.16094	7.17709	7.11534	7.51616	7.46301	6.97419	7.4576	7.16818	7.24282	7.28802	8.03679	7.36916	7.65093	7.66415	7.47727	7.36279	7.38492	7.71552	7.51545	7.37838	7.26457	7.36356	6.98383	7.03038	7.0595	7.50288	7.66224
WDR34	7.63169	7.38309	7.82214	7.50696	7.47868	7.54092	7.57304	7.30281	7.58376	7.42963	7.3539	7.57895	7.33974	7.3234	7.60155	7.35599	7.30221	7.40649	6.9805	6.88909	7.00869	7.02445	7.1895	7.06521	6.97351	7.37731	7.15182	7.18455	7.19173	7.31224	7.32292	7.22197	7.51891	7.27299	7.57207	7.06352	7.25558	7.50015	7.45015	6.99376	7.28365	7.27789	7.35592	7.11311	6.73019	7.34868	6.79351	7.32349	6.94031
WDR33	8.61603	8.65753	8.90414	9.29243	8.98044	9.18969	8.55014	8.81464	8.70898	8.75237	9.06712	8.31739	9.2824	8.74869	8.76814	9.06602	9.52657	8.91073	9.43945	9.81346	9.20992	9.78301	9.63285	9.44001	9.24582	9.15056	9.14206	9.34964	9.80065	9.58457	9.33203	9.59029	9.30174	9.57052	9.40772	9.58895	9.63862	9.40715	9.00538	9.38827	9.44625	9.40257	9.57777	9.38376	8.61419	9.01382	9.34788	9.1854	9.57351
WDR31	7.96898	7.99399	7.33127	7.93512	7.32157	7.34892	7.57536	7.53874	8.02062	8.19871	8.27394	8.23079	7.98748	7.98549	7.79562	7.9121	7.9761	8.0446	8.64184	8.25316	8.42639	8.04551	7.68307	7.88733	8.41621	7.67168	8.47299	8.02978	7.6711	8.02847	8.21437	7.92199	7.71025	7.81755	8.00943	7.74824	7.98027	7.44901	7.91842	8.01044	7.77617	7.8927	7.84593	7.96836	8.33085	7.96967	7.91966	7.95027	8.10421
WDR3	7.95062	8.25336	8.00338	7.83236	8.09915	7.98721	8.23558	7.98251	7.90231	8.47346	7.88812	7.99247	7.77806	8.05083	7.81449	7.99206	8.20464	7.84926	7.25732	7.02539	7.03017	7.69544	7.94999	7.63933	6.9677	8.0842	6.75261	7.41555	7.63154	7.72542	7.76617	8.03123	7.56653	7.57217	7.32844	7.80632	7.76369	7.57768	7.99652	7.72449	7.61307	7.50373	7.52669	7.61857	7.38368	7.41401	7.38086	7.55657	7.5493
WDR27	7.29001	7.76748	7.11199	7.24397	7.45419	7.46685	7.55371	7.3272	7.20292	7.19114	7.15946	7.27862	7.15899	7.12468	7.27212	7.11442	7.00728	7.02932	7.91585	7.51257	7.54558	7.40883	7.3681	7.44882	7.26258	7.62963	7.37575	7.93968	7.39647	7.42987	7.46401	7.1924	8.05774	7.11071	8.12583	7.13819	7.17639	7.62584	7.70905	7.81358	7.61889	7.5619	7.41454	7.33735	7.90487	7.62838	7.10004	7.49847	7.71708
WDR26	8.08962	7.92929	8.21582	8.87041	8.60318	8.31355	8.43569	8.76558	7.47819	7.60963	7.72642	7.6029	7.77835	7.95388	7.52934	8.18529	7.67275	7.84228	7.93137	8.21567	8.65946	7.93816	7.90479	7.95051	8.2512	8.13637	8.60481	9.07976	7.7792	7.97479	7.76217	8.04684	7.94806	8.43971	7.74287	8.6643	8.14025	8.55208	8.51786	8.31333	8.55305	8.64105	8.92863	8.64598	8.16914	7.82311	8.13033	8.68522	8.17498
WDR25	7.1804	7.50672	7.18766	7.20845	7.32734	7.37581	7.02426	7.12845	7.94638	8.02172	7.53147	7.68959	7.63121	7.69381	7.92928	7.44336	7.8641	7.5337	7.49037	7.67687	7.44235	7.13052	7.18658	7.41307	7.31071	6.92781	7.84448	7.23794	7.35593	7.35593	7.47553	7.28074	6.56366	7.12381	6.86076	6.98558	6.93346	7.60936	7.34009	7.37662	7.46787	7.41389	7.26631	7.4422	7.34342	7.59711	7.23974	7.26305	7.10576
WDR24	7.20815	7.54331	7.65772	6.96574	7.41439	7.40908	7.03927	7.16655	7.49733	7.38145	6.91606	7.32699	7.29896	7.23018	7.64205	7.18437	7.22668	7.07391	6.91668	7.09827	6.99189	6.88042	7.19751	7.43805	7.31657	6.88867	7.04464	7.17486	7.29669	7.06392	7.21668	7.07408	7.47232	7.05975	7.56479	6.98167	7.06101	7.05463	7.12724	7.01967	7.18087	7.16586	7.12423	7.10394	7.8023	7.06684	7.17401	6.93379	7.00941
WDR20	8.20108	8.21205	7.66862	8.40595	7.88237	7.79418	8.27012	8.19481	9.09175	9.39062	8.79439	8.99618	9.2465	9.10954	9.39108	9.11979	9.10517	8.83966	8.6035	8.73208	8.7014	8.61964	8.88108	9.2748	8.35123	8.48603	8.78936	8.90507	8.82244	8.6951	8.13776	9.18547	8.45433	8.40057	8.18258	8.52222	8.46052	8.12719	8.42614	8.60145	8.78383	8.61564	8.50913	8.39055	7.45877	8.33937	8.34049	8.12949	8.40572
WDR19	8.55	8.36279	8.12933	8.7107	8.5306	8.71299	8.35736	8.21203	8.52151	8.44124	7.73759	8.80479	8.53206	8.46772	8.58	8.34844	8.11798	8.03016	8.45742	8.19253	8.80632	8.23531	8.11288	8.28927	8.67648	8.19956	8.74385	8.41518	8.4791	8.3333	8.64383	8.4365	9.03974	8.72954	9.00235	8.6822	9.07916	8.31807	8.4748	8.36974	8.45208	8.47438	8.03736	8.32938	7.81321	8.31536	8.13198	8.6911	8.36298
WDR18	9.01498	8.62034	9.48774	8.66491	9.25355	9.27271	9.12548	8.88615	8.65993	8.20267	9.09687	8.75898	8.68669	8.90954	8.87045	9.17335	8.16824	8.69324	8.95287	9.00532	8.51999	8.69903	8.78636	8.63504	8.62782	8.71005	8.5147	8.19211	8.65439	8.72595	8.71105	8.86708	9.17178	8.42009	9.10562	8.43133	8.57094	8.86859	9.17119	8.68876	8.85571	8.94374	8.76613	8.5395	8.50958	9.01768	9.10771	8.7492	9.09541
WDR17	8.78576	8.52969	8.40784	8.67633	8.54832	8.67986	8.77814	8.85745	8.41264	8.42007	8.47727	8.29801	8.34863	8.4693	8.72068	8.50128	8.71086	8.36669	8.48828	8.29379	8.77814	8.6015	8.10952	8.15685	8.69925	9.1839	8.47473	8.07432	8.43244	8.93088	8.25836	8.40016	8.59371	8.66205	8.23518	8.46062	8.50128	8.51996	8.50949	8.53897	8.34871	8.53267	8.40603	8.53192	8.6713	8.92046	8.45777	8.52108	8.66292
WDR13	9.30576	8.61057	9.27043	8.74548	9.2273	8.12588	8.88602	8.9041	9.8558	9.4264	9.4992	9.4992	8.95255	9.26629	9.49604	9.0288	9.39	9.07303	8.96513	9.25023	9.29673	8.51926	8.83308	9.03846	9.05422	8.82697	8.28087	8.91249	8.57855	8.46137	8.3582	8.78805	8.81082	8.77548	8.43775	8.38565	9.05725	8.63977	8.89358	9.21357	8.76093	8.91327	8.21947	8.657	8.71463	8.63482	8.82245	8.84285	8.85278
WDR12	7.98617	8.27767	7.48057	9.12962	8.07809	7.83672	7.64679	7.81951	8.22084	8.30236	9.03895	8.22137	8.48787	8.36297	7.89512	8.23329	9.28592	8.47584	9.01686	9.19662	9.29729	7.50838	8.5135	8.11906	9.2208	7.96904	9.29893	9.06031	8.10846	8.26888	9.01268	7.87747	9.17912	8.78004	9.11385	8.79911	8.59867	7.70285	7.88855	7.8336	8.11338	8.72156	8.38042	8.40465	7.49557	7.64954	7.84618	8.266	8.51676
WDR11	8.22847	7.86423	7.6652	7.70491	7.65308	8.7726	7.66285	8.52275	7.11329	7.33931	7.80186	7.3996	7.81419	7.58686	7.14838	7.87789	7.37102	7.62455	7.82404	7.82566	7.87483	8.7014	8.74682	9.48484	8.6807	8.51412	7.737	8.31434	8.31029	8.8836	8.80581	8.69843	8.83598	8.58902	9.01898	8.66071	8.34349	8.39147	8.39927	8.5697	8.25843	9.14083	8.84634	8.93439	8.6644	7.71234	8.39809	8.38279	8.12684
WDR1	10.8073	10.7614	10.3401	10.547	10.361	10.6157	10.408	10.2647	10.6215	10.7853	10.6799	10.2778	10.1882	10.7385	10.1904	10.7009	10.7256	10.3508	10.5	10.2798	10.733	10.3835	10.5286	10.471	10.3167	10.2992	11.319	10.4158	10.5695	10.5338	10.5122	10.4828	10.6604	10.6937	10.3667	10.4494	10.7455	10.5128	10.1237	11.1352	10.9686	10.7149	10.6309	10.8032	9.93597	10.2065	10.38	10.609	10.7385
WDPCP	7.14042	7.40895	6.79939	7.06979	7.23102	6.98131	7.46449	7.10808	7.67467	7.7837	7.72699	7.63164	7.62039	7.74172	7.80028	7.73182	7.7378	7.50535	7.88133	7.69952	7.66288	7.40244	7.64475	7.39093	7.61658	7.59712	7.98646	7.95842	7.67432	7.67378	7.5624	7.64102	8.73317	7.69101	7.30098	7.46902	7.42049	7.52337	7.14059	7.3162	7.44869	7.31119	7.3997	7.23627	7.38273	7.3797	7.42456	7.26186	7.13799
WDHD1	6.95847	6.89888	8.25553	7.50315	7.77631	8.05761	7.17828	7.50347	7.453	7.7053	7.44149	7.75246	7.59133	7.57887	7.92845	7.42241	7.75736	7.56749	7.8907	8.32251	7.37212	7.88499	8.20117	8.30779	7.08221	7.53641	7.6043	8.41732	7.70329	7.66431	7.52786	8.10578	7.18924	7.63072	7.17828	7.79432	7.28377	7.82556	7.84037	7.75767	7.77712	8.0604	7.75564	7.83328	7.73977	7.92415	8.18361	7.83082	7.66444
WDFY4	7.4899	7.58746	7.27222	7.17676	7.27469	7.46389	6.89275	6.97888	6.9122	7.06825	7.03484	6.94995	7.09833	6.96933	7.15837	7.06579	7.01036	6.82581	7.45333	6.79865	7.30889	7.47647	6.88657	7.15569	7.66041	6.78074	7.16479	7.05089	7.1133	7.16632	6.85805	7.01933	6.98832	7.18395	7.16448	7.39635	6.87768	7.1831	7.12713	7.11995	7.08932	7.32724	7.30299	7.23449	7.21146	7.25059	7.41269	7.00327	6.97079
WDFY3	7.14521	7.12906	7.02213	7.0076	7.10802	7.05738	7.03725	6.98635	6.63813	6.80545	6.88455	6.72923	7.01589	6.96332	6.53907	7.03926	6.69872	6.92384	6.9901	6.73469	6.71855	6.78782	6.85039	6.66765	6.79193	6.72273	6.68701	6.78479	7.17231	6.95297	6.88291	6.80371	6.77406	6.91919	6.86234	6.83214	6.81291	6.85764	6.91744	6.90161	6.98352	6.90114	6.91522	7.10613	7.21581	7.11396	6.78057	6.91841	7.3387
WDFY2	7.30653	7.60952	8.01943	7.6022	7.56208	7.3923	7.35847	7.48458	7.35797	7.51912	7.16678	7.51588	7.29305	7.38552	7.41202	7.17815	7.24017	7.1905	7.65161	7.50785	7.4799	7.58862	7.8106	7.53452	7.67455	7.31984	7.82558	7.56846	7.66339	7.75958	7.10239	7.5407	7.97525	7.6013	7.94894	7.73572	7.66455	7.53332	7.51781	7.53989	7.46988	7.52036	7.73507	7.54429	8.30546	7.74876	7.90405	7.3717	7.2688
WDFY1	9.13359	9.09986	8.6542	9.33694	9.24386	8.60302	9.28434	9.28499	9.0264	9.3725	9.11818	9.13386	9.27322	9.05387	9.35677	9.42057	9.17681	9.34506	9.23804	9.07192	9.72319	9.22132	9.24208	8.99297	9.32795	9.41567	8.82593	8.84276	9.84557	9.10754	9.20729	8.94801	9.43323	9.60618	9.33947	9.50874	9.44876	8.91304	9.20202	8.89891	9.18587	9.3141	9.39188	8.93624	7.22415	8.8992	8.59775	8.83381	8.95418
WDCP	7.4364	7.2431	7.42425	7.53742	7.22301	7.37188	7.39705	7.63089	7.63519	7.71962	7.91926	7.52524	8.24678	7.82205	7.81635	8.029	7.81194	7.9008	7.73075	7.49557	7.64268	7.61877	7.51206	7.54087	8.0146	7.27158	8.0914	7.80026	7.69448	7.70791	7.46298	7.55256	7.57444	7.7007	7.89082	7.48942	7.39994	7.62958	7.83467	7.64748	7.44874	7.55698	7.6445	7.47975	6.85012	7.32595	7.08841	7.14689	7.37425
WBP4	8.03986	7.97769	8.13796	7.85588	8.25156	8.02207	8.44346	8.13482	8.11481	8.43677	8.10513	7.99885	7.81439	8.16721	7.92201	8.091	8.53482	8.01107	8.36439	7.94964	7.7535	8.18482	8.62062	8.01888	8.08331	8.12297	8.06466	8.13439	8.07349	8.04969	8.20444	8.4623	7.88514	7.91801	7.92673	7.93211	8.15916	8.26745	8.12504	8.80437	8.42536	8.15756	8.15133	8.38507	7.41528	7.74898	7.87469	8.87516	8.70198
WBP2NL	6.8708	7.0127	6.56991	6.73643	6.93497	7.06999	6.87283	6.93308	6.70646	6.94231	6.8974	6.85005	6.80669	6.8823	6.85046	6.72735	6.87425	6.61267	7.10084	7.08261	6.69304	6.64977	6.90822	6.58256	6.72098	6.83904	6.61177	6.71806	6.73648	6.8221	6.73949	6.8294	6.50468	6.6993	6.66602	6.6562	6.70092	6.95283	6.85851	7.14108	6.87872	6.83085	6.8864	7.01869	7.0645	7.096	6.87367	6.93413	7.11517
WBP2	9.74313	9.94913	12.0293	11.4537	11.0645	11.9498	10.1257	11.272	11.2953	11.3706	10.7749	11.6467	11.3706	10.8338	11.8093	11.1786	11.2663	11.0812	11.4188	11.2985	9.64796	11.9211	11.6952	11.7357	9.88381	12.3367	10.2427	11.2783	12.2317	12.2556	12.3552	12.9845	11.7692	10.5762	11.332	10.0473	9.95316	11.4673	11.39	11.6904	11.2757	11.6958	11.2331	11.6256	10.6076	11.7577	12.1143	12.6398	11.9453
WBP1L	9.0321	9.15512	8.37463	9.01614	8.62692	8.65246	9.28515	8.3952	7.61412	7.34914	8.72118	7.26982	8.61781	8.65053	7.40367	8.47959	8.16855	8.40919	8.44047	8.43358	7.96022	7.60938	7.89393	8.26105	8.16152	7.90118	8.71274	8.26722	8.38726	7.65247	7.9592	8.35263	9.76024	8.80713	9.51677	8.87848	8.90508	8.09191	8.01613	8.34295	8.12721	8.07205	8.18894	8.35955	8.40985	7.63714	8.08566	8.27524	7.89311
WBP11P1	7.32251	7.25425	7.33246	7.23315	7.2553	7.27133	7.45169	7.09268	7.14533	7.52523	7.53079	7.42857	7.50921	7.43623	7.46539	7.34457	7.26398	7.24583	7.94801	7.82186	8.01124	7.57665	7.38968	7.44381	7.33049	7.22251	7.62754	7.8705	7.76662	7.49818	7.71586	7.45383	7.41364	7.30859	7.4099	7.30741	7.29589	7.42641	7.46828	7.7321	7.33783	7.68521	7.9531	7.49906	7.57737	7.69831	8.11117	7.43884	7.66287
WBP11	10.1482	10.152	9.74066	9.92555	9.83498	10.0198	10.2293	9.84472	9.35654	9.49293	9.19201	9.19515	9.25929	9.26376	9.35968	9.27608	9.61165	9.24362	9.37003	9.4623	8.71173	10.0191	9.74018	9.66899	9.38955	10.1698	9.57808	9.19883	9.35593	9.98724	9.71985	9.4312	9.69159	9.22988	9.7856	9.44145	9.44274	9.83234	9.43718	10.0463	9.70728	9.72204	10.3063	10.0861	10.0373	9.78333	10.1197	10.0197	9.73677
[truncated: 18,145 more rows]
[truncated: 32 more columns]
