# Supplementary material for: Predicting feature genes correlated with immune infiltration in patients with abdominal aortic aneurysm based on machine learning algorithms
Source: Sci Rep. 2024 Mar 2;14:5157. doi: 10.1038/s41598-024-55941-6 (PMC10908806; doi:10.1038/s41598-024-55941-6)
Supplement: Supplementary file 1 — Supplementary Information. [file 41598_2024_55941_MOESM1_ESM.zip › Supplementary File 3A DEGs between AAA and control samples in the metadata cohort (n = 75).xlsx]

## Sheet: diff
id	logFC	AveExpr	t	P.Value	adj.P.Val	B
LGR6	-1.23469	7.83832	-11.5435	7.00581e-19	1.34154e-14	32.0617
AHR	1.01062	11.4281	9.38694	1.19862e-14	3.27891e-11	22.801
ITGA10	-1.56327	8.64787	-9.02344	6.34191e-14	1.51801e-10	21.211
GPRC5C	-1.27354	8.2712	-8.9836	7.61348e-14	1.61989e-10	21.0365
CCNL1	1.19184	9.53193	8.72309	2.51494e-13	3.7045e-10	19.895
PNISR	1.00522	8.89236	8.58175	4.8084e-13	6.57687e-10	19.2757
NR2F6	-1.1075	8.92374	-8.14893	3.48964e-12	3.18205e-09	17.3806
APLNR	1.04831	9.42698	7.76766	1.98672e-11	1.46322e-08	15.7168
THY1	1.16791	10.0695	7.55253	5.27758e-11	3.36868e-08	14.7821
P2RY8	1.1929	8.36324	7.43365	9.03995e-11	5.24564e-08	14.2671
NFIC	-1.19532	9.14124	-7.35422	1.29413e-10	6.88372e-08	13.9239
SLC2A3	1.52232	10.7329	7.28282	1.78567e-10	8.99835e-08	13.6159
HBB	1.97087	12.1054	7.17956	2.84163e-10	1.24039e-07	13.1714
FAM46B	-1.12607	7.64204	-7.1789	2.85013e-10	1.24039e-07	13.1685
IL2RB	1.03132	8.20546	7.14067	3.38387e-10	1.37868e-07	13.0043
ZBTB16	-1.44568	8.44877	-7.04697	5.15015e-10	1.96021e-07	12.6026
MRAP2	-1.3333	7.92352	-6.93382	8.5391e-10	2.68058e-07	12.1189
HSPB7	-1.42032	8.45715	-6.69761	2.43859e-09	6.14429e-07	11.1156
CSPG4	-1.14772	8.42305	-6.50301	5.74862e-09	1.20967e-06	10.2959
ITK	1.12603	8.44231	6.48839	6.12936e-09	1.26042e-06	10.2347
MT1X	-1.74237	9.42564	-6.37127	1.02316e-08	1.70369e-06	9.74517
FKBP5	-1.00982	8.93703	-6.35431	1.10172e-08	1.78787e-06	9.67451
HRCT1	-1.00865	7.44894	-6.33638	1.19125e-08	1.91691e-06	9.59989
MT1M	-1.32396	8.3822	-6.30644	1.35705e-08	2.0624e-06	9.47544
BTG2	1.28136	9.66821	6.29207	1.44459e-08	2.12009e-06	9.41575
ITGA8	-1.74218	8.27288	-6.22469	1.93521e-08	2.63894e-06	9.13658
RGS16	1.10366	8.65576	6.20683	2.09084e-08	2.69069e-06	9.06274
PLN	-1.4674	9.02398	-6.20131	2.1414e-08	2.69774e-06	9.03993
SFRP4	1.65539	11.1533	6.13727	2.82386e-08	3.42241e-06	8.77588
NPTX2	-1.01763	7.90917	-6.13035	2.90934e-08	3.48194e-06	8.74742
CSRP1	-1.04611	10.4712	-5.98667	5.39218e-08	5.55133e-06	8.15877
CXCL8	1.76307	10.5401	5.96869	5.82308e-08	5.89979e-06	8.08545
PPP1R14A	-1.27058	9.62719	-5.90628	7.59889e-08	7.31211e-06	7.83166
CCR7	1.33613	8.60327	5.84876	9.70287e-08	8.76416e-06	7.59868
IL1B	1.2186	8.38946	5.70519	1.77911e-07	1.38488e-05	7.02109
SOCS3	1.43762	9.01002	5.67415	2.02673e-07	1.51601e-05	6.89701
TNFAIP3	1.02664	8.72819	5.65225	2.22157e-07	1.61752e-05	6.80962
HBA2	1.66884	11.6846	5.62261	2.51486e-07	1.78996e-05	6.69159
HNRNPH1	1.01634	8.77212	5.58957	2.88679e-07	1.97426e-05	6.56032
COL1A2	1.0081	11.0214	5.52334	3.80263e-07	2.48521e-05	6.29817
TCEAL2	-1.09494	7.97286	-5.49751	4.2324e-07	2.68365e-05	6.19634
FOSB	1.69268	10.9631	5.47604	4.62576e-07	2.8853e-05	6.11183
PTGS2	1.23167	9.57087	5.47195	4.70466e-07	2.91552e-05	6.09575
CD83	1.08536	8.97766	5.45931	4.95684e-07	3.03254e-05	6.0461
EGR1	1.00313	10.8244	5.41464	5.95957e-07	3.4901e-05	5.87098
TMEM119	1.13558	9.77464	5.33756	8.17699e-07	4.52547e-05	5.57043
HBEGF	1.17529	9.01335	5.25916	1.12584e-06	5.79048e-05	5.26679
NUPR1	-1.13452	9.57967	-5.2414	1.21005e-06	6.06578e-05	5.19832
CTSZ	-1.25046	8.91025	-5.10687	2.08283e-06	9.2111e-05	4.68323
PDE5A	-1.07632	10.9788	-5.0416	2.70437e-06	0.000112334	4.43577
CD24	1.13119	9.07711	4.98965	3.32547e-06	0.000131028	4.23998
ACTC1	-1.33741	8.05275	-4.77187	7.82358e-06	0.0002436	3.43096
RASL12	-1.0095	8.66386	-4.70065	1.03073e-05	0.000299506	3.1707
C5orf46	-1.03134	8.94763	-4.67838	1.12306e-05	0.000320499	3.08976
MAP1B	-1.07211	9.69256	-4.63994	1.30166e-05	0.000359158	2.95057
SFRP2	1.07587	9.97415	4.63125	1.34571e-05	0.000369184	2.9192
CD79A	1.39586	9.53141	4.55653	1.78914e-05	0.000461108	2.65085
CD69	1.00627	8.90752	4.42433	2.94393e-05	0.00067675	2.18233
NR4A2	1.18981	9.47618	4.3158	4.40463e-05	0.000907904	1.804
SIK1	1.27062	8.97035	4.2967	4.72576e-05	0.000963722	1.73799
LTB	1.0662	9.24862	4.26407	5.32711e-05	0.00105928	1.62569
UQCRBP1	-1.04114	8.86527	-4.22196	6.21304e-05	0.00120054	1.48156
NOV	-1.08243	9.54208	-4.11652	9.0985e-05	0.00157529	1.12465
FOS	1.10109	11.0534	4.02822	0.000124703	0.00199995	0.830272
CD19	1.11186	8.26247	3.91698	0.000184457	0.00266176	0.46548
CAMK1G	1.04806	8.64247	3.88592	0.00020553	0.00288329	0.36484
MMP9	1.10557	10.3024	3.78389	0.000292163	0.00371559	0.0381503
IGLL1	1.08496	12.3821	3.76294	0.000313818	0.00391997	-0.0281616
THBS4	1.01373	9.85048	3.76027	0.000316692	0.00395071	-0.0366127
RPL26	-1.38845	8.96114	-3.66726	0.000433744	0.00496459	-0.327843
RNA18SN5	-1.03484	8.07199	-3.47294	0.000823747	0.00796261	-0.919306
RNA28SN5	-1.40713	9.3418	-3.14657	0.00230109	0.0165372	-1.85832
IL6	1.12401	9.84205	3.12845	0.00243148	0.0171776	-1.90836
MZB1	1.00218	9.85163	3.05552	0.00302917	0.0201758	-2.10751
APOD	1.09558	10.9072	2.61638	0.0105733	0.049131	-3.2257
