# Supplementary material for: Predicting feature genes correlated with immune infiltration in patients with abdominal aortic aneurysm based on machine learning algorithms
Source: Sci Rep. 2024 Mar 2;14:5157. doi: 10.1038/s41598-024-55941-6 (PMC10908806; doi:10.1038/s41598-024-55941-6)
Supplement: Supplementary file 1 — Supplementary Information. [file 41598_2024_55941_MOESM1_ESM.zip › Supplementary File 3B DEGs between AAA and control samples in GSE57691.xlsx]

## Sheet: diff
id	logFC	AveExpr	t	P.Value	adj.P.Val	B
CCDC71	-1.38284	7.14639	-14.7315	1.68821e-21	3.22955e-17	37.9639
LGR6	-1.35281	7.33062	-11.2368	2.46434e-16	2.32477e-12	26.7056
MT1M	-2.72792	8.6747	-11.1289	3.64574e-16	2.32477e-12	26.3309
GNB4	-1.21079	7.45433	-10.9741	6.41065e-16	3.0659e-12	25.7907
KLF15	-1.22096	7.28579	-10.7324	1.55576e-15	5.95232e-12	24.9412
DUSP26	-1.40677	7.66059	-10.5977	2.55775e-15	7.52538e-12	24.4644
ITGA10	-2.20419	8.59939	-10.5777	2.75367e-15	7.52538e-12	24.3936
TBXA2R	-1.08444	7.24527	-10.4767	4.00471e-15	9.57626e-12	24.0342
FKBP5	-2.0257	9.71962	-10.0404	2.04335e-14	3.90893e-11	22.4686
PDE8B	-1.75957	7.61051	-9.90475	3.40524e-14	5.92203e-11	21.9774
ZBTB16	-2.64269	8.79055	-9.87456	3.81619e-14	6.08364e-11	21.8678
NXPH3	-1.2992	7.22226	-9.70903	7.13858e-14	1.05047e-10	21.2651
ITGA8	-3.52065	8.79388	-9.62243	9.91698e-14	1.35508e-10	20.9486
CCDC107	-1.2709	7.76366	-9.55369	1.288e-13	1.55182e-10	20.6968
MANBAL	-1.25875	9.83693	-9.53783	1.36814e-13	1.55182e-10	20.6386
FNBP4	1.3229	10.2241	9.45891	1.84829e-13	1.9051e-10	20.3489
MCAM	-1.98728	7.76688	-9.45218	1.89635e-13	1.9051e-10	20.3241
PRRX2	-1.43584	8.89129	-9.25799	3.98494e-13	3.46509e-10	19.6084
MTLN	-1.05183	8.30027	-9.04567	9.00753e-13	6.89256e-10	18.8219
ADRA1B	-1.13536	7.19438	-9.03093	9.53356e-13	7.0145e-10	18.7672
GALNT15	-1.63851	7.51701	-8.99419	1.09829e-12	7.72041e-10	18.6306
SNORA70	1.04419	8.70635	8.92842	1.41528e-12	9.02477e-10	18.386
AKAP17A	1.18677	10.1559	8.80829	2.25092e-12	1.38903e-09	17.9381
PCYOX1	-1.74757	9.06832	-8.70365	3.37475e-12	1.92463e-09	17.5472
HBA2	3.45125	13.4799	8.59516	5.1396e-12	2.73113e-09	17.141
ACADL	-1.13781	7.30056	-8.52427	6.76807e-12	3.49928e-09	16.8752
TENT5B	-1.91639	7.81577	-8.4429	9.28566e-12	4.44087e-09	16.5697
GPRC5C	-1.63231	8.37515	-8.4337	9.62413e-12	4.49048e-09	16.5351
H2AJ	-1.55043	9.84119	-8.24361	2.01772e-11	8.11076e-09	15.8199
SFRP4	2.82388	10.7315	8.24141	2.03511e-11	8.11076e-09	15.8116
TMEM119	2.02825	10.1232	8.13143	3.12557e-11	1.08713e-08	15.397
RAMP1	-1.74103	7.76877	-8.11918	3.27871e-11	1.12003e-08	15.3507
PDGFA	-1.07508	7.52547	-8.09191	3.64706e-11	1.224e-08	15.2478
TIMP4	-2.001	7.88423	-8.04853	4.32042e-11	1.3775e-08	15.0841
HSPB7	-2.46102	8.50418	-8.0388	4.48784e-11	1.40742e-08	15.0473
APPAT	1.01676	8.51153	7.98322	5.57647e-11	1.72061e-08	14.8374
ANKRD1	-1.28618	7.44571	-7.96931	5.88796e-11	1.75995e-08	14.7849
TMA7	-1.05802	10.6155	-7.92047	7.12688e-11	2.00496e-08	14.6003
HBB	3.2144	13.523	7.91605	7.25133e-11	2.00551e-08	14.5835
NPTX2	-1.85204	8.29595	-7.86778	8.75804e-11	2.29509e-08	14.401
MT1E	-1.57379	11.0141	-7.84606	9.53468e-11	2.3862e-08	14.3189
MT1X	-3.11736	10.167	-7.82361	1.04104e-10	2.52089e-08	14.2339
UBL5	-1.15181	9.8866	-7.80805	1.10639e-10	2.64565e-08	14.1751
WAS	1.55703	10.3485	7.73419	1.47726e-10	3.44634e-08	13.8956
PLXNB1	-1.17396	7.93452	-7.65944	1.97954e-10	4.40332e-08	13.6126
CTPS1	-1.04491	8.17709	-7.58785	2.62011e-10	5.63177e-08	13.3416
RASSF2	1.04115	10.3308	7.55106	3.02621e-10	6.03035e-08	13.2022
ZNF385D	-1.34046	8.48065	-7.54779	3.06527e-10	6.04522e-08	13.1898
MT1IP	-1.66444	9.22025	-7.53558	3.21536e-10	6.27651e-08	13.1436
BTG2	2.08983	10.6037	7.43234	4.81792e-10	8.72582e-08	12.7526
ITPR3	1.564	10.169	7.37367	6.06263e-10	1.07387e-07	12.5304
LPP	-1.65491	12.1606	-7.34621	6.75112e-10	1.18196e-07	12.4264
RBM33	1.12266	9.43876	7.34219	6.85823e-10	1.18196e-07	12.4112
CYTH1	1.06582	10.4926	7.31393	7.66081e-10	1.29691e-07	12.3042
FCN1	1.82497	9.49596	7.29526	8.24188e-10	1.38305e-07	12.2335
FOSB	3.32002	12.4801	7.28723	8.50518e-10	1.41472e-07	12.2031
MRAP2	-2.12142	8.12038	-7.26176	9.39727e-10	1.52347e-07	12.1067
FHL5	-1.71329	7.93787	-7.21669	1.12106e-09	1.72517e-07	11.9361
TCEAL2	-2.089	8.38491	-7.17994	1.29454e-09	1.92949e-07	11.797
ZNF532	-1.15326	8.91287	-7.14485	1.48514e-09	2.18378e-07	11.6642
PLEKHB2	-1.04546	7.80746	-7.07797	1.92933e-09	2.71383e-07	11.4112
HNRNPH1	1.67134	9.22067	7.04391	2.20431e-09	2.99213e-07	11.2824
FIBIN	-1.03486	7.33841	-7.04378	2.20539e-09	2.99213e-07	11.282
MFHAS1	-1.05735	7.52735	-7.03945	2.24306e-09	3.02181e-07	11.2656
CCNL1	1.38172	9.88711	7.02148	2.40642e-09	3.21922e-07	11.1976
RIMS3	-1.24402	7.73617	-7.01828	2.43665e-09	3.23702e-07	11.1856
HLA-B	1.18343	12.6227	6.97518	2.8839e-09	3.70262e-07	11.0227
ALCAM	-1.31892	9.44606	-6.94088	3.29753e-09	4.20546e-07	10.8931
PRDM16	-1.16798	7.47185	-6.92124	3.56048e-09	4.48105e-07	10.819
RAB5C	-1.27383	9.17726	-6.90887	3.73681e-09	4.55084e-07	10.7722
CTSZ	-2.46632	9.62289	-6.90215	3.83614e-09	4.61543e-07	10.7469
HACD1	-1.60697	8.13219	-6.87165	4.32151e-09	5.0272e-07	10.6317
PLN	-2.21254	8.77849	-6.80686	5.56492e-09	6.18575e-07	10.3873
TLE1	-1.14612	8.18853	-6.80552	5.59401e-09	6.18575e-07	10.3823
C12orf57	-1.07022	10.6394	-6.79778	5.76542e-09	6.33865e-07	10.3531
GSDMB	1.13518	8.62885	6.76349	6.5905e-09	7.04336e-07	10.2239
TNFAIP8L3	-1.17625	8.5464	-6.70174	8.38382e-09	8.5766e-07	9.99134
SLC25A4	-1.67491	9.98814	-6.69313	8.66984e-09	8.82202e-07	9.95893
HRCT1	-1.37196	7.36205	-6.68121	9.08204e-09	9.09631e-07	9.91405
ACTC1	-2.74856	8.49931	-6.67129	9.43959e-09	9.369e-07	9.87675
SYNC	-1.26265	7.89048	-6.67095	9.45226e-09	9.369e-07	9.87545
SPOCK2	1.81506	9.56284	6.65842	9.92472e-09	9.68673e-07	9.82833
TNFAIP3	1.8017	9.38307	6.64983	1.02622e-08	9.96531e-07	9.79602
SLIRP	-1.16226	10.6673	-6.63379	1.09234e-08	1.05007e-06	9.7357
NFKBIZ	1.53659	10.9788	6.62062	1.14976e-08	1.09175e-06	9.68621
CSPG4	-1.83031	8.97508	-6.60727	1.21105e-08	1.13338e-06	9.63604
ACTA1	-1.29018	7.07128	-6.60528	1.22047e-08	1.13338e-06	9.62856
CSDC2	-1.21554	7.64257	-6.57384	1.37921e-08	1.24455e-06	9.51044
SDC4	-1.04191	8.32848	-6.55901	1.46107e-08	1.30608e-06	9.45476
FBXO32	-1.4902	9.31881	-6.54315	1.55394e-08	1.36362e-06	9.39523
THY1	1.57958	10.7347	6.49582	1.86754e-08	1.60206e-06	9.21769
RGS16	1.43849	8.40579	6.48337	1.95997e-08	1.66688e-06	9.17104
TGFB1I1	-1.53941	9.22626	-6.4833	1.96052e-08	1.66688e-06	9.17077
ANKRD35	-1.17429	8.82083	-6.4526	2.20854e-08	1.81328e-06	9.05574
HNRNPA1P10	1.5834	10.8034	6.4283	2.42673e-08	1.96381e-06	8.96477
IL2RB	1.28107	8.51141	6.42764	2.43295e-08	1.96381e-06	8.9623
HSPB2	-1.09134	8.19803	-6.4054	2.65195e-08	2.13159e-06	8.87908
COL1A2	1.65979	12.4699	6.371	3.02997e-08	2.36585e-06	8.75043
RASSF5	1.00678	9.47599	6.35731	3.19487e-08	2.47078e-06	8.69927
NAV2	-1.25517	9.3286	-6.3451	3.34948e-08	2.56302e-06	8.65365
SUN2	-1.04067	11.9217	-6.31637	3.74321e-08	2.79717e-06	8.54637
ITGA3	-1.00659	8.66472	-6.29599	4.04995e-08	3.00293e-06	8.47035
ADAM19	1.4073	9.29221	6.29126	4.12466e-08	3.04651e-06	8.45271
COX7A1	-1.37197	10.135	-6.28404	4.24148e-08	3.10879e-06	8.42575
MAP3K6	-1.03638	9.45498	-6.28115	4.28912e-08	3.13171e-06	8.41497
INPP5A	-1.06351	8.61831	-6.26508	4.56365e-08	3.28205e-06	8.3551
LTB	2.24007	10.1181	6.19204	6.04917e-08	4.11817e-06	8.08318
IGFBP2	-2.12009	9.55644	-6.16069	6.82586e-08	4.55937e-06	7.96664
JUNB	1.6977	9.72906	6.13809	7.4463e-08	4.89511e-06	7.88272
ETS1	1.23065	10.8834	6.11608	8.10437e-08	5.18517e-06	7.80103
PTPRE	1.03676	9.63401	6.11486	8.14239e-08	5.19213e-06	7.79652
HCP5	1.16307	10.1258	6.10777	8.36759e-08	5.28291e-06	7.77021
BHLHE40	1.52702	11.6137	6.10459	8.4706e-08	5.31287e-06	7.75841
DACT3	-1.91274	9.4481	-6.08598	9.09869e-08	5.60144e-06	7.68942
KLHL42	-1.16439	9.1009	-6.07112	9.6331e-08	5.8502e-06	7.63438
RPS21	-1.45091	8.54973	-6.06471	9.87329e-08	5.97709e-06	7.61063
IL1B	2.04307	8.98774	6.05411	1.02835e-07	6.15511e-06	7.57138
NDUFS5	-1.09192	10.8023	-6.05098	1.04077e-07	6.20246e-06	7.5598
CST6	-1.02341	7.4702	-6.04245	1.07542e-07	6.29782e-06	7.52822
MAP1B	-1.94812	9.11817	-6.03308	1.11479e-07	6.45203e-06	7.49356
MT1A	-1.26251	12.4189	-6.01958	1.17399e-07	6.67935e-06	7.44366
PDE4B	1.47164	9.22009	6.01899	1.17665e-07	6.67935e-06	7.44148
YPEL3	1.04539	9.56162	6.00446	1.24408e-07	6.97926e-06	7.38776
MXRA5	1.79291	10.8353	6.00337	1.24927e-07	6.98789e-06	7.38374
MARCHF6	-1.22033	9.59088	-5.9775	1.37941e-07	7.49662e-06	7.28822
PIM1	1.52296	9.53119	5.97243	1.40645e-07	7.62191e-06	7.2695
RASL12	-1.95962	9.27597	-5.95831	1.4846e-07	7.97763e-06	7.21738
UQCRB	-1.09812	7.77965	-5.95683	1.49299e-07	8.00024e-06	7.21195
ARHGAP30	1.23604	9.21572	5.91947	1.72229e-07	8.92081e-06	7.07425
MX2	1.08782	9.0851	5.91014	1.78483e-07	9.12934e-06	7.03988
GLDN	-1.70028	8.55755	-5.9083	1.79738e-07	9.14007e-06	7.03313
EIF4B	1.07985	11.3064	5.89756	1.87267e-07	9.47732e-06	6.99358
SPEG	-1.0629	7.73051	-5.83	2.42305e-07	1.16758e-05	6.74535
NEXN	-1.62041	9.23173	-5.80636	2.65131e-07	1.25855e-05	6.65864
TMEM120A	-1.36831	8.92033	-5.80451	2.66998e-07	1.26427e-05	6.65188
PPP1R14A	-1.94133	10.4581	-5.79615	2.75625e-07	1.29233e-05	6.62125
KCNA5	-1.44367	8.17731	-5.7873	2.85062e-07	1.32682e-05	6.58883
FRZB	-1.83784	9.8612	-5.77814	2.95172e-07	1.36722e-05	6.55527
SERPINA3	-1.6146	10.2379	-5.77165	3.02543e-07	1.39126e-05	6.53152
EGR2	1.68847	9.46125	5.7705	3.03861e-07	1.39397e-05	6.52733
ATOH8	-1.19104	7.93784	-5.7595	3.16838e-07	1.44657e-05	6.48706
S1PR3	-1.44799	8.89434	-5.74949	3.29113e-07	1.48251e-05	6.45046
ARHGAP10	-1.06848	8.5266	-5.74167	3.39025e-07	1.51178e-05	6.4219
RASAL3	1.3957	9.85773	5.72365	3.63022e-07	1.59133e-05	6.35606
PDK3	-1.08347	10.4179	-5.72329	3.63518e-07	1.59133e-05	6.35474
ACADVL	1.04157	11.6877	5.70795	3.85287e-07	1.67894e-05	6.29875
UCP2	1.75398	9.41275	5.70557	3.88772e-07	1.69027e-05	6.29009
P2RY8	1.44381	8.74069	5.69793	4.002e-07	1.72428e-05	6.2622
EGR1	1.49383	11.897	5.67048	4.44037e-07	1.88765e-05	6.16216
NTN1	-1.10272	7.6995	-5.63109	5.15349e-07	2.1339e-05	6.01884
APLNR	1.1637	9.14898	5.61847	5.40502e-07	2.22362e-05	5.973
RHOBTB3	-1.3892	8.62814	-5.61368	5.50374e-07	2.25937e-05	5.95558
TENT5C	1.97312	10.515	5.57385	6.39579e-07	2.54899e-05	5.81109
SELL	1.61227	8.28047	5.55585	6.84463e-07	2.68866e-05	5.74586
ACTN4	-1.03251	10.2446	-5.541	7.23802e-07	2.80772e-05	5.69212
HCST	1.1423	10.9906	5.5334	7.44787e-07	2.86276e-05	5.66464
EI24	-1.03878	9.15003	-5.53222	7.48107e-07	2.86799e-05	5.66037
TAPBP	1.10462	10.37	5.52822	7.59426e-07	2.89399e-05	5.64593
CD247	1.44304	9.3114	5.51833	7.88207e-07	2.96236e-05	5.61016
RUNX3	1.27616	9.1753	5.50942	8.15047e-07	3.03343e-05	5.57797
NCOA7	1.01583	9.97223	5.49746	8.52499e-07	3.14226e-05	5.53478
GPR68	1.07025	7.989	5.49498	8.60463e-07	3.16551e-05	5.52584
MARCKSL1	1.03949	9.53876	5.48622	8.89225e-07	3.24635e-05	5.49424
SEMA4A	1.32617	8.38848	5.47799	9.17113e-07	3.31805e-05	5.46455
LINC00857	1.14452	9.31731	5.47593	9.24228e-07	3.32249e-05	5.45713
BTN3A2	1.04652	8.74505	5.43083	1.09432e-06	3.77875e-05	5.29479
ADA2	1.23764	10.7579	5.41701	1.15241e-06	3.95792e-05	5.24509
ZFP36	1.35239	12.3953	5.41373	1.16663e-06	3.99958e-05	5.23331
LUM	1.61556	12.4928	5.40157	1.22087e-06	4.12637e-05	5.18965
TNK2	1.11831	9.92924	5.39695	1.24209e-06	4.16862e-05	5.1731
NR4A2	2.24115	10.0979	5.3577	1.43802e-06	4.73484e-05	5.03242
EFHD1	-1.6243	9.76742	-5.357	1.44175e-06	4.73896e-05	5.02993
ZC3H12A	1.46223	8.51571	5.3315	1.58543e-06	5.13186e-05	4.93872
IL6	2.62898	9.9546	5.31727	1.67165e-06	5.33908e-05	4.88788
ITGAL	1.09026	8.36137	5.30945	1.72097e-06	5.43733e-05	4.85996
LIMCH1	-1.54425	9.48961	-5.30105	1.77552e-06	5.57728e-05	4.83001
HERPUD1	1.30734	10.4028	5.29953	1.7856e-06	5.59975e-05	4.82458
GNA11	-1.16281	8.68608	-5.28029	1.91783e-06	5.9654e-05	4.75601
SDC2	-1.0051	8.36969	-5.25523	2.10461e-06	6.38054e-05	4.66683
HCLS1	1.10596	10.8803	5.25373	2.11636e-06	6.40599e-05	4.66149
FOS	2.19523	12.3868	5.25291	2.1228e-06	6.41534e-05	4.65857
ISG20	1.44143	10.2823	5.24243	2.20687e-06	6.62754e-05	4.62131
RAC2	1.36539	10.9048	5.24146	2.21478e-06	6.64086e-05	4.61788
ATP2B1-AS1	1.07679	9.43912	5.2397	2.22922e-06	6.66328e-05	4.61164
SFRP2	1.93213	11.1406	5.23879	2.2368e-06	6.6755e-05	4.60838
SGCA	-1.44545	8.29902	-5.22392	2.36334e-06	6.9511e-05	4.55559
SEMA4D	1.1908	9.49446	5.20359	2.54785e-06	7.3849e-05	4.48349
ID1	-1.05665	9.25689	-5.19769	2.6039e-06	7.53595e-05	4.46262
CHSY3	-1.00651	8.28755	-5.18055	2.77406e-06	7.94428e-05	4.40192
ICAM3	1.29729	9.90732	5.17942	2.78557e-06	7.96532e-05	4.39795
RGS2	1.49613	11.594	5.15843	3.00981e-06	8.50482e-05	4.32371
CD2	1.22783	8.9046	5.15454	3.0532e-06	8.58937e-05	4.30999
UQCRBP1	-1.99006	9.60557	-5.15384	3.06114e-06	8.59189e-05	4.3075
MFGE8	-1.10695	12.8662	-5.15019	3.10254e-06	8.63308e-05	4.29462
HLA-DMA	1.12921	11.9929	5.14999	3.10484e-06	8.63308e-05	4.29391
GLIPR1	-1.02214	8.85564	-5.14893	3.11701e-06	8.65434e-05	4.29016
IL10RA	1.14871	8.98225	5.1429	3.18699e-06	8.79755e-05	4.26888
ITK	1.39331	8.64477	5.14166	3.20147e-06	8.81577e-05	4.26454
SLC24A3	-1.09047	7.92411	-5.14007	3.2203e-06	8.83851e-05	4.25891
SLC2A3	1.70227	11.8147	5.13845	3.23956e-06	8.87861e-05	4.2532
IL13RA2	-1.05134	7.34432	-5.12162	3.44643e-06	9.33856e-05	4.19387
RIPOR2	1.21271	8.40232	5.12037	3.46235e-06	9.36843e-05	4.18945
SLC1A3	-1.34792	9.02705	-5.11259	3.56272e-06	9.59926e-05	4.16207
LEF1	1.09099	8.25432	5.10614	3.64817e-06	9.80189e-05	4.13936
MIAT	1.13585	7.87494	5.10501	3.66329e-06	9.82872e-05	4.13539
FERMT2	-1.07274	11.1728	-5.09745	3.76647e-06	0.000100212	4.10878
NFIC	-1.26383	9.32843	-5.08062	4.00626e-06	0.00010513	4.04965
KDM5D	1.2427	8.69986	5.06156	4.29605e-06	0.000110759	3.98275
MEG3	1.36669	9.52642	5.06035	4.31517e-06	0.000110953	3.97849
FBLN5	-1.04917	9.86224	-5.04843	4.50761e-06	0.000114974	3.93671
CCL3L3	1.70712	10.3046	5.0393	4.66066e-06	0.000117823	3.90473
MXRA7	-1.0788	9.73711	-5.0392	4.66241e-06	0.000117823	3.90437
CD83	1.6245	9.70934	5.03624	4.71308e-06	0.000118946	3.89402
BCL11A	1.64382	8.67681	5.01698	5.05669e-06	0.00012645	3.82665
MAP4K1	1.26077	8.8408	5.01413	5.10957e-06	0.000127333	3.81668
PRDM1	1.21857	9.05136	5.01346	5.12215e-06	0.000127421	3.81433
CES1	-1.53029	8.99682	-5.01216	5.14644e-06	0.000127859	3.8098
ARHGAP4	1.1695	9.60962	5.00356	5.31062e-06	0.000131407	3.77974
TBC1D10C	1.41338	8.99348	4.99282	5.52256e-06	0.000135693	3.74228
NDUFB10	-1.25038	10.3959	-4.97047	5.99095e-06	0.000144706	3.66437
ARHGAP9	1.08652	9.53066	4.96025	6.21791e-06	0.000148737	3.62879
CXCL8	2.18774	10.2777	4.93796	6.7426e-06	0.000158162	3.55129
DOCK2	1.13743	10.1667	4.93159	6.90041e-06	0.000160836	3.52916
CD74	1.11339	13.4761	4.9315	6.90259e-06	0.000160836	3.52885
MRPL33	-1.02342	10.702	-4.92344	7.10743e-06	0.000164408	3.50088
AOC3	-1.3589	8.53477	-4.91436	7.34536e-06	0.00016889	3.46939
MOXD1	1.32286	8.26103	4.90999	7.46264e-06	0.000171381	3.45424
CCR7	1.75326	8.7275	4.89338	7.92546e-06	0.000180064	3.39671
VCAM1	1.03354	11.6313	4.88597	8.1406e-06	0.000184078	3.3711
TIMP3	1.43258	11.3987	4.85858	8.98775e-06	0.000198083	3.27647
LEPROT	-1.17353	9.89621	-4.85442	9.12388e-06	0.00020062	3.2621
PRKCQ	1.01097	8.01384	4.84932	9.29311e-06	0.000204107	3.24453
TP53INP1	1.37256	9.69257	4.82568	1.01197e-05	0.000221245	3.16312
SIK1	2.28218	9.60979	4.824	1.01811e-05	0.000222268	3.15733
PIM2	1.88727	9.84952	4.82345	1.02013e-05	0.000222268	3.15544
COL1A1	1.82177	11.498	4.82259	1.0233e-05	0.000222496	3.15248
GPR183	1.33214	9.90891	4.82063	1.03055e-05	0.000223774	3.14573
CD79A	2.34747	10.2471	4.81212	1.06259e-05	0.000228654	3.11648
IRAG2	1.15713	8.45152	4.80684	1.08297e-05	0.000231995	3.09834
TMOD1	-1.18929	8.19443	-4.80162	1.1035e-05	0.000235071	3.0804
CSRP2	-1.27458	8.98129	-4.80132	1.1047e-05	0.000235071	3.07936
TRIM22	1.05072	8.94902	4.78017	1.19189e-05	0.000250283	3.00682
ATP1A2	-1.08403	7.53097	-4.77936	1.19534e-05	0.000250654	3.00406
MAPK8IP3	1.01638	9.19338	4.74873	1.33404e-05	0.000273528	2.89925
PPP1R3C	-1.75094	9.16473	-4.73673	1.39256e-05	0.000282725	2.85827
COX7A2	-1.02489	11.3285	-4.72174	1.46921e-05	0.000294611	2.80715
BAMBI	-1.15709	8.39273	-4.72085	1.47387e-05	0.000295238	2.80412
SCRG1	-1.88641	9.37992	-4.72008	1.47795e-05	0.000295745	2.80148
WFS1	-1.00876	9.43502	-4.70996	1.53234e-05	0.000305351	2.767
USF1	-1.13171	7.76801	-4.70693	1.54898e-05	0.000308024	2.7567
HBEGF	1.6967	9.5914	4.70538	1.55758e-05	0.000309292	2.75142
CORO1A	1.23298	9.45941	4.69869	1.59518e-05	0.000314595	2.72867
WFDC1	-1.16313	7.64871	-4.69356	1.62461e-05	0.000319411	2.71123
CD7	1.21858	8.39969	4.68292	1.68737e-05	0.000328772	2.67508
THBS1	1.46514	11.1691	4.66178	1.81916e-05	0.000348692	2.60336
COL8A1	-1.33228	11.127	-4.64888	1.90451e-05	0.000361082	2.55965
CD69	1.69033	9.36383	4.62923	2.04199e-05	0.000382598	2.49322
TMEM47	-1.51238	9.97994	-4.6176	2.1279e-05	0.000395259	2.45395
DGKA	1.00317	8.36191	4.61595	2.14037e-05	0.000396757	2.44838
PEBP1	-1.20594	10.3118	-4.60915	2.19247e-05	0.000405627	2.42546
COPRS	-1.0521	9.02429	-4.60846	2.1979e-05	0.000406239	2.42311
RPL26	-2.7459	9.59551	-4.60406	2.23232e-05	0.000411013	2.4083
CRYAB	-1.57468	10.8617	-4.60043	2.26116e-05	0.000414727	2.39607
FCMR	1.67364	9.04781	4.5922	2.32794e-05	0.000424533	2.36834
LIME1	1.14749	9.30725	4.59005	2.34571e-05	0.000426685	2.3611
LDOC1	-1.19348	8.56273	-4.58996	2.34643e-05	0.000426685	2.36081
CDH2	-1.10354	8.77568	-4.58153	2.4173e-05	0.000432987	2.33247
RCAN2	-1.58456	9.75615	-4.57089	2.50979e-05	0.000445135	2.29671
SBSPON	-1.51987	8.68304	-4.5699	2.51863e-05	0.000445711	2.29336
TRIB1	1.22355	10.8562	4.56304	2.58022e-05	0.000453256	2.27036
PLAU	1.19025	10.0423	4.55254	2.67746e-05	0.000466482	2.23514
SELENOP	1.33405	10.6987	4.53084	2.88983e-05	0.000492713	2.16248
NKG7	1.06427	8.71716	4.52358	2.96454e-05	0.000502317	2.13819
TWSG1	-1.10335	9.84418	-4.50926	3.1173e-05	0.000524947	2.09038
SELE	1.44512	8.32948	4.50626	3.15028e-05	0.000528639	2.08037
CXCR4	1.53984	9.59568	4.50565	3.15703e-05	0.000529308	2.07833
ANO1	-1.0428	8.95885	-4.50429	3.1721e-05	0.000530658	2.0738
CD37	1.32553	8.67147	4.48592	3.38299e-05	0.000560608	2.01258
CD6	1.07741	8.47897	4.48577	3.38475e-05	0.000560608	2.01208
CSRP1	-1.28792	11.6866	-4.48441	3.40085e-05	0.000562665	2.00757
MYL9	-1.52736	10.6913	-4.48182	3.43184e-05	0.000565749	1.99894
CCL5	1.2014	10.8813	4.44781	3.86474e-05	0.00062443	1.88599
CYTH4	1.04974	9.99537	4.44133	3.95305e-05	0.000635405	1.86452
FKBP11	1.3451	10.3725	4.3973	4.6072e-05	0.000719476	1.71903
ACAP1	1.09613	8.52957	4.39365	4.66586e-05	0.000727448	1.70701
CPED1	-1.48212	9.65068	-4.39238	4.68657e-05	0.000730083	1.70281
PRUNE2	-1.53914	9.49247	-4.38247	4.85036e-05	0.000751924	1.67019
COX17	-1.14177	10.0341	-4.37762	4.93259e-05	0.000759746	1.65422
GFPT2	1.32484	8.51896	4.37182	5.03258e-05	0.00077142	1.63517
ICOS	1.1237	8.06683	4.36956	5.0722e-05	0.00077563	1.62772
DUSP5	1.51006	10.0562	4.32791	5.85701e-05	0.000877405	1.4912
NET1	-1.06155	10.2795	-4.31076	6.2133e-05	0.000923546	1.43518
JAK1	1.02726	8.37012	4.29809	6.49004e-05	0.000953568	1.39386
MAOA	-1.39951	9.65661	-4.29367	6.5892e-05	0.000965171	1.37948
ASS1	-1.12088	9.10052	-4.29057	6.65993e-05	0.000973296	1.36936
CD79B	1.70686	9.91304	4.28705	6.74085e-05	0.000983619	1.35791
NFIA	-1.21844	8.9937	-4.27748	6.96588e-05	0.00100952	1.32678
HLA-DOA	1.00331	9.27617	4.27232	7.09006e-05	0.00102364	1.31003
HSPB8	-1.22587	9.05671	-4.26372	7.30202e-05	0.00104478	1.28212
NR4A3	1.07047	7.87221	4.25638	7.48781e-05	0.00106833	1.25831
HLA-DQA1	1.52342	10.9254	4.25065	7.63603e-05	0.00108688	1.23974
CDK12	1.89407	9.79457	4.22837	8.23976e-05	0.00115562	1.16766
GZMB	1.24672	8.62397	4.22526	8.32778e-05	0.00116285	1.1576
RGS5	-1.70576	10.2976	-4.21704	8.56449e-05	0.00118896	1.13106
C3	1.50137	9.56852	4.19085	9.36272e-05	0.00127028	1.04671
ADH1B	-1.12887	8.4074	-4.18532	9.5402e-05	0.00128796	1.02893
UQCRH	-1.68117	10.0479	-4.16863	0.000100961	0.00135251	0.975355
SOCS3	1.67586	9.02037	4.15745	0.000104856	0.0013945	0.939543
ALDH1B1	-1.3044	8.59811	-4.15507	0.000105705	0.00140328	0.931922
CXCL2	1.50436	8.94481	4.15335	0.000106321	0.00140951	0.926426
PDE5A	-1.31063	10.1232	-4.15176	0.000106894	0.00141319	0.921343
SFRP1	1.33553	9.1171	4.15084	0.00010723	0.0014147	0.918375
PCOLCE2	-1.12844	9.16728	-4.14498	0.000109374	0.00143901	0.899654
NUPR1	-1.27407	9.50525	-4.13198	0.000114283	0.00149111	0.858144
SHROOM3	-1.14669	8.13851	-4.12426	0.000117301	0.00152236	0.833512
CD3D	1.35842	9.1713	4.12393	0.00011743	0.00152295	0.832466
IFI16	1.03614	9.93147	4.10055	0.000127052	0.00161603	0.758049
PDLIM3	-1.19884	10.2808	-4.08754	0.000132733	0.00166832	0.716733
MYOM1	-1.19037	8.86422	-4.08569	0.000133561	0.00167433	0.710855
PADI4	1.10647	7.83088	4.08125	0.000135567	0.00169172	0.696777
PNP	1.05861	9.41052	4.07338	0.000139193	0.00172795	0.671855
CCL2	1.24796	11.9997	4.06693	0.000142234	0.00175772	0.651447
KCNMB1	-1.48972	9.83703	-4.0659	0.000142727	0.00175873	0.648182
IRF8	1.09477	10.3157	4.05277	0.000149142	0.00182422	0.606686
F13A1	1.174	9.58317	4.03415	0.000158713	0.00191437	0.54799
SLMAP	-1.23053	10.1311	-4.0326	0.000159538	0.00192189	0.543102
IER3	1.51061	10.7502	4.01849	0.000167225	0.00199672	0.498713
CAMK1G	1.78056	9.29135	4.01833	0.000167315	0.00199672	0.498204
FLNC	-1.71805	10.1286	-4.00735	0.000173543	0.00205184	0.463741
CD19	1.84371	8.69656	4.00244	0.000176402	0.00207538	0.448336
QSOX1	-1.03009	9.45442	-3.9992	0.000178314	0.00208761	0.438172
PTGS2	1.36135	10.1201	3.97703	0.000191932	0.00220653	0.368806
RPL21	-2.08988	9.69428	-3.97673	0.000192122	0.00220692	0.367875
CXCR5	1.3344	8.05395	3.97477	0.000193375	0.00221778	0.361752
THBS4	1.68363	9.29314	3.97388	0.000193943	0.00222154	0.358986
FER1L4	1.28091	8.37832	3.97308	0.000194458	0.00222354	0.35649
INMT	-1.01472	9.92931	-3.97258	0.000194782	0.00222592	0.354919
ATP13A1	1.03803	9.01268	3.96553	0.000199383	0.0022596	0.332925
GMDS	-1.15241	9.59698	-3.96493	0.000199781	0.00226277	0.331045
HLA-DOB	1.31841	8.41228	3.93847	0.00021804	0.00242365	0.248685
FHL1	-1.32859	10.7577	-3.93663	0.000219369	0.00242995	0.242965
SYNPO2	-1.11933	8.67203	-3.93263	0.00022228	0.0024565	0.230555
SHANK3	1.07405	10.1629	3.92341	0.000229133	0.00250905	0.201974
NBPF10	-1.28789	10.708	-3.92234	0.000229941	0.00251622	0.19866
IGFBP6	-1.13122	10.7969	-3.92152	0.000230563	0.00251803	0.19612
KCNAB1	-1.23846	8.50238	-3.91987	0.000231824	0.00252551	0.190984
CCN3	-1.72247	10.402	-3.91849	0.000232875	0.00253407	0.186728
CX3CR1	1.07078	8.27166	3.89284	0.000253357	0.00269113	0.107423
NBPF9	-1.42121	11.0704	-3.88847	0.000257014	0.00272091	0.0939466
MZB1	1.89203	9.87213	3.88535	0.000259656	0.00273978	0.0843314
CD48	1.13567	9.50365	3.86516	0.000277402	0.00289094	0.0221793
COL3A1	1.09302	12.2518	3.858	0.000283967	0.00294114	0.000198707
SORBS2	-1.12162	9.0988	-3.84931	0.000292131	0.00300779	-0.0264342
SMOC2	-1.07152	10.2219	-3.84069	0.000300463	0.00307372	-0.0528507
OSM	1.03397	8.1722	3.83507	0.000306015	0.00312217	-0.0700497
FOXC1	-1.12063	11.1261	-3.8319	0.000309189	0.00314784	-0.0797405
CNN1	-1.82559	9.68278	-3.83063	0.000310475	0.00315628	-0.0836372
HBG2	1.7852	8.53296	3.82947	0.00031164	0.00316605	-0.0871555
MYH10	-1.49425	11.9411	-3.82168	0.00031964	0.00322676	-0.110953
CD8A	1.0533	8.69462	3.81882	0.000322625	0.00325346	-0.11968
CAP2	-1.16654	8.77601	-3.78565	0.000359257	0.00354074	-0.220604
PTPRCAP	1.2747	8.60839	3.77846	0.00036771	0.00360364	-0.242419
GREM1	1.28831	8.75575	3.7747	0.000372204	0.00364208	-0.253812
PTGDS	1.18327	10.8902	3.76821	0.000380087	0.00370524	-0.273462
HLA-DRB4	1.30859	11.6294	3.75448	0.000397296	0.00383658	-0.314974
C2CD4B	1.31713	8.43122	3.74834	0.000405235	0.00389751	-0.333517
CRISPLD2	1.3135	10.6728	3.74305	0.00041219	0.0039426	-0.349462
CCL8	1.03766	10.4733	3.74023	0.000415946	0.00395676	-0.357962
SERPINE2	1.12036	12.3166	3.72876	0.000431552	0.00407271	-0.392466
EGR3	1.1447	8.38557	3.716	0.000449581	0.0042085	-0.430794
C12orf75	-1.08125	9.24165	-3.69773	0.000476653	0.00441354	-0.485532
ATF3	1.73435	10.3455	3.68482	0.000496724	0.00455529	-0.524124
SMTN	-1.12566	9.24851	-3.68041	0.000503766	0.00461103	-0.537294
UBD	1.11659	8.25947	3.67692	0.000509397	0.00464925	-0.547691
SORBS1	-1.40129	10.0641	-3.66084	0.000536158	0.00484492	-0.59557
COX6B1	-1.70017	9.8113	-3.66021	0.000537235	0.00485237	-0.597447
HLA-DPA1	1.08669	12.4076	3.65735	0.000542128	0.00488502	-0.605922
CYB5D1	1.02088	8.7583	3.65652	0.000543559	0.00489561	-0.608387
COMP	1.32674	10.9305	3.65379	0.000548296	0.00493363	-0.616497
RPL39	-1.42972	11.68	-3.61652	0.000617014	0.00539958	-0.72681
PALLD	-1.06006	11.0863	-3.59955	0.000650975	0.00563491	-0.776826
SEL1L3	1.12947	9.72197	3.59442	0.000661573	0.005706	-0.791897
TMIGD3	-1.09123	8.28366	-3.5797	0.000692925	0.00592666	-0.835094
TMBIM1	-1.00552	9.34987	-3.57776	0.000697169	0.00595395	-0.840788
GZMK	1.07862	8.9215	3.57314	0.000707356	0.00602499	-0.854317
IGLL1	1.4767	13.3564	3.55894	0.000739585	0.00622723	-0.895858
C5orf46	-1.10382	8.56389	-3.55812	0.000741481	0.00624045	-0.898245
LMO3	-1.0129	8.54612	-3.55078	0.000758707	0.00636024	-0.919649
CD24	1.26485	8.79331	3.53852	0.000788348	0.00655076	-0.955358
HBG1	1.66133	8.40598	3.53565	0.000795443	0.00659594	-0.963704
LMOD1	-1.13339	8.34014	-3.5185	0.000839153	0.00688379	-1.01352
KLF4	1.18947	10.0861	3.48899	0.000919711	0.00739247	-1.09882
H19	1.10127	10.3223	3.48691	0.000925671	0.00742166	-1.10483
RPS25	-1.05712	13.0675	-3.46931	0.000977465	0.00774603	-1.15545
CR2	1.65077	8.3057	3.45659	0.00101662	0.00798684	-1.19195
RNA18SN5	-1.70075	8.4172	-3.45519	0.00102102	0.00800823	-1.19596
CEMIP	1.60805	9.93461	3.44716	0.0010466	0.00812889	-1.21895
PPP1R15A	1.10799	11.1359	3.43099	0.00109997	0.0084406	-1.26514
CSF3R	1.0573	9.55583	3.39825	0.00121601	0.00913088	-1.35819
CD52	1.191	10.0568	3.35901	0.00137037	0.0100596	-1.46894
FCRL2	1.00411	7.96927	3.33888	0.00145656	0.0105386	-1.52541
ITGA5	-1.14053	10.4778	-3.33513	0.00147319	0.0106165	-1.53591
A2M	-1.08073	11.9084	-3.33495	0.00147399	0.0106165	-1.53642
MMP9	1.58711	11.0055	3.3342	0.00147735	0.0106294	-1.53852
MAN2B2	-1.01203	10.1462	-3.33031	0.00149482	0.0107302	-1.5494
ACTG2	-1.59297	12.2693	-3.28777	0.00169904	0.011752	-1.66777
CTLA4	1.01211	8.146	3.2805	0.0017365	0.0119494	-1.68791
MYH11	-1.42728	12.8813	-3.2669	0.0018086	0.0123346	-1.72547
VPREB3	1.36898	8.19539	3.25732	0.00186111	0.0125774	-1.75188
PGM5	-1.14588	9.84156	-3.24358	0.00193888	0.0129642	-1.78964
ALAS2	1.02332	7.98853	3.21682	0.00209929	0.0138099	-1.8629
RPL35A	-1.56837	11.5459	-3.21457	0.0021133	0.0138878	-1.86903
ADH1A	-1.20133	10.3947	-3.20916	0.00214742	0.0140589	-1.88377
SPON1	1.25161	9.53515	3.18229	0.0023247	0.0149971	-1.95678
POU2AF1	1.17581	8.20434	3.18154	0.00232979	0.0150064	-1.9588
TCAF1	-1.01449	13.4857	-3.16686	0.00243261	0.0154714	-1.99851
CCL3	1.02451	8.70209	3.1626	0.00246323	0.0156187	-2.01
CXCL13	1.26255	8.07035	3.1228	0.00276711	0.0170978	-2.11683
CCL21	1.25874	9.17523	3.11187	0.00285656	0.0175372	-2.14602
BANK1	1.10395	7.8789	3.06607	0.00326152	0.0193791	-2.26749
G0S2	1.00396	7.87103	3.04399	0.00347531	0.0203373	-2.32557
FCRLA	1.28603	8.46635	3.02703	0.00364835	0.021111	-2.36998
PSORS1C1	1.02999	8.13018	2.87241	0.00563983	0.0294943	-2.76646
ACAN	-1.01348	8.3656	-2.87165	0.00565171	0.0295174	-2.76836
RN7SK	1.09364	9.47558	2.86644	0.00573394	0.0298721	-2.78146
JCHAIN	1.55616	10.4407	2.85532	0.00591292	0.0306045	-2.80931
PHLDA1	1.07018	9.12022	2.8183	0.00654729	0.0330561	-2.90153
TIMD4	1.01864	7.72106	2.81088	0.0066816	0.0335747	-2.91988
FDCSP	1.32723	7.8241	2.80074	0.00686951	0.0342759	-2.94493
RGS1	1.12288	10.5269	2.74276	0.00804008	0.0384709	-3.08679
COL11A1	1.1454	8.26751	2.7312	0.00829445	0.0393488	-3.11481
FNDC1	1.08725	9.16932	2.72171	0.0085087	0.0401402	-3.13774
CXCL14	1.1536	10.1181	2.71485	0.00866667	0.0407571	-3.15427
RPS4Y1	1.312	10.7611	2.70166	0.00897798	0.0419002	-3.18597
JSRP1	1.051	8.38107	2.68608	0.00935901	0.0432354	-3.22326
CCL19	1.01584	10.9733	2.67289	0.00969305	0.0444885	-3.25471
