# Supplementary material for: Predicting feature genes correlated with immune infiltration in patients with abdominal aortic aneurysm based on machine learning algorithms
Source: Sci Rep. 2024 Mar 2;14:5157. doi: 10.1038/s41598-024-55941-6 (PMC10908806; doi:10.1038/s41598-024-55941-6)
Supplement: Supplementary file 1 — Supplementary Information. [file 41598_2024_55941_MOESM1_ESM.zip › Supplementary File 3C DEGs between AAA and control samples in GSE47472.xlsx]

## Sheet: diff
id	logFC	AveExpr	t	P.Value	adj.P.Val	B
PCLAF	2.05598	8.19434	29.0859	3.31843e-19	6.34815e-15	31.9393
ZNF575	-2.14686	7.71431	-27.9541	7.84849e-19	7.50708e-15	31.2893
RBIS	-1.37835	7.37754	-21.2529	2.82644e-16	1.80233e-12	26.5071
SERPINC1	1.30211	7.63556	17.8508	1.11554e-14	5.33506e-11	23.2725
SACS	-1.15828	8.10584	-17.5914	1.51351e-14	5.79069e-11	22.997
ACP4	2.0909	8.68231	17.2589	2.25085e-14	7.17647e-11	22.6372
TRIM33	1.7196	8.13386	15.2556	2.85542e-13	7.80347e-10	20.298
CLTB	-1.04334	7.45005	-14.9959	4.0508e-13	9.68649e-10	19.9715
CPT1C	-1.33412	8.19736	-14.3286	1.01833e-12	2.16453e-09	19.1063
RPS19BP1	2.33278	8.33898	13.9858	1.65771e-12	3.07636e-09	18.6463
CELA3A	1.15347	8.0415	13.9406	1.76895e-12	3.07636e-09	18.5848
ACOT2	-2.37803	8.86087	-13.8475	2.02353e-12	3.2195e-09	18.4575
FAM185A	-1.82425	8.85151	-13.7221	2.42743e-12	3.31691e-09	18.285
CRYZL1	-1.5926	7.82696	-13.6686	2.62483e-12	3.32312e-09	18.2108
MSTN	-2.40935	11.0846	-13.5978	2.91187e-12	3.32312e-09	18.1123
ARGFX	1.91467	8.92638	13.5681	3.04166e-12	3.32312e-09	18.0709
MBNL1	-1.16424	7.4621	-13.5493	3.12683e-12	3.32312e-09	18.0446
TTC7A	-1.01186	7.65403	-13.382	4.00486e-12	4.03226e-09	17.8092
JAKMIP1	-1.1067	7.3547	-13.3225	4.37607e-12	4.18571e-09	17.7248
FLYWCH2	-1.15707	7.52374	-13.2355	4.98424e-12	4.54041e-09	17.6008
DGCR5	-1.35565	9.299	-12.9635	7.52068e-12	6.03873e-09	17.2081
HOXA10	-1.1897	7.35369	-12.9587	7.57603e-12	6.03873e-09	17.2011
CTNNA3	-1.20159	7.51744	-12.8231	9.32348e-12	6.94962e-09	17.0025
XYLT1	1.48801	9.65877	12.7007	1.12617e-11	7.9791e-09	16.8216
CASKIN1	1.08568	8.424	12.5671	1.38608e-11	9.14336e-09	16.6224
LOC100134368	-1.64035	8.06254	-12.3255	2.02677e-11	1.29241e-08	16.2572
MGAM	1.27425	9.76242	12.2888	2.14858e-11	1.31641e-08	16.2011
HOXA13	-1.61968	8.79811	-12.2733	2.20205e-11	1.31641e-08	16.1774
NLRP12	1.1532	9.2132	12.2194	2.39934e-11	1.39089e-08	16.0948
AKT1S1	-2.17589	8.54887	-12.1665	2.61105e-11	1.4397e-08	16.0134
SETD4	1.37089	7.76033	12.1382	2.7318e-11	1.45165e-08	15.9698
FAM89A	1.26229	8.0043	11.7417	5.19889e-11	2.68796e-08	15.3485
LIPK	1.19227	7.67762	11.6115	6.44391e-11	3.0494e-08	15.1407
CERS2	-1.25329	8.2372	-11.3657	9.71348e-11	4.22316e-08	14.7429
NANP	-1.37592	8.92222	-11.3353	1.02227e-10	4.34579e-08	14.6933
PDE2A	1.38725	9.44141	11.1245	1.46179e-10	5.94981e-08	14.3459
OR2T3	1.24504	8.2159	11.0854	1.56312e-10	6.12821e-08	14.2807
CLDN8	1.63581	8.0478	11.0815	1.57358e-10	6.12821e-08	14.2742
NEXMIF	-1.27932	9.03638	-11.065	1.61849e-10	6.12821e-08	14.2468
SPATA6	-1.19883	7.56359	-11.0483	1.6658e-10	6.12821e-08	14.2188
NCK2	-1.01956	13.0132	-10.8914	2.1834e-10	7.73488e-08	13.9554
ZNF462	-1.88323	9.90651	-10.8535	2.33196e-10	8.11098e-08	13.8912
HINT3	-1.13505	7.63159	-10.8325	2.41874e-10	8.2626e-08	13.8556
SERPINB4	-1.25204	7.826	-10.7203	2.94247e-10	9.72503e-08	13.6645
ADGRE3	2.04041	9.79363	10.7191	2.94852e-10	9.72503e-08	13.6625
PMP22	-1.66461	7.81462	-10.6245	3.48233e-10	1.12078e-07	13.5001
LIMD1-AS1	1.5804	10.7087	10.5064	4.2923e-10	1.34609e-07	13.2959
C2orf76	1.41584	7.67477	10.4623	4.64249e-10	1.43243e-07	13.2192
PLTP	-1.17415	9.76488	-10.418	5.02442e-10	1.48883e-07	13.1419
TMED7	1.12823	7.61208	10.4179	5.02513e-10	1.48883e-07	13.1418
CARM1	-2.36491	10.2164	-10.4008	5.18177e-10	1.48916e-07	13.1118
TMEM38B	-1.02425	7.48994	-10.3971	5.21557e-10	1.48916e-07	13.1054
NOTUM	-1.50704	10.3481	-10.3254	5.93174e-10	1.64455e-07	12.9795
SLC22A12	1.11627	11.1751	10.2157	7.23069e-10	1.97604e-07	12.7857
DOK3	-1.56206	9.44872	-10.085	9.17186e-10	2.47123e-07	12.5527
RIOK3	-1.04012	7.6265	-10.0523	9.73691e-10	2.58704e-07	12.4941
SPATC1	1.36884	8.35541	10.039	9.97646e-10	2.61438e-07	12.4703
AHR	1.46987	7.95353	9.99255	1.08646e-09	2.69541e-07	12.3867
SPAG9	-1.69794	8.04701	-9.9863	1.09902e-09	2.69541e-07	12.3754
PVT1	1.08311	8.90934	9.88261	1.33071e-09	3.14278e-07	12.1877
DNAAF6	-1.60445	10.6794	-9.81864	1.49835e-09	3.39549e-07	12.0712
LIN28A	1.46928	9.49979	9.81473	1.50928e-09	3.39549e-07	12.0641
GGNBP2	-1.05101	9.90268	-9.80908	1.52522e-09	3.39549e-07	12.0538
FAM153A	1.59504	9.87764	9.80865	1.52646e-09	3.39549e-07	12.053
CNTNAP1	-1.01122	10.2786	-9.75914	1.67394e-09	3.68075e-07	11.9624
TFAP4	-1.16269	8.45979	-9.71798	1.80778e-09	3.92986e-07	11.8868
PRSS2	-1.45342	8.26633	-9.698	1.8767e-09	3.98904e-07	11.8501
NOL4	-1.30646	8.81011	-9.66942	1.98004e-09	4.11719e-07	11.7974
DMP1	1.39703	9.07105	9.63943	2.0948e-09	4.30898e-07	11.742
SWT1	1.2379	8.2343	9.57831	2.35058e-09	4.73333e-07	11.6287
TWF1	-1.53882	8.77238	-9.55503	2.4563e-09	4.84422e-07	11.5855
OR4C46	-1.86954	9.32155	-9.54065	2.52405e-09	4.92705e-07	11.5587
HK1	-1.69564	9.51475	-9.47894	2.83752e-09	5.45536e-07	11.4435
GRIK2	1.12809	10.9648	9.46677	2.90396e-09	5.50027e-07	11.4207
OR8B12	1.11646	10.6449	9.44678	3.01653e-09	5.65748e-07	11.3833
POLG2	-1.13092	7.52375	-9.42707	3.13207e-09	5.81713e-07	11.3463
MAGEA2	-1.26103	9.31814	-9.38494	3.39445e-09	6.18436e-07	11.2671
NFIC	-1.10707	8.63332	-9.36998	3.49303e-09	6.30394e-07	11.2389
FHOD1	-1.89934	9.4343	-9.29821	4.00885e-09	7.10086e-07	11.1033
HNRNPC	-1.54188	8.28563	-9.28974	4.07466e-09	7.15122e-07	11.0872
CLN5	-1.01273	8.18904	-9.28451	4.11591e-09	7.15794e-07	11.0773
DNAJC3-DT	-1.45242	8.54058	-9.22571	4.6103e-09	7.7364e-07	10.9655
METTL25	1.3291	8.94313	9.19594	4.88357e-09	7.99594e-07	10.9088
ACAD9	1.21377	7.83764	9.19522	4.89036e-09	7.99594e-07	10.9074
BTNL8	-1.88331	8.57821	-9.11205	5.74759e-09	9.23961e-07	10.7481
DLD	2.30704	9.06944	9.04956	6.49279e-09	1.0265e-06	10.6279
OR2H1	-1.00226	7.39869	-9.02421	6.82303e-09	1.06987e-06	10.5789
KLHL12	-1.49753	9.59424	-8.99241	7.2619e-09	1.11136e-06	10.5174
CARNMT1	-1.21215	13.097	-8.93433	8.14041e-09	1.20324e-06	10.4047
BCOR	-1.18557	8.23404	-8.90917	8.55453e-09	1.24922e-06	10.3557
CANX	-1.99892	8.2411	-8.89988	8.71281e-09	1.25755e-06	10.3376
GRIPAP1	-1.02721	9.17247	-8.87986	9.06421e-09	1.29402e-06	10.2986
TYROBP	-1.26227	9.96471	-8.87546	9.14355e-09	1.29567e-06	10.29
AMBRA1	-1.31359	7.79143	-8.84172	9.77515e-09	1.35506e-06	10.224
TNFSF8	-1.22874	8.60647	-8.8292	1.00207e-08	1.37026e-06	10.1995
PER3	-1.39319	9.332	-8.81441	1.03192e-08	1.39019e-06	10.1705
SIRPA	1.07574	13.5391	8.79601	1.07034e-08	1.42073e-06	10.1344
HSFX2	-2.34347	9.21225	-8.79295	1.07687e-08	1.42073e-06	10.1284
ZC3H8	1.70356	7.89822	8.7155	1.25667e-08	1.62033e-06	9.97582
EVC	-1.46004	9.13303	-8.69767	1.30227e-08	1.65798e-06	9.94059
POTEC	-1.59624	8.43306	-8.69521	1.3087e-08	1.65798e-06	9.93572
GAS2L1	-1.34371	8.37452	-8.68436	1.33742e-08	1.68321e-06	9.91427
RNPC3	-1.30242	7.95381	-8.65459	1.41966e-08	1.76351e-06	9.85528
NEDD9	1.21343	11.0316	8.60697	1.56223e-08	1.87959e-06	9.76066
BPIFA4P	-1.03859	8.42206	-8.55387	1.73876e-08	2.05323e-06	9.65479
RNF208	2.02366	9.06269	8.54902	1.75589e-08	2.06075e-06	9.64509
CCZ1B	1.01995	10.2391	8.54409	1.77344e-08	2.06865e-06	9.63525
SLC28A1	-1.1441	11.2684	-8.53144	1.81939e-08	2.09668e-06	9.60995
AP3D1	-2.39216	8.61789	-8.5215	1.85634e-08	2.12645e-06	9.59006
PLEKHA8	-1.71575	10.8836	-8.51831	1.86839e-08	2.12752e-06	9.58366
SPDYE3	1.01973	9.34176	8.49822	1.94598e-08	2.20275e-06	9.54341
PKN3	-1.41007	8.17531	-8.49006	1.97844e-08	2.22632e-06	9.52704
RCN1	-1.76783	8.59293	-8.43406	2.21683e-08	2.41349e-06	9.41447
DENND11	1.08953	9.71326	8.43018	2.23443e-08	2.41495e-06	9.40664
POLR3H	1.22757	10.8966	8.41778	2.29159e-08	2.46281e-06	9.38164
ISG20	-1.15472	10.696	-8.41124	2.32233e-08	2.48191e-06	9.36846
HEATR4	-1.1204	7.59063	-8.36054	2.57561e-08	2.71247e-06	9.26599
COL13A1	-1.50956	10.825	-8.29388	2.95269e-08	3.03661e-06	9.13072
NDUFB4	1.47666	9.40373	8.25008	3.23105e-08	3.23613e-06	9.0415
TDGF1P3	-1.01889	9.23714	-8.24484	3.26612e-08	3.24103e-06	9.03081
LIG4	-1.49155	8.83956	-8.23852	3.30889e-08	3.26284e-06	9.01792
TEX48	-1.74698	8.83447	-8.21268	3.49008e-08	3.3891e-06	8.96511
FGD6	-1.35155	8.32303	-8.20758	3.52708e-08	3.40773e-06	8.95467
SLC2A3	1.19435	7.84576	8.19218	3.64111e-08	3.50022e-06	8.92315
DOK2	1.47846	8.34089	8.15862	3.90302e-08	3.67806e-06	8.85433
FOXL1	1.51346	9.14838	8.14934	3.97876e-08	3.73106e-06	8.83529
DLX2	1.09476	7.82249	8.11643	4.2601e-08	3.93699e-06	8.76759
NAPSA	-2.12168	10.0731	-8.08514	4.54647e-08	4.12199e-06	8.70312
RUSC1-AS1	1.02679	7.52944	8.06568	4.7346e-08	4.26368e-06	8.66293
PLCG1	-1.51684	10.074	-8.06021	4.7889e-08	4.28092e-06	8.65163
NTRK1	-1.19004	8.04925	-8.05048	4.88708e-08	4.34836e-06	8.63151
PCSK6	-1.05197	9.32677	-8.04473	4.9461e-08	4.3805e-06	8.61961
TRIM64B	-2.29893	10.2305	-8.03144	5.08524e-08	4.48298e-06	8.59212
TCF3	-1.35224	7.776	-8.02878	5.11354e-08	4.48725e-06	8.58661
ZNF567	-1.30278	8.1209	-8.00916	5.32767e-08	4.65381e-06	8.54595
PPP1CA	1.07936	9.73935	7.98813	5.56741e-08	4.79751e-06	8.50231
TAGLN3	-1.48705	8.30398	-7.98296	5.62805e-08	4.82801e-06	8.49157
DRD3	-1.57007	8.6166	-7.95828	5.92703e-08	5.00626e-06	8.44025
IQCC	-1.34822	9.08272	-7.92734	6.32508e-08	5.23357e-06	8.3758
PAG1	-1.28773	8.7371	-7.92488	6.35796e-08	5.23357e-06	8.37066
EFS	-1.18855	8.14388	-7.91083	6.54861e-08	5.33085e-06	8.34136
MIS12	1.28577	8.70096	7.90546	6.62306e-08	5.35974e-06	8.33015
APOA4	-1.04744	12.1944	-7.90224	6.66816e-08	5.35974e-06	8.32342
SPRING1	-1.1646	8.78084	-7.89515	6.76857e-08	5.39512e-06	8.30859
TLK1	-1.05599	7.74142	-7.88232	6.95407e-08	5.49716e-06	8.28178
CORO6	1.02085	9.77155	7.87594	7.04829e-08	5.52598e-06	8.26843
GABRR3	1.21594	8.55199	7.83923	7.61663e-08	5.85165e-06	8.19151
C1QL3	-1.30239	9.31262	-7.82474	7.85375e-08	5.98575e-06	8.1611
SPRN	2.21759	8.3673	7.763	8.95232e-08	6.64095e-06	8.03121
PPP1R12C	-1.48114	9.38048	-7.76279	8.95643e-08	6.64095e-06	8.03076
MICU3	1.069	11.8993	7.75632	9.08029e-08	6.681e-06	8.01713
KLHL34	-1.13464	7.93938	-7.75017	9.19993e-08	6.74309e-06	8.00414
RPL7	1.56059	10.4789	7.69621	1.03206e-07	7.4223e-06	7.89008
ITGB1BP1	-1.18947	7.93779	-7.67941	1.06974e-07	7.57929e-06	7.8545
ZNF257	-1.34969	9.75623	-7.67642	1.07659e-07	7.58082e-06	7.84816
CRYBA1	-1.60292	9.03108	-7.67586	1.07788e-07	7.58082e-06	7.84697
ITGB3BP	-1.02034	7.64899	-7.66405	1.10545e-07	7.66633e-06	7.82191
KLF11	-1.39938	7.83162	-7.66378	1.10607e-07	7.66633e-06	7.82135
LOC643441	-1.05696	9.64603	-7.65891	1.11765e-07	7.71868e-06	7.81101
ANKRD13C	-1.7948	8.63104	-7.64694	1.14664e-07	7.83402e-06	7.78559
TMEM252	-1.75507	10.1463	-7.64139	1.16036e-07	7.87154e-06	7.77379
VSTM4	-1.61809	9.68596	-7.61852	1.21864e-07	8.18161e-06	7.72515
KRT82	-1.24582	8.77478	-7.61107	1.23826e-07	8.25908e-06	7.70929
CCDC117	1.37498	7.81045	7.59946	1.26949e-07	8.43243e-06	7.68457
PIP4K2C	-1.01019	7.92948	-7.58821	1.30053e-07	8.60869e-06	7.66059
PEX16	-1.8046	9.61288	-7.58441	1.31119e-07	8.63977e-06	7.65248
KCNMB2	1.40588	9.51455	7.58188	1.31835e-07	8.63977e-06	7.64708
FLJ13224	-1.2416	8.09756	-7.48962	1.6084e-07	1.01213e-05	7.44965
LILRP2	-1.27019	9.06218	-7.44474	1.77247e-07	1.09378e-05	7.35319
PRELID1	-1.86741	8.15141	-7.43733	1.80116e-07	1.10436e-05	7.33724
TMEM14A	-1.20372	8.26943	-7.43308	1.81782e-07	1.11102e-05	7.3281
RAET1G	1.0265	8.37086	7.40334	1.93906e-07	1.16672e-05	7.26397
MARCHF10	-1.17839	13.0925	-7.39098	1.99188e-07	1.18706e-05	7.23728
ACADVL	-1.39334	9.31768	-7.37617	2.05708e-07	1.21833e-05	7.20529
PNP	-1.6865	9.17299	-7.37368	2.06828e-07	1.22118e-05	7.1999
IL17RD	1.14237	12.4659	7.36071	2.12755e-07	1.24847e-05	7.17184
ZNF876P	-1.08138	8.82276	-7.34434	2.2048e-07	1.27425e-05	7.13641
RBM23	-1.78855	8.88859	-7.3351	2.24971e-07	1.2924e-05	7.11638
LINS1	1.20174	8.03697	7.32692	2.29026e-07	1.30645e-05	7.09864
SCAND2P	1.38108	11.1251	7.31647	2.34309e-07	1.32783e-05	7.07598
GHRHR	-1.22779	7.94715	-7.30996	2.37665e-07	1.34116e-05	7.06185
ANP32AP1	-3.0139	10.4425	-7.27632	2.55814e-07	1.41847e-05	6.98875
ARID4A	1.02516	10.6495	7.26095	2.64577e-07	1.45861e-05	6.95529
TRIM31	-1.48007	8.42425	-7.24744	2.72533e-07	1.49385e-05	6.92586
UQCRH	1.20388	10.4064	7.20824	2.97034e-07	1.59614e-05	6.84032
LINC01144	1.27535	11.9529	7.20228	3.00953e-07	1.61252e-05	6.8273
LOC649133	-1.02166	9.24953	-7.20105	3.01768e-07	1.61252e-05	6.82461
LINC00626	1.143	9.03514	7.19203	3.07815e-07	1.63569e-05	6.8049
BRD8	-1.31521	10.8652	-7.18671	3.11442e-07	1.65038e-05	6.79326
NCF1B	1.25018	10.3474	7.16868	3.24063e-07	1.7078e-05	6.75379
KLC2	-1.08653	7.87003	-7.16453	3.27042e-07	1.71406e-05	6.7447
UBASH3A	-1.16257	7.98404	-7.13967	3.45478e-07	1.79592e-05	6.6902
KYNU	-1.22712	11.7474	-7.10652	3.71741e-07	1.91682e-05	6.6174
RBM15B	1.6785	9.47644	7.07994	3.94272e-07	2.00086e-05	6.55892
BBS9	1.03892	9.74163	7.04897	4.22305e-07	2.12597e-05	6.49066
BARX1	-1.15354	8.40112	-7.03126	4.39242e-07	2.19117e-05	6.45157
ACTL7B	-1.38926	8.30266	-7.02007	4.50307e-07	2.22467e-05	6.42685
LY86	-1.05537	9.2309	-7.0082	4.62354e-07	2.25883e-05	6.40061
ZNF230	-1.59503	8.64191	-7.0068	4.63792e-07	2.25883e-05	6.39752
ARPP21	-1.04704	9.71222	-7.00656	4.64046e-07	2.25883e-05	6.39698
TXNDC11	-1.20825	9.83957	-7.00395	4.66747e-07	2.26621e-05	6.39121
ATP6AP1L	-1.49554	8.2284	-6.9998	4.7108e-07	2.2757e-05	6.38202
ZFYVE16	-1.0156	9.72769	-6.9855	4.86319e-07	2.33009e-05	6.35038
ZNF507	-1.60214	10.529	-6.98468	4.87211e-07	2.33009e-05	6.34856
PAIP1	1.37416	11.3218	6.97823	4.94267e-07	2.35207e-05	6.33427
NCOR1	-1.25205	8.9112	-6.9687	5.04882e-07	2.38479e-05	6.31315
PARL	1.06657	12.7279	6.96556	5.08422e-07	2.38971e-05	6.3062
BACH2	1.98757	8.25425	6.95142	5.24723e-07	2.45427e-05	6.27484
LNPEP	-1.99638	8.8132	-6.91351	5.71116e-07	2.62151e-05	6.19063
DEPDC5	-1.84056	9.5102	-6.87204	6.2672e-07	2.82098e-05	6.09827
ENTPD5	-1.47278	8.02794	-6.86631	6.34826e-07	2.85076e-05	6.0855
NCOA5	-1.60605	8.49571	-6.85845	6.46119e-07	2.89467e-05	6.06797
NXNL1	-1.7241	10.6555	-6.85726	6.47842e-07	2.89561e-05	6.06532
FGF9	1.00081	8.96832	6.85474	6.51519e-07	2.90526e-05	6.0597
PPP1CB	1.02864	9.5044	6.7977	7.40689e-07	3.25164e-05	5.93218
FIP1L1	-1.06734	8.5378	-6.79745	7.41096e-07	3.25164e-05	5.93164
COMTD1	-1.23787	8.43445	-6.77106	7.86529e-07	3.40414e-05	5.87249
MESP1	-1.08446	8.37055	-6.7481	8.28362e-07	3.56103e-05	5.82097
UBE2G2	-1.04304	9.65828	-6.741	8.4176e-07	3.59439e-05	5.80502
COPRS	1.05646	8.08551	6.69809	9.27553e-07	3.91448e-05	5.70854
STRADB	1.28693	7.66505	6.66291	1.00458e-06	4.18683e-05	5.62923
EBF2	-1.17289	10.2598	-6.65969	1.01194e-06	4.20834e-05	5.62198
SRD5A2	-1.15477	11.7982	-6.64229	1.05273e-06	4.34023e-05	5.58269
MAGEF1	-1.38683	7.98744	-6.63872	1.06131e-06	4.36619e-05	5.57462
ADAM18	-1.04677	10.0004	-6.63762	1.06397e-06	4.36774e-05	5.57213
KAAG1	-2.04585	11.4527	-6.61928	1.10926e-06	4.50794e-05	5.53068
SMYD4	-1.68514	9.16323	-6.61366	1.12354e-06	4.54402e-05	5.51797
EIF3L	1.12433	9.29502	6.58935	1.1875e-06	4.74063e-05	5.46293
MELK	1.15451	8.5237	6.5874	1.19278e-06	4.74063e-05	5.45851
KAZN	-1.50047	11.475	-6.58094	1.21047e-06	4.79428e-05	5.44388
MX1	1.68641	11.2935	6.57229	1.23458e-06	4.85958e-05	5.42427
CARTPT	-1.00808	7.90485	-6.55378	1.28784e-06	5.04845e-05	5.38228
MYNN	-1.65615	11.5319	-6.53629	1.34033e-06	5.21148e-05	5.34257
ZNF831	2.29654	10.2916	6.48774	1.49782e-06	5.71921e-05	5.23213
BTN2A1	-1.74707	11.3259	-6.48604	1.50368e-06	5.73018e-05	5.22824
MAGED1	1.14858	9.12969	6.45431	1.61717e-06	6.04229e-05	5.1559
MAP1S	1.06215	8.98894	6.45079	1.63028e-06	6.05762e-05	5.14788
SMCO3	1.02291	7.96921	6.43725	1.68178e-06	6.22293e-05	5.11696
SSR3	1.07307	8.73954	6.42558	1.7275e-06	6.35521e-05	5.0903
BBOF1	1.29376	9.88255	6.42389	1.73423e-06	6.36771e-05	5.08643
CDK19	-1.0902	8.22397	-6.42116	1.74513e-06	6.38323e-05	5.0802
RPL36AL	1.08033	9.92763	6.40391	1.81578e-06	6.60146e-05	5.04075
PRDM2	-1.54152	10.9836	-6.40241	1.82204e-06	6.60146e-05	5.03733
DEFB136	-1.44419	11.6572	-6.38115	1.91349e-06	6.88053e-05	4.98865
LHX4	-1.09123	8.72922	-6.35748	2.02082e-06	7.13252e-05	4.9344
NDUFA4L2	-1.04061	8.20781	-6.31094	2.25014e-06	7.72016e-05	4.82755
CTAGE1	-1.02421	8.52109	-6.30999	2.25511e-06	7.72016e-05	4.82535
FBXO11	-1.26617	9.13494	-6.30975	2.25635e-06	7.72016e-05	4.82481
BTBD3	1.51847	10.2551	6.30906	2.25995e-06	7.72016e-05	4.82322
AFF4	1.28595	9.45693	6.2683	2.48365e-06	8.37957e-05	4.7294
TRMT9B	1.09038	8.37353	6.26568	2.49876e-06	8.41572e-05	4.72337
SRSF6	1.40025	9.54011	6.23842	2.66186e-06	8.83734e-05	4.66053
SMIM3	1.82849	10.7497	6.2094	2.8475e-06	9.24832e-05	4.59352
EPHA6	-1.67951	9.42713	-6.20001	2.91033e-06	9.42041e-05	4.57183
ZC3H15	-1.83482	8.73278	-6.19161	2.96775e-06	9.52567e-05	4.55241
MAPK8IP1P2	-1.11583	8.47368	-6.18899	2.98588e-06	9.56782e-05	4.54636
TCAF2	-1.69106	10.1511	-6.18253	3.03113e-06	9.60571e-05	4.53141
MAGOHB	-1.78572	9.17444	-6.16605	3.1497e-06	9.89163e-05	4.49327
LRRC10	1.82038	8.86382	6.14962	3.27268e-06	0.000101965	4.45521
CNGA3	-1.84468	11.043	-6.14526	3.30614e-06	0.00010284	4.4451
MGARP	1.04052	8.36209	6.12228	3.4882e-06	0.000107802	4.39182
PDE9A	-1.31978	8.75941	-6.11782	3.52476e-06	0.000108756	4.38146
RTN2	-1.24267	9.94357	-6.11493	3.54856e-06	0.000109314	4.37478
MPC2	-1.39896	8.91945	-6.11328	3.56233e-06	0.000109562	4.37093
LGALS4	1.00302	13.5636	6.10218	3.65591e-06	0.000112259	4.34516
MOSPD3	2.00336	10.99	6.0835	3.81912e-06	0.000116337	4.30176
LPA	1.14286	9.78815	6.06345	4.00259e-06	0.00012098	4.25514
VPS13B	1.10034	10.1917	6.06339	4.00314e-06	0.00012098	4.255
OGFOD1	-1.02939	8.57972	-6.0096	4.54114e-06	0.000133336	4.12971
AFG3L1P	-2.02114	8.58919	-6.00145	4.6288e-06	0.000135603	4.11071
DOCK4	-1.63408	11.8973	-5.97166	4.96453e-06	0.000142928	4.04115
SCN4B	-1.31357	8.80261	-5.97131	4.9685e-06	0.000142928	4.04035
NSF	-1.04831	8.06348	-5.95448	5.16924e-06	0.000147373	4.00101
SPDYA	-1.80956	10.8286	-5.92602	5.5275e-06	0.000155273	3.93444
MTCH2	-1.05162	7.7519	-5.92083	5.59555e-06	0.000156725	3.92229
ZFP36	-1.38811	10.1879	-5.90814	5.76554e-06	0.000160312	3.89256
FARP1	-1.39115	11.5	-5.90025	5.87374e-06	0.000162612	3.87409
GNA12	1.14106	8.3888	5.88828	6.04207e-06	0.000166789	3.84603
F10	1.21026	13.7032	5.86257	6.42028e-06	0.000174957	3.78572
ZNF233	1.10536	8.36503	5.85915	6.47242e-06	0.000175877	3.77769
HEPACAM2	1.61901	9.53089	5.84449	6.7007e-06	0.000179321	3.74327
LGR6	-1.24838	9.20601	-5.82595	7.00115e-06	0.000185759	3.69971
RAPGEFL1	-1.4406	10.0435	-5.81655	7.15871e-06	0.000189414	3.67761
VGF	1.2257	9.87515	5.81116	7.25062e-06	0.000190528	3.66494
PGAM5	1.13468	8.97788	5.79841	7.47312e-06	0.000195302	3.63493
USP51	-1.26204	11.4068	-5.79529	7.52862e-06	0.000196484	3.62758
TUBGCP3	-1.32942	9.87129	-5.79214	7.58497e-06	0.000197685	3.62018
VAMP1	-1.3364	9.84881	-5.78749	7.66895e-06	0.000199203	3.60924
ALDH3B1	-1.45359	9.62584	-5.78719	7.67445e-06	0.000199203	3.60853
RNF113B	-1.1471	8.55104	-5.78234	7.76323e-06	0.000201018	3.59711
MRGPRF	1.16632	8.10912	5.77861	7.83233e-06	0.000202203	3.58831
SCGB1B2P	-1.02657	8.34711	-5.7769	7.86405e-06	0.000202748	3.5843
TNNI3	1.80413	9.67768	5.76192	8.14867e-06	0.00020868	3.549
FOXP1	1.18366	11.8553	5.7529	8.32498e-06	0.000211778	3.52775
HTR1F	1.38014	9.533	5.74988	8.38498e-06	0.000212738	3.52062
ZNF442	1.51715	12.1222	5.73313	8.72527e-06	0.000219521	3.48112
CKS1B	1.0374	8.9453	5.71001	9.21835e-06	0.000228429	3.42655
RNA28SN5	-1.03801	9.19025	-5.70524	9.32348e-06	0.000230437	3.4153
SEMA6B	-1.83832	11.6505	-5.68656	9.7476e-06	0.000239066	3.37114
EFCC1	1.08305	9.43155	5.64981	1.06395e-05	0.000256953	3.28424
PREPL	-1.4229	9.61052	-5.64934	1.06515e-05	0.000256953	3.28312
PNISR	1.23686	8.37355	5.63576	1.10022e-05	0.000263239	3.25098
GAGE2B	-1.0134	8.14372	-5.63528	1.10149e-05	0.000263239	3.24983
TMEM225	1.23029	8.50295	5.62005	1.14227e-05	0.000271449	3.21375
CXorf58	1.5477	9.55655	5.5993	1.20029e-05	0.000281392	3.16459
UNC119	-1.19391	8.17618	-5.59248	1.22001e-05	0.000284968	3.14842
PFDN4	1.98931	9.8795	5.56036	1.31744e-05	0.00030328	3.0722
SOCS5	-1.07146	12.3393	-5.55577	1.33201e-05	0.000306265	3.06129
ZNF827	1.09485	8.33513	5.52482	1.4345e-05	0.000323227	2.98776
KATNBL1	-1.24002	10.7225	-5.51979	1.45189e-05	0.00032676	2.97581
NR2F6	-1.9267	10.9405	-5.51549	1.46692e-05	0.000328982	2.96559
MAP4K4	-1.0299	8.81433	-5.51449	1.47044e-05	0.000329386	2.96321
DOK6	1.1307	8.62849	5.51267	1.47686e-05	0.000330437	2.95889
ZGPAT	-1.392	9.75428	-5.51167	1.48041e-05	0.000330457	2.95651
C10orf143	1.43461	7.85544	5.50535	1.50304e-05	0.000334339	2.94146
LOC606724	1.10018	10.1351	5.50156	1.51677e-05	0.000337002	2.93244
GDF5	1.21433	8.40142	5.49822	1.52897e-05	0.000337717	2.9245
TSSK2	-1.01995	9.1981	-5.49677	1.53429e-05	0.000337717	2.92105
ATP2A3	-1.07922	9.13892	-5.49634	1.53588e-05	0.000337717	2.92003
PRMT1	-1.00718	8.47708	-5.49197	1.55205e-05	0.00034049	2.90964
DPEP1	-1.07873	8.69136	-5.48873	1.56416e-05	0.000341969	2.90194
FKBP6	-1.3679	9.35956	-5.46398	1.65993e-05	0.000358407	2.843
OR1S1	-1.49576	9.28177	-5.45893	1.6802e-05	0.00036051	2.83096
SGTA	-1.50005	8.51366	-5.4527	1.70552e-05	0.000364542	2.81614
EDARADD	-1.70455	11.9191	-5.43981	1.75921e-05	0.000374346	2.78541
ZNF189	1.12047	8.28662	5.40251	1.92435e-05	0.00040477	2.69645
RNF222	-1.54891	9.73268	-5.39842	1.9434e-05	0.000407198	2.68669
PSPC1	-1.36943	12.3995	-5.38825	1.99155e-05	0.000416376	2.66243
BMS1P21	-1.1852	8.73092	-5.37243	2.06892e-05	0.000424242	2.62465
SNAI3	1.81743	9.14654	5.37195	2.07131e-05	0.000424242	2.62351
RFX7	-1.11753	10.7159	-5.36041	2.12976e-05	0.000432375	2.59593
TIRAP	1.39779	9.76114	5.35902	2.13691e-05	0.000433042	2.59261
SINHCAF	1.09309	9.51665	5.358	2.14217e-05	0.000433648	2.59017
DYNLL1	4.15295	12.3379	5.34582	2.206e-05	0.000441432	2.56107
IP6K2	1.23088	8.7333	5.34488	2.21101e-05	0.000441663	2.55882
LAT2	-1.10235	11.1632	-5.34474	2.21178e-05	0.000441663	2.55848
SLC26A3	1.69432	9.06531	5.34118	2.23082e-05	0.000444661	2.54999
SIX3	-1.74048	12.2226	-5.34107	2.23144e-05	0.000444661	2.54971
SEPTIN6	1.42181	10.4998	5.31819	2.35811e-05	0.000466019	2.495
CASP14	1.04685	8.29865	5.30843	2.41435e-05	0.000476149	2.47165
PPAT	1.33436	9.56913	5.26996	2.64955e-05	0.000515625	2.37956
SNRPN	1.26633	9.68044	5.26769	2.66414e-05	0.000517938	2.37412
ANKRD6	1.43315	13.626	5.26466	2.68369e-05	0.000520679	2.36688
LRFN3	-1.09904	11.4668	-5.22967	2.92081e-05	0.000556212	2.28303
NEDD4L	1.10707	7.7899	5.20379	3.1098e-05	0.00058669	2.22095
MDM1	-1.14007	11.8171	-5.20064	3.13355e-05	0.000588272	2.21341
GNG5	1.90265	8.62178	5.19051	3.21148e-05	0.000599423	2.18909
GNS	-1.29033	9.11874	-5.14391	3.59581e-05	0.0006514	2.0772
ZP1	1.4202	11.5478	5.13999	3.63013e-05	0.000656374	2.0678
LOC392196	1.15186	9.35461	5.13859	3.64251e-05	0.000657548	2.06443
JPH2	1.01709	8.29784	5.1366	3.66016e-05	0.000657548	2.05965
HEATR9	1.56801	9.04396	5.1241	3.7729e-05	0.00067279	2.02963
ELOA2	1.03502	9.78818	5.11973	3.81323e-05	0.000677317	2.01911
CRYBA4	1.03318	8.69924	5.10022	3.99834e-05	0.000704312	1.97221
TTTY5	-1.19537	9.55616	-5.09549	4.04448e-05	0.000710476	1.96085
UBE3C	2.4338	10.9275	5.09218	4.07722e-05	0.00071426	1.95288
S1PR1	1.78447	10.008	5.08339	4.16522e-05	0.000724369	1.93175
PA2G4	-1.5115	7.87073	-5.0648	4.35786e-05	0.000749235	1.88703
CFAP47	-1.11688	9.28303	-5.06475	4.35836e-05	0.000749235	1.88692
RPS4X	1.27754	10.5164	5.02271	4.828e-05	0.000807783	1.78571
LINC02880	-1.11483	8.67778	-5.02176	4.83909e-05	0.000807783	1.78344
HTR4	1.08282	10.1552	5.01571	4.91092e-05	0.000816211	1.76888
TEX11	-1.25131	8.88928	-5.00713	5.01463e-05	0.000830561	1.74821
SMU1	-1.56944	7.77318	-4.98453	5.29858e-05	0.000868567	1.69376
SNIP1	1.31506	8.57951	4.97833	5.3793e-05	0.000878038	1.67882
XAGE3	-1.28577	7.87614	-4.97478	5.42604e-05	0.000883406	1.67027
ZNF778	-1.04787	11.296	-4.96514	5.55499e-05	0.000898402	1.64705
RANBP6	-1.33144	9.39909	-4.95948	5.63223e-05	0.000907704	1.63341
SV2B	1.3704	12.7906	4.95575	5.68377e-05	0.00091377	1.62441
SLC34A1	1.52448	8.45861	4.95572	5.6842e-05	0.00091377	1.62433
FBXL15	1.06724	9.55122	4.95491	5.69538e-05	0.0009148	1.62239
TAMALIN	1.42799	8.15335	4.93586	5.96626e-05	0.000945605	1.57648
H1-0	-1.24401	8.70124	-4.91796	6.23279e-05	0.000979527	1.5333
DCD	1.32597	11.6983	4.91575	6.26648e-05	0.000982605	1.52797
RPL7L1	1.0086	9.66651	4.91383	6.2958e-05	0.000986394	1.52336
XPA	-2.1243	10.3911	-4.88342	6.78114e-05	0.00104351	1.45001
DCUN1D3	-1.27415	10.4302	-4.8756	6.91205e-05	0.00106037	1.43113
ZNF354C	-1.19467	9.26078	-4.86762	7.04806e-05	0.00107863	1.41188
LDB3	1.14455	8.83368	4.85799	7.21603e-05	0.00109994	1.38863
TMPO	-1.03382	9.14227	-4.83969	7.5461e-05	0.00114116	1.34447
GSTO1	1.05898	8.98152	4.83236	7.68249e-05	0.00115431	1.32679
TM4SF5	1.70387	8.73519	4.82811	7.76284e-05	0.001162	1.31652
CUL2	1.34507	8.14153	4.79469	8.42411e-05	0.00124251	1.23584
AMZ2P1	-1.66634	9.69472	-4.79293	8.46041e-05	0.0012469	1.2316
SNU13	-1.46164	10.076	-4.78782	8.56694e-05	0.00125295	1.21925
NACC2	-1.13965	8.87698	-4.78047	8.72239e-05	0.0012692	1.20151
FAM83A	1.33971	9.32392	4.75807	9.21403e-05	0.00132331	1.14741
RNF170	-1.19502	9.90011	-4.74971	9.4046e-05	0.00134061	1.12722
CLLU1-AS1	1.22335	9.78435	4.73858	9.66458e-05	0.00137154	1.10033
PCDHGA5	1.90966	9.45999	4.737	9.70206e-05	0.0013747	1.09651
ANKRD34C	1.00242	9.70597	4.73302	9.79696e-05	0.00138314	1.08691
CD164L2	-1.70392	9.17537	-4.72407	0.000100141	0.00140653	1.06529
RUNX2	-1.27579	8.55845	-4.71927	0.000101327	0.00142087	1.05368
DDHD1	1.24493	11.2644	4.71397	0.000102652	0.00143443	1.04087
IK	1.51708	9.51771	4.70859	0.000104013	0.00144923	1.02789
SEC22C	1.04023	12.1829	4.70836	0.00010407	0.00144923	1.02734
NRG1	2.68445	12.7396	4.69925	0.000106422	0.00147312	1.00532
ARL17A	1.68358	10.573	4.69768	0.000106831	0.00147665	1.00153
S100A8	1.07935	9.45317	4.69516	0.000107493	0.00148472	0.995446
CBX2	1.30844	7.92703	4.69147	0.00010847	0.00149397	0.986526
PI3	1.19678	10.5143	4.68877	0.000109191	0.00149975	0.98
ZNF319	1.08654	8.89947	4.6887	0.000109208	0.00149975	0.979839
C8orf44	1.01196	8.54701	4.68363	0.000110575	0.00151546	0.967585
GRB10	-1.12709	8.84607	-4.67839	0.000112003	0.00152826	0.954934
UPB1	-1.09369	8.59434	-4.6376	0.000123785	0.00164929	0.856384
SLC25A44	-1.32227	7.89151	-4.63436	0.000124774	0.00165874	0.84854
CAPN12	1.7449	11.0217	4.62954	0.000126256	0.00167612	0.836909
BTBD1	2.14696	9.71531	4.6286	0.000126549	0.00167767	0.834628
GNG4	1.43012	10.7292	4.6172	0.000130138	0.00172048	0.807084
SGK1	-1.15419	10.1001	-4.60726	0.00013335	0.00175206	0.783068
LAMB4	1.02522	10.0161	4.58619	0.000140425	0.00182868	0.732166
CSNK2A2	-1.0494	9.01776	-4.57352	0.000144861	0.00187374	0.701554
KLHL13	-1.0412	9.60548	-4.56906	0.000146454	0.00188606	0.690783
FGA	1.21994	8.99905	4.5593	0.000150006	0.00191691	0.6672
PCDHA3	1.14709	8.07515	4.54662	0.000154747	0.0019696	0.636578
LSM2	-1.97969	10.5176	-4.54213	0.000156463	0.00198615	0.625726
DDX11	-1.12794	8.81143	-4.52612	0.000162734	0.00204809	0.587062
LINC00999	1.01708	8.3187	4.52325	0.000163886	0.00205718	0.580122
GAS7	-1.29896	8.2053	-4.52043	0.000165025	0.00206613	0.573307
STAU1	-1.44307	11.2321	-4.50068	0.000173224	0.00213792	0.525615
FAM219A	-1.23581	9.97925	-4.50018	0.000173438	0.00213918	0.524401
MROH8	-1.42288	9.11567	-4.49501	0.000175653	0.00215676	0.511922
ETFB	-1.27982	10.1525	-4.49406	0.000176065	0.00215905	0.509617
CHM	-1.06224	8.95583	-4.48764	0.000178863	0.00218636	0.494112
NDUFS8	1.03437	8.79913	4.48646	0.000179384	0.00219	0.491252
ZFHX4-AS1	1.12911	7.5325	4.46802	0.000187691	0.00227567	0.446744
DHRS12	-1.44437	9.79629	-4.46797	0.000187716	0.00227567	0.446612
CTSC	1.1035	13.4577	4.45761	0.000192552	0.00231814	0.42161
SERPINA12	1.35928	12.0744	4.43572	0.000203192	0.00241582	0.368751
TMEM45A	1.1034	8.48305	4.42071	0.000210821	0.00247867	0.332534
CHIAP2	-1.21233	9.5025	-4.41673	0.000212896	0.00249699	0.322914
MYF5	-1.12836	9.07744	-4.40343	0.000219968	0.0025596	0.290816
HMGN5	1.15274	9.24049	4.39853	0.000222631	0.00258587	0.278998
CCDC172	-1.30763	8.21202	-4.37987	0.000233073	0.00269244	0.233986
TCP11L2	-1.9435	10.3082	-4.36586	0.000241239	0.00276672	0.200177
PLA2G6	1.5491	13.77	4.34706	0.00025264	0.00287166	0.15485
ABHD2	1.26969	8.64549	4.33682	0.000259076	0.00292135	0.130163
CEACAM6	1.01013	8.19102	4.31015	0.000276624	0.00306949	0.0658684
IL22RA1	1.05812	8.54922	4.30341	0.000281241	0.00310336	0.049633
CNNM3	-1.11246	9.28059	-4.29702	0.000285693	0.00313918	0.0342282
TPRKB	-1.12795	10.6016	-4.28653	0.000293147	0.00320086	0.00897136
RPL38	1.39166	9.25389	4.28467	0.000294492	0.00320822	0.00448319
TIGD2	1.17787	9.78707	4.27282	0.000303186	0.00329103	-0.0240398
PDE7A	-1.29421	8.16429	-4.26679	0.000307713	0.00332761	-0.0385699
ACKR4	1.04972	8.52384	4.25048	0.00032029	0.00342681	-0.0778307
HCK	1.23853	8.90252	4.24606	0.000323786	0.00345324	-0.0884703
RYR1	1.28667	12.9518	4.22703	0.000339285	0.00357801	-0.13428
FAM24A	-1.14928	8.49354	-4.22296	0.000342687	0.00360661	-0.144053
KLHL5	-1.32737	9.65957	-4.22289	0.000342751	0.00360661	-0.144237
TRNT1	1.44442	10.8073	4.22002	0.000345172	0.00362611	-0.151132
NUP35	-1.45004	10.1521	-4.21708	0.000347672	0.00364539	-0.158201
MYO1C	2.23899	10.7534	4.21697	0.00034777	0.00364539	-0.158476
ZBED3	1.14215	9.92182	4.21298	0.000351192	0.00367446	-0.168067
NMI	1.30832	10.5281	4.20079	0.000361865	0.00375813	-0.197383
BMPR2	1.0558	8.53442	4.19774	0.000364581	0.00377663	-0.204707
APBA3	1.07683	7.56926	4.18994	0.000371632	0.00383045	-0.223459
COL2A1	-1.20813	11.3295	-4.1797	0.000381098	0.00389479	-0.248082
SNORA25	1.23955	9.72997	4.1747	0.000385803	0.00392366	-0.260093
HCCS	1.3027	9.29456	4.16443	0.000395652	0.00400044	-0.284764
BRINP3	-2.13301	10.8294	-4.15767	0.000402279	0.00405245	-0.301018
CFAP298	1.81573	9.52099	4.15008	0.000409838	0.00410912	-0.319232
LDLRAD2	-1.08366	9.21433	-4.1428	0.000417231	0.00415494	-0.336722
RELCH	1.34346	8.85681	4.13839	0.000421774	0.00418927	-0.347314
DIAPH2	-1.13881	10.6471	-4.13361	0.000426743	0.00421854	-0.358772
LRATD1	1.20515	8.00221	4.12518	0.00043567	0.00428503	-0.379019
ERAS	1.00604	9.71191	4.12316	0.000437829	0.00429742	-0.383852
CYP26B1	1.21803	10.621	4.09989	0.000463555	0.00451059	-0.439675
JAG1	-1.01724	7.87141	-4.0967	0.000467195	0.00454138	-0.44732
PPCS	1.60476	9.35482	4.06867	0.000500445	0.00478197	-0.514501
AGO3	1.9151	9.32193	4.06801	0.000501253	0.00478461	-0.516077
DRAXIN	-1.75532	11.7684	-4.06522	0.000504691	0.00481053	-0.522755
SCAF8	1.07385	9.73857	4.06014	0.000511026	0.00485722	-0.53494
C1orf141	1.73969	11.8862	4.05323	0.000519754	0.00491979	-0.551481
ECE2	1.09672	8.7504	4.05149	0.000521978	0.00492864	-0.55565
UPP1	1.22979	9.28331	4.02801	0.000552896	0.00516198	-0.611838
SPIN2B	-1.3706	12.2188	-4.02661	0.000554798	0.00517721	-0.61519
NUTF2	1.27272	10.3091	4.00336	0.000587323	0.00540299	-0.670791
SCO2	-1.03793	8.46635	-3.99649	0.000597282	0.00547222	-0.687195
TCL6	-1.31687	9.34545	-3.99511	0.000599305	0.00548813	-0.690493
TCF19	-1.8623	10.3903	-3.99153	0.000604584	0.00552853	-0.699049
OR52E4	-1.27756	10.4434	-3.97535	0.00062902	0.00570832	-0.737694
PPP1R10	-1.23111	9.89699	-3.97357	0.000631762	0.00572506	-0.741936
PLA2G2C	-1.60161	9.03325	-3.97319	0.000632354	0.00572771	-0.742849
DIAPH1	-1.33797	9.96567	-3.96568	0.000644084	0.00579968	-0.760771
GALK2	-1.08163	8.64005	-3.95207	0.000665902	0.00595895	-0.793247
LDHD	1.12591	8.03353	3.94897	0.000670985	0.00598691	-0.800658
TMOD4	1.38884	9.92702	3.94647	0.000675087	0.00601242	-0.806599
CXCL8	1.07899	11.2644	3.93858	0.000688252	0.00609628	-0.825421
CSRNP3	1.0905	10.0408	3.92456	0.000712273	0.00627916	-0.858846
PPP1R3B	1.23063	10.0173	3.91092	0.000736417	0.00645402	-0.891316
ABI1	3.14046	12.017	3.90072	0.000755027	0.00659227	-0.915619
ZFAND2A	1.26142	9.44127	3.89578	0.000764198	0.00665412	-0.927374
UPF1	-1.33293	9.01383	-3.89134	0.000772529	0.00671444	-0.937929
ZNF584	-1.37623	12.2603	-3.88161	0.000791124	0.00682335	-0.961082
IGFN1	-1.29563	8.65286	-3.87212	0.000809667	0.00695195	-0.98363
PLEKHH2	1.03346	12.0579	3.86285	0.000828216	0.0070668	-1.00567
TIMM23	1.13737	9.32163	3.85302	0.000848345	0.00720641	-1.02903
RAB11B	1.77066	10.6921	3.83301	0.000890791	0.0074577	-1.07651
OR51A2	2.11094	12.7649	3.83262	0.000891649	0.00745835	-1.07744
GPSM1	-1.02635	13.1922	-3.83004	0.000897273	0.00749771	-1.08356
SLC38A1	1.34958	11.459	3.82947	0.00089852	0.00749771	-1.08491
LINC00273	1.05038	8.99428	3.82885	0.000899895	0.00749771	-1.08639
LYPD8	1.01365	7.97396	3.82486	0.000908681	0.00755129	-1.09584
RNASE4	-1.42578	10.1127	-3.82284	0.000913173	0.00757874	-1.10063
SNORD21	-1.52234	9.43626	-3.81175	0.000938214	0.00774958	-1.12692
ZDHHC24	-1.06693	9.27455	-3.79289	0.000982366	0.00803792	-1.1716
TIMM50	-1.35304	11.4155	-3.79014	0.000988974	0.00806713	-1.17812
C14orf132	1.12144	11.5015	3.78939	0.000990779	0.00807224	-1.17989
KCNJ1	1.14681	12.1848	3.78356	0.00100495	0.00816684	-1.19368
UBE2D3	1.49773	9.22411	3.76261	0.00105757	0.00850773	-1.24323
CEPT1	-1.15636	12.2884	-3.76086	0.0010621	0.00853696	-1.24738
NVL	1.4085	12.7455	3.73235	0.00113842	0.00896213	-1.31471
CGNL1	1.08155	10.6014	3.72532	0.00115806	0.00906819	-1.3313
TMED6	1.20402	7.70126	3.70429	0.00121879	0.00944212	-1.38086
ANKRD23	-1.2421	10.1798	-3.68883	0.00126544	0.00968701	-1.41726
KIAA1671	1.21076	8.12493	3.64541	0.00140607	0.0105205	-1.51931
SUCO	1.88464	9.97123	3.64342	0.00141287	0.0105579	-1.52398
HSPA8	-1.26388	8.70664	-3.64243	0.00141628	0.010571	-1.52631
DEFB132	1.37429	9.23184	3.63624	0.00143768	0.0106766	-1.54082
C5orf46	-1.03515	9.96291	-3.62123	0.00149093	0.0109656	-1.57601
UGT2A3	-1.09647	9.39443	-3.61691	0.00150662	0.0110555	-1.58614
CCL22	-1.16477	9.73978	-3.60029	0.00156847	0.0114013	-1.62504
OR4B1	-1.31731	12.5134	-3.59957	0.00157121	0.0114013	-1.62672
ADGRB1	1.29613	9.08146	3.59955	0.0015713	0.0114013	-1.62678
PHF2	-1.27613	9.63686	-3.59724	0.0015801	0.0114497	-1.63217
ZNF492	1.21881	12.0255	3.59563	0.00158629	0.0114859	-1.63596
NECAB3	-1.63384	10.19	-3.58798	0.0016159	0.0116424	-1.65383
GUCY1A1	1.0031	12.3354	3.57946	0.00164955	0.0117968	-1.67375
ZDHHC8BP	1.59389	9.0538	3.57721	0.00165853	0.0118431	-1.67899
SPNS3	1.30246	8.14412	3.55421	0.00175335	0.0123496	-1.73268
TRIM58	1.00072	9.57561	3.54888	0.00177607	0.0124708	-1.74511
EN2	1.05826	8.85276	3.54885	0.00177621	0.0124708	-1.74519
SLC22A4	1.17328	9.58813	3.54744	0.00178226	0.0125003	-1.74847
UPF2	1.69528	9.34476	3.53939	0.00181723	0.0126598	-1.76723
FCRL6	-1.15056	11.1024	-3.53364	0.0018426	0.0127806	-1.7806
GORASP1	1.00108	8.64678	3.5273	0.00187104	0.0129278	-1.79538
CNIH1	-1.09547	12.5672	-3.52444	0.00188399	0.012997	-1.80204
SPEN	1.25575	9.07706	3.50026	0.00199705	0.0135138	-1.85823
ROBO2	-1.31502	12.9215	-3.4926	0.00203426	0.0136785	-1.87603
TTLL12	1.39347	11.9745	3.48381	0.00207774	0.0138831	-1.89641
DNAAF5	1.71136	11.4414	3.47463	0.00212418	0.0141217	-1.9177
TM2D3	1.51728	10.9656	3.46903	0.00215298	0.0142441	-1.93067
TGOLN2	1.45767	8.95992	3.46069	0.00219658	0.0144583	-1.94998
FUT8	1.45678	8.62085	3.45526	0.00222547	0.01462	-1.96256
DLGAP2	1.11518	8.56742	3.45399	0.00223226	0.0146447	-1.96549
RPE65	-1.21395	9.15671	-3.44701	0.00227002	0.014826	-1.98163
USP33	-1.09059	8.84489	-3.43395	0.00234234	0.0151792	-2.01181
CBX6	-1.1404	9.13256	-3.42051	0.0024191	0.0155659	-2.04282
UGGT2	1.06948	8.23148	3.41701	0.0024395	0.0156652	-2.0509
IFNAR1	1.21134	9.14661	3.41015	0.00247996	0.0158715	-2.06671
SPIRE2	1.61937	9.55009	3.40892	0.00248732	0.0159032	-2.06956
IL15	1.4022	11.8458	3.4055	0.00250778	0.0160126	-2.07743
OR2J2	1.46894	11.1166	3.40159	0.00253139	0.0161096	-2.08644
GUCA2B	-1.07543	8.92085	-3.40027	0.00253939	0.0161551	-2.08947
SIK3	1.31988	7.91141	3.38411	0.00263962	0.0166324	-2.12667
SLC26A11	-1.02257	8.27871	-3.37053	0.0027268	0.0170581	-2.15787
FSCN2	-1.36755	10.1243	-3.36521	0.0027617	0.0172033	-2.17008
BBS7	1.22069	9.21175	3.35376	0.00283838	0.0175836	-2.19636
LARP7	2.48218	10.2365	3.34733	0.00288227	0.0178036	-2.21108
UFSP1	1.38539	8.47477	3.34429	0.00290331	0.0178861	-2.21806
LCORL	-1.14479	8.85483	-3.33247	0.00298638	0.0182445	-2.24511
FEZ2	-1.58018	9.52313	-3.33138	0.0029942	0.0182825	-2.24762
LRRN2	-1.31195	9.16272	-3.32927	0.00300931	0.0183513	-2.25245
RTKN	1.37533	10.1457	3.29872	0.00323662	0.0193308	-2.32223
ZBTB3	1.32091	8.38643	3.27841	0.00339686	0.0200253	-2.36849
IGDCC4	1.3829	8.85237	3.27601	0.0034163	0.0201027	-2.37395
LINC01160	1.15812	11.3526	3.27437	0.00342963	0.0201563	-2.37768
C7	1.43785	9.66471	3.27373	0.00343482	0.0201806	-2.37912
STK40	1.90088	9.85504	3.26859	0.00347704	0.0203849	-2.39081
ETV7	-1.36481	10.9122	-3.25959	0.00355219	0.0206923	-2.41127
SPARC	-1.08485	8.90969	-3.25788	0.00356663	0.0207322	-2.41515
PTPN22	-1.31251	10.3692	-3.25006	0.00363354	0.0209936	-2.43292
ASB9	2.15514	10.3453	3.24922	0.00364074	0.0210051	-2.43481
ZC3H6	1.00813	8.60255	3.23419	0.0037729	0.021603	-2.46889
KNCN	-1.04468	8.97997	-3.22662	0.00384117	0.0218956	-2.48602
SPATA48	1.32491	8.49707	3.21966	0.00390507	0.0221514	-2.50178
LINC02291	-1.23131	9.07582	-3.17085	0.00438261	0.024238	-2.61186
SLFN13	1.05741	10.2702	3.16799	0.00441225	0.0243456	-2.61828
MPZ	1.0043	8.14914	3.16157	0.00447957	0.0246248	-2.63271
PMS2P5	-1.12489	9.58615	-3.15953	0.00450123	0.0247012	-2.63731
DCAF8L2	-1.67505	9.34057	-3.13557	0.00476251	0.0257074	-2.69104
ALG14	1.45252	8.02557	3.12577	0.00487359	0.0261226	-2.71298
TMEM60	1.28616	9.58415	3.12556	0.00487599	0.0261282	-2.71345
LPAL2	-1.10327	13.1461	-3.12527	0.00487926	0.0261311	-2.71409
CYB5R3	-1.03718	8.22322	-3.1206	0.00493313	0.0263165	-2.72454
TUBB4A	1.07153	9.55687	3.1158	0.00498905	0.0265186	-2.73526
SLC35D2	-1.15828	12.1703	-3.10542	0.00511223	0.0269687	-2.75845
QRICH1	1.05303	10.4989	3.10132	0.00516167	0.027116	-2.7676
LCE1E	1.14803	8.07881	3.0948	0.00524112	0.0273717	-2.78212
SDCBP2	-1.11651	10.8736	-3.09457	0.00524395	0.0273791	-2.78263
DUSP21	-1.25157	12.3513	-3.09099	0.00528819	0.0275574	-2.79061
LRRC77P	-1.07969	9.30391	-3.08443	0.0053701	0.0278779	-2.80521
VN1R10P	1.26841	8.88153	3.08122	0.00541071	0.0280279	-2.81237
STOX2	1.20087	7.94403	3.06142	0.00566722	0.0290888	-2.85634
LOC100130691	-1.02628	9.4748	-3.05629	0.00573571	0.0293301	-2.86774
DMRTB1	2.11629	10.1636	3.02984	0.006101	0.0306976	-2.92628
HPS4	1.31414	9.85595	3.01874	0.00626085	0.0312634	-2.95078
FASTK	-1.27791	10.3519	-3.01296	0.00634568	0.0315224	-2.96353
FCHO2	1.06766	11.0557	2.981	0.00683524	0.0334249	-3.03385
POMP	1.16405	9.26192	2.97843	0.00687611	0.033599	-3.03949
LRRC55	-1.13125	12.5252	-2.97364	0.00695291	0.0338877	-3.04999
ABCB8	-1.7432	10.2076	-2.97073	0.00699994	0.0340649	-3.05636
TAFA1	-1.68142	12.1419	-2.95337	0.00728738	0.035027	-3.09438
BTNL9	1.71846	9.56128	2.92669	0.00775094	0.0365697	-3.15258
VPS45	1.59144	11.9994	2.92264	0.00782374	0.0367955	-3.16139
FAM199X	1.4849	9.92049	2.92238	0.00782842	0.0367955	-3.16196
C1D	1.18805	8.14018	2.91639	0.00793742	0.0371795	-3.17499
ABI2	1.20315	9.35255	2.91377	0.00798548	0.0373137	-3.18068
STRAP	1.65818	8.20089	2.87186	0.00879406	0.0398934	-3.27149
MROH5	-1.28341	11.8807	-2.85492	0.00914233	0.0409297	-3.30801
CHAC1	1.02292	10.6609	2.85086	0.00922787	0.0411991	-3.31676
NLE1	-1.04592	11.0112	-2.84647	0.00932102	0.041516	-3.32619
CACNG8	1.89751	9.10806	2.80002	0.0103642	0.0448265	-3.42572
NFKBIZ	-1.19298	11.7859	-2.78841	0.0106417	0.0457577	-3.45047
VARS1	-1.08445	9.49129	-2.77647	0.0109346	0.0467126	-3.47589
NUDT2	1.64962	8.64093	2.75313	0.0115291	0.0485157	-3.5254
TMEM115	-1.08512	9.26131	-2.74842	0.0116527	0.0489087	-3.53536
