# Supplementary material for: Predicting feature genes correlated with immune infiltration in patients with abdominal aortic aneurysm based on machine learning algorithms
Source: Sci Rep. 2024 Mar 2;14:5157. doi: 10.1038/s41598-024-55941-6 (PMC10908806; doi:10.1038/s41598-024-55941-6)
Supplement: Supplementary file 1 — Supplementary Information. [file 41598_2024_55941_MOESM1_ESM.zip › Supplementary File 4A GO functional enrichment analysis.xlsx]

## Sheet: GO
ONTOLOGY	ID	Description	GeneRatio	BgRatio	pvalue	p.adjust	qvalue	geneID	Count
BP	GO:0009636	response to toxic substance	9/67	250/18903	2.34985e-07	0.000359538	0.000253109	AHR/HBB/MT1X/MT1M/HBA2/PTGS2/NUPR1/MAP1B/FOS	9
BP	GO:0150077	regulation of neuroinflammatory response	5/67	41/18903	3.2626e-07	0.000359538	0.000253109	IL1B/PTGS2/NUPR1/MMP9/IL6	5
BP	GO:0002675	positive regulation of acute inflammatory response	4/67	28/18903	2.76783e-06	0.00171366	0.00120639	CCR7/IL1B/PTGS2/IL6	4
BP	GO:0070661	leukocyte proliferation	9/67	348/18903	3.65929e-06	0.00171366	0.00120639	AHR/IL1B/TNFAIP3/PDE5A/CD24/CD79A/CD19/IL6/MZB1	9
BP	GO:0050730	regulation of peptidyl-tyrosine phosphorylation	8/67	266/18903	4.40385e-06	0.00171366	0.00120639	THY1/CSPG4/SOCS3/HBEGF/CD24/SFRP2/THBS4/IL6	8
BP	GO:0150076	neuroinflammatory response	5/67	73/18903	5.99171e-06	0.00171366	0.00120639	IL1B/PTGS2/NUPR1/MMP9/IL6	5
BP	GO:1903131	mononuclear cell differentiation	10/67	473/18903	6.0517e-06	0.00171366	0.00120639	ZBTB16/ITK/CCR7/IL1B/CD83/EGR1/CD79A/FOS/CD19/IL6	10
BP	GO:0018108	peptidyl-tyrosine phosphorylation	9/67	380/18903	7.45408e-06	0.00171366	0.00120639	THY1/CSPG4/ITK/SOCS3/HBEGF/CD24/SFRP2/THBS4/IL6	9
BP	GO:0000302	response to reactive oxygen species	7/67	204/18903	7.7317e-06	0.00171366	0.00120639	HBB/TNFAIP3/HBA2/FOS/MMP9/IL6/APOD	7
BP	GO:0018212	peptidyl-tyrosine modification	9/67	382/18903	7.77522e-06	0.00171366	0.00120639	THY1/CSPG4/ITK/SOCS3/HBEGF/CD24/SFRP2/THBS4/IL6	9
BP	GO:0071276	cellular response to cadmium ion	4/67	37/18903	8.71641e-06	0.00174645	0.00122947	MT1X/MT1M/FOS/MMP9	4
BP	GO:0046651	lymphocyte proliferation	8/67	305/18903	1.19653e-05	0.00219763	0.00154709	AHR/IL1B/PDE5A/CD24/CD79A/CD19/IL6/MZB1	8
BP	GO:0032943	mononuclear cell proliferation	8/67	312/18903	1.40993e-05	0.00236919	0.00166787	AHR/IL1B/PDE5A/CD24/CD79A/CD19/IL6/MZB1	8
BP	GO:0030098	lymphocyte differentiation	9/67	419/18903	1.62548e-05	0.00236919	0.00166787	ZBTB16/ITK/CCR7/IL1B/CD83/EGR1/CD79A/CD19/IL6	9
BP	GO:0043434	response to peptide hormone	9/67	421/18903	1.68793e-05	0.00236919	0.00166787	BTG2/IL1B/SOCS3/PTGS2/EGR1/MAP1B/NR4A2/FOS/MZB1	9
BP	GO:0060537	muscle tissue development	9/67	422/18903	1.71992e-05	0.00236919	0.00166787	BTG2/ITGA8/PLN/CSRP1/EGR1/NUPR1/ACTC1/SIK1/FOS	9
BP	GO:0006979	response to oxidative stress	9/67	434/18903	2.14596e-05	0.00278218	0.0019586	HBB/TNFAIP3/HBA2/PTGS2/NR4A2/FOS/MMP9/IL6/APOD	9
BP	GO:0045779	negative regulation of bone resorption	3/67	16/18903	2.30596e-05	0.00282352	0.00198771	TNFAIP3/TMEM119/IL6	3
BP	GO:0002673	regulation of acute inflammatory response	4/67	48/18903	2.49386e-05	0.00289288	0.00203654	CCR7/IL1B/PTGS2/IL6	4
BP	GO:0033002	muscle cell proliferation	7/67	247/18903	2.66518e-05	0.00293703	0.00206762	TNFAIP3/PTGS2/HBEGF/FOS/MMP9/IL6/APOD	7
BP	GO:0050870	positive regulation of T cell activation	7/67	251/18903	2.95346e-05	0.00309973	0.00218215	THY1/ZBTB16/CCR7/IL1B/CD83/CD24/IL6	7
BP	GO:0046851	negative regulation of bone remodeling	3/67	18/18903	3.34309e-05	0.00320355	0.00225525	TNFAIP3/TMEM119/IL6	3
BP	GO:0150078	positive regulation of neuroinflammatory response	3/67	18/18903	3.34309e-05	0.00320355	0.00225525	IL1B/NUPR1/IL6	3
BP	GO:0048660	regulation of smooth muscle cell proliferation	6/67	175/18903	3.61207e-05	0.00331709	0.00233517	TNFAIP3/PTGS2/HBEGF/MMP9/IL6/APOD	6
BP	GO:0002237	response to molecule of bacterial origin	8/67	360/18903	3.92229e-05	0.00345789	0.00243429	CXCL8/CCR7/IL1B/TNFAIP3/PTGS2/CD24/FOS/IL6	8
BP	GO:0048659	smooth muscle cell proliferation	6/67	179/18903	4.09916e-05	0.00347483	0.00244622	TNFAIP3/PTGS2/HBEGF/MMP9/IL6/APOD	6
BP	GO:0070663	regulation of leukocyte proliferation	7/67	269/18903	4.58785e-05	0.00373998	0.00263288	AHR/IL1B/TNFAIP3/PDE5A/CD24/IL6/MZB1	7
BP	GO:2001233	regulation of apoptotic signaling pathway	8/67	374/18903	5.13358e-05	0.00373998	0.00263288	IL1B/TNFAIP3/PTGS2/NUPR1/SFRP2/NR4A2/MMP9/RPL26	8
BP	GO:0002526	acute inflammatory response	5/67	114/18903	5.23615e-05	0.00373998	0.00263288	CCR7/IL1B/PTGS2/NUPR1/IL6	5
BP	GO:1903039	positive regulation of leukocyte cell-cell adhesion	7/67	275/18903	5.27444e-05	0.00373998	0.00263288	THY1/ZBTB16/CCR7/IL1B/CD83/CD24/IL6	7
BP	GO:0050863	regulation of T cell activation	8/67	376/18903	5.32971e-05	0.00373998	0.00263288	THY1/ZBTB16/CCR7/IL1B/CD83/PDE5A/CD24/IL6	8
BP	GO:1903037	regulation of leukocyte cell-cell adhesion	8/67	377/18903	5.4301e-05	0.00373998	0.00263288	THY1/ZBTB16/CCR7/IL1B/CD83/PDE5A/CD24/IL6	8
BP	GO:0046686	response to cadmium ion	4/67	60/18903	6.05341e-05	0.00404295	0.00284617	MT1X/MT1M/FOS/MMP9	4
BP	GO:0034104	negative regulation of tissue remodeling	3/67	22/18903	6.24555e-05	0.00404859	0.00285014	TNFAIP3/TMEM119/IL6	3
BP	GO:0071248	cellular response to metal ion	6/67	198/18903	7.18341e-05	0.00452349	0.00318446	MT1X/MT1M/FOSB/PTGS2/FOS/MMP9	6
BP	GO:0051209	release of sequestered calcium ion into cytosol	5/67	124/18903	7.81461e-05	0.0045534	0.00320552	APLNR/THY1/PLN/CCR7/CD19	5
BP	GO:0050900	leukocyte migration	8/67	398/18903	7.93293e-05	0.0045534	0.00320552	THY1/CXCL8/CCR7/IL1B/MMP9/THBS4/IL6/APOD	8
BP	GO:0051283	negative regulation of sequestering of calcium ion	5/67	125/18903	8.11806e-05	0.0045534	0.00320552	APLNR/THY1/PLN/CCR7/CD19	5
BP	GO:0051251	positive regulation of lymphocyte activation	8/67	400/18903	8.21451e-05	0.0045534	0.00320552	THY1/ZBTB16/CCR7/IL1B/CD83/CD24/IGLL1/IL6	8
BP	GO:0030217	T cell differentiation	7/67	296/18903	8.37363e-05	0.0045534	0.00320552	ZBTB16/ITK/CCR7/IL1B/CD83/EGR1/IL6	7
BP	GO:0050864	regulation of B cell activation	6/67	204/18903	8.47048e-05	0.0045534	0.00320552	AHR/TNFAIP3/CD19/IGLL1/IL6/MZB1	6
BP	GO:0051282	regulation of sequestering of calcium ion	5/67	127/18903	8.75213e-05	0.00459279	0.00323324	APLNR/THY1/PLN/CCR7/CD19	5
BP	GO:0046683	response to organophosphorus	5/67	128/18903	9.08312e-05	0.00463695	0.00326433	AHR/IL1B/FOSB/PTGS2/FOS	5
BP	GO:0090023	positive regulation of neutrophil chemotaxis	3/67	25/18903	9.25706e-05	0.00463695	0.00326433	CXCL8/CCR7/THBS4	3
BP	GO:0051208	sequestering of calcium ion	5/67	131/18903	0.000101341	0.00478806	0.00337071	APLNR/THY1/PLN/CCR7/CD19	5
BP	GO:0009612	response to mechanical stimulus	6/67	211/18903	0.000101977	0.00478806	0.00337071	BTG2/IL1B/FOSB/PTGS2/MAP1B/FOS	6
BP	GO:0007159	leukocyte cell-cell adhesion	8/67	414/18903	0.000104277	0.00478806	0.00337071	THY1/ZBTB16/CCR7/IL1B/CD83/PDE5A/CD24/IL6	8
BP	GO:0050727	regulation of inflammatory response	8/67	414/18903	0.000104277	0.00478806	0.00337071	CCR7/IL1B/SOCS3/TNFAIP3/PTGS2/NUPR1/MMP9/IL6	8
BP	GO:0035914	skeletal muscle cell differentiation	4/67	72/18903	0.000123702	0.00556405	0.003917	BTG2/EGR1/NUPR1/FOS	4
BP	GO:0071624	positive regulation of granulocyte chemotaxis	3/67	28/18903	0.000130854	0.00576803	0.0040606	CXCL8/CCR7/THBS4	3
BP	GO:0009410	response to xenobiotic stimulus	8/67	432/18903	0.000139796	0.00593378	0.00417728	AHR/IL1B/FOSB/PTGS2/MAP1B/SFRP2/CD69/FOS	8
BP	GO:0022409	positive regulation of cell-cell adhesion	7/67	322/18903	0.000141249	0.00593378	0.00417728	THY1/ZBTB16/CCR7/IL1B/CD83/CD24/IL6	7
BP	GO:0072503	cellular divalent inorganic cation homeostasis	7/67	323/18903	0.000143978	0.00593378	0.00417728	APLNR/THY1/MT1X/MT1M/PLN/CCR7/CD19	7
BP	GO:0010575	positive regulation of vascular endothelial growth factor production	3/67	29/18903	0.000145583	0.00593378	0.00417728	IL1B/PTGS2/IL6	3
BP	GO:0014074	response to purine-containing compound	5/67	142/18903	0.000148075	0.00593378	0.00417728	AHR/IL1B/FOSB/PTGS2/FOS	5
BP	GO:0071241	cellular response to inorganic substance	6/67	229/18903	0.000159479	0.00623883	0.00439203	MT1X/MT1M/FOSB/PTGS2/FOS/MMP9	6
BP	GO:0070498	interleukin-1-mediated signaling pathway	3/67	30/18903	0.000161349	0.00623883	0.00439203	IL1B/EGR1/IL6	3
BP	GO:0002685	regulation of leukocyte migration	6/67	231/18903	0.000167192	0.0063533	0.00447262	THY1/CXCL8/CCR7/THBS4/IL6/APOD	6
BP	GO:2001234	negative regulation of apoptotic signaling pathway	6/67	233/18903	0.000175197	0.00654466	0.00460733	IL1B/TNFAIP3/PTGS2/SFRP2/NR4A2/MMP9	6
BP	GO:0002687	positive regulation of leukocyte migration	5/67	148/18903	0.000179688	0.00660053	0.00464666	THY1/CXCL8/CCR7/THBS4/IL6	5
BP	GO:0002696	positive regulation of leukocyte activation	8/67	450/18903	0.000184782	0.00667639	0.00470006	THY1/ZBTB16/CCR7/IL1B/CD83/CD24/IGLL1/IL6	8
BP	GO:0009314	response to radiation	8/67	452/18903	0.000190443	0.00673678	0.00474258	NR2F6/PTGS2/EGR1/SFRP2/SIK1/FOS/MMP9/RPL26	8
BP	GO:0032496	response to lipopolysaccharide	7/67	339/18903	0.000193779	0.00673678	0.00474258	CXCL8/CCR7/IL1B/TNFAIP3/PTGS2/FOS/IL6	7
BP	GO:0002768	immune response-regulating cell surface receptor signaling pathway	7/67	341/18903	0.000200878	0.00673678	0.00474258	THY1/ITK/CCR7/CD24/CD79A/CD19/IGLL1	7
BP	GO:0050670	regulation of lymphocyte proliferation	6/67	239/18903	0.000201048	0.00673678	0.00474258	AHR/IL1B/PDE5A/CD24/IL6/MZB1	6
BP	GO:0051235	maintenance of location	7/67	342/18903	0.000204507	0.00673678	0.00474258	APLNR/THY1/PLN/CCR7/IL1B/CD19/IL6	7
BP	GO:0051279	regulation of release of sequestered calcium ion into cytosol	4/67	82/18903	0.000204793	0.00673678	0.00474258	APLNR/THY1/PLN/CD19	4
BP	GO:0050729	positive regulation of inflammatory response	5/67	154/18903	0.000216215	0.0068017	0.00478828	CCR7/IL1B/PTGS2/NUPR1/IL6	5
BP	GO:0098754	detoxification	5/67	154/18903	0.000216215	0.0068017	0.00478828	HBB/MT1X/MT1M/HBA2/PTGS2	5
BP	GO:0032944	regulation of mononuclear cell proliferation	6/67	243/18903	0.000219893	0.0068017	0.00478828	AHR/IL1B/PDE5A/CD24/IL6/MZB1	6
BP	GO:0019216	regulation of lipid metabolic process	7/67	347/18903	0.000223452	0.0068017	0.00478828	CCR7/IL1B/PTGS2/EGR1/SIK1/CD19/APOD	7
BP	GO:0045765	regulation of angiogenesis	7/67	349/18903	0.000231416	0.0068017	0.00478828	APLNR/CXCL8/IL1B/TNFAIP3/SFRP2/THBS4/IL6	7
BP	GO:0034103	regulation of tissue remodeling	4/67	85/18903	0.000235196	0.0068017	0.00478828	TNFAIP3/TMEM119/THBS4/IL6	4
BP	GO:0090022	regulation of neutrophil chemotaxis	3/67	34/18903	0.000235413	0.0068017	0.00478828	CXCL8/CCR7/THBS4	3
BP	GO:1902624	positive regulation of neutrophil migration	3/67	34/18903	0.000235413	0.0068017	0.00478828	CXCL8/CCR7/THBS4	3
BP	GO:0042113	B cell activation	7/67	350/18903	0.000235483	0.0068017	0.00478828	AHR/TNFAIP3/CD79A/CD19/IGLL1/IL6/MZB1	7
BP	GO:0050867	positive regulation of cell activation	8/67	467/18903	0.000237628	0.0068017	0.00478828	THY1/ZBTB16/CCR7/IL1B/CD83/CD24/IGLL1/IL6	8
BP	GO:1901342	regulation of vasculature development	7/67	355/18903	0.000256695	0.00725327	0.00510618	APLNR/CXCL8/IL1B/TNFAIP3/SFRP2/THBS4/IL6	7
BP	GO:0072507	divalent inorganic cation homeostasis	7/67	356/18903	0.000261116	0.00728482	0.00512839	APLNR/THY1/MT1X/MT1M/PLN/CCR7/CD19	7
BP	GO:0050851	antigen receptor-mediated signaling pathway	6/67	252/18903	0.0002674	0.00736688	0.00518616	THY1/ITK/CCR7/CD79A/CD19/IGLL1	6
BP	GO:0045785	positive regulation of cell adhesion	8/67	484/18903	0.000302312	0.00822589	0.00579088	THY1/ZBTB16/CCR7/IL1B/CD83/CD24/SFRP2/IL6	8
BP	GO:0001819	positive regulation of cytokine production	8/67	486/18903	0.000310789	0.00835339	0.00588065	ITK/CCR7/IL1B/PTGS2/CD83/EGR1/LTB/IL6	8
BP	GO:0022407	regulation of cell-cell adhesion	8/67	490/18903	0.000328325	0.00871842	0.00613762	THY1/ZBTB16/CCR7/IL1B/CD83/PDE5A/CD24/IL6	8
BP	GO:0019221	cytokine-mediated signaling pathway	8/67	496/18903	0.000356143	0.00923356	0.00650027	IL2RB/CXCL8/CCR7/IL1B/TNFAIP3/EGR1/CD24/IL6	8
BP	GO:0033674	positive regulation of kinase activity	8/67	496/18903	0.000356143	0.00923356	0.00650027	GPRC5C/CCR7/IL1B/EGR1/HBEGF/PDE5A/CD24/CD19	8
BP	GO:2001242	regulation of intrinsic apoptotic signaling pathway	5/67	172/18903	0.000360293	0.00923356	0.00650027	PTGS2/NUPR1/SFRP2/MMP9/RPL26	5
BP	GO:0002690	positive regulation of leukocyte chemotaxis	4/67	97/18903	0.000389855	0.00987633	0.00695277	CXCL8/CCR7/THBS4/IL6	4
BP	GO:0032642	regulation of chemokine production	4/67	98/18903	0.000405368	0.00997862	0.00702478	IL1B/EGR1/IL6/APOD	4
BP	GO:0048661	positive regulation of smooth muscle cell proliferation	4/67	98/18903	0.000405368	0.00997862	0.00702478	PTGS2/HBEGF/MMP9/IL6	4
BP	GO:0045124	regulation of bone resorption	3/67	41/18903	0.000412003	0.00997862	0.00702478	TNFAIP3/TMEM119/IL6	3
BP	GO:0051281	positive regulation of release of sequestered calcium ion into cytosol	3/67	41/18903	0.000412003	0.00997862	0.00702478	APLNR/THY1/CD19	3
BP	GO:0032602	chemokine production	4/67	99/18903	0.000421317	0.0100933	0.00710551	IL1B/EGR1/IL6/APOD	4
BP	GO:0048771	tissue remodeling	5/67	179/18903	0.000432528	0.0102505	0.00721615	CSPG4/TNFAIP3/TMEM119/THBS4/IL6	5
BP	GO:0045429	positive regulation of nitric oxide biosynthetic process	3/67	42/18903	0.000442574	0.0103769	0.0073052	HBB/IL1B/PTGS2	3
BP	GO:0097553	calcium ion transmembrane import into cytosol	5/67	182/18903	0.000466627	0.0108258	0.00762115	APLNR/THY1/PLN/CCR7/CD19	5
BP	GO:0071900	regulation of protein serine/threonine kinase activity	7/67	395/18903	0.00048792	0.0112018	0.0078859	CCNL1/THY1/IL1B/TNFAIP3/PDE5A/CD24/SFRP2	7
BP	GO:0002253	activation of immune response	7/67	397/18903	0.000502813	0.0113095	0.00796168	THY1/ITK/CCR7/IL1B/CD79A/CD19/IGLL1	7
BP	GO:0042100	B cell proliferation	4/67	104/18903	0.000507854	0.0113095	0.00796168	AHR/CD79A/CD19/MZB1	4
BP	GO:1904407	positive regulation of nitric oxide metabolic process	3/67	44/18903	0.000508002	0.0113095	0.00796168	HBB/IL1B/PTGS2	3
BP	GO:0030593	neutrophil chemotaxis	4/67	106/18903	0.00054577	0.0116299	0.00818728	CXCL8/CCR7/IL1B/THBS4	4
BP	GO:0001865	NK T cell differentiation	2/67	10/18903	0.000546796	0.0116299	0.00818728	ZBTB16/ITK	2
BP	GO:0014012	peripheral nervous system axon regeneration	2/67	10/18903	0.000546796	0.0116299	0.00818728	MAP1B/APOD	2
BP	GO:1903596	regulation of gap junction assembly	2/67	10/18903	0.000546796	0.0116299	0.00818728	APLNR/IL1B	2
BP	GO:0007565	female pregnancy	5/67	189/18903	0.000554058	0.0116299	0.00818728	IL1B/FOSB/PTGS2/FOS/MMP9	5
BP	GO:0071478	cellular response to radiation	5/67	189/18903	0.000554058	0.0116299	0.00818728	PTGS2/EGR1/SFRP2/MMP9/RPL26	5
BP	GO:0031099	regeneration	5/67	192/18903	0.00059508	0.0123732	0.00871051	LGR6/THY1/MAP1B/IL6/APOD	5
BP	GO:0050731	positive regulation of peptidyl-tyrosine phosphorylation	5/67	193/18903	0.000609249	0.0125494	0.00883456	CSPG4/HBEGF/CD24/THBS4/IL6	5
BP	GO:1902622	regulation of neutrophil migration	3/67	47/18903	0.000617261	0.0125867	0.00886085	CXCL8/CCR7/THBS4	3
BP	GO:1904035	regulation of epithelial cell apoptotic process	4/67	110/18903	0.000627576	0.0125867	0.00886085	SFRP4/TNFAIP3/NUPR1/IL6	4
BP	GO:0032611	interleukin-1 beta production	4/67	111/18903	0.000649313	0.0125867	0.00886085	CCR7/TNFAIP3/EGR1/IL6	4
BP	GO:0032651	regulation of interleukin-1 beta production	4/67	111/18903	0.000649313	0.0125867	0.00886085	CCR7/TNFAIP3/EGR1/IL6	4
BP	GO:0071347	cellular response to interleukin-1	4/67	111/18903	0.000649313	0.0125867	0.00886085	CXCL8/IL1B/EGR1/IL6	4
BP	GO:0097193	intrinsic apoptotic signaling pathway	6/67	298/18903	0.000650138	0.0125867	0.00886085	PTGS2/NUPR1/CD24/SFRP2/MMP9/RPL26	6
BP	GO:0006953	acute-phase response	3/67	48/18903	0.000656749	0.0125867	0.00886085	IL1B/PTGS2/IL6	3
BP	GO:0046850	regulation of bone remodeling	3/67	48/18903	0.000656749	0.0125867	0.00886085	TNFAIP3/TMEM119/IL6	3
BP	GO:0001660	fever generation	2/67	11/18903	0.000666777	0.0126688	0.00891859	IL1B/PTGS2	2
BP	GO:0006875	cellular metal ion homeostasis	7/67	420/18903	0.000701676	0.0131059	0.00922632	APLNR/THY1/MT1X/MT1M/PLN/CCR7/CD19	7
BP	GO:0045860	positive regulation of protein kinase activity	7/67	420/18903	0.000701676	0.0131059	0.00922632	GPRC5C/CCR7/IL1B/EGR1/HBEGF/PDE5A/CD24	7
BP	GO:0071375	cellular response to peptide hormone stimulus	6/67	306/18903	0.000746516	0.0138262	0.00973343	IL1B/SOCS3/MAP1B/NR4A2/FOS/MZB1	6
BP	GO:0046632	alpha-beta T cell differentiation	4/67	117/18903	0.0007911	0.0143045	0.0100701	ZBTB16/ITK/CD83/IL6	4
BP	GO:0001503	ossification	7/67	429/18903	0.000794685	0.0143045	0.0100701	ZBTB16/COL1A2/PTGS2/TMEM119/SFRP2/MMP9/IL6	7
BP	GO:0031650	regulation of heat generation	2/67	12/18903	0.000798302	0.0143045	0.0100701	IL1B/PTGS2	2
BP	GO:0051549	positive regulation of keratinocyte migration	2/67	12/18903	0.000798302	0.0143045	0.0100701	HBEGF/MMP9	2
BP	GO:0002429	immune response-activating cell surface receptor signaling pathway	6/67	312/18903	0.000825794	0.0145604	0.0102503	THY1/ITK/CCR7/CD79A/CD19/IGLL1	6
BP	GO:0002757	immune response-activating signal transduction	6/67	312/18903	0.000825794	0.0145604	0.0102503	THY1/ITK/CCR7/CD79A/CD19/IGLL1	6
BP	GO:0019932	second-messenger-mediated signaling	6/67	314/18903	0.000853618	0.0149315	0.0105116	AHR/APLNR/PLN/CXCL8/CCR7/PDE5A	6
BP	GO:0044703	multi-organism reproductive process	5/67	209/18903	0.000872187	0.015124	0.010647	IL1B/FOSB/PTGS2/FOS/MMP9	5
BP	GO:0071622	regulation of granulocyte chemotaxis	3/67	53/18903	0.000878342	0.015124	0.010647	CXCL8/CCR7/THBS4	3
BP	GO:0060326	cell chemotaxis	6/67	319/18903	0.000926352	0.0157195	0.0110662	CXCL8/CCR7/IL1B/HBEGF/THBS4/IL6	6
BP	GO:0045744	negative regulation of G protein-coupled receptor signaling pathway	3/67	54/18903	0.000927663	0.0157195	0.0110662	APLNR/MRAP2/CXCL8	3
BP	GO:0031392	regulation of prostaglandin biosynthetic process	2/67	13/18903	0.00094129	0.0157195	0.0110662	IL1B/PTGS2	2
BP	GO:0006959	humoral immune response	6/67	320/18903	0.000941456	0.0157195	0.0110662	CXCL8/CCR7/IL1B/CD83/IGLL1/IL6	6
BP	GO:0009416	response to light stimulus	6/67	321/18903	0.000956749	0.0158547	0.0111614	NR2F6/PTGS2/SIK1/FOS/MMP9/RPL26	6
BP	GO:1901214	regulation of neuron death	6/67	325/18903	0.00101985	0.0167742	0.0118088	BTG2/EGR1/NUPR1/CTSZ/NR4A2/FOS	6
BP	GO:0043551	regulation of phosphatidylinositol 3-kinase activity	3/67	56/18903	0.0010315	0.0168401	0.0118552	CCR7/SOCS3/CD19	3
BP	GO:0044706	multi-multicellular organism process	5/67	218/18903	0.00105297	0.0170644	0.012013	IL1B/FOSB/PTGS2/FOS/MMP9	5
BP	GO:0071496	cellular response to external stimulus	6/67	328/18903	0.00106924	0.0171524	0.012075	IL1B/PTGS2/SFRP2/NR4A2/SIK1/FOS	6
BP	GO:0002688	regulation of leukocyte chemotaxis	4/67	127/18903	0.00107397	0.0171524	0.012075	CXCL8/CCR7/THBS4/IL6	4
BP	GO:0015670	carbon dioxide transport	2/67	14/18903	0.00109566	0.0172488	0.0121429	HBB/HBA2	2
BP	GO:0051547	regulation of keratinocyte migration	2/67	14/18903	0.00109566	0.0172488	0.0121429	HBEGF/MMP9	2
BP	GO:0016055	Wnt signaling pathway	7/67	456/18903	0.00113358	0.017267	0.0121556	LGR6/SFRP4/TNFAIP3/EGR1/CD24/SFRP2/NR4A2	7
BP	GO:0050732	negative regulation of peptidyl-tyrosine phosphorylation	3/67	58/18903	0.00114241	0.017267	0.0121556	THY1/SOCS3/SFRP2	3
BP	GO:0198738	cell-cell signaling by wnt	7/67	458/18903	0.00116261	0.017267	0.0121556	LGR6/SFRP4/TNFAIP3/EGR1/CD24/SFRP2/NR4A2	7
BP	GO:0032612	interleukin-1 production	4/67	130/18903	0.00117108	0.017267	0.0121556	CCR7/TNFAIP3/EGR1/IL6	4
BP	GO:0032652	regulation of interleukin-1 production	4/67	130/18903	0.00117108	0.017267	0.0121556	CCR7/TNFAIP3/EGR1/IL6	4
BP	GO:0042542	response to hydrogen peroxide	4/67	130/18903	0.00117108	0.017267	0.0121556	HBB/TNFAIP3/HBA2/IL6	4
BP	GO:0050853	B cell receptor signaling pathway	4/67	130/18903	0.00117108	0.017267	0.0121556	ITK/CD79A/CD19/IGLL1	4
BP	GO:0071621	granulocyte chemotaxis	4/67	130/18903	0.00117108	0.017267	0.0121556	CXCL8/CCR7/IL1B/THBS4	4
BP	GO:1990266	neutrophil migration	4/67	130/18903	0.00117108	0.017267	0.0121556	CXCL8/CCR7/IL1B/THBS4	4
BP	GO:0071214	cellular response to abiotic stimulus	6/67	335/18903	0.00119165	0.017267	0.0121556	IL1B/PTGS2/EGR1/SFRP2/MMP9/RPL26	6
BP	GO:0104004	cellular response to environmental stimulus	6/67	335/18903	0.00119165	0.017267	0.0121556	IL1B/PTGS2/EGR1/SFRP2/MMP9/RPL26	6
BP	GO:0007566	embryo implantation	3/67	59/18903	0.00120057	0.017267	0.0121556	IL1B/PTGS2/MMP9	3
BP	GO:0010574	regulation of vascular endothelial growth factor production	3/67	59/18903	0.00120057	0.017267	0.0121556	IL1B/PTGS2/IL6	3
BP	GO:0051651	maintenance of location in cell	5/67	226/18903	0.00123584	0.017267	0.0121556	APLNR/THY1/PLN/CCR7/CD19	5
BP	GO:0032103	positive regulation of response to external stimulus	7/67	464/18903	0.00125321	0.017267	0.0121556	CXCL8/CCR7/IL1B/PTGS2/NUPR1/THBS4/IL6	7
BP	GO:0010273	detoxification of copper ion	2/67	15/18903	0.00126133	0.017267	0.0121556	MT1X/MT1M	2
BP	GO:0034116	positive regulation of heterotypic cell-cell adhesion	2/67	15/18903	0.00126133	0.017267	0.0121556	THY1/IL1B	2
BP	GO:0097396	response to interleukin-17	2/67	15/18903	0.00126133	0.017267	0.0121556	IL1B/SOCS3	2
BP	GO:0097398	cellular response to interleukin-17	2/67	15/18903	0.00126133	0.017267	0.0121556	IL1B/SOCS3	2
BP	GO:1990169	stress response to copper ion	2/67	15/18903	0.00126133	0.017267	0.0121556	MT1X/MT1M	2
BP	GO:2001279	regulation of unsaturated fatty acid biosynthetic process	2/67	15/18903	0.00126133	0.017267	0.0121556	IL1B/PTGS2	2
BP	GO:0062197	cellular response to chemical stress	6/67	345/18903	0.00138486	0.018496	0.0130209	TNFAIP3/PTGS2/NR4A2/FOS/MMP9/IL6	6
BP	GO:0031102	neuron projection regeneration	3/67	62/18903	0.00138618	0.018496	0.0130209	THY1/MAP1B/APOD	3
BP	GO:0032387	negative regulation of intracellular transport	3/67	62/18903	0.00138618	0.018496	0.0130209	PLN/MAP1B/APOD	3
BP	GO:0045428	regulation of nitric oxide biosynthetic process	3/67	62/18903	0.00138618	0.018496	0.0130209	HBB/IL1B/PTGS2	3
BP	GO:1904019	epithelial cell apoptotic process	4/67	137/18903	0.00142133	0.018496	0.0130209	SFRP4/TNFAIP3/NUPR1/IL6	4
BP	GO:0015671	oxygen transport	2/67	16/18903	0.00143823	0.018496	0.0130209	HBB/HBA2	2
BP	GO:2000696	regulation of epithelial cell differentiation involved in kidney development	2/67	16/18903	0.00143823	0.018496	0.0130209	CD24/MMP9	2
BP	GO:0007517	muscle organ development	6/67	348/18903	0.00144725	0.018496	0.0130209	BTG2/EGR1/HBEGF/NUPR1/ACTC1/FOS	6
BP	GO:0010573	vascular endothelial growth factor production	3/67	63/18903	0.00145182	0.018496	0.0130209	IL1B/PTGS2/IL6	3
BP	GO:0032623	interleukin-2 production	3/67	63/18903	0.00145182	0.018496	0.0130209	IL1B/TNFAIP3/CD83	3
BP	GO:0032663	regulation of interleukin-2 production	3/67	63/18903	0.00145182	0.018496	0.0130209	IL1B/TNFAIP3/CD83	3
BP	GO:0045453	bone resorption	3/67	63/18903	0.00145182	0.018496	0.0130209	TNFAIP3/TMEM119/IL6	3
BP	GO:0008277	regulation of G protein-coupled receptor signaling pathway	4/67	139/18903	0.00149918	0.0189433	0.0133357	APLNR/MRAP2/RGS16/CXCL8	4
BP	GO:0051051	negative regulation of transport	7/67	479/18903	0.00150412	0.0189433	0.0133357	PLN/SFRP4/IL1B/PTGS2/MAP1B/MMP9/APOD	7
BP	GO:0007160	cell-matrix adhesion	5/67	238/18903	0.00155291	0.0194467	0.0136901	ITGA10/THY1/ITGA8/CCR7/APOD	5
BP	GO:0070555	response to interleukin-1	4/67	141/18903	0.00157996	0.0194799	0.0137135	CXCL8/IL1B/EGR1/IL6	4
BP	GO:0080164	regulation of nitric oxide metabolic process	3/67	65/18903	0.00158888	0.0194799	0.0137135	HBB/IL1B/PTGS2	3
BP	GO:0030595	leukocyte chemotaxis	5/67	240/18903	0.00161108	0.0194799	0.0137135	CXCL8/CCR7/IL1B/THBS4/IL6	5
BP	GO:0051384	response to glucocorticoid	4/67	142/18903	0.00162146	0.0194799	0.0137135	FOSB/PTGS2/FOS/IL6	4
BP	GO:0031649	heat generation	2/67	17/18903	0.00162627	0.0194799	0.0137135	IL1B/PTGS2	2
BP	GO:0051412	response to corticosterone	2/67	17/18903	0.00162627	0.0194799	0.0137135	FOSB/FOS	2
BP	GO:0055119	relaxation of cardiac muscle	2/67	17/18903	0.00162627	0.0194799	0.0137135	PLN/PDE5A	2
BP	GO:1904948	midbrain dopaminergic neuron differentiation	2/67	17/18903	0.00162627	0.0194799	0.0137135	SFRP2/NR4A2	2
BP	GO:0050854	regulation of antigen receptor-mediated signaling pathway	3/67	66/18903	0.00166035	0.0197806	0.0139252	THY1/CCR7/CD19	3
BP	GO:0097529	myeloid leukocyte migration	5/67	242/18903	0.00167083	0.0197985	0.0139378	CXCL8/CCR7/IL1B/THBS4/IL6	5
BP	GO:0030177	positive regulation of Wnt signaling pathway	4/67	144/18903	0.00170673	0.0200087	0.0140858	LGR6/SFRP4/TNFAIP3/SFRP2	4
BP	GO:0050921	positive regulation of chemotaxis	4/67	144/18903	0.00170673	0.0200087	0.0140858	CXCL8/CCR7/THBS4/IL6	4
BP	GO:0010038	response to metal ion	6/67	360/18903	0.00171858	0.020041	0.0141086	MT1X/MT1M/FOSB/PTGS2/FOS/MMP9	6
BP	GO:0045444	fat cell differentiation	5/67	244/18903	0.0017322	0.0200936	0.0141455	ZBTB16/PTGS2/SFRP2/NR4A2/IL6	5
BP	GO:0043550	regulation of lipid kinase activity	3/67	68/18903	0.00180926	0.0207378	0.014599	CCR7/SOCS3/CD19	3
BP	GO:0016264	gap junction assembly	2/67	18/18903	0.00182538	0.0207378	0.014599	APLNR/IL1B	2
BP	GO:0032310	prostaglandin secretion	2/67	18/18903	0.00182538	0.0207378	0.014599	IL1B/PTGS2	2
BP	GO:0061687	detoxification of inorganic compound	2/67	18/18903	0.00182538	0.0207378	0.014599	MT1X/MT1M	2
BP	GO:0045598	regulation of fat cell differentiation	4/67	147/18903	0.00184042	0.0208015	0.0146439	ZBTB16/PTGS2/SFRP2/IL6	4
BP	GO:0030003	cellular cation homeostasis	7/67	499/18903	0.001898	0.0213428	0.015025	APLNR/THY1/MT1X/MT1M/PLN/CCR7/CD19	7
BP	GO:0070997	neuron death	6/67	368/18903	0.0019199	0.021442	0.0150948	BTG2/EGR1/NUPR1/CTSZ/NR4A2/FOS	6
BP	GO:0060047	heart contraction	5/67	250/18903	0.00192627	0.021442	0.0150948	HSPB7/PLN/HBEGF/PDE5A/ACTC1	5
BP	GO:0032722	positive regulation of chemokine production	3/67	70/18903	0.00196625	0.0217244	0.0152936	IL1B/EGR1/IL6	3
BP	GO:0007612	learning	4/67	150/18903	0.00198121	0.0217244	0.0152936	BTG2/NPTX2/PTGS2/FOS	4
BP	GO:0034614	cellular response to reactive oxygen species	4/67	150/18903	0.00198121	0.0217244	0.0152936	TNFAIP3/FOS/MMP9/IL6	4
BP	GO:0001818	negative regulation of cytokine production	6/67	371/18903	0.00199984	0.0218201	0.015361	CCR7/TNFAIP3/CD83/CD24/IL6/APOD	6
BP	GO:0035743	CD4-positive, alpha-beta T cell cytokine production	2/67	19/18903	0.00203547	0.0219814	0.0154746	IL1B/IL6	2
BP	GO:0097501	stress response to metal ion	2/67	19/18903	0.00203547	0.0219814	0.0154746	MT1X/MT1M	2
BP	GO:0070527	platelet aggregation	3/67	71/18903	0.00204783	0.0219814	0.0154746	HBB/CSRP1/IL6	3
BP	GO:1901653	cellular response to peptide	6/67	373/18903	0.00205453	0.0219814	0.0154746	IL1B/SOCS3/MAP1B/NR4A2/FOS/MZB1	6
BP	GO:0002460	adaptive immune response based on somatic recombination of immune receptors built from immunoglobulin superfamily domains	6/67	375/18903	0.00211033	0.0224694	0.0158181	AHR/IL1B/TNFAIP3/CD19/IGLL1/IL6	6
BP	GO:0045600	positive regulation of fat cell differentiation	3/67	72/18903	0.00213149	0.0224775	0.0158238	ZBTB16/PTGS2/SFRP2	3
BP	GO:0046626	regulation of insulin receptor signaling pathway	3/67	72/18903	0.00213149	0.0224775	0.0158238	IL1B/SOCS3/MZB1	3
BP	GO:0045834	positive regulation of lipid metabolic process	4/67	154/18903	0.00218031	0.0228829	0.0161092	CCR7/IL1B/PTGS2/CD19	4
BP	GO:0015732	prostaglandin transport	2/67	20/18903	0.00225647	0.0234587	0.0165146	IL1B/PTGS2	2
BP	GO:0051546	keratinocyte migration	2/67	20/18903	0.00225647	0.0234587	0.0165146	HBEGF/MMP9	2
BP	GO:0042326	negative regulation of phosphorylation	6/67	381/18903	0.00228466	0.0236404	0.0166424	THY1/IL1B/SOCS3/TNFAIP3/NUPR1/SFRP2	6
BP	GO:0003015	heart process	5/67	261/18903	0.00232282	0.0239229	0.0168413	HSPB7/PLN/HBEGF/PDE5A/ACTC1	5
BP	GO:0097530	granulocyte migration	4/67	158/18903	0.00239283	0.0242729	0.0170877	CXCL8/CCR7/IL1B/THBS4	4
BP	GO:0045669	positive regulation of osteoblast differentiation	3/67	75/18903	0.00239512	0.0242729	0.0170877	TMEM119/SFRP2/IL6	3
BP	GO:0071479	cellular response to ionizing radiation	3/67	75/18903	0.00239512	0.0242729	0.0170877	EGR1/SFRP2/RPL26	3
BP	GO:1903522	regulation of blood circulation	5/67	263/18903	0.00240086	0.0242729	0.0170877	HSPB7/PLN/PTGS2/HBEGF/PDE5A	5
BP	GO:0006809	nitric oxide biosynthetic process	3/67	76/18903	0.00248728	0.0245929	0.017313	HBB/IL1B/PTGS2	3
BP	GO:0060252	positive regulation of glial cell proliferation	2/67	21/18903	0.0024883	0.0245929	0.017313	IL1B/IL6	2
BP	GO:0060353	regulation of cell adhesion molecule production	2/67	21/18903	0.0024883	0.0245929	0.017313	CXCL8/IL1B	2
BP	GO:0071605	monocyte chemotactic protein-1 production	2/67	21/18903	0.0024883	0.0245929	0.017313	IL1B/APOD	2
BP	GO:0071637	regulation of monocyte chemotactic protein-1 production	2/67	21/18903	0.0024883	0.0245929	0.017313	IL1B/APOD	2
BP	GO:0007178	transmembrane receptor protein serine/threonine kinase signaling pathway	6/67	390/18903	0.00256631	0.0252507	0.0177761	ITGA8/SFRP4/COL1A2/EGR1/SFRP2/FOS	6
BP	GO:0051924	regulation of calcium ion transport	5/67	268/18903	0.00260431	0.0255106	0.0179591	APLNR/THY1/PLN/PTGS2/CD19	5
BP	GO:0032868	response to insulin	5/67	269/18903	0.00264645	0.0258088	0.0181689	IL1B/SOCS3/EGR1/FOS/MZB1	5
BP	GO:0043154	negative regulation of cysteine-type endopeptidase activity involved in apoptotic process	3/67	78/18903	0.00267811	0.0260025	0.0183053	PTGS2/SFRP2/MMP9	3
BP	GO:0015669	gas transport	2/67	22/18903	0.00273088	0.0260087	0.0183097	HBB/HBA2	2
BP	GO:0072574	hepatocyte proliferation	2/67	22/18903	0.00273088	0.0260087	0.0183097	TNFAIP3/IL6	2
BP	GO:0072575	epithelial cell proliferation involved in liver morphogenesis	2/67	22/18903	0.00273088	0.0260087	0.0183097	TNFAIP3/IL6	2
BP	GO:0007519	skeletal muscle tissue development	4/67	164/18903	0.00273775	0.0260087	0.0183097	BTG2/EGR1/NUPR1/FOS	4
BP	GO:0030856	regulation of epithelial cell differentiation	4/67	164/18903	0.00273775	0.0260087	0.0183097	SFRP4/IL1B/CD24/MMP9	4
BP	GO:0031960	response to corticosteroid	4/67	165/18903	0.00279838	0.0264705	0.0186348	FOSB/PTGS2/FOS/IL6	4
BP	GO:0007611	learning or memory	5/67	273/18903	0.00282002	0.0265612	0.0186986	BTG2/ITGA8/NPTX2/PTGS2/FOS	5
BP	GO:0043271	negative regulation of ion transport	4/67	167/18903	0.00292238	0.0274082	0.0192949	PLN/SFRP4/PTGS2/MMP9	4
BP	GO:0045723	positive regulation of fatty acid biosynthetic process	2/67	23/18903	0.00298414	0.0276347	0.0194543	IL1B/PTGS2	2
BP	GO:0048143	astrocyte activation	2/67	23/18903	0.00298414	0.0276347	0.0194543	IL1B/IL6	2
BP	GO:0072576	liver morphogenesis	2/67	23/18903	0.00298414	0.0276347	0.0194543	TNFAIP3/IL6	2
BP	GO:0046209	nitric oxide metabolic process	3/67	82/18903	0.00308636	0.0284617	0.0200365	HBB/IL1B/PTGS2	3
BP	GO:2001057	reactive nitrogen species metabolic process	3/67	83/18903	0.00319405	0.029332	0.0206493	HBB/IL1B/PTGS2	3
BP	GO:0042692	muscle cell differentiation	6/67	409/18903	0.00324611	0.0293385	0.0206538	APLNR/ITGA8/CSRP1/TMEM119/ACTC1/SIK1	6
BP	GO:0002922	positive regulation of humoral immune response	2/67	24/18903	0.003248	0.0293385	0.0206538	CCR7/IL1B	2
BP	GO:0060352	cell adhesion molecule production	2/67	24/18903	0.003248	0.0293385	0.0206538	CXCL8/IL1B	2
BP	GO:0071294	cellular response to zinc ion	2/67	24/18903	0.003248	0.0293385	0.0206538	MT1X/MT1M	2
BP	GO:0006874	cellular calcium ion homeostasis	5/67	284/18903	0.00333981	0.0300447	0.0211509	APLNR/THY1/PLN/CCR7/CD19	5
BP	GO:0046631	alpha-beta T cell activation	4/67	174/18903	0.003386	0.0303364	0.0213563	ZBTB16/ITK/CD83/IL6	4
BP	GO:0008306	associative learning	3/67	85/18903	0.0034163	0.0304839	0.0214602	BTG2/NPTX2/FOS	3
BP	GO:0019755	one-carbon compound transport	2/67	25/18903	0.00352239	0.0309714	0.0218034	HBB/HBA2	2
BP	GO:0034114	regulation of heterotypic cell-cell adhesion	2/67	25/18903	0.00352239	0.0309714	0.0218034	THY1/IL1B	2
BP	GO:0045932	negative regulation of muscle contraction	2/67	25/18903	0.00352239	0.0309714	0.0218034	PTGS2/PDE5A	2
BP	GO:0060538	skeletal muscle organ development	4/67	176/18903	0.00352715	0.0309714	0.0218034	BTG2/EGR1/NUPR1/FOS	4
BP	GO:0034599	cellular response to oxidative stress	5/67	288/18903	0.00354492	0.031004	0.0218263	TNFAIP3/NR4A2/FOS/MMP9/IL6	5
BP	GO:0033627	cell adhesion mediated by integrin	3/67	88/18903	0.00376707	0.0327778	0.023075	ITGA10/ITGA8/SFRP2	3
BP	GO:0002726	positive regulation of T cell cytokine production	2/67	26/18903	0.00380722	0.0327778	0.023075	IL1B/IL6	2
BP	GO:0045822	negative regulation of heart contraction	2/67	26/18903	0.00380722	0.0327778	0.023075	PLN/PDE5A	2
BP	GO:2000050	regulation of non-canonical Wnt signaling pathway	2/67	26/18903	0.00380722	0.0327778	0.023075	SFRP4/SFRP2	2
BP	GO:0010959	regulation of metal ion transport	6/67	423/18903	0.0038273	0.0328225	0.0231065	APLNR/THY1/PLN/PTGS2/SIK1/CD19	6
BP	GO:0002709	regulation of T cell mediated immunity	3/67	89/18903	0.00388869	0.0328378	0.0231173	AHR/IL1B/IL6	3
BP	GO:0034644	cellular response to UV	3/67	89/18903	0.00388869	0.0328378	0.0231173	PTGS2/MMP9/RPL26	3
BP	GO:0046849	bone remodeling	3/67	89/18903	0.00388869	0.0328378	0.0231173	TNFAIP3/TMEM119/IL6	3
BP	GO:0048678	response to axon injury	3/67	89/18903	0.00388869	0.0328378	0.0231173	THY1/MAP1B/APOD	3
BP	GO:0002822	regulation of adaptive immune response based on somatic recombination of immune receptors built from immunoglobulin superfamily domains	4/67	182/18903	0.00397453	0.0331194	0.0233155	AHR/IL1B/TNFAIP3/IL6	4
BP	GO:0042129	regulation of T cell proliferation	4/67	182/18903	0.00397453	0.0331194	0.0233155	IL1B/PDE5A/CD24/IL6	4
BP	GO:0046890	regulation of lipid biosynthetic process	4/67	182/18903	0.00397453	0.0331194	0.0233155	IL1B/PTGS2/EGR1/SIK1	4
BP	GO:0001666	response to hypoxia	5/67	296/18903	0.00398214	0.0331194	0.0233155	PTGS2/EGR1/CD24/NR4A2/FOS	5
BP	GO:0051591	response to cAMP	3/67	90/18903	0.00401268	0.0332479	0.023406	AHR/FOSB/FOS	3
BP	GO:0032682	negative regulation of chemokine production	2/67	27/18903	0.00410243	0.0336125	0.0236626	IL6/APOD	2
BP	GO:0071280	cellular response to copper ion	2/67	27/18903	0.00410243	0.0336125	0.0236626	MT1X/MT1M	2
BP	GO:1903523	negative regulation of blood circulation	2/67	27/18903	0.00410243	0.0336125	0.0236626	PLN/PDE5A	2
BP	GO:1901216	positive regulation of neuron death	3/67	91/18903	0.00413906	0.0336623	0.0236977	EGR1/NUPR1/FOS	3
BP	GO:2000117	negative regulation of cysteine-type endopeptidase activity	3/67	91/18903	0.00413906	0.0336623	0.0236977	PTGS2/SFRP2/MMP9	3
BP	GO:0043405	regulation of MAP kinase activity	4/67	186/18903	0.00429326	0.0347881	0.0244902	IL1B/PDE5A/CD24/SFRP2	4
BP	GO:0045766	positive regulation of angiogenesis	4/67	187/18903	0.00437557	0.0351962	0.0247775	APLNR/CXCL8/IL1B/SFRP2	4
BP	GO:1904018	positive regulation of vasculature development	4/67	187/18903	0.00437557	0.0351962	0.0247775	APLNR/CXCL8/IL1B/SFRP2	4
BP	GO:1904427	positive regulation of calcium ion transmembrane transport	3/67	93/18903	0.00439903	0.0352563	0.0248198	APLNR/THY1/CD19	3
BP	GO:1903169	regulation of calcium ion transmembrane transport	4/67	188/18903	0.00445893	0.0356068	0.0250666	APLNR/THY1/PLN/CD19	4
BP	GO:0043433	negative regulation of DNA-binding transcription factor activity	4/67	190/18903	0.00462886	0.0365611	0.0257384	SFRP4/TNFAIP3/NUPR1/SIK1	4
BP	GO:0006816	calcium ion transport	6/67	440/18903	0.00463332	0.0365611	0.0257384	APLNR/THY1/PLN/CCR7/PTGS2/CD19	6
BP	GO:0045936	negative regulation of phosphate metabolic process	6/67	440/18903	0.00463332	0.0365611	0.0257384	THY1/IL1B/SOCS3/TNFAIP3/NUPR1/SFRP2	6
BP	GO:0031349	positive regulation of defense response	5/67	307/18903	0.00464478	0.0365611	0.0257384	CCR7/IL1B/PTGS2/NUPR1/IL6	5
BP	GO:0034109	homotypic cell-cell adhesion	3/67	95/18903	0.00466872	0.0366111	0.0257736	HBB/CSRP1/IL6	3
BP	GO:0010563	negative regulation of phosphorus metabolic process	6/67	441/18903	0.00468435	0.0366111	0.0257736	THY1/IL1B/SOCS3/TNFAIP3/NUPR1/SFRP2	6
BP	GO:0008217	regulation of blood pressure	4/67	191/18903	0.00471544	0.0366556	0.0258049	HBB/COL1A2/PTGS2/CTSZ	4
BP	GO:0043153	entrainment of circadian clock by photoperiod	2/67	29/18903	0.00472367	0.0366556	0.0258049	NR2F6/SIK1	2
BP	GO:0001822	kidney development	5/67	309/18903	0.00477322	0.0366556	0.0258049	ZBTB16/ITGA8/EGR1/CD24/MMP9	5
BP	GO:0036293	response to decreased oxygen levels	5/67	309/18903	0.00477322	0.0366556	0.0258049	PTGS2/EGR1/CD24/NR4A2/FOS	5
BP	GO:0055074	calcium ion homeostasis	5/67	309/18903	0.00477322	0.0366556	0.0258049	APLNR/THY1/PLN/CCR7/CD19	5
BP	GO:0061097	regulation of protein tyrosine kinase activity	3/67	96/18903	0.00480723	0.0367887	0.0258986	THY1/HBEGF/CD24	3
BP	GO:0060070	canonical Wnt signaling pathway	5/67	310/18903	0.00483837	0.0368989	0.0259762	LGR6/SFRP4/EGR1/SFRP2/NR4A2	5
BP	GO:0060485	mesenchyme development	5/67	313/18903	0.00503764	0.0381137	0.0268314	APLNR/IL1B/ACTC1/SFRP2/IL6	5
BP	GO:0042744	hydrogen peroxide catabolic process	2/67	30/18903	0.00504955	0.0381137	0.0268314	HBB/HBA2	2
BP	GO:0071480	cellular response to gamma radiation	2/67	30/18903	0.00504955	0.0381137	0.0268314	EGR1/RPL26	2
BP	GO:0050890	cognition	5/67	314/18903	0.00510535	0.0384034	0.0270353	BTG2/ITGA8/NPTX2/PTGS2/FOS	5
BP	GO:0007369	gastrulation	4/67	196/18903	0.00516476	0.0387181	0.0272569	APLNR/ITGA8/SFRP2/MMP9	4
BP	GO:2001237	negative regulation of extrinsic apoptotic signaling pathway	3/67	99/18903	0.00523762	0.0391312	0.0275477	IL1B/TNFAIP3/SFRP2	3
BP	GO:0002819	regulation of adaptive immune response	4/67	198/18903	0.00535225	0.0393087	0.0276727	AHR/IL1B/TNFAIP3/IL6	4
BP	GO:0030198	extracellular matrix organization	5/67	318/18903	0.00538264	0.0393087	0.0276727	ITGA8/COL1A2/SFRP2/MMP9/IL6	5
BP	GO:0072001	renal system development	5/67	318/18903	0.00538264	0.0393087	0.0276727	ZBTB16/ITGA8/EGR1/CD24/MMP9	5
BP	GO:0017145	stem cell division	2/67	31/18903	0.0053855	0.0393087	0.0276727	ZBTB16/SFRP2	2
BP	GO:1902042	negative regulation of extrinsic apoptotic signaling pathway via death domain receptors	2/67	31/18903	0.0053855	0.0393087	0.0276727	TNFAIP3/SFRP2	2
BP	GO:0098869	cellular oxidant detoxification	3/67	100/18903	0.00538607	0.0393087	0.0276727	HBB/HBA2/PTGS2	3
BP	GO:0051090	regulation of DNA-binding transcription factor activity	6/67	454/18903	0.00538622	0.0393087	0.0276727	SFRP4/IL1B/TNFAIP3/NUPR1/SIK1/IL6	6
BP	GO:0043062	extracellular structure organization	5/67	319/18903	0.0054536	0.0396691	0.0279264	ITGA8/COL1A2/SFRP2/MMP9/IL6	5
BP	GO:2001243	negative regulation of intrinsic apoptotic signaling pathway	3/67	101/18903	0.00553703	0.0401435	0.0282603	PTGS2/SFRP2/MMP9	3
BP	GO:0045229	external encapsulating structure organization	5/67	321/18903	0.00559751	0.0404489	0.0284753	ITGA8/COL1A2/SFRP2/MMP9/IL6	5
BP	GO:0008630	intrinsic apoptotic signaling pathway in response to DNA damage	3/67	102/18903	0.00569052	0.0404876	0.0285026	NUPR1/SFRP2/RPL26	3
BP	GO:0001516	prostaglandin biosynthetic process	2/67	32/18903	0.00573146	0.0404876	0.0285026	IL1B/PTGS2	2
BP	GO:0010667	negative regulation of cardiac muscle cell apoptotic process	2/67	32/18903	0.00573146	0.0404876	0.0285026	NUPR1/SFRP2	2
BP	GO:0033198	response to ATP	2/67	32/18903	0.00573146	0.0404876	0.0285026	IL1B/PTGS2	2
BP	GO:0043552	positive regulation of phosphatidylinositol 3-kinase activity	2/67	32/18903	0.00573146	0.0404876	0.0285026	CCR7/CD19	2
BP	GO:0046457	prostanoid biosynthetic process	2/67	32/18903	0.00573146	0.0404876	0.0285026	IL1B/PTGS2	2
BP	GO:1901889	negative regulation of cell junction assembly	2/67	32/18903	0.00573146	0.0404876	0.0285026	IL1B/APOD	2
BP	GO:1901888	regulation of cell junction assembly	4/67	204/18903	0.00594202	0.0418409	0.0294553	APLNR/THY1/IL1B/APOD	4
BP	GO:1901654	response to ketone	4/67	205/18903	0.00604435	0.042426	0.0298672	AHR/CCR7/FOSB/FOS	4
BP	GO:0009648	photoperiodism	2/67	33/18903	0.00608735	0.0425921	0.0299841	NR2F6/SIK1	2
BP	GO:0042102	positive regulation of T cell proliferation	3/67	106/18903	0.00632996	0.0441495	0.0310805	IL1B/CD24/IL6	3
BP	GO:0009649	entrainment of circadian clock	2/67	34/18903	0.0064531	0.0444457	0.031289	NR2F6/SIK1	2
BP	GO:0010664	negative regulation of striated muscle cell apoptotic process	2/67	34/18903	0.0064531	0.0444457	0.031289	NUPR1/SFRP2	2
BP	GO:0032743	positive regulation of interleukin-2 production	2/67	34/18903	0.0064531	0.0444457	0.031289	IL1B/CD83	2
BP	GO:0048333	mesodermal cell differentiation	2/67	34/18903	0.0064531	0.0444457	0.031289	ITGA8/SFRP2	2
BP	GO:0010717	regulation of epithelial to mesenchymal transition	3/67	107/18903	0.00649625	0.044465	0.0313026	IL1B/SFRP2/IL6	3
BP	GO:0032963	collagen metabolic process	3/67	107/18903	0.00649625	0.044465	0.0313026	COL1A2/MMP9/IL6	3
BP	GO:0060249	anatomical structure homeostasis	5/67	333/18903	0.00651797	0.0444755	0.03131	PLN/TNFAIP3/PTGS2/TMEM119/IL6	5
BP	GO:0007623	circadian rhythm	4/67	210/18903	0.00657368	0.0447173	0.0314802	AHR/NR2F6/EGR1/SIK1	4
BP	GO:0033138	positive regulation of peptidyl-serine phosphorylation	3/67	108/18903	0.00666512	0.0450611	0.0317223	PTGS2/SFRP2/IL6	3
BP	GO:0090263	positive regulation of canonical Wnt signaling pathway	3/67	108/18903	0.00666512	0.0450611	0.0317223	LGR6/SFRP4/SFRP2	3
BP	GO:0030111	regulation of Wnt signaling pathway	5/67	336/18903	0.00676377	0.0453185	0.0319035	LGR6/SFRP4/TNFAIP3/EGR1/SFRP2	5
BP	GO:0032386	regulation of intracellular transport	5/67	336/18903	0.00676377	0.0453185	0.0319035	PLN/IL1B/PTGS2/MAP1B/APOD	5
BP	GO:0042098	T cell proliferation	4/67	212/18903	0.00679377	0.0453185	0.0319035	IL1B/PDE5A/CD24/IL6	4
BP	GO:0035633	maintenance of blood-brain barrier	2/67	35/18903	0.00682863	0.0453185	0.0319035	PTGS2/IL6	2
BP	GO:0090075	relaxation of muscle	2/67	35/18903	0.00682863	0.0453185	0.0319035	PLN/PDE5A	2
BP	GO:0046822	regulation of nucleocytoplasmic transport	3/67	109/18903	0.0068366	0.0453185	0.0319035	IL1B/PTGS2/APOD	3
BP	GO:0070482	response to oxygen levels	5/67	337/18903	0.00684713	0.0453185	0.0319035	PTGS2/EGR1/CD24/NR4A2/FOS	5
BP	GO:0001933	negative regulation of protein phosphorylation	5/67	338/18903	0.00693121	0.0457377	0.0321986	THY1/IL1B/SOCS3/TNFAIP3/SFRP2	5
BP	GO:0045833	negative regulation of lipid metabolic process	3/67	110/18903	0.00701068	0.0459027	0.0323147	IL1B/SIK1/APOD	3
BP	GO:0062012	regulation of small molecule metabolic process	5/67	339/18903	0.00701601	0.0459027	0.0323147	IL1B/PTGS2/EGR1/NUPR1/SIK1	5
BP	GO:0008016	regulation of heart contraction	4/67	214/18903	0.00701869	0.0459027	0.0323147	HSPB7/PLN/HBEGF/PDE5A	4
BP	GO:0050673	epithelial cell proliferation	6/67	481/18903	0.0070871	0.0462129	0.0325331	APLNR/TNFAIP3/NUPR1/SFRP2/THBS4/IL6	6
BP	GO:0090218	positive regulation of lipid kinase activity	2/67	36/18903	0.00721387	0.0469008	0.0330174	CCR7/CD19	2
BP	GO:0006469	negative regulation of protein kinase activity	4/67	216/18903	0.0072485	0.0469873	0.0330783	THY1/IL1B/TNFAIP3/SFRP2	4
BP	GO:0070588	calcium ion transmembrane transport	5/67	345/18903	0.0075402	0.0485053	0.0341469	APLNR/THY1/PLN/CCR7/CD19	5
BP	GO:0002456	T cell mediated immunity	3/67	113/18903	0.00754869	0.0485053	0.0341469	AHR/IL1B/IL6	3
BP	GO:0007229	integrin-mediated signaling pathway	3/67	113/18903	0.00754869	0.0485053	0.0341469	ITGA10/THY1/ITGA8	3
BP	GO:0002335	mature B cell differentiation	2/67	37/18903	0.00760876	0.0486078	0.0342191	CD19/IL6	2
BP	GO:0051385	response to mineralocorticoid	2/67	37/18903	0.00760876	0.0486078	0.0342191	FOSB/FOS	2
BP	GO:1990748	cellular detoxification	3/67	115/18903	0.00792059	0.0503166	0.035422	HBB/HBA2/PTGS2	3
BP	GO:0071222	cellular response to lipopolysaccharide	4/67	222/18903	0.00796766	0.0503166	0.035422	CXCL8/IL1B/TNFAIP3/IL6	4
BP	GO:0002369	T cell cytokine production	2/67	38/18903	0.00801321	0.0503166	0.035422	IL1B/IL6	2
BP	GO:0002724	regulation of T cell cytokine production	2/67	38/18903	0.00801321	0.0503166	0.035422	IL1B/IL6	2
BP	GO:0045742	positive regulation of epidermal growth factor receptor signaling pathway	2/67	38/18903	0.00801321	0.0503166	0.035422	HBEGF/MMP9	2
BP	GO:1902229	regulation of intrinsic apoptotic signaling pathway in response to DNA damage	2/67	38/18903	0.00801321	0.0503166	0.035422	SFRP2/RPL26	2
BP	GO:0043410	positive regulation of MAPK cascade	6/67	496/18903	0.00818551	0.0512524	0.0360808	CSPG4/CCR7/IL1B/PDE5A/CD24/IL6	6
BP	GO:0043406	positive regulation of MAP kinase activity	3/67	117/18903	0.00830315	0.0518418	0.0364957	IL1B/PDE5A/CD24	3
BP	GO:0032570	response to progesterone	2/67	39/18903	0.00842717	0.0521727	0.0367287	FOSB/FOS	2
BP	GO:0060251	regulation of glial cell proliferation	2/67	39/18903	0.00842717	0.0521727	0.0367287	IL1B/IL6	2
BP	GO:0071634	regulation of transforming growth factor beta production	2/67	39/18903	0.00842717	0.0521727	0.0367287	PTGS2/CD24	2
BP	GO:0006882	cellular zinc ion homeostasis	2/67	40/18903	0.00885056	0.0541851	0.0381454	MT1X/MT1M	2
BP	GO:0045923	positive regulation of fatty acid metabolic process	2/67	40/18903	0.00885056	0.0541851	0.0381454	IL1B/PTGS2	2
BP	GO:0046627	negative regulation of insulin receptor signaling pathway	2/67	40/18903	0.00885056	0.0541851	0.0381454	IL1B/SOCS3	2
BP	GO:1901186	positive regulation of ERBB signaling pathway	2/67	40/18903	0.00885056	0.0541851	0.0381454	HBEGF/MMP9	2
BP	GO:0001655	urogenital system development	5/67	360/18903	0.00896944	0.0547608	0.0385507	ZBTB16/ITGA8/EGR1/CD24/MMP9	5
BP	GO:0050920	regulation of chemotaxis	4/67	230/18903	0.00899754	0.0547806	0.0385646	CXCL8/CCR7/THBS4/IL6	4
BP	GO:0032733	positive regulation of interleukin-10 production	2/67	41/18903	0.0092833	0.0560432	0.0394535	CD83/IL6	2
BP	GO:0046688	response to copper ion	2/67	41/18903	0.0092833	0.0560432	0.0394535	MT1X/MT1M	2
BP	GO:0008286	insulin receptor signaling pathway	3/67	122/18903	0.00930663	0.0560432	0.0394535	IL1B/SOCS3/MZB1	3
BP	GO:0071901	negative regulation of protein serine/threonine kinase activity	3/67	122/18903	0.00930663	0.0560432	0.0394535	IL1B/TNFAIP3/SFRP2	3
BP	GO:0030282	bone mineralization	3/67	123/18903	0.00951545	0.0565558	0.0398143	COL1A2/PTGS2/TMEM119	3
BP	GO:0071482	cellular response to light stimulus	3/67	123/18903	0.00951545	0.0565558	0.0398143	PTGS2/MMP9/RPL26	3
BP	GO:0097237	cellular response to toxic substance	3/67	123/18903	0.00951545	0.0565558	0.0398143	HBB/HBA2/PTGS2	3
BP	GO:0009743	response to carbohydrate	4/67	234/18903	0.00954365	0.0565558	0.0398143	IL1B/PTGS2/EGR1/MAP1B	4
BP	GO:0071219	cellular response to molecule of bacterial origin	4/67	234/18903	0.00954365	0.0565558	0.0398143	CXCL8/IL1B/TNFAIP3/IL6	4
BP	GO:0002449	lymphocyte mediated immunity	5/67	367/18903	0.0096967	0.0565558	0.0398143	AHR/IL1B/CD19/IGLL1/IL6	5
BP	GO:0014002	astrocyte development	2/67	42/18903	0.00972534	0.0565558	0.0398143	IL1B/IL6	2
BP	GO:0032735	positive regulation of interleukin-12 production	2/67	42/18903	0.00972534	0.0565558	0.0398143	CCR7/LTB	2
BP	GO:0050691	regulation of defense response to virus by host	2/67	42/18903	0.00972534	0.0565558	0.0398143	IL1B/TNFAIP3	2
BP	GO:0055069	zinc ion homeostasis	2/67	42/18903	0.00972534	0.0565558	0.0398143	MT1X/MT1M	2
BP	GO:0071542	dopaminergic neuron differentiation	2/67	42/18903	0.00972534	0.0565558	0.0398143	SFRP2/NR4A2	2
BP	GO:0071604	transforming growth factor beta production	2/67	42/18903	0.00972534	0.0565558	0.0398143	PTGS2/CD24	2
BP	GO:1900077	negative regulation of cellular response to insulin stimulus	2/67	42/18903	0.00972534	0.0565558	0.0398143	IL1B/SOCS3	2
BP	GO:0031589	cell-substrate adhesion	5/67	369/18903	0.00991175	0.0574882	0.0404707	ITGA10/THY1/ITGA8/CCR7/APOD	5
BP	GO:0001952	regulation of cell-matrix adhesion	3/67	125/18903	0.0099413	0.0575082	0.0404848	THY1/CCR7/APOD	3
BP	GO:1904037	positive regulation of epithelial cell apoptotic process	2/67	43/18903	0.0101766	0.0587152	0.0413345	SFRP4/IL6	2
BP	GO:0001704	formation of primary germ layer	3/67	127/18903	0.0103781	0.059707	0.0420327	ITGA8/SFRP2/MMP9	3
BP	GO:0033673	negative regulation of kinase activity	4/67	240/18903	0.0104027	0.059707	0.0420327	THY1/IL1B/TNFAIP3/SFRP2	4
BP	GO:0042771	intrinsic apoptotic signaling pathway in response to DNA damage by p53 class mediator	2/67	44/18903	0.010637	0.0607357	0.0427569	NUPR1/RPL26	2
BP	GO:0050856	regulation of T cell receptor signaling pathway	2/67	44/18903	0.010637	0.0607357	0.0427569	THY1/CCR7	2
BP	GO:0051928	positive regulation of calcium ion transport	3/67	129/18903	0.010826	0.0616548	0.043404	APLNR/THY1/CD19	3
BP	GO:0031295	T cell costimulation	2/67	45/18903	0.0111065	0.0630895	0.0444139	CCR7/CD24	2
BP	GO:0002920	regulation of humoral immune response	2/67	46/18903	0.011585	0.0653027	0.045972	CCR7/IL1B	2
BP	GO:0010677	negative regulation of cellular carbohydrate metabolic process	2/67	46/18903	0.011585	0.0653027	0.045972	NUPR1/SIK1	2
BP	GO:0010830	regulation of myotube differentiation	2/67	46/18903	0.011585	0.0653027	0.045972	TMEM119/SIK1	2
BP	GO:0002702	positive regulation of production of molecular mediator of immune response	3/67	133/18903	0.0117549	0.0659231	0.0464088	IL1B/IL6/MZB1	3
BP	GO:0030168	platelet activation	3/67	133/18903	0.0117549	0.0659231	0.0464088	HBB/CSRP1/IL6	3
BP	GO:0031294	lymphocyte costimulation	2/67	47/18903	0.0120725	0.0671912	0.0473015	CCR7/CD24	2
BP	GO:0140353	lipid export from cell	2/67	47/18903	0.0120725	0.0671912	0.0473015	IL1B/PTGS2	2
BP	GO:1902895	positive regulation of miRNA transcription	2/67	47/18903	0.0120725	0.0671912	0.0473015	EGR1/FOS	2
BP	GO:0097305	response to alcohol	4/67	253/18903	0.0124324	0.06902	0.0485889	AHR/CCR7/FOSB/FOS	4
BP	GO:0010565	regulation of cellular ketone metabolic process	3/67	136/18903	0.0124809	0.0691153	0.048656	IL1B/PTGS2/EGR1	3
BP	GO:0032309	icosanoid secretion	2/67	48/18903	0.0125688	0.0692433	0.0487461	IL1B/PTGS2	2
BP	GO:0035850	epithelial cell differentiation involved in kidney development	2/67	48/18903	0.0125688	0.0692433	0.0487461	CD24/MMP9	2
BP	GO:0034612	response to tumor necrosis factor	4/67	254/18903	0.0125983	0.0692433	0.0487461	CXCL8/TNFAIP3/PTGS2/FOS	4
BP	GO:1904062	regulation of cation transmembrane transport	5/67	394/18903	0.0128834	0.0706341	0.0497252	APLNR/THY1/PLN/CD19/MMP9	5
CC	GO:0009897	external side of plasma membrane	11/70	462/19869	5.9998e-07	8.81971e-05	7.07345e-05	ITGA10/THY1/IL2RB/ITGA8/CCR7/CD83/CD24/CD79A/CD69/CD19/IGLL1	11
CC	GO:0031838	haptoglobin-hemoglobin complex	2/70	11/19869	0.000659264	0.0386765	0.0310187	HBB/HBA2	2
CC	GO:0005833	hemoglobin complex	2/70	12/19869	0.000789316	0.0386765	0.0310187	HBB/HBA2	2
MF	GO:0005178	integrin binding	6/68	156/18432	2.36969e-05	0.00504744	0.0042405	ITGA10/THY1/ITGA8/IL1B/SFRP2/THBS4	6
MF	GO:0031720	haptoglobin binding	2/68	10/18432	0.000592076	0.0335048	0.0281484	HBB/HBA2	2
MF	GO:0004879	nuclear receptor activity	3/68	52/18432	0.000932587	0.0335048	0.0281484	AHR/NR2F6/NR4A2	3
MF	GO:0098531	ligand-activated transcription factor activity	3/68	52/18432	0.000932587	0.0335048	0.0281484	AHR/NR2F6/NR4A2	3
MF	GO:0004601	peroxidase activity	3/68	55/18432	0.00109838	0.0335048	0.0281484	HBB/HBA2/PTGS2	3
MF	GO:0005344	oxygen carrier activity	2/68	14/18432	0.00118595	0.0335048	0.0281484	HBB/HBA2	2
MF	GO:0016684	oxidoreductase activity, acting on peroxide as acceptor	3/68	57/18432	0.0012186	0.0335048	0.0281484	HBB/HBA2/PTGS2	3
MF	GO:0019887	protein kinase regulator activity	5/68	218/18432	0.0012584	0.0335048	0.0281484	GPRC5C/CCNL1/SOCS3/HBEGF/CD24	5
MF	GO:0019207	kinase regulator activity	5/68	246/18432	0.00213869	0.0456138	0.0383215	GPRC5C/CCNL1/SOCS3/HBEGF/CD24	5
MF	GO:0048018	receptor ligand activity	7/68	491/18432	0.00217572	0.0456138	0.0383215	CXCL8/IL1B/HBEGF/SFRP2/LTB/THBS4/IL6	7
MF	GO:0030546	signaling receptor activator activity	7/68	498/18432	0.00235564	0.0456138	0.0383215	CXCL8/IL1B/HBEGF/SFRP2/LTB/THBS4/IL6	7
