# Supplementary material for: Predicting feature genes correlated with immune infiltration in patients with abdominal aortic aneurysm based on machine learning algorithms
Source: Sci Rep. 2024 Mar 2;14:5157. doi: 10.1038/s41598-024-55941-6 (PMC10908806; doi:10.1038/s41598-024-55941-6)
Supplement: Supplementary file 1 — Supplementary Information. [file 41598_2024_55941_MOESM1_ESM.zip › Supplementary File 4B KEGG pathway enrichment analysis.xlsx]

## Sheet: KEGG
ID	Description	GeneRatio	BgRatio	pvalue	p.adjust	qvalue	geneID	Count
hsa04657	IL-17 signaling pathway	8/51	94/8386	7.90542e-08	1.12257e-05	7.73899e-06	CXCL8/IL1B/TNFAIP3/FOSB/PTGS2/FOS/MMP9/IL6	8
hsa05144	Malaria	6/51	50/8386	4.84456e-07	3.43964e-05	2.37128e-05	HBB/CXCL8/IL1B/HBA2/THBS4/IL6	6
hsa04668	TNF signaling pathway	7/51	114/8386	5.03773e-06	0.000238452	0.000164389	IL1B/SOCS3/TNFAIP3/PTGS2/FOS/MMP9/IL6	7
hsa05143	African trypanosomiasis	4/51	37/8386	6.91145e-05	0.00245356	0.00169149	HBB/IL1B/HBA2/IL6	4
hsa05323	Rheumatoid arthritis	5/51	93/8386	0.000236396	0.00671364	0.00462838	CXCL8/IL1B/LTB/FOS/IL6	5
hsa04933	AGE-RAGE signaling pathway in diabetic complications	5/51	100/8386	0.000331673	0.00784958	0.0054115	CXCL8/IL1B/COL1A2/EGR1/IL6	5
hsa04064	NF-kappa B signaling pathway	5/51	104/8386	0.000397798	0.00806962	0.00556319	CXCL8/IL1B/TNFAIP3/PTGS2/LTB	5
hsa04659	Th17 cell differentiation	5/51	108/8386	0.000473449	0.00840372	0.00579352	AHR/IL2RB/IL1B/FOS/IL6	5
hsa05202	Transcriptional misregulation in cancer	6/51	193/8386	0.00104599	0.0160127	0.0110392	IL2RB/ZBTB16/CXCL8/NUPR1/MMP9/IL6	6
hsa05133	Pertussis	4/51	76/8386	0.00112766	0.0160127	0.0110392	CXCL8/IL1B/FOS/IL6	4
hsa05162	Measles	5/51	139/8386	0.0014825	0.0182084	0.0125529	IL2RB/IL1B/TNFAIP3/FOS/IL6	5
hsa05340	Primary immunodeficiency	3/51	38/8386	0.00153874	0.0182084	0.0125529	CD79A/CD19/IGLL1	3
hsa05219	Bladder cancer	3/51	41/8386	0.00191964	0.0199736	0.0137698	CXCL8/HBEGF/MMP9	3
hsa04512	ECM-receptor interaction	4/51	89/8386	0.00202512	0.0199736	0.0137698	ITGA10/ITGA8/COL1A2/THBS4	4
hsa05410	Hypertrophic cardiomyopathy	4/51	90/8386	0.00210988	0.0199736	0.0137698	ITGA10/ITGA8/ACTC1/IL6	4
hsa04932	Non-alcoholic fatty liver disease	5/51	155/8386	0.00239445	0.0210787	0.0145316	CXCL8/IL1B/SOCS3/FOS/IL6	5
hsa05414	Dilated cardiomyopathy	4/51	96/8386	0.00267066	0.0210787	0.0145316	ITGA10/ITGA8/PLN/ACTC1	4
hsa05171	Coronavirus disease - COVID-19	6/51	232/8386	0.00267194	0.0210787	0.0145316	CXCL8/IL1B/HBEGF/FOS/RPL26/IL6	6
hsa04640	Hematopoietic cell lineage	4/51	99/8386	0.00298617	0.02147	0.0148014	IL1B/CD24/CD19/IL6	4
hsa04061	Viral protein interaction with cytokine and cytokine receptor	4/51	100/8386	0.00309677	0.02147	0.0148014	IL2RB/CXCL8/CCR7/IL6	4
hsa05142	Chagas disease	4/51	102/8386	0.00332634	0.02147	0.0148014	CXCL8/IL1B/FOS/IL6	4
hsa05146	Amoebiasis	4/51	102/8386	0.00332634	0.02147	0.0148014	CXCL8/IL1B/COL1A2/IL6	4
hsa04620	Toll-like receptor signaling pathway	4/51	104/8386	0.00356727	0.022024	0.0151833	CXCL8/IL1B/FOS/IL6	4
hsa04928	Parathyroid hormone synthesis, secretion and action	4/51	106/8386	0.00381983	0.0226007	0.0155809	EGR1/HBEGF/NR4A2/FOS	4
hsa05134	Legionellosis	3/51	57/8386	0.0049216	0.0279547	0.0192719	CXCL8/IL1B/IL6	3
hsa04151	PI3K-Akt signaling pathway	7/51	354/8386	0.00525017	0.028674	0.0197678	ITGA10/IL2RB/ITGA8/COL1A2/CD19/THBS4/IL6	7
hsa04380	Osteoclast differentiation	4/51	128/8386	0.00743906	0.0391239	0.026972	IL1B/SOCS3/FOSB/FOS	4
hsa04060	Cytokine-cytokine receptor interaction	6/51	295/8386	0.00856982	0.0434612	0.0299621	IL2RB/CXCL8/CCR7/IL1B/LTB/IL6	6
hsa05135	Yersinia infection	4/51	137/8386	0.00940994	0.0441939	0.0304673	CXCL8/IL1B/FOS/IL6	4
hsa05417	Lipid and atherosclerosis	5/51	215/8386	0.00953272	0.0441939	0.0304673	CXCL8/IL1B/FOS/MMP9/IL6	5
hsa04915	Estrogen signaling pathway	4/51	138/8386	0.00964797	0.0441939	0.0304673	FKBP5/HBEGF/FOS/MMP9	4
hsa05140	Leishmaniasis	3/51	77/8386	0.0113019	0.0501523	0.034575	IL1B/PTGS2/FOS	3
hsa01523	Antifolate resistance	2/51	30/8386	0.0141501	0.0596889	0.0411495	IL1B/IL6	2
hsa04662	B cell receptor signaling pathway	3/51	84/8386	0.0142917	0.0596889	0.0411495	CD79A/FOS/CD19	3
hsa05161	Hepatitis B	4/51	162/8386	0.0165844	0.0672852	0.0463864	CXCL8/FOS/MMP9/IL6	4
