# Supplementary material for: Predicting feature genes correlated with immune infiltration in patients with abdominal aortic aneurysm based on machine learning algorithms
Source: Sci Rep. 2024 Mar 2;14:5157. doi: 10.1038/s41598-024-55941-6 (PMC10908806; doi:10.1038/s41598-024-55941-6)
Supplement: Supplementary file 1 — Supplementary Information. [file 41598_2024_55941_MOESM1_ESM.zip › Supplementary File 4C DO enrichment analysis.xlsx]

## Sheet: DO
ID	Description	GeneRatio	BgRatio	pvalue	p.adjust	qvalue	geneID	Count
DOID:11729	Lyme disease	5/56	18/10312	3.19512e-08	2.4219e-05	1.05607e-05	CCR7/IL1B/PTGS2/MMP9/IL6	5
DOID:3770	pulmonary fibrosis	9/56	198/10312	1.02715e-06	0.000389289	0.00016975	HBB/CXCL8/IL1B/COL1A2/PTGS2/EGR1/FOS/MMP9/IL6	9
DOID:3627	aortic aneurysm	7/56	113/10312	2.34397e-06	0.000529598	0.000230931	CXCL8/IL1B/PTGS2/EGR1/ACTC1/MMP9/IL6	7
DOID:520	aortic disease	7/56	116/10312	2.79471e-06	0.000529598	0.000230931	CXCL8/IL1B/PTGS2/EGR1/ACTC1/MMP9/IL6	7
DOID:7693	abdominal aortic aneurysm	6/56	79/10312	3.99266e-06	0.000581522	0.000253573	CXCL8/IL1B/PTGS2/EGR1/MMP9/IL6	6
DOID:289	endometriosis	7/56	125/10312	4.60308e-06	0.000581522	0.000253573	IL2RB/CXCL8/IL1B/PTGS2/EGR1/MMP9/IL6	7
DOID:4362	cervical cancer	8/56	187/10312	6.79498e-06	0.0007358	0.000320846	CCNL1/SLC2A3/IL1B/SOCS3/PTGS2/FOS/MMP9/IL6	8
DOID:3082	interstitial lung disease	9/56	254/10312	7.98045e-06	0.000743362	0.000324143	HBB/CXCL8/IL1B/COL1A2/PTGS2/EGR1/FOS/MMP9/IL6	9
DOID:2893	cervix carcinoma	7/56	140/10312	9.73743e-06	0.000743362	0.000324143	CCNL1/SLC2A3/SOCS3/PTGS2/FOS/MMP9/IL6	7
DOID:2583	agammaglobulinemia	5/56	55/10312	1.11356e-05	0.000743362	0.000324143	CD24/CD79A/CD19/IGLL1/IL6	5
DOID:1542	head and neck carcinoma	9/56	269/10312	1.26682e-05	0.000743362	0.000324143	CCNL1/SLC2A3/CSPG4/CCR7/SOCS3/PTGS2/HBEGF/MMP9/IL6	9
DOID:5520	head and neck squamous cell carcinoma	8/56	208/10312	1.48127e-05	0.000743362	0.000324143	CCNL1/CSPG4/CCR7/SOCS3/PTGS2/HBEGF/MMP9/IL6	8
DOID:612	primary immunodeficiency disease	10/56	348/10312	1.50232e-05	0.000743362	0.000324143	IL2RB/ITK/FKBP5/TNFAIP3/CD83/CD24/CD79A/CD19/IGLL1/IL6	10
DOID:11934	head and neck cancer	9/56	276/10312	1.55592e-05	0.000743362	0.000324143	CCNL1/SLC2A3/CSPG4/CCR7/SOCS3/PTGS2/HBEGF/MMP9/IL6	9
DOID:8567	Hodgkin's lymphoma	5/56	59/10312	1.57634e-05	0.000743362	0.000324143	CXCL8/IL1B/PTGS2/MMP9/IL6	5
DOID:4079	heart valve disease	6/56	101/10312	1.66102e-05	0.000743362	0.000324143	APLNR/COL1A2/EGR1/CD24/MMP9/IL6	6
DOID:0060056	hypersensitivity reaction disease	7/56	152/10312	1.66717e-05	0.000743362	0.000324143	CCR7/IL1B/PTGS2/EGR1/CD24/MMP9/IL6	7
DOID:14203	childhood type dermatomyositis	3/56	10/10312	1.77209e-05	0.000746246	0.000325401	IL1B/CD83/IL6	3
DOID:0070004	myeloid neoplasm	10/56	371/10312	2.61158e-05	0.00102128	0.000445328	FKBP5/SFRP4/CXCL8/IL1B/SOCS3/PTGS2/EGR1/SFRP2/CD79A/IL6	10
DOID:9588	encephalitis	5/56	66/10312	2.73389e-05	0.00102128	0.000445328	CXCL8/IL1B/MMP9/IL6/APOD	5
DOID:10241	thalassemia	5/56	67/10312	2.94221e-05	0.00102128	0.000445328	HBB/CXCL8/IL1B/HBA2/IL6	5
DOID:1724	duodenal ulcer	4/56	34/10312	3.20462e-05	0.00102128	0.000445328	CXCL8/IL1B/MMP9/IL6	4
DOID:3355	fibrosarcoma	4/56	35/10312	3.60356e-05	0.00102128	0.000445328	PTGS2/MMP9/IL6/APOD	4
DOID:2115	B cell deficiency	5/56	70/10312	3.64188e-05	0.00102128	0.000445328	CD24/CD79A/CD19/IGLL1/IL6	5
DOID:11335	sarcoidosis	6/56	116/10312	3.65344e-05	0.00102128	0.000445328	CCR7/IL1B/PTGS2/EGR1/CD24/IL6	6
DOID:10591	pre-eclampsia	9/56	309/10312	3.8014e-05	0.00102128	0.000445328	APLNR/CXCL8/SOCS3/PTGS2/HBEGF/PDE5A/CD24/MMP9/IL6	9
DOID:1575	rheumatic disease	8/56	238/10312	3.90726e-05	0.00102128	0.000445328	CCR7/IL1B/TNFAIP3/COL1A2/PTGS2/CD19/MMP9/IL6	8
DOID:418	systemic scleroderma	8/56	238/10312	3.90726e-05	0.00102128	0.000445328	CCR7/IL1B/TNFAIP3/COL1A2/PTGS2/CD19/MMP9/IL6	8
DOID:419	scleroderma	8/56	238/10312	3.90726e-05	0.00102128	0.000445328	CCR7/IL1B/TNFAIP3/COL1A2/PTGS2/CD19/MMP9/IL6	8
DOID:1785	pituitary cancer	3/56	13/10312	4.17488e-05	0.00105485	0.000459969	SFRP4/SFRP2/IL6	3
DOID:4251	conjunctival disease	4/56	37/10312	4.50889e-05	0.0011025	0.000480744	CXCL8/SOCS3/MMP9/IL6	4
DOID:4960	bone marrow cancer	10/56	401/10312	5.06544e-05	0.00111448	0.000485968	FKBP5/SFRP4/CXCL8/IL1B/SOCS3/PTGS2/EGR1/SFRP2/CD79A/IL6	10
DOID:11294	arteriovenous malformation	3/56	14/10312	5.29303e-05	0.00111448	0.000485968	IL1B/MMP9/IL6	3
DOID:121	vaginal disease	3/56	14/10312	5.29303e-05	0.00111448	0.000485968	CXCL8/IL1B/IL6	3
DOID:2170	vaginitis	3/56	14/10312	5.29303e-05	0.00111448	0.000485968	CXCL8/IL1B/IL6	3
DOID:3385	bacterial vaginosis	3/56	14/10312	5.29303e-05	0.00111448	0.000485968	CXCL8/IL1B/IL6	3
DOID:3459	breast carcinoma	11/56	493/10312	5.61184e-05	0.00114967	0.000501314	CSPG4/BTG2/ITGA8/CXCL8/IL1B/SOCS3/PTGS2/EGR1/CD24/MMP9/IL6	11
DOID:4989	pancreatitis	7/56	185/10312	5.89351e-05	0.0011756	0.000512621	BTG2/CXCL8/IL1B/PTGS2/EGR1/MMP9/IL6	7
DOID:1883	hepatitis C	8/56	258/10312	6.91768e-05	0.00131264	0.000572377	HBB/CXCL8/IL1B/SOCS3/PTGS2/CD19/MMP9/IL6	8
DOID:2916	hypersensitivity reaction type IV disease	6/56	130/10312	6.92685e-05	0.00131264	0.000572377	CCR7/IL1B/PTGS2/EGR1/CD24/IL6	6
DOID:3213	demyelinating disease	8/56	259/10312	7.10839e-05	0.00131419	0.000573051	CSPG4/CXCL8/CCR7/IL1B/PTGS2/CD24/MMP9/IL6	8
DOID:0050848	obstructive sleep apnea	4/56	42/10312	7.48899e-05	0.00132949	0.000579725	IL1B/PTGS2/MMP9/IL6	4
DOID:8577	ulcerative colitis	6/56	132/10312	7.54197e-05	0.00132949	0.000579725	CXCL8/IL1B/SOCS3/TNFAIP3/PTGS2/IL6	6
DOID:26	pancreas disease	7/56	196/10312	8.48845e-05	0.00146233	0.000637649	BTG2/CXCL8/IL1B/PTGS2/EGR1/MMP9/IL6	7
DOID:12716	newborn respiratory distress syndrome	4/56	44/10312	9.0099e-05	0.00148467	0.000647393	CXCL8/IL1B/MMP9/IL6	4
DOID:2600	laryngeal carcinoma	4/56	44/10312	9.0099e-05	0.00148467	0.000647393	CXCL8/PTGS2/MMP9/IL6	4
DOID:5517	stomach carcinoma	7/56	202/10312	0.000102569	0.0016542	0.000721315	CXCL8/IL1B/TNFAIP3/COL1A2/PTGS2/MMP9/IL6	7
DOID:13375	temporal arteritis	4/56	46/10312	0.000107438	0.001662	0.000724716	TNFAIP3/CD24/MMP9/IL6	4
DOID:525	central nervous system vasculitis	4/56	46/10312	0.000107438	0.001662	0.000724716	TNFAIP3/CD24/MMP9/IL6	4
DOID:1115	sarcoma	7/56	205/10312	0.000112477	0.00170515	0.000743531	CSPG4/CXCL8/IL1B/PTGS2/HBEGF/MMP9/IL6	7
DOID:13089	intracranial arterial disease	4/56	48/10312	0.00012708	0.00185243	0.000807755	COL1A2/ACTC1/MMP9/IL6	4
DOID:3527	cerebral arterial disease	4/56	48/10312	0.00012708	0.00185243	0.000807755	COL1A2/ACTC1/MMP9/IL6	4
DOID:0050847	sleep apnea	4/56	49/10312	0.00013782	0.00193458	0.000843575	IL1B/PTGS2/MMP9/IL6	4
DOID:10223	dermatomyositis	4/56	49/10312	0.00013782	0.00193458	0.000843575	IL1B/CD83/MMP9/IL6	4
DOID:3744	cervical squamous cell carcinoma	5/56	93/10312	0.000142249	0.00196045	0.000854856	CCNL1/SOCS3/FOS/MMP9/IL6	5
DOID:1679	cystitis	4/56	50/10312	0.000149202	0.00201956	0.000880629	IL1B/PTGS2/HBEGF/IL6	4
DOID:11963	esophagitis	4/56	51/10312	0.000161249	0.00214434	0.000935039	CXCL8/IL1B/PTGS2/IL6	4
DOID:6432	pulmonary hypertension	7/56	218/10312	0.00016485	0.00215442	0.000939436	APLNR/IL1B/PTGS2/EGR1/PDE5A/MMP9/IL6	7
DOID:0050338	primary bacterial infectious disease	8/56	295/10312	0.000175554	0.00222922	0.000972055	CXCL8/CCR7/IL1B/SOCS3/PTGS2/HBEGF/MMP9/IL6	8
DOID:865	vasculitis	6/56	154/10312	0.000176456	0.00222922	0.000972055	CXCL8/IL1B/TNFAIP3/CD24/MMP9/IL6	6
DOID:750	peptic ulcer disease	5/56	98/10312	0.00018209	0.00226269	0.000986649	CXCL8/IL1B/PTGS2/MMP9/IL6	5
DOID:869	cholesteatoma	3/56	21/10312	0.000188252	0.00229792	0.00100201	IL1B/MMP9/IL6	3
DOID:6050	esophageal disease	5/56	99/10312	0.000190988	0.00229792	0.00100201	PLN/CXCL8/IL1B/PTGS2/IL6	5
DOID:4961	bone marrow disease	4/56	54/10312	0.000201613	0.00238786	0.00104123	HBB/SOCS3/HBA2/MMP9	4
DOID:3087	gingivitis	3/56	22/10312	0.000217138	0.00253217	0.00110415	IL1B/MMP9/IL6	3
DOID:0060084	cell type benign neoplasm	10/56	480/10312	0.000224491	0.00255107	0.0011124	AHR/CSPG4/SFRP4/CXCL8/IL1B/PTGS2/EGR1/SFRP2/MMP9/IL6	10
DOID:10952	nephritis	8/56	306/10312	0.00022549	0.00255107	0.0011124	ITGA8/IL1B/PTGS2/HBEGF/PDE5A/FOS/MMP9/IL6	8
DOID:1040	chronic lymphocytic leukemia	7/56	232/10312	0.000241806	0.0026936	0.00117455	CXCL8/IL1B/TNFAIP3/PTGS2/CD83/MMP9/IL6	7
DOID:552	pneumonia	6/56	164/10312	0.000248396	0.0026936	0.00117455	CXCL8/CCR7/IL1B/PTGS2/MMP9/IL6	6
DOID:4415	fibrous histiocytoma	3/56	23/10312	0.00024875	0.0026936	0.00117455	PTGS2/HBEGF/MMP9	3
DOID:2596	larynx cancer	4/56	58/10312	0.000266157	0.00284151	0.00123904	CXCL8/PTGS2/MMP9/IL6	4
DOID:2921	glomerulonephritis	7/56	240/10312	0.000297399	0.00306467	0.00133635	ITGA8/IL1B/HBEGF/PDE5A/FOS/MMP9/IL6	7
DOID:2151	malignant ovarian surface epithelial-stromal neoplasm	8/56	321/10312	0.000311907	0.00306467	0.00133635	THY1/SLC2A3/CXCL8/PTGS2/HBEGF/FOS/MMP9/IL6	8
DOID:4001	ovarian carcinoma	8/56	321/10312	0.000311907	0.00306467	0.00133635	THY1/SLC2A3/CXCL8/PTGS2/HBEGF/FOS/MMP9/IL6	8
DOID:12894	Sjogren's syndrome	5/56	110/10312	0.000312359	0.00306467	0.00133635	CCR7/IL1B/HNRNPH1/MMP9/IL6	5
DOID:0050598	extrapulmonary tuberculosis	3/56	25/10312	0.000320575	0.00306467	0.00133635	CXCL8/IL1B/MMP9	3
DOID:4231	histiocytoma	3/56	25/10312	0.000320575	0.00306467	0.00133635	PTGS2/HBEGF/MMP9	3
DOID:8398	osteoarthritis	7/56	243/10312	0.000320727	0.00306467	0.00133635	CXCL8/IL1B/TNFAIP3/PTGS2/EGR1/MMP9/IL6	7
DOID:0060180	colitis	6/56	172/10312	0.000321134	0.00306467	0.00133635	CXCL8/IL1B/SOCS3/TNFAIP3/PTGS2/IL6	6
DOID:10754	otitis media	4/56	61/10312	0.000323448	0.00306467	0.00133635	CXCL8/IL1B/MMP9/IL6	4
DOID:5100	middle ear disease	4/56	62/10312	0.000344367	0.00318181	0.00138743	CXCL8/IL1B/MMP9/IL6	4
DOID:2377	multiple sclerosis	7/56	246/10312	0.000345506	0.00318181	0.00138743	CSPG4/CXCL8/CCR7/IL1B/CD24/MMP9/IL6	7
DOID:633	myositis	5/56	113/10312	0.000353835	0.00318181	0.00138743	CXCL8/IL1B/CD83/MMP9/IL6	5
DOID:11400	pyelonephritis	3/56	26/10312	0.000360997	0.00318181	0.00138743	CXCL8/MMP9/IL6	3
DOID:2744	pyelitis	3/56	26/10312	0.000360997	0.00318181	0.00138743	CXCL8/MMP9/IL6	3
DOID:9993	hypoglycemia	3/56	26/10312	0.000360997	0.00318181	0.00138743	SLC2A3/IL1B/IL6	3
DOID:2789	parasitic protozoa infectious disease	6/56	178/10312	0.000385922	0.00331504	0.00144553	HBB/IL2RB/CXCL8/IL1B/PTGS2/IL6	6
DOID:229	female reproductive system disease	9/56	421/10312	0.000397709	0.00331504	0.00144553	NFIC/IL2RB/CXCL8/IL1B/SOCS3/PTGS2/EGR1/MMP9/IL6	9
DOID:2841	asthma	8/56	333/10312	0.000399128	0.00331504	0.00144553	IL2RB/ITK/CXCL8/IL1B/PTGS2/EGR1/MMP9/IL6	8
DOID:10247	pleurisy	3/56	27/10312	0.000404562	0.00331504	0.00144553	IL1B/PTGS2/MMP9	3
DOID:0050851	glomerulosclerosis	4/56	65/10312	0.000412936	0.00331504	0.00144553	IL1B/HBEGF/MMP9/IL6	4
DOID:10923	sickle cell anemia	4/56	65/10312	0.000412936	0.00331504	0.00144553	HBB/IL1B/HBA2/PTGS2	4
DOID:2986	IgA glomerulonephritis	4/56	65/10312	0.000412936	0.00331504	0.00144553	IL1B/PDE5A/MMP9/IL6	4
DOID:583	hemolytic anemia	5/56	117/10312	0.000415474	0.00331504	0.00144553	HBB/CXCL8/IL1B/HBA2/IL6	5
DOID:720	normocytic anemia	5/56	117/10312	0.000415474	0.00331504	0.00144553	HBB/CXCL8/IL1B/HBA2/IL6	5
DOID:6713	cerebrovascular disease	8/56	337/10312	0.000432281	0.00341322	0.00148834	APLNR/IL1B/COL1A2/PTGS2/EGR1/ACTC1/MMP9/IL6	8
DOID:2152	ovary epithelial cancer	8/56	338/10312	0.000440911	0.00344547	0.0015024	THY1/SLC2A3/CXCL8/PTGS2/HBEGF/FOS/MMP9/IL6	8
DOID:3717	gastric adenocarcinoma	5/56	119/10312	0.000449177	0.00345595	0.00150697	CXCL8/IL1B/COL1A2/PTGS2/IL6	5
DOID:10140	dry eye syndrome	3/56	28/10312	0.00045137	0.00345595	0.00150697	IL1B/MMP9/IL6	3
DOID:11394	adult respiratory distress syndrome	4/56	67/10312	0.000463743	0.00351517	0.00153279	CXCL8/IL1B/MMP9/IL6	4
DOID:3829	pituitary adenoma	4/56	68/10312	0.00049075	0.00355282	0.00154921	AHR/PTGS2/MMP9/IL6	4
DOID:60009	pituitary gland benign neoplasm	4/56	68/10312	0.00049075	0.00355282	0.00154921	AHR/PTGS2/MMP9/IL6	4
DOID:1100	ovarian disease	7/56	261/10312	0.000493544	0.00355282	0.00154921	NFIC/CXCL8/IL1B/SOCS3/PTGS2/MMP9/IL6	7
DOID:1176	bronchial disease	8/56	344/10312	0.000495693	0.00355282	0.00154921	IL2RB/ITK/CXCL8/IL1B/PTGS2/EGR1/MMP9/IL6	8
DOID:1400	lacrimal apparatus disease	3/56	29/10312	0.000501519	0.00355282	0.00154921	IL1B/MMP9/IL6	3
DOID:1993	rectum cancer	3/56	29/10312	0.000501519	0.00355282	0.00154921	PTGS2/MMP9/IL6	3
DOID:321	tropical spastic paraparesis	3/56	29/10312	0.000501519	0.00355282	0.00154921	CXCL8/MMP9/IL6	3
DOID:3910	lung adenocarcinoma	7/56	263/10312	0.00051662	0.00356968	0.00155656	AHR/CXCL8/CCR7/PTGS2/EGR1/MMP9/IL6	7
DOID:3371	chondrosarcoma	4/56	69/10312	0.00051886	0.00356968	0.00155656	PTGS2/CD24/MMP9/IL6	4
DOID:365	bladder disease	4/56	69/10312	0.00051886	0.00356968	0.00155656	IL1B/PTGS2/HBEGF/IL6	4
DOID:1824	status epilepticus	5/56	123/10312	0.000522737	0.00356968	0.00155656	IL1B/SOCS3/PTGS2/MMP9/APOD	5
DOID:2394	ovarian cancer	9/56	441/10312	0.000557651	0.0037741	0.0016457	THY1/SLC2A3/ITGA8/CXCL8/PTGS2/HBEGF/FOS/MMP9/IL6	9
DOID:4766	embryoma	8/56	352/10312	0.000577238	0.00384646	0.00167725	IL2RB/SFRP4/CXCL8/PTGS2/CD24/SFRP2/MMP9/IL6	8
DOID:620	blood protein disease	4/56	71/10312	0.000578492	0.00384646	0.00167725	HBB/IL1B/HBA2/PTGS2	4
DOID:4607	biliary tract cancer	7/56	269/10312	0.00059107	0.00389592	0.00169882	SOCS3/TNFAIP3/PTGS2/CD83/CD24/MMP9/IL6	7
DOID:11123	Henoch-Schoenlein purpura	3/56	31/10312	0.000612223	0.00393275	0.00171488	IL1B/MMP9/IL6	3
DOID:319	spinal cord disease	3/56	31/10312	0.000612223	0.00393275	0.00171488	CXCL8/MMP9/IL6	3
DOID:8677	perinatal necrotizing enterocolitis	3/56	31/10312	0.000612223	0.00393275	0.00171488	IL1B/HBEGF/IL6	3
DOID:104	bacterial infectious disease	8/56	359/10312	0.000657237	0.00411509	0.00179439	CXCL8/CCR7/IL1B/SOCS3/PTGS2/HBEGF/MMP9/IL6	8
DOID:2799	bronchiolitis obliterans	3/56	32/10312	0.000672965	0.00411509	0.00179439	CXCL8/MMP9/IL6	3
DOID:9809	hypersensitivity vasculitis	3/56	32/10312	0.000672965	0.00411509	0.00179439	IL1B/MMP9/IL6	3
DOID:5844	myocardial infarction	9/56	453/10312	0.000676783	0.00411509	0.00179439	PLN/CXCL8/IL1B/PTGS2/PDE5A/SFRP2/MMP9/THBS4/IL6	9
DOID:438	autoimmune disease of the nervous system	4/56	74/10312	0.000676852	0.00411509	0.00179439	IL2RB/IL1B/MMP9/IL6	4
DOID:4896	bile duct adenocarcinoma	6/56	198/10312	0.000678609	0.00411509	0.00179439	SOCS3/TNFAIP3/PTGS2/CD24/MMP9/IL6	6
DOID:4947	cholangiocarcinoma	6/56	198/10312	0.000678609	0.00411509	0.00179439	SOCS3/TNFAIP3/PTGS2/CD24/MMP9/IL6	6
DOID:10941	intracranial aneurysm	3/56	33/10312	0.000737422	0.00443624	0.00193442	COL1A2/MMP9/IL6	3
DOID:535	sleep disorder	4/56	77/10312	0.000786525	0.00469438	0.00204699	IL1B/PTGS2/MMP9/IL6	4
DOID:13189	gout	3/56	34/10312	0.000805684	0.00477116	0.00208047	IL1B/PTGS2/IL6	3
DOID:11714	gestational diabetes	4/56	78/10312	0.000825718	0.00485171	0.00211559	APLNR/IL1B/IL6/APOD	4
DOID:8692	myeloid leukemia	7/56	285/10312	0.000832088	0.00485171	0.00211559	ZBTB16/CXCL8/IL1B/SOCS3/CD24/MMP9/IL6	7
DOID:10825	essential hypertension	5/56	137/10312	0.000853238	0.00485862	0.0021186	APLNR/IL1B/PDE5A/MMP9/IL6	5
DOID:3451	skin carcinoma	4/56	79/10312	0.000866271	0.00485862	0.0021186	CXCL8/PTGS2/MMP9/IL6	4
DOID:0080998	acute necrotizing pancreatitis	3/56	35/10312	0.000877839	0.00485862	0.0021186	BTG2/IL1B/IL6	3
DOID:12241	beta thalassemia	3/56	35/10312	0.000877839	0.00485862	0.0021186	HBB/CXCL8/IL6	3
DOID:1557	hypersensitivity reaction type III disease	3/56	35/10312	0.000877839	0.00485862	0.0021186	IL1B/MMP9/IL6	3
DOID:1398	parasitic infectious disease	6/56	208/10312	0.000878141	0.00485862	0.0021186	HBB/IL2RB/CXCL8/IL1B/PTGS2/IL6	6
DOID:4897	bile duct carcinoma	6/56	208/10312	0.000878141	0.00485862	0.0021186	SOCS3/TNFAIP3/PTGS2/CD24/MMP9/IL6	6
DOID:4606	bile duct cancer	6/56	209/10312	0.000900346	0.00489655	0.00213514	SOCS3/TNFAIP3/PTGS2/CD24/MMP9/IL6	6
DOID:4029	gastritis	4/56	80/10312	0.000908211	0.00489655	0.00213514	CXCL8/IL1B/PTGS2/MMP9	4
DOID:0060122	integumentary system cancer	5/56	139/10312	0.000910835	0.00489655	0.00213514	CSPG4/CXCL8/PTGS2/MMP9/IL6	5
DOID:4159	skin cancer	5/56	139/10312	0.000910835	0.00489655	0.00213514	CSPG4/CXCL8/PTGS2/MMP9/IL6	5
DOID:688	embryonal cancer	8/56	378/10312	0.000920592	0.00491415	0.00214282	IL2RB/SFRP4/CXCL8/PTGS2/CD24/SFRP2/MMP9/IL6	8
DOID:8719	in situ carcinoma	5/56	140/10312	0.000940698	0.00498636	0.0021743	BTG2/IL1B/SOCS3/PTGS2/MMP9	5
DOID:1483	gingival disease	3/56	36/10312	0.000953972	0.0050216	0.00218967	IL1B/MMP9/IL6	3
DOID:0080600	COVID-19	4/56	82/10312	0.000996354	0.00520852	0.00227118	IL2RB/CXCL8/IL1B/IL6	4
DOID:898	autosomal dominant polycystic kidney disease	3/56	37/10312	0.00103417	0.00533985	0.00232844	ITGA8/FOS/MMP9	3
DOID:0080322	polycystic kidney disease	4/56	83/10312	0.00104261	0.00533985	0.00232844	ITGA8/PTGS2/FOS/MMP9	4
DOID:345	uterine disease	4/56	83/10312	0.00104261	0.00533985	0.00232844	CXCL8/PTGS2/MMP9/IL6	4
DOID:1107	esophageal carcinoma	6/56	219/10312	0.00114708	0.00583549	0.00254457	CXCL8/TNFAIP3/PTGS2/EGR1/FOS/MMP9	6
DOID:201	connective tissue cancer	8/56	392/10312	0.00116443	0.00583778	0.00254557	CXCL8/IL1B/PTGS2/EGR1/CD24/MMP9/IL6/APOD	8
DOID:9538	multiple myeloma	7/56	302/10312	0.00116752	0.00583778	0.00254557	SFRP4/IL1B/PTGS2/EGR1/SFRP2/CD79A/IL6	7
DOID:824	periodontitis	5/56	147/10312	0.00117064	0.00583778	0.00254557	CXCL8/IL1B/PTGS2/MMP9/IL6	5
DOID:1273	respiratory syncytial virus infectious disease	3/56	39/10312	0.00120708	0.00597105	0.00260368	CXCL8/MMP9/IL6	3
DOID:3083	chronic obstructive pulmonary disease	7/56	304/10312	0.00121312	0.00597105	0.00260368	HBB/CXCL8/IL1B/PTGS2/EGR1/MMP9/IL6	7
DOID:526	human immunodeficiency virus infectious disease	6/56	222/10312	0.00123039	0.0060078	0.0026197	IL2RB/ITK/CXCL8/SOCS3/PTGS2/IL6	6
DOID:2320	obstructive lung disease	7/56	305/10312	0.00123643	0.0060078	0.0026197	HBB/CXCL8/IL1B/PTGS2/EGR1/MMP9/IL6	7
DOID:1678	chronic interstitial cystitis	2/56	10/10312	0.0012676	0.00608127	0.00265174	HBEGF/IL6	2
DOID:4418	cutaneous fibrous histiocytoma	2/56	10/10312	0.0012676	0.00608127	0.00265174	PTGS2/MMP9	2
DOID:2043	hepatitis B	6/56	224/10312	0.00128845	0.00614244	0.00267842	IL2RB/IL1B/SOCS3/PTGS2/MMP9/IL6	6
DOID:10976	membranous glomerulonephritis	3/56	40/10312	0.00129995	0.00615851	0.00268542	IL1B/MMP9/IL6	3
DOID:76	stomach disease	4/56	89/10312	0.00135235	0.00636698	0.00277633	CXCL8/IL1B/PTGS2/MMP9	4
DOID:1875	impotence	3/56	41/10312	0.00139721	0.00649743	0.00283321	PDE5A/IL6/APOD	3
DOID:3713	ovary adenocarcinoma	3/56	41/10312	0.00139721	0.00649743	0.00283321	THY1/PTGS2/MMP9	3
DOID:2975	cystic kidney disease	4/56	91/10312	0.0014685	0.00678733	0.00295962	ITGA8/PTGS2/FOS/MMP9	4
DOID:1876	sexual dysfunction	3/56	42/10312	0.00149892	0.00684447	0.00298454	PDE5A/IL6/APOD	3
DOID:2513	basal cell carcinoma	3/56	42/10312	0.00149892	0.00684447	0.00298454	CXCL8/PTGS2/IL6	3
DOID:50	thyroid gland disease	6/56	232/10312	0.00154203	0.00688396	0.00300175	SLC2A3/COL1A2/PTGS2/EGR1/MAP1B/IL6	6
DOID:0060004	autoimmune disease of central nervous system	2/56	11/10312	0.0015439	0.00688396	0.00300175	MMP9/IL6	2
DOID:3507	dermatofibrosarcoma protuberans	2/56	11/10312	0.0015439	0.00688396	0.00300175	PTGS2/APOD	2
DOID:8869	neuromyelitis optica	2/56	11/10312	0.0015439	0.00688396	0.00300175	MMP9/IL6	2
DOID:2349	arteriosclerosis	8/56	411/10312	0.00157557	0.0069841	0.00304542	AHR/IL1B/SOCS3/PTGS2/EGR1/HBEGF/MMP9/IL6	8
DOID:2355	anemia	7/56	319/10312	0.00160147	0.00705765	0.00307749	HBB/CXCL8/IL1B/HBA2/EGR1/RPL26/IL6	7
DOID:8947	diabetic retinopathy	5/56	158/10312	0.00161292	0.00706702	0.00308158	APLNR/CXCL8/IL1B/MMP9/IL6	5
DOID:1532	pleural disease	3/56	44/10312	0.00171603	0.00747559	0.00325973	IL1B/PTGS2/MMP9	3
DOID:5295	intestinal disease	8/56	417/10312	0.00172704	0.00748054	0.00326189	CXCL8/IL1B/SOCS3/TNFAIP3/PTGS2/HBEGF/MMP9/IL6	8
DOID:48	male reproductive system disease	7/56	324/10312	0.00175053	0.00753921	0.00328748	CXCL8/IL1B/PTGS2/NUPR1/PDE5A/IL6/APOD	7
DOID:11077	brucellosis	3/56	45/10312	0.00183157	0.00773171	0.00337142	CXCL8/IL1B/IL6	3
DOID:255	hemangioma	3/56	45/10312	0.00183157	0.00773171	0.00337142	IL1B/MMP9/IL6	3
DOID:10780	primary polycythemia	2/56	12/10312	0.00184623	0.00773171	0.00337142	HBB/HBA2	2
DOID:1498	cholera	2/56	12/10312	0.00184623	0.00773171	0.00337142	CXCL8/IL1B	2
DOID:1680	chronic cystitis	2/56	12/10312	0.00184623	0.00773171	0.00337142	HBEGF/IL6	2
DOID:13223	uterine fibroid	3/56	46/10312	0.00195186	0.00812917	0.00354473	IL1B/EGR1/IL6	3
DOID:2462	retinal vascular disease	5/56	166/10312	0.00200432	0.00830203	0.00362011	APLNR/CXCL8/IL1B/MMP9/IL6	5
DOID:0060058	lymphoma	5/56	167/10312	0.00205772	0.00841893	0.00367108	CXCL8/IL1B/PTGS2/MMP9/IL6	5
DOID:0060074	ductal carcinoma in situ	3/56	47/10312	0.00207697	0.00841893	0.00367108	SOCS3/PTGS2/MMP9	3
DOID:0060123	connective tissue benign neoplasm	3/56	47/10312	0.00207697	0.00841893	0.00367108	PTGS2/HBEGF/MMP9	3
DOID:13207	proliferative diabetic retinopathy	3/56	47/10312	0.00207697	0.00841893	0.00367108	APLNR/MMP9/IL6	3
DOID:2825	nose disease	5/56	168/10312	0.00211216	0.00851607	0.00371344	ITK/CXCL8/IL1B/MMP9/IL6	5
DOID:0060071	pre-malignant neoplasm	5/56	169/10312	0.00216765	0.0086478	0.00377088	BTG2/IL1B/SOCS3/PTGS2/MMP9	5
DOID:3388	periodontal disease	5/56	169/10312	0.00216765	0.0086478	0.00377088	CXCL8/IL1B/PTGS2/MMP9/IL6	5
DOID:0060091	cardiovascular organ benign neoplasm	3/56	48/10312	0.00220696	0.0087585	0.00381915	IL1B/MMP9/IL6	3
DOID:11162	respiratory failure	4/56	102/10312	0.00223424	0.00877487	0.00382629	CXCL8/IL1B/MMP9/IL6	4
DOID:53	pituitary gland disease	4/56	102/10312	0.00223424	0.00877487	0.00382629	AHR/PTGS2/MMP9/IL6	4
DOID:2994	germ cell cancer	8/56	439/10312	0.0023843	0.00931599	0.00406224	IL2RB/SFRP4/CXCL8/PTGS2/CD24/SFRP2/MMP9/IL6	8
DOID:9408	acute myocardial infarction	4/56	105/10312	0.00248322	0.00961405	0.00419221	IL1B/PTGS2/MMP9/IL6	4
DOID:5041	esophageal cancer	6/56	255/10312	0.00248595	0.00961405	0.00419221	CXCL8/TNFAIP3/PTGS2/EGR1/FOS/MMP9	6
DOID:5425	ovarian hyperstimulation syndrome	2/56	14/10312	0.00252788	0.00972655	0.00424127	CXCL8/IL6	2
DOID:10808	gastric ulcer	3/56	51/10312	0.0026269	0.00995595	0.0043413	IL1B/PTGS2/MMP9	3
DOID:8432	polycythemia	3/56	51/10312	0.0026269	0.00995595	0.0043413	HBB/SOCS3/HBA2	3
DOID:8791	breast carcinoma in situ	3/56	51/10312	0.0026269	0.00995595	0.0043413	SOCS3/PTGS2/MMP9	3
DOID:3069	malignant astrocytoma	5/56	177/10312	0.00265071	0.00999622	0.00435886	CXCL8/PTGS2/CD24/MMP9/IL6	5
DOID:0050589	inflammatory bowel disease	6/56	262/10312	0.00284532	0.0106675	0.00465158	CXCL8/IL1B/SOCS3/TNFAIP3/PTGS2/IL6	6
DOID:2237	hepatitis	8/56	452/10312	0.00285687	0.0106675	0.00465158	HBB/CXCL8/IL1B/SOCS3/PTGS2/CD19/MMP9/IL6	8
DOID:5082	liver cirrhosis	7/56	354/10312	0.00288625	0.0107244	0.00467638	CXCL8/IL1B/PTGS2/EGR1/PDE5A/MMP9/IL6	7
DOID:8437	intestinal obstruction	2/56	15/10312	0.00290664	0.0107475	0.00468645	PTGS2/MMP9	2
DOID:10124	corneal disease	4/56	110/10312	0.00293961	0.0107644	0.00469381	IL1B/PTGS2/MMP9/IL6	4
DOID:3021	acute kidney failure	4/56	110/10312	0.00293961	0.0107644	0.00469381	IL1B/PTGS2/HBEGF/IL6	4
DOID:1564	fungal infectious disease	4/56	111/10312	0.00303733	0.0110687	0.00482652	CXCL8/IL1B/MMP9/IL6	4
DOID:1485	cystic fibrosis	5/56	183/10312	0.00306121	0.0110722	0.00482802	CXCL8/IL1B/PTGS2/MMP9/IL6	5
DOID:403	mouth disease	6/56	266/10312	0.00306749	0.0110722	0.00482802	CXCL8/IL1B/COL1A2/PTGS2/MMP9/IL6	6
DOID:13241	Behcet's disease	4/56	113/10312	0.00323939	0.0116372	0.00507442	CXCL8/IL1B/MMP9/IL6	4
DOID:12895	keratoconjunctivitis sicca	2/56	16/10312	0.00331033	0.0117705	0.00513254	MMP9/IL6	2
DOID:288	endometriosis of uterus	2/56	16/10312	0.00331033	0.0117705	0.00513254	CXCL8/IL6	2
DOID:2234	focal epilepsy	4/56	114/10312	0.00334378	0.0117705	0.00513254	IL1B/PTGS2/MMP9/IL6	4
DOID:326	ischemia	8/56	464/10312	0.00335568	0.0117705	0.00513254	THY1/CSPG4/BTG2/CXCL8/IL1B/PTGS2/HBEGF/MMP9	8
DOID:4195	hyperglycemia	5/56	187/10312	0.00335928	0.0117705	0.00513254	CXCL8/IL1B/PTGS2/MMP9/IL6	5
DOID:1936	atherosclerosis	7/56	364/10312	0.00336966	0.0117705	0.00513254	AHR/IL1B/SOCS3/PTGS2/HBEGF/MMP9/IL6	7
DOID:2348	arteriosclerotic cardiovascular disease	7/56	365/10312	0.00342122	0.0118419	0.00516366	AHR/IL1B/SOCS3/PTGS2/HBEGF/MMP9/IL6	7
DOID:0060099	musculoskeletal system benign neoplasm	3/56	56/10312	0.00343038	0.0118419	0.00516366	PTGS2/HBEGF/MMP9	3
DOID:11612	polycystic ovary syndrome	5/56	188/10312	0.00343696	0.0118419	0.00516366	NFIC/IL1B/SOCS3/MMP9/IL6	5
DOID:0060100	musculoskeletal system cancer	8/56	468/10312	0.00353628	0.012129	0.00528884	CXCL8/IL1B/PTGS2/EGR1/CD24/MMP9/IL6/APOD	8
DOID:9675	pulmonary emphysema	3/56	57/10312	0.00360713	0.012287	0.00535775	PTGS2/EGR1/MMP9	3
DOID:0080639	bone sarcoma	6/56	275/10312	0.00361478	0.012287	0.00535775	CXCL8/PTGS2/EGR1/CD24/MMP9/IL6	6
DOID:4481	allergic rhinitis	4/56	117/10312	0.00367071	0.0124214	0.00541636	ITK/CXCL8/IL1B/IL6	4
DOID:10964	cholesteatoma of middle ear	2/56	17/10312	0.00373868	0.0125395	0.00546784	MMP9/IL6	2
DOID:9146	visceral leishmaniasis	2/56	17/10312	0.00373868	0.0125395	0.00546784	IL2RB/CXCL8	2
DOID:0060095	uterine benign neoplasm	3/56	58/10312	0.00378937	0.012598	0.00549336	IL1B/EGR1/IL6	3
DOID:2913	acute pancreatitis	3/56	58/10312	0.00378937	0.012598	0.00549336	BTG2/IL1B/IL6	3
DOID:75	lymphatic system disease	4/56	121/10312	0.00413956	0.0135773	0.00592039	CCR7/IL1B/SOCS3/MMP9	4
DOID:0060086	female reproductive organ benign neoplasm	3/56	60/10312	0.00417048	0.0135773	0.00592039	IL1B/EGR1/IL6	3
DOID:11830	myopia	3/56	60/10312	0.00417048	0.0135773	0.00592039	EGR1/ACTC1/MMP9	3
DOID:62	aortic valve disease	3/56	60/10312	0.00417048	0.0135773	0.00592039	APLNR/EGR1/IL6	3
DOID:13949	interstitial cystitis	2/56	18/10312	0.00419141	0.0135773	0.00592039	HBEGF/IL6	2
DOID:9563	bronchiectasis	2/56	18/10312	0.00419141	0.0135773	0.00592039	IL1B/MMP9	2
DOID:0060005	autoimmune disease of endocrine system	4/56	122/10312	0.00426282	0.0137499	0.00599563	CXCL8/IL1B/PTGS2/IL6	4
DOID:1414	ovarian dysfunction	5/56	199/10312	0.00437915	0.0140652	0.00613315	NFIC/IL1B/SOCS3/MMP9/IL6	5
DOID:184	bone cancer	6/56	287/10312	0.0044541	0.0142456	0.00621181	CXCL8/PTGS2/EGR1/CD24/MMP9/IL6	6
DOID:399	tuberculosis	5/56	201/10312	0.00456847	0.0143843	0.00627228	CXCL8/IL1B/SOCS3/MMP9/IL6	5
DOID:4074	pancreatic adenocarcinoma	5/56	201/10312	0.00456847	0.0143843	0.00627228	IL1B/SOCS3/PTGS2/MMP9/IL6	5
DOID:0050622	reproductive organ benign neoplasm	3/56	62/10312	0.00457414	0.0143843	0.00627228	IL1B/EGR1/IL6	3
DOID:4971	myelofibrosis	3/56	62/10312	0.00457414	0.0143843	0.00627228	FKBP5/CXCL8/SOCS3	3
DOID:12365	malaria	4/56	125/10312	0.00464745	0.0143843	0.00627228	HBB/IL1B/PTGS2/IL6	4
DOID:2621	autonomic nervous system neoplasm	7/56	386/10312	0.00465058	0.0143843	0.00627228	BTG2/IL1B/PTGS2/EGR1/CD24/MMP9/IL6	7
DOID:769	neuroblastoma	7/56	386/10312	0.00465058	0.0143843	0.00627228	BTG2/IL1B/PTGS2/EGR1/CD24/MMP9/IL6	7
DOID:974	upper respiratory tract disease	5/56	202/10312	0.00466529	0.0143843	0.00627228	ITK/CXCL8/IL1B/MMP9/IL6	5
DOID:14654	prostatitis	2/56	19/10312	0.00466825	0.0143843	0.00627228	IL1B/PTGS2	2
DOID:3525	middle cerebral artery infarction	4/56	127/10312	0.00491648	0.0150695	0.00657105	IL1B/EGR1/MMP9/IL6	4
DOID:14330	Parkinson's disease	7/56	392/10312	0.00505681	0.0150695	0.00657105	HBB/NPTX2/CXCL8/IL1B/PTGS2/NR4A2/APOD	7
DOID:3324	mood disorder	6/56	295/10312	0.00508881	0.0150695	0.00657105	FKBP5/CXCL8/IL1B/PTGS2/MMP9/IL6	6
DOID:423	myopathy	8/56	498/10312	0.00514473	0.0150695	0.00657105	PLN/CXCL8/IL1B/COL1A2/CD83/ACTC1/MMP9/IL6	8
DOID:106	pleural tuberculosis	2/56	20/10312	0.00516895	0.0150695	0.00657105	IL1B/MMP9	2
DOID:13138	acute proliferative glomerulonephritis	2/56	20/10312	0.00516895	0.0150695	0.00657105	IL1B/MMP9	2
DOID:13139	crescentic glomerulonephritis	2/56	20/10312	0.00516895	0.0150695	0.00657105	IL1B/MMP9	2
DOID:1727	retinal vein occlusion	2/56	20/10312	0.00516895	0.0150695	0.00657105	IL1B/IL6	2
DOID:2378	relapsing-remitting multiple sclerosis	2/56	20/10312	0.00516895	0.0150695	0.00657105	CSPG4/MMP9	2
DOID:3302	chordoma	2/56	20/10312	0.00516895	0.0150695	0.00657105	CD24/MMP9	2
DOID:3303	notochordal cancer	2/56	20/10312	0.00516895	0.0150695	0.00657105	CD24/MMP9	2
DOID:4677	keratitis	2/56	20/10312	0.00516895	0.0150695	0.00657105	MMP9/IL6	2
DOID:8632	Kaposi's sarcoma	2/56	20/10312	0.00516895	0.0150695	0.00657105	CXCL8/IL6	2
DOID:9719	neovascular inflammatory vitreoretinopathy	2/56	20/10312	0.00516895	0.0150695	0.00657105	CXCL8/IL6	2
DOID:0080855	Parkinsonism	3/56	65/10312	0.00522269	0.0151099	0.00658869	IL1B/PTGS2/NR4A2	3
DOID:2473	opportunistic mycosis	3/56	65/10312	0.00522269	0.0151099	0.00658869	CXCL8/IL1B/IL6	3
DOID:2742	auditory system disease	6/56	297/10312	0.00525741	0.0151525	0.00660727	CXCL8/IL1B/ACTC1/MAP1B/MMP9/IL6	6
DOID:3068	glioblastoma	4/56	130/10312	0.0053394	0.0153306	0.0066849	CXCL8/PTGS2/CD24/MMP9	4
DOID:4610	intestinal benign neoplasm	3/56	66/10312	0.00545054	0.0155906	0.00679829	PTGS2/FOS/IL6	3
DOID:272	hepatic vascular disease	3/56	67/10312	0.0056843	0.0161628	0.0070478	IL1B/PTGS2/MMP9	3
DOID:9720	vitreous disease	2/56	21/10312	0.00569323	0.0161628	0.0070478	CXCL8/IL6	2
DOID:11832	visual epilepsy	4/56	133/10312	0.00578609	0.0163651	0.00713603	IL1B/PTGS2/EGR1/MAP1B	4
DOID:1091	tooth disease	3/56	68/10312	0.005924	0.0166929	0.00727895	IL1B/COL1A2/MMP9	3
DOID:5200	urinary tract obstruction	3/56	69/10312	0.00616969	0.0172838	0.00753659	IL1B/COL1A2/CD24	3
DOID:9119	acute myeloid leukemia	5/56	216/10312	0.00617929	0.0172838	0.00753659	ZBTB16/CXCL8/IL1B/MMP9/IL6	5
DOID:0050127	sinusitis	2/56	22/10312	0.00624084	0.0173099	0.00754798	IL1B/MMP9	2
DOID:1352	paranasal sinus disease	2/56	22/10312	0.00624084	0.0173099	0.00754798	IL1B/MMP9	2
DOID:11476	osteoporosis	4/56	136/10312	0.00625713	0.0173099	0.00754798	IL1B/COL1A2/MMP9/IL6	4
DOID:1192	peripheral nervous system neoplasm	7/56	409/10312	0.00635437	0.017446	0.00760732	BTG2/IL1B/PTGS2/EGR1/CD24/MMP9/IL6	7
DOID:0080011	bone resorption disease	4/56	137/10312	0.00641966	0.017446	0.00760732	IL1B/COL1A2/MMP9/IL6	4
DOID:1602	lymphadenitis	3/56	70/10312	0.0064214	0.017446	0.00760732	IL1B/SOCS3/MMP9	3
DOID:4948	gallbladder carcinoma	3/56	70/10312	0.0064214	0.017446	0.00760732	PTGS2/CD83/CD24	3
DOID:9942	lymph node disease	3/56	70/10312	0.0064214	0.017446	0.00760732	IL1B/SOCS3/MMP9	3
DOID:0050890	synucleinopathy	7/56	411/10312	0.00652204	0.0176561	0.00769895	HBB/NPTX2/CXCL8/IL1B/PTGS2/NR4A2/APOD	7
DOID:1596	mental depression	4/56	138/10312	0.00658497	0.017763	0.00774557	FKBP5/CXCL8/IL1B/IL6	4
DOID:3454	brain infarction	5/56	220/10312	0.00666889	0.0178898	0.00780086	APLNR/IL1B/EGR1/MMP9/IL6	5
DOID:1588	thrombocytopenia	3/56	71/10312	0.00667917	0.0178898	0.00780086	CXCL8/IL1B/IL6	3
DOID:1729	retinal vascular occlusion	2/56	23/10312	0.00681152	0.0181163	0.0078996	IL1B/IL6	2
DOID:9637	stomatitis	2/56	23/10312	0.00681152	0.0181163	0.0078996	IL1B/IL6	2
DOID:3326	purpura	3/56	72/10312	0.00694305	0.0183709	0.00801065	IL1B/MMP9/IL6	3
DOID:10534	stomach cancer	7/56	416/10312	0.00695575	0.0183709	0.00801065	CXCL8/IL1B/TNFAIP3/COL1A2/PTGS2/MMP9/IL6	7
DOID:0050136	systemic mycosis	3/56	73/10312	0.00721306	0.0189844	0.00827814	CXCL8/IL1B/IL6	3
DOID:4905	pancreatic carcinoma	6/56	319/10312	0.0073945	0.0193946	0.00845701	CXCL8/IL1B/SOCS3/PTGS2/MMP9/IL6	6
DOID:0080599	Coronavirus infectious disease	4/56	143/10312	0.00745409	0.0194165	0.00846657	IL2RB/CXCL8/IL1B/IL6	4
DOID:3748	esophagus squamous cell carcinoma	4/56	143/10312	0.00745409	0.0194165	0.00846657	CXCL8/TNFAIP3/PTGS2/MMP9	4
DOID:0080809	chronic asthma	3/56	75/10312	0.00777161	0.0201054	0.00876697	ITK/PTGS2/MMP9	3
DOID:161	keratosis	3/56	75/10312	0.00777161	0.0201054	0.00876697	IL1B/MMP9/IL6	3
DOID:1036	chronic leukemia	5/56	229/10312	0.00786928	0.0202669	0.00883739	CCR7/SOCS3/TNFAIP3/CD83/IL6	5
DOID:0060085	organ system benign neoplasm	7/56	426/10312	0.00788751	0.0202669	0.00883739	IL1B/PTGS2/EGR1/HBEGF/FOS/MMP9/IL6	7
DOID:10459	common cold	2/56	25/10312	0.00802104	0.0203343	0.00886677	CXCL8/IL1B	2
DOID:12842	Guillain-Barre syndrome	2/56	25/10312	0.00802104	0.0203343	0.00886677	IL1B/MMP9	2
DOID:1825	childhood absence epilepsy	2/56	25/10312	0.00802104	0.0203343	0.00886677	EGR1/MMP9	2
DOID:631	fibromyalgia	2/56	25/10312	0.00802104	0.0203343	0.00886677	CXCL8/IL1B	2
DOID:2213	hemorrhagic disease	3/56	78/10312	0.00865628	0.0216627	0.00944605	IL1B/MMP9/IL6	3
DOID:0050704	childhood electroclinical syndrome	2/56	26/10312	0.00865938	0.0216627	0.00944605	EGR1/MMP9	2
DOID:0060033	autoimmune disease of peripheral nervous system	2/56	26/10312	0.00865938	0.0216627	0.00944605	IL1B/MMP9	2
DOID:5395	functioning pituitary adenoma	2/56	26/10312	0.00865938	0.0216627	0.00944605	PTGS2/IL6	2
DOID:12930	dilated cardiomyopathy	5/56	235/10312	0.00874878	0.0218144	0.00951218	PLN/IL1B/ACTC1/MMP9/IL6	5
DOID:12603	acute leukemia	5/56	238/10312	0.0092132	0.0228621	0.00996902	P2RY8/CSPG4/CXCL8/CD79A/IL6	5
DOID:13001	carotid stenosis	2/56	27/10312	0.00931976	0.0228621	0.00996902	MMP9/IL6	2
DOID:2055	post-traumatic stress disorder	2/56	27/10312	0.00931976	0.0228621	0.00996902	CXCL8/IL6	2
DOID:235	colonic benign neoplasm	2/56	27/10312	0.00931976	0.0228621	0.00996902	PTGS2/IL6	2
DOID:2987	familial Mediterranean fever	2/56	27/10312	0.00931976	0.0228621	0.00996902	IL1B/IL6	2
DOID:5679	retinal disease	6/56	338/10312	0.00969733	0.0237115	0.0103394	APLNR/THY1/CXCL8/IL1B/MMP9/IL6	6
DOID:13564	aspergillosis	2/56	28/10312	0.0100019	0.0241448	0.0105284	IL1B/IL6	2
DOID:13976	peptic esophagitis	2/56	28/10312	0.0100019	0.0241448	0.0105284	CXCL8/IL1B	2
DOID:3405	histiocytosis	2/56	28/10312	0.0100019	0.0241448	0.0105284	CCR7/IL1B	2
DOID:799	varicose veins	2/56	28/10312	0.0100019	0.0241448	0.0105284	IL1B/MMP9	2
DOID:4483	rhinitis	4/56	156/10312	0.0100601	0.0242082	0.010556	ITK/CXCL8/IL1B/IL6	4
DOID:2163	nasal cavity disease	4/56	157/10312	0.0102821	0.0246641	0.0107548	ITK/CXCL8/IL1B/IL6	4
DOID:657	adenoma	6/56	344/10312	0.010521	0.0251574	0.0109699	AHR/CXCL8/PTGS2/SFRP2/MMP9/IL6	6
DOID:1969	cerebral palsy	2/56	29/10312	0.0107057	0.0252872	0.0110265	CXCL8/IL6	2
DOID:4724	brain edema	2/56	29/10312	0.0107057	0.0252872	0.0110265	MMP9/IL6	2
DOID:4798	aggressive systemic mastocytosis	2/56	29/10312	0.0107057	0.0252872	0.0110265	CXCL8/IL6	2
DOID:576	proteinuria	5/56	247/10312	0.0107087	0.0252872	0.0110265	CXCL8/IL1B/PTGS2/PDE5A/IL6	5
DOID:2957	pulmonary tuberculosis	3/56	86/10312	0.0112956	0.026508	0.0115588	CXCL8/IL1B/IL6	3
DOID:9261	nasopharynx carcinoma	3/56	86/10312	0.0112956	0.026508	0.0115588	CXCL8/TNFAIP3/IL6	3
DOID:11168	anogenital venereal wart	2/56	30/10312	0.0114307	0.02666	0.0116251	PTGS2/IL6	2
DOID:14018	alcoholic liver cirrhosis	2/56	30/10312	0.0114307	0.02666	0.0116251	CXCL8/IL6	2
DOID:9835	refractive error	3/56	87/10312	0.0116547	0.0270989	0.0118165	EGR1/ACTC1/MMP9	3
DOID:3121	gallbladder cancer	3/56	88/10312	0.0120202	0.0277784	0.0121128	PTGS2/CD83/CD24	3
DOID:6364	migraine	3/56	88/10312	0.0120202	0.0277784	0.0121128	IL1B/MMP9/IL6	3
DOID:6000	congestive heart failure	6/56	355/10312	0.0121591	0.0278853	0.0121594	PLN/NUPR1/PDE5A/FOS/MMP9/IL6	6
DOID:13129	severe pre-eclampsia	2/56	31/10312	0.0121768	0.0278853	0.0121594	CXCL8/IL6	2
DOID:14067	Plasmodium falciparum malaria	2/56	31/10312	0.0121768	0.0278853	0.0121594	HBB/IL1B	2
DOID:10588	adrenoleukodystrophy	2/56	32/10312	0.0129438	0.0294636	0.0128476	MMP9/IL6	2
DOID:9065	leishmaniasis	2/56	32/10312	0.0129438	0.0294636	0.0128476	IL2RB/CXCL8	2
DOID:4450	renal cell carcinoma	7/56	472/10312	0.0134085	0.03043	0.013269	BTG2/CXCL8/PTGS2/CD24/SFRP2/MMP9/IL6	7
DOID:10608	celiac disease	3/56	92/10312	0.0135483	0.0306126	0.0133487	CXCL8/IL1B/IL6	3
DOID:10325	silicosis	2/56	33/10312	0.0137313	0.0306126	0.0133487	IL1B/EGR1	2
DOID:14004	thoracic aortic aneurysm	2/56	33/10312	0.0137313	0.0306126	0.0133487	ACTC1/MMP9	2
DOID:5603	T-cell acute lymphoblastic leukemia	2/56	33/10312	0.0137313	0.0306126	0.0133487	CXCL8/IL6	2
DOID:589	congenital hemolytic anemia	2/56	33/10312	0.0137313	0.0306126	0.0133487	HBB/HBA2	2
DOID:874	bacterial pneumonia	2/56	33/10312	0.0137313	0.0306126	0.0133487	IL1B/MMP9	2
DOID:8283	peritonitis	2/56	34/10312	0.0145391	0.0323186	0.0140925	CXCL8/IL6	2
DOID:0060119	pharynx cancer	3/56	96/10312	0.0151825	0.0336501	0.0146732	CXCL8/TNFAIP3/IL6	3
DOID:1389	polyneuropathy	2/56	35/10312	0.0153671	0.033763	0.0147224	IL1B/IL6	2
DOID:2228	thrombocytosis	2/56	35/10312	0.0153671	0.033763	0.0147224	IL1B/IL6	2
DOID:8634	prostate carcinoma in situ	2/56	35/10312	0.0153671	0.033763	0.0147224	BTG2/PTGS2	2
DOID:381	arthropathy	3/56	97/10312	0.0156077	0.0341927	0.0149097	IL1B/MMP9/IL6	3
DOID:1319	brain cancer	3/56	98/10312	0.0160397	0.0350377	0.0152782	COL1A2/PTGS2/MMP9	3
DOID:13810	familial hypercholesterolemia	2/56	36/10312	0.0162149	0.0353186	0.0154007	CXCL8/MMP9	2
DOID:3328	temporal lobe epilepsy	3/56	99/10312	0.0164783	0.0357896	0.0156061	IL1B/PTGS2/MMP9	3
DOID:3146	lipid metabolism disorder	4/56	182/10312	0.0169022	0.0366054	0.0159618	CXCL8/IL1B/MMP9/IL6	4
DOID:5409	lung small cell carcinoma	3/56	102/10312	0.0178346	0.0384765	0.0167777	CXCL8/PTGS2/MMP9	3
DOID:0002116	pterygium	2/56	38/10312	0.0179692	0.0384765	0.0167777	PTGS2/MMP9	2
DOID:0080326	familial hypertrophic cardiomyopathy	2/56	38/10312	0.0179692	0.0384765	0.0167777	PLN/ACTC1	2
DOID:811	lipodystrophy	2/56	38/10312	0.0179692	0.0384765	0.0167777	CXCL8/IL6	2
DOID:12361	Graves' disease	3/56	103/10312	0.0183002	0.0390748	0.0170386	CXCL8/IL1B/IL6	3
DOID:1681	heart septal defect	2/56	39/10312	0.0188753	0.0398537	0.0173782	ACTC1/MMP9	2
DOID:349	systemic mastocytosis	2/56	39/10312	0.0188753	0.0398537	0.0173782	CXCL8/IL6	2
DOID:8923	skin melanoma	2/56	39/10312	0.0188753	0.0398537	0.0173782	CSPG4/MMP9	2
DOID:9206	Barrett's esophagus	2/56	39/10312	0.0188753	0.0398537	0.0173782	PTGS2/IL6	2
DOID:1712	aortic valve stenosis	2/56	40/10312	0.0198003	0.0416907	0.0181792	APLNR/EGR1	2
DOID:9744	type 1 diabetes mellitus	4/56	192/10312	0.0201559	0.0423217	0.0184544	CXCL8/IL1B/MMP9/IL6	4
DOID:10113	trypanosomiasis	2/56	41/10312	0.0207441	0.0434365	0.0189405	CXCL8/IL6	2
DOID:219	colon cancer	6/56	403/10312	0.0214497	0.0447902	0.0195308	CXCL8/IL1B/TNFAIP3/PTGS2/FOS/MMP9	6
DOID:8778	Crohn's disease	3/56	110/10312	0.0217487	0.0452899	0.0197487	CXCL8/PTGS2/IL6	3
DOID:8857	lupus erythematosus	4/56	198/10312	0.022282	0.0462733	0.0201775	IL1B/CD24/MMP9/IL6	4
DOID:12177	common variable immunodeficiency	2/56	43/10312	0.0226869	0.0469854	0.020488	CD24/CD19	2
DOID:3526	cerebral infarction	4/56	200/10312	0.0230202	0.0475458	0.0207324	IL1B/EGR1/MMP9/IL6	4
DOID:0080005	bone remodeling disease	4/56	201/10312	0.0233948	0.0480577	0.0209556	IL1B/COL1A2/MMP9/IL6	4
DOID:1307	dementia	4/56	201/10312	0.0233948	0.0480577	0.0209556	CXCL8/IL1B/NR4A2/IL6	4
DOID:0080364	malignant adenoma	2/56	44/10312	0.0236855	0.048133	0.0209884	THY1/PTGS2	2
DOID:3111	cystadenocarcinoma	2/56	44/10312	0.0236855	0.048133	0.0209884	THY1/PTGS2	2
DOID:3114	serous cystadenocarcinoma	2/56	44/10312	0.0236855	0.048133	0.0209884	THY1/PTGS2	2
DOID:60004	malignant cystadenoma	2/56	44/10312	0.0236855	0.048133	0.0209884	THY1/PTGS2	2
DOID:1470	major depressive disorder	2/56	45/10312	0.0247019	0.0500644	0.0218306	FKBP5/IL6	2
DOID:350	mastocytosis	2/56	46/10312	0.025736	0.0520211	0.0226838	CXCL8/IL6	2
DOID:8469	influenza	3/56	118/10312	0.0260968	0.0526101	0.0229407	CXCL8/SOCS3/PTGS2	3
DOID:0070309	absence epilepsy	2/56	47/10312	0.0267876	0.0530156	0.0231175	EGR1/MMP9	2
DOID:1279	ocular motility disease	2/56	47/10312	0.0267876	0.0530156	0.0231175	AHR/MMP9	2
DOID:13250	diarrhea	2/56	47/10312	0.0267876	0.0530156	0.0231175	CXCL8/PTGS2	2
DOID:437	myasthenia gravis	2/56	47/10312	0.0267876	0.0530156	0.0231175	IL2RB/IL6	2
DOID:866	vein disease	2/56	47/10312	0.0267876	0.0530156	0.0231175	IL1B/MMP9	2
DOID:8991	cervix uteri carcinoma in situ	2/56	47/10312	0.0267876	0.0530156	0.0231175	IL1B/PTGS2	2
DOID:9108	uterus carcinoma in situ	2/56	47/10312	0.0267876	0.0530156	0.0231175	IL1B/PTGS2	2
DOID:11446	sciatic neuropathy	3/56	120/10312	0.0272517	0.053654	0.0233959	IL1B/MMP9/IL6	3
DOID:127	leiomyoma	3/56	120/10312	0.0272517	0.053654	0.0233959	IL1B/EGR1/IL6	3
DOID:9500	leukocyte disease	3/56	121/10312	0.0278393	0.0544203	0.02373	CXCL8/IL1B/IL6	3
DOID:12987	agranulocytosis	2/56	48/10312	0.0278563	0.0544203	0.02373	IL1B/IL6	2
DOID:9471	meningitis	2/56	48/10312	0.0278563	0.0544203	0.02373	CXCL8/MMP9	2
DOID:5223	infertility	4/56	213/10312	0.0281831	0.0549172	0.0239467	AHR/IL1B/MMP9/IL6	4
DOID:3498	pancreatic ductal adenocarcinoma	3/56	122/10312	0.0284337	0.0552634	0.0240976	SOCS3/MMP9/IL6	3
DOID:2316	brain ischemia	5/56	318/10312	0.0286374	0.0555169	0.0242082	CSPG4/BTG2/IL1B/PTGS2/MMP9	5
DOID:1024	leprosy	2/56	49/10312	0.028942	0.0555767	0.0242343	CXCL8/IL6	2
DOID:0060031	autoimmune disease of gastrointestinal tract	3/56	123/10312	0.0290348	0.0555767	0.0242343	CXCL8/IL1B/IL6	3
DOID:12236	primary biliary cholangitis	3/56	123/10312	0.0290348	0.0555767	0.0242343	CXCL8/PDE5A/MMP9	3
DOID:12528	lesion of sciatic nerve	3/56	123/10312	0.0290348	0.0555767	0.0242343	IL1B/MMP9/IL6	3
DOID:9473	mononeuritis of lower limb	3/56	123/10312	0.0290348	0.0555767	0.0242343	IL1B/MMP9/IL6	3
DOID:1168	familial hyperlipidemia	3/56	124/10312	0.0296427	0.0564552	0.0246173	CXCL8/MMP9/IL6	3
DOID:2218	blood platelet disease	3/56	124/10312	0.0296427	0.0564552	0.0246173	CXCL8/IL1B/IL6	3
DOID:0050624	gastrointestinal system benign neoplasm	3/56	125/10312	0.0302573	0.0574814	0.0250648	PTGS2/FOS/IL6	3
DOID:1520	colon carcinoma	4/56	218/10312	0.0303392	0.0574928	0.0250698	CXCL8/IL1B/PTGS2/FOS	4
DOID:1073	renal hypertension	2/56	51/10312	0.0311636	0.0584703	0.025496	MMP9/IL6	2
DOID:11130	secondary hypertension	2/56	51/10312	0.0311636	0.0584703	0.025496	MMP9/IL6	2
DOID:3376	bone osteosarcoma	2/56	51/10312	0.0311636	0.0584703	0.025496	CXCL8/MMP9	2
DOID:820	myocarditis	2/56	51/10312	0.0311636	0.0584703	0.025496	MMP9/IL6	2
DOID:11984	hypertrophic cardiomyopathy	3/56	127/10312	0.0315068	0.0589683	0.0257132	PLN/ACTC1/MMP9	3
DOID:7166	thyroiditis	2/56	53/10312	0.0334507	0.0622988	0.0271654	PTGS2/IL6	2
DOID:780	placenta disease	2/56	53/10312	0.0334507	0.0622988	0.0271654	MMP9/IL6	2
DOID:1184	nephrotic syndrome	3/56	131/10312	0.0340865	0.0633274	0.0276139	CXCL8/IL1B/PTGS2	3
DOID:1312	focal segmental glomerulosclerosis	2/56	54/10312	0.0346183	0.0636909	0.0277725	MMP9/IL6	2
DOID:13406	pulmonary sarcoidosis	2/56	54/10312	0.0346183	0.0636909	0.0277725	CCR7/EGR1	2
DOID:4914	esophagus adenocarcinoma	2/56	54/10312	0.0346183	0.0636909	0.0277725	PTGS2/MMP9	2
DOID:7998	hyperthyroidism	2/56	54/10312	0.0346183	0.0636909	0.0277725	SLC2A3/IL6	2
DOID:47	prostate disease	2/56	55/10312	0.0358016	0.0657086	0.0286523	IL1B/PTGS2	2
DOID:3963	thyroid gland carcinoma	4/56	231/10312	0.0363947	0.0666358	0.0290566	CCR7/PTGS2/NUPR1/MMP9	4
DOID:9452	fatty liver disease	4/56	232/10312	0.0368876	0.0672577	0.0293277	HBB/IL1B/PTGS2/IL6	4
DOID:10762	portal hypertension	2/56	56/10312	0.0370006	0.0672577	0.0293277	IL1B/PTGS2	2
DOID:3978	extrinsic cardiomyopathy	2/56	56/10312	0.0370006	0.0672577	0.0293277	MMP9/IL6	2
DOID:3347	osteosarcoma	4/56	233/10312	0.0373844	0.0676093	0.0294811	CXCL8/PTGS2/EGR1/MMP9	4
DOID:1802	mononeuritis	3/56	136/10312	0.0374616	0.0676093	0.0294811	IL1B/MMP9/IL6	3
DOID:2871	endometrial carcinoma	3/56	136/10312	0.0374616	0.0676093	0.0294811	PTGS2/MMP9/IL6	3
DOID:1188	mononeuropathy	3/56	137/10312	0.0381566	0.0684796	0.0298606	IL1B/MMP9/IL6	3
DOID:0050908	myelodysplastic syndrome	2/56	57/10312	0.0382149	0.0684796	0.0298606	IL1B/EGR1	2
DOID:10316	pneumoconiosis	2/56	57/10312	0.0382149	0.0684796	0.0298606	IL1B/EGR1	2
DOID:1247	blood coagulation disease	4/56	235/10312	0.0383895	0.0686303	0.0299263	CXCL8/IL1B/MMP9/IL6	4
DOID:8618	oral cavity cancer	3/56	138/10312	0.0388581	0.0693047	0.0302203	PTGS2/MMP9/IL6	3
DOID:0080811	extrinsic asthma	2/56	58/10312	0.0394444	0.0697905	0.0304322	ITK/MMP9	2
DOID:5199	ureteral obstruction	2/56	58/10312	0.0394444	0.0697905	0.0304322	IL1B/COL1A2	2
DOID:9415	allergic asthma	2/56	58/10312	0.0394444	0.0697905	0.0304322	ITK/MMP9	2
DOID:3070	high grade glioma	5/56	347/10312	0.0394989	0.0697905	0.0304322	CXCL8/PTGS2/CD24/MMP9/IL6	5
DOID:0080524	thyroid gland adenocarcinoma	3/56	142/10312	0.0417305	0.0732215	0.0319283	CCR7/PTGS2/MMP9	3
DOID:0080525	differentiated thyroid gland carcinoma	3/56	142/10312	0.0417305	0.0732215	0.0319283	CCR7/PTGS2/MMP9	3
DOID:12858	Huntington's disease	3/56	142/10312	0.0417305	0.0732215	0.0319283	PTGS2/MMP9/IL6	3
DOID:9743	diabetic neuropathy	2/56	61/10312	0.0432219	0.0756634	0.032993	IL1B/PTGS2	2
DOID:11054	urinary bladder cancer	4/56	246/10312	0.0441961	0.0771904	0.0336589	CXCL8/IL1B/PTGS2/MMP9	4
DOID:1070	primary open angle glaucoma	2/56	62/10312	0.0445102	0.0775603	0.0338202	IL1B/MMP9	2
DOID:1459	hypothyroidism	3/56	146/10312	0.0447076	0.0776166	0.0338448	COL1A2/EGR1/MAP1B	3
DOID:1781	thyroid gland cancer	4/56	247/10312	0.0447473	0.0776166	0.0338448	CCR7/PTGS2/NUPR1/MMP9	4
DOID:1074	kidney failure	5/56	360/10312	0.0450902	0.0780328	0.0340263	ITGA8/IL1B/PTGS2/HBEGF/IL6	5
DOID:2723	dermatitis	4/56	248/10312	0.0453024	0.0782215	0.0341085	IL1B/SOCS3/MMP9/IL6	4
DOID:299	adenocarcinoma	3/56	147/10312	0.0454681	0.0783292	0.0341555	IL1B/PTGS2/MMP9	3
DOID:0050564	autosomal dominant nonsyndromic deafness	2/56	64/10312	0.0471292	0.0808234	0.0352431	ACTC1/MAP1B	2
DOID:4007	bladder carcinoma	2/56	64/10312	0.0471292	0.0808234	0.0352431	CXCL8/PTGS2	2
DOID:2945	severe acute respiratory syndrome	2/56	65/10312	0.0484596	0.0829173	0.0361561	CXCL8/IL6	2
DOID:13378	Kawasaki disease	2/56	66/10312	0.0498036	0.0850251	0.0370752	IL1B/MMP9	2
