# Supplementary material for: Predicting feature genes correlated with immune infiltration in patients with abdominal aortic aneurysm based on machine learning algorithms
Source: Sci Rep. 2024 Mar 2;14:5157. doi: 10.1038/s41598-024-55941-6 (PMC10908806; doi:10.1038/s41598-024-55941-6)
Supplement: Supplementary file 1 — Supplementary Information. [file 41598_2024_55941_MOESM1_ESM.zip › Supplementary File 4D GSEA result.xlsx]

## Sheet: GSEA.result
ID	Description	setSize	enrichmentScore	NES	pvalue	p.adjust	qvalue	rank	leading_edge	core_enrichment
KEGG_AUTOIMMUNE_THYROID_DISEASE	KEGG_AUTOIMMUNE_THYROID_DISEASE	50	0.766134	2.5509	1e-10	3.06667e-09	2.07018e-09	2255	tags=54%, list=12%, signal=48%	GZMB/HLA-DMA/HLA-DRB1/HLA-G/HLA-DQA1/HLA-DPA1/HLA-DOB/HLA-DRB5/CD86/HLA-B/HLA-DRA/HLA-DOA/HLA-DQB1/PRF1/HLA-DMB/HLA-C/HLA-DRB4/IFNA8/IL10/TSHR/HLA-DPB1/CD40/HLA-F/CTLA4/HLA-DRB3/TSHB/CD28
KEGG_LEISHMANIA_INFECTION	KEGG_LEISHMANIA_INFECTION	69	0.721134	2.53339	1e-10	3.06667e-09	2.07018e-09	2280	tags=51%, list=12%, signal=45%	PTGS2/IL1B/FOS/HLA-DMA/C3/HLA-DRB1/HLA-DQA1/HLA-DPA1/MARCKSL1/HLA-DOB/HLA-DRB5/CYBA/ITGAM/HLA-DRA/HLA-DOA/HLA-DQB1/JUN/NFKB1/HLA-DMB/TGFB3/HLA-DRB4/PRKCB/MAPK13/RELA/NCF1/IL10/MAP3K7/HLA-DPB1/TNF/JAK1/FCGR2A/HLA-DRB3/PTPN6/IFNG/NCF2
KEGG_GRAFT_VERSUS_HOST_DISEASE	KEGG_GRAFT_VERSUS_HOST_DISEASE	39	0.794669	2.52023	1e-10	3.06667e-09	2.07018e-09	2436	tags=67%, list=13%, signal=58%	IL1B/IL6/GZMB/HLA-DMA/HLA-DRB1/HLA-G/HLA-DQA1/HLA-DPA1/HLA-DOB/HLA-DRB5/CD86/HLA-B/HLA-DRA/HLA-DOA/HLA-DQB1/PRF1/HLA-DMB/HLA-C/HLA-DRB4/HLA-DPB1/TNF/HLA-F/HLA-DRB3/IFNG/CD28/KLRD1
KEGG_TYPE_I_DIABETES_MELLITUS	KEGG_TYPE_I_DIABETES_MELLITUS	42	0.776262	2.49364	1e-10	3.06667e-09	2.07018e-09	2255	tags=64%, list=12%, signal=57%	IL1B/GZMB/HLA-DMA/HLA-DRB1/HLA-G/HLA-DQA1/HLA-DPA1/HLA-DOB/HLA-DRB5/CD86/HLA-B/HLA-DRA/HLA-DOA/HLA-DQB1/PRF1/HLA-DMB/HLA-C/HLA-DRB4/LTA/ICA1/PTPRN2/HLA-DPB1/TNF/HLA-F/HLA-DRB3/IFNG/CD28
KEGG_ALLOGRAFT_REJECTION	KEGG_ALLOGRAFT_REJECTION	36	0.806438	2.48338	1e-10	3.06667e-09	2.07018e-09	2255	tags=69%, list=12%, signal=61%	GZMB/HLA-DMA/HLA-DRB1/HLA-G/HLA-DQA1/HLA-DPA1/HLA-DOB/HLA-DRB5/CD86/HLA-B/HLA-DRA/HLA-DOA/HLA-DQB1/PRF1/HLA-DMB/HLA-C/HLA-DRB4/IL10/HLA-DPB1/TNF/CD40/HLA-F/HLA-DRB3/IFNG/CD28
KEGG_CYTOKINE_CYTOKINE_RECEPTOR_INTERACTION	KEGG_CYTOKINE_CYTOKINE_RECEPTOR_INTERACTION	256	0.532158	2.2792	1e-10	3.06667e-09	2.07018e-09	3523	tags=38%, list=18%, signal=31%	CXCL8/CCR7/IL1B/IL6/LTB/IL2RB/CX3CR1/CCL3L3/CCL5/CSF3R/CXCL2/CCL3/CXCR4/IL10RA/TNFRSF13B/CXCL13/CCL2/CCL21/OSM/CCL8/CXCL14/CXCL10/CXCR5/TNFRSF25/TNFRSF10B/VEGFA/CCL19/CXCL1/IL7R/TNFRSF17/LIF/TGFB3/IL1R1/TNFRSF14/IFNA8/CXCL5/CD27/LTA/IL10/VEGFC/CSF1R/TNFRSF4/IL18RAP/IL4R/IFNAR2/IL2RA/CXCL16/IL2RG/TNF/CLCF1/CD40/CCL15/CXCL9/XCL1/LEPR/CXCL12/IL12RB1/TNFSF14/CXCR6/IFNAR1/CCR4/IFNG/CD70/CCR2/CXCR1/TNF…
KEGG_CHEMOKINE_SIGNALING_PATHWAY	KEGG_CHEMOKINE_SIGNALING_PATHWAY	183	0.52107	2.14035	1.66819e-10	4.38497e-09	2.9601e-09	2344	tags=32%, list=12%, signal=28%	CXCL8/CCR7/ITK/CX3CR1/CCL3L3/WAS/CCL5/CXCL2/CCL3/CXCR4/RAC2/CXCL13/CCL2/HCK/PLCB2/PIK3CD/CCL21/PTK2B/CSK/CCL8/CXCL14/GNG2/CXCL10/CXCR5/GNG5/ARRB1/GNG4/LYN/NRAS/CCL19/CXCL1/NFKB1/GRK4/ARRB2/PRKCB/CXCL5/IKBKB/SHC2/GRB2/PRKCD/RELA/GNG7/NCF1/PRKCZ/SOS1/DOCK2/CXCL16/PRKX/CCL15/CXCL9/XCL1/CXCL12/CXCR6/ADCY4/CCR4/CCR2/CXCR1/GNB1
KEGG_INTESTINAL_IMMUNE_NETWORK_FOR_IGA_PRODUCTION	KEGG_INTESTINAL_IMMUNE_NETWORK_FOR_IGA_PRODUCTION	46	0.750957	2.45104	4.81806e-10	1.10815e-08	7.48067e-09	2463	tags=54%, list=13%, signal=47%	IL6/HLA-DMA/HLA-DRB1/HLA-DQA1/CXCR4/HLA-DPA1/TNFRSF13B/HLA-DOB/HLA-DRB5/CD86/ICOS/HLA-DRA/HLA-DOA/HLA-DQB1/ITGB7/HLA-DMB/TNFRSF17/HLA-DRB4/IL10/HLA-DPB1/CD40/CXCL12/HLA-DRB3/CD28/TNFSF13B
KEGG_HEMATOPOIETIC_CELL_LINEAGE	KEGG_HEMATOPOIETIC_CELL_LINEAGE	85	0.63426	2.32755	8.9857e-10	1.83708e-08	1.24013e-08	3674	tags=58%, list=19%, signal=47%	IL1B/IL6/CD19/CD37/CD3D/CSF3R/HLA-DRB1/CD7/CD2/CD8A/HLA-DRB5/CR2/ITGAM/HLA-DRA/FCER2/IL7R/ANPEP/CD14/HLA-DRB4/IL1R1/CD33/CD38/CSF1R/CD4/IL4R/MME/CD5/IL2RA/MS4A1/CD3E/TNF/CD44/CD1C/GP9/HLA-DRB3/CD36/CD1B/FLT3LG/IL3RA/CD1A/CD1E/KIT/CD1D/IL6R/CD34/CD55/CSF1/CD8B/CSF3
KEGG_ASTHMA	KEGG_ASTHMA	29	0.813199	2.39247	4.67535e-09	8.60265e-08	5.80728e-08	1939	tags=59%, list=10%, signal=53%	HLA-DMA/HLA-DRB1/HLA-DQA1/HLA-DPA1/FCER1A/HLA-DOB/HLA-DRB5/HLA-DRA/HLA-DOA/HLA-DQB1/HLA-DMB/HLA-DRB4/IL10/HLA-DPB1/TNF/CD40/HLA-DRB3
KEGG_SYSTEMIC_LUPUS_ERYTHEMATOSUS	KEGG_SYSTEMIC_LUPUS_ERYTHEMATOSUS	53	0.686192	2.32279	8.49731e-09	1.42137e-07	9.59505e-08	2255	tags=57%, list=12%, signal=50%	HLA-DMA/C3/HLA-DRB1/HLA-DQA1/HLA-DPA1/HLA-DOB/HLA-DRB5/CD86/C1QA/HLA-DRA/HLA-DOA/C1R/HLA-DQB1/C2/HLA-DMB/HLA-DRB4/CTSG/SNRPB/C6/IL10/C7/TRIM21/HLA-DPB1/TNF/FCGR2A/CD40/HLA-DRB3/C1S/IFNG/CD28
KEGG_NOD_LIKE_RECEPTOR_SIGNALING_PATHWAY	KEGG_NOD_LIKE_RECEPTOR_SIGNALING_PATHWAY	62	0.655533	2.2629	1.92189e-08	2.9469e-07	1.98932e-07	1726	tags=34%, list=9%, signal=31%	CXCL8/IL1B/IL6/TNFAIP3/CCL5/CXCL2/CCL2/NLRP3/CCL8/CASP1/CXCL1/NFKB1/NAIP/PYCARD/IKBKB/MAPK13/RELA/ERBIN/MAP3K7/TNF/BIRC3
KEGG_OXIDATIVE_PHOSPHORYLATION	KEGG_OXIDATIVE_PHOSPHORYLATION	110	-0.562184	-2.16443	2.53073e-08	3.58196e-07	2.41803e-07	3188	tags=41%, list=17%, signal=34%	ATP5PO/ATP6AP1/COX10/ATP6V0A2/NDUFA11/NDUFC1/NDUFAB1/NDUFS1/NDUFS7/NDUFA3/COX8A/COX7B/UQCRC2/ATP5PF/SDHD/SDHA/NDUFA9/UQCRH/ATP5PD/COX7A2/NDUFB3/NDUFA4/SDHB/NDUFA7/ATP6V0B/ATP6V1D/UQCRC1/NDUFB2/COX6C/ATP6V1H/NDUFS4/COX6A1/UQCRQ/NDUFA8/COX6B1/NDUFA4L2/COX7C/NDUFS5/NDUFB10/COX17/NDUFS3/COX7A1/COX5B/UQCRB/ATP6V1C1
KEGG_PRIMARY_IMMUNODEFICIENCY	KEGG_PRIMARY_IMMUNODEFICIENCY	35	0.750225	2.28757	3.1814e-08	4.18128e-07	2.8226e-07	1738	tags=49%, list=9%, signal=44%	CD79A/CD19/IGLL1/CD3D/TNFRSF13B/CD8A/ADA/ICOS/AIRE/DCLRE1C/IL7R/TAP2/CD4/CD3E/IL2RG/RFX5/CD40
KEGG_B_CELL_RECEPTOR_SIGNALING_PATHWAY	KEGG_B_CELL_RECEPTOR_SIGNALING_PATHWAY	75	0.609398	2.1753	6.51552e-08	7.99238e-07	5.39531e-07	2070	tags=39%, list=11%, signal=35%	CD79A/CD19/FOS/CD79B/PLCG2/RAC2/PIK3CD/CR2/JUN/CARD11/IFITM1/INPP5D/LYN/NRAS/NFKB1/NFATC3/CD72/PRKCB/IKBKB/GRB2/RELA/NFATC1/SOS1/PPP3CC/SYK/PPP3CA/LILRB3/MALT1/PTPN6
KEGG_TOLL_LIKE_RECEPTOR_SIGNALING_PATHWAY	KEGG_TOLL_LIKE_RECEPTOR_SIGNALING_PATHWAY	100	0.559685	2.09956	1.20238e-07	1.38274e-06	9.33426e-07	3446	tags=38%, list=18%, signal=31%	CXCL8/IL1B/IL6/FOS/CCL5/CCL3/PIK3CD/CD86/CXCL10/MAP2K3/JUN/MAP3K8/NFKB1/CD14/TIRAP/IFNA8/IKBKB/MAPK13/RELA/RIPK1/IRF7/IFNAR2/MAP3K7/IRF3/TNF/CD40/CXCL9/TLR8/IFNAR1/MAPK10/TLR7/TAB1/PIK3R5/IFNA7/IL12A/TAB2/TLR3/TRAF3
KEGG_PARKINSONS_DISEASE	KEGG_PARKINSONS_DISEASE	105	-0.535715	-2.05627	9.0471e-07	9.79215e-06	6.61026e-06	2839	tags=38%, list=15%, signal=33%	NDUFC1/UBE2L3/NDUFAB1/NDUFS1/SNCAIP/NDUFS7/NDUFA3/COX8A/COX7B/UQCRC2/ATP5PF/SDHD/SDHA/NDUFA9/UQCRH/ATP5PD/COX7A2/NDUFB3/NDUFA4/SDHB/NDUFA7/UBE2J2/UQCRC1/NDUFB2/COX6C/NDUFS4/COX6A1/UQCRQ/NDUFA8/COX6B1/NDUFA4L2/UBE2G2/COX7C/NDUFS5/NDUFB10/NDUFS3/COX7A1/SLC25A4/COX5B/UQCRB
KEGG_CELL_ADHESION_MOLECULES_CAMS	KEGG_CELL_ADHESION_MOLECULES_CAMS	132	0.488778	1.91984	1.02775e-06	1.05059e-05	7.09211e-06	1939	tags=35%, list=10%, signal=32%	HLA-DMA/HLA-DRB1/NLGN4X/HLA-G/SELL/HLA-DQA1/SELE/HLA-DPA1/ICAM3/CD2/ITGAL/HLA-DOB/CD8A/HLA-DRB5/CD86/ITGAM/HLA-B/VCAM1/ICOS/CD6/HLA-DRA/HLA-DOA/JAM2/HLA-DQB1/CLDN8/ITGB7/ITGAV/HLA-DMB/HLA-C/HLA-DRB4/CDH5/NLGN2/CD4/CNTNAP2/CLDN11/F11R/SELPLG/SDC1/HLA-DPB1/CD40/NRXN2/HLA-F/CTLA4/MPZ/CLDN22/HLA-DRB3
KEGG_T_CELL_RECEPTOR_SIGNALING_PATHWAY	KEGG_T_CELL_RECEPTOR_SIGNALING_PATHWAY	108	0.525352	1.99639	1.99621e-06	1.93317e-05	1.305e-05	2255	tags=34%, list=12%, signal=30%	ITK/FOS/CD3D/CD247/FYN/CD8A/PIK3CD/ICOS/PRKCQ/JUN/CARD11/MAP3K8/NRAS/RASGRP1/NFKB1/NFATC3/IKBKB/MAPK13/GRB2/RELA/IL10/CD4/PDPK1/NFATC1/SOS1/LAT/MAP3K7/CD3E/TNF/PPP3CC/PPP3CA/CTLA4/MALT1/LCP2/PTPN6/IFNG/CD28
KEGG_HUNTINGTONS_DISEASE	KEGG_HUNTINGTONS_DISEASE	161	-0.470592	-1.90859	2.942e-06	2.70664e-05	1.82714e-05	2839	tags=32%, list=15%, signal=27%	NDUFC1/POLR2L/NDUFAB1/POLR2G/NDUFS1/TGM2/AP2M1/POLR2D/NDUFS7/NDUFA3/COX8A/COX7B/UQCRC2/ATP5PF/SDHD/SDHA/POLR2J3/NDUFA9/UQCRH/ATP5PD/REST/COX7A2/NDUFB3/NDUFA4/SOD1/SDHB/CLTB/NDUFA7/UQCRC1/NDUFB2/CREB3/COX6C/NDUFS4/COX6A1/POLR2H/UQCRQ/POLR2F/NDUFA8/COX6B1/NDUFA4L2/COX7C/NDUFS5/PPARG/NDUFB10/POLR2C/POLR2I/NDUFS3/COX7A1/SLC25A4/COX5B/UQCRB
KEGG_CYTOSOLIC_DNA_SENSING_PATHWAY	KEGG_CYTOSOLIC_DNA_SENSING_PATHWAY	52	0.609451	2.04654	1.0901e-05	9.55133e-05	6.4477e-05	1610	tags=29%, list=8%, signal=26%	IL1B/IL6/CCL5/IL33/CASP1/CXCL10/NFKB1/ZBP1/PYCARD/IFNA8/IKBKB/RELA/RIPK1/IRF7/IRF3
KEGG_RIBOSOME	KEGG_RIBOSOME	87	-0.524621	-1.9479	1.68195e-05	0.000140672	9.4962e-05	2484	tags=37%, list=13%, signal=32%	RPL32/RPS9/RPL26L1/RPL27A/RPL18A/RPS5/RPS27A/RPLP0/RPL27/RPS3A/RPL22/RPS24/RPS27L/RPL31/RPL37/RPS17/UBA52/RPS27/MRPL13/RPS20/RPL41/FAU/RPL9/RPL23/RPS12/RPL37A/RPL10/RPL39/RPS21/RPL35A/RPL21/RPL26
KEGG_ANTIGEN_PROCESSING_AND_PRESENTATION	KEGG_ANTIGEN_PROCESSING_AND_PRESENTATION	81	0.538345	1.95136	1.7734e-05	0.000141872	9.57715e-05	2436	tags=37%, list=13%, signal=32%	HLA-DMA/HLA-DRB1/HLA-G/HLA-DQA1/CD74/HLA-DPA1/HLA-DOB/CD8A/HLA-DRB5/HLA-B/TAPBP/HLA-DRA/HLA-DOA/HLA-DQB1/HLA-DMB/HLA-C/HLA-DRB4/TAP2/IFNA8/LTA/LGMN/CD4/HLA-DPB1/RFX5/HLA-F/HLA-DRB3/CREB1/KIR2DL4/RFXAP/KLRD1
KEGG_NATURAL_KILLER_CELL_MEDIATED_CYTOTOXICITY	KEGG_NATURAL_KILLER_CELL_MEDIATED_CYTOTOXICITY	131	0.459183	1.80717	2.96969e-05	0.000227677	0.000153695	2919	tags=32%, list=15%, signal=27%	GZMB/HLA-G/PLCG2/CD247/RAC2/FYN/ITGAL/PIK3CD/HLA-B/HCST/CD48/PTK2B/PRF1/TNFRSF10B/NRAS/NFATC3/HLA-C/PRKCB/IFNA8/PRKCA/SHC2/GRB2/NFATC1/IFNAR2/SOS1/LAT/TNF/PPP3CC/SYK/PPP3CA/NCR3/LCP2/PTPN6/IFNAR1/IFNG/KIR2DL4/TNFRSF10D/KLRD1/SH2D1A/PIK3R5/ITGB2/FCER1G
KEGG_DILATED_CARDIOMYOPATHY	KEGG_DILATED_CARDIOMYOPATHY	89	-0.509015	-1.89907	4.37987e-05	0.000322358	0.00021761	1326	tags=19%, list=7%, signal=18%	CACNB3/ITGA1/ITGA7/ADCY6/DAG1/DES/ITGA11/ACTG1/ITGA3/RYR2/TPM2/ITGA5/SGCA/ACTC1/PLN/ITGA10/ITGA8
KEGG_CARDIAC_MUSCLE_CONTRACTION	KEGG_CARDIAC_MUSCLE_CONTRACTION	72	-0.532408	-1.91986	5.41113e-05	0.000382942	0.000258508	3057	tags=32%, list=16%, signal=27%	SLC9A6/TPM1/ATP1A1/SLC8A1/COX8A/COX7B/UQCRC2/UQCRH/CACNB3/COX7A2/UQCRC1/COX6C/COX6A1/UQCRQ/COX6B1/COX7C/RYR2/TPM2/ATP1A2/COX7A1/COX5B/UQCRB/ACTC1
KEGG_VIRAL_MYOCARDITIS	KEGG_VIRAL_MYOCARDITIS	69	0.528055	1.85509	7.05195e-05	0.000480577	0.000324417	2255	tags=39%, list=12%, signal=35%	HLA-DMA/HLA-DRB1/HLA-G/HLA-DQA1/HLA-DPA1/RAC2/FYN/ITGAL/HLA-DOB/HLA-DRB5/CD86/HLA-B/HLA-DRA/HLA-DOA/HLA-DQB1/PRF1/HLA-DMB/HLA-C/HLA-DRB4/DMD/EIF4G3/HLA-DPB1/CD40/HLA-F/HLA-DRB3/CCND1/CD28
KEGG_ALZHEIMERS_DISEASE	KEGG_ALZHEIMERS_DISEASE	150	-0.431152	-1.73504	7.42574e-05	0.000487977	0.000329413	2839	tags=31%, list=15%, signal=26%	NDUFC1/MAPT/NDUFAB1/CHP1/NDUFS1/RYR3/NDUFS7/NDUFA3/COX8A/COX7B/PSEN2/UQCRC2/ATP5PF/SDHD/SDHA/BID/NDUFA9/UQCRH/BACE2/ATP5PD/IDE/LRP1/COX7A2/NDUFB3/NDUFA4/SDHB/BACE1/NDUFA7/CAPN2/UQCRC1/NDUFB2/COX6C/NDUFS4/COX6A1/UQCRQ/NDUFA8/COX6B1/NDUFA4L2/COX7C/FADD/NDUFS5/NDUFB10/NDUFS3/COX7A1/COX5B/UQCRB
KEGG_FC_EPSILON_RI_SIGNALING_PATHWAY	KEGG_FC_EPSILON_RI_SIGNALING_PATHWAY	77	0.507853	1.81669	0.000130905	0.000830571	0.000560683	2456	tags=31%, list=13%, signal=27%	PLCG2/RAC2/FYN/FCER1A/PIK3CD/MAP2K3/INPP5D/LYN/NRAS/PLA2G6/PRKCB/PRKCA/PLA2G2A/MAPK13/GRB2/PRKCD/PDPK1/SOS1/LAT/TNF/SYK/LCP2/GAB2/MAPK10
KEGG_ARRHYTHMOGENIC_RIGHT_VENTRICULAR_CARDIOMYOPATHY_ARVC	KEGG_ARRHYTHMOGENIC_RIGHT_VENTRICULAR_CARDIOMYOPATHY_ARVC	74	-0.509049	-1.84445	0.000149883	0.000916951	0.000618994	3254	tags=34%, list=17%, signal=28%	ITGA9/SGCB/CTNNA1/ITGB3/SGCG/SLC8A1/JUP/CTNNA3/SGCD/CACNB3/ITGA1/ITGA7/DAG1/ACTN1/DES/CDH2/ITGA11/ACTG1/ITGA3/ACTN4/RYR2/ITGA5/SGCA/ITGA10/ITGA8
KEGG_JAK_STAT_SIGNALING_PATHWAY	KEGG_JAK_STAT_SIGNALING_PATHWAY	153	0.422282	1.68731	0.000154486	0.000916951	0.000618994	3793	tags=35%, list=20%, signal=28%	SOCS3/IL6/IL2RB/CSF3R/PIM1/IL10RA/PIK3CD/TYK2/OSM/SPRY1/STAT4/IL7R/LIF/IFNA8/GRB2/IL10/IL4R/IFNAR2/SOS1/IL2RA/STAT6/IL2RG/JAK1/CLCF1/LEPR/SOCS2/IL12RB1/CCND1/PTPN6/SPRY4/SOCS1/IFNAR1/IRF9/IFNG/IL3RA/PIAS2/IL6ST/CCND3/CBLB/IL22RA1/PIK3R5/IL21R/IFNA7/CRLF2/IL15/IL12A/IL23A/PRL/IL6R/GH1/CSF3/STAM2/IL7
KEGG_FATTY_ACID_METABOLISM	KEGG_FATTY_ACID_METABOLISM	42	-0.607875	-1.94492	0.000167579	0.000963582	0.000650473	2578	tags=40%, list=13%, signal=35%	ACOX1/HADHA/CPT1C/ADH5/ADH6/ECI2/ACSL1/ACAT2/ECI1/HADH/ALDH2/ALDH3A2/ALDH1B1/ACAT1/ADH1B/ADH1A/ACADL
KEGG_COMPLEMENT_AND_COAGULATION_CASCADES	KEGG_COMPLEMENT_AND_COAGULATION_CASCADES	67	0.510426	1.77548	0.000363801	0.00202846	0.00136933	2689	tags=33%, list=14%, signal=28%	SERPINE1/C3/F13A1/PLAU/CR2/C1QA/C1R/FGA/C5AR1/C2/PLAUR/VWF/C6/C7/F2R/SERPINC1/F3/F10/C1S/BDKRB1/F8/CFB
KEGG_HYPERTROPHIC_CARDIOMYOPATHY_HCM	KEGG_HYPERTROPHIC_CARDIOMYOPATHY_HCM	82	-0.480614	-1.76768	0.000394206	0.00213335	0.00144013	1326	tags=20%, list=7%, signal=18%	CACNB3/ITGA1/ITGA7/PRKAG1/DAG1/DES/ITGA11/ACTG1/ITGA3/RYR2/TPM2/ITGA5/SGCA/ACTC1/ITGA10/ITGA8
KEGG_RIG_I_LIKE_RECEPTOR_SIGNALING_PATHWAY	KEGG_RIG_I_LIKE_RECEPTOR_SIGNALING_PATHWAY	69	0.497251	1.74688	0.000421418	0.00221545	0.00149556	2539	tags=29%, list=13%, signal=25%	CXCL8/CXCL10/NFKB1/RNF125/IFNA8/DDX3Y/IKBKB/MAPK13/RELA/RIPK1/IRF7/MAP3K1/MAP3K7/TRIM25/IRF3/DDX3X/TNF/TKFC/MAPK10/IFIH1
KEGG_MAPK_SIGNALING_PATHWAY	KEGG_MAPK_SIGNALING_PATHWAY	261	0.355601	1.52931	0.000578284	0.00295568	0.00199525	1838	tags=21%, list=10%, signal=19%	IL1B/FOS/MAP4K1/DUSP5/RAC2/FGF9/MAP2K3/ARRB1/MAPK8IP3/JUN/DUSP2/MAP3K8/NRAS/MAP3K4/RASGRP1/NFKB1/NTRK2/DUSP14/PLA2G6/CACNG8/STK4/DAXX/MAP4K2/CD14/DUSP1/TGFB3/IL1R1/ARRB2/PRKCB/RRAS2/PRKCA/CDC25B/FLNB/IKBKB/PLA2G2A/MAPK13/GRB2/RELA/MAP3K3/NR4A1/DUSP10/CACNA1I/STMN1/MAP3K1/RPS6KA5/SOS1/MAP3K7/RELB/PRKX/RASGRP4/ELK4/TNF/PPP3CC/PTPN7/PPP3CA
KEGG_WNT_SIGNALING_PATHWAY	KEGG_WNT_SIGNALING_PATHWAY	149	0.392649	1.56669	0.000893439	0.00444305	0.00299931	2884	tags=27%, list=15%, signal=23%	SFRP4/SFRP2/SFRP1/RAC2/PLCB2/LEF1/DVL3/PRICKLE1/JUN/PPP2R5C/NFATC3/FZD8/PRKCB/PRKCA/PPP2R5D/CACYBP/FRAT2/PPARD/RUVBL1/NFATC1/SMAD3/AXIN1/MAP3K7/PRKX/CTNNB1/VANGL2/PPP3CC/PPP3CA/CCND1/DAAM2/WNT16/FBXW11/MAPK10/DKK4/PLCB3/NKD2/PPP2R1B/CCND3/PPP2R5B/CSNK2B
KEGG_LEUKOCYTE_TRANSENDOTHELIAL_MIGRATION	KEGG_LEUKOCYTE_TRANSENDOTHELIAL_MIGRATION	115	0.426488	1.64147	0.00110556	0.00535324	0.00361375	1911	tags=25%, list=10%, signal=23%	THY1/ITK/MMP9/PLCG2/RASSF5/CXCR4/RAC2/ITGAL/CYBA/PIK3CD/ITGAM/VCAM1/PTK2B/JAM2/MYL12A/CLDN8/PRKCB/PRKCA/CDH5/MSN/MAPK13/NCF1/SIPA1/CLDN11/F11R/CTNNB1/CYBB/CXCL12/CLDN22
KEGG_RNA_POLYMERASE	KEGG_RNA_POLYMERASE	25	-0.645766	-1.84783	0.00129293	0.00609997	0.00411783	3048	tags=56%, list=16%, signal=47%	POLR3K/POLR1A/POLR3A/POLR2L/POLR2G/POLR2D/POLR2J3/POLR3C/POLR3F/POLR1E/POLR2H/POLR2F/POLR2C/POLR2I
KEGG_FC_GAMMA_R_MEDIATED_PHAGOCYTOSIS	KEGG_FC_GAMMA_R_MEDIATED_PHAGOCYTOSIS	92	0.436442	1.61642	0.00189316	0.00870854	0.00587876	2839	tags=34%, list=15%, signal=29%	WAS/PLCG2/MARCKSL1/RAC2/HCK/PIK3CD/GSN/MARCKS/INPP5D/LYN/ARPC4/DNM2/PLA2G6/PRKCB/PRKCA/PRKCD/NCF1/DNM1/LAT/DOCK2/SPHK1/FCGR2A/SYK/GAB2/SPHK2/PLD2/DNM3/ARPC1B/PTPRC/VASP/PIK3R5
KEGG_PATHWAYS_IN_CANCER	KEGG_PATHWAYS_IN_CANCER	321	0.324291	1.4201	0.0021689	0.0097336	0.00657074	1935	tags=17%, list=10%, signal=16%	CXCL8/PTGS2/IL6/MMP9/FOS/CSF3R/PLCG2/RASSF5/RAC2/FGF9/LEF1/PIK3CD/ETS1/DVL3/RALB/JUN/VEGFA/MSH3/NRAS/NFKB1/FZD8/STK4/ITGAV/E2F2/TGFB3/TPM3/PRKCB/TRAF4/PRKCA/IKBKB/GRB2/TFG/HDAC1/RELA/RUNX1/PPARD/CUL2/VEGFC/CSF1R/RARA/RB1/SMAD3/BCL2/RAD51/SOS1/IGF1/CDK2/AXIN1/LAMA4/CTNNB1/JAK1/BIRC3/ARNT2/CDK6/KLK3/RALGDS
KEGG_PRION_DISEASES	KEGG_PRION_DISEASES	35	0.554952	1.69214	0.0029384	0.012873	0.00869	1639	tags=29%, list=9%, signal=26%	IL1B/IL6/EGR1/CCL5/FYN/C1QA/STIP1/C6/C7/PRKX
KEGG_BUTANOATE_METABOLISM	KEGG_BUTANOATE_METABOLISM	34	-0.576615	-1.76709	0.00368168	0.0153961	0.0103933	4412	tags=44%, list=23%, signal=34%	L2HGDH/BDH2/ECHS1/AKR1B10/PDHB/OXCT1/GAD1/HADHA/HMGCL/ACAT2/HADH/ALDH2/ALDH3A2/ALDH1B1/ACAT1
KEGG_LYSINE_DEGRADATION	KEGG_LYSINE_DEGRADATION	44	-0.525987	-1.70199	0.00360038	0.0153961	0.0103933	5219	tags=55%, list=27%, signal=40%	BBOX1/DOT1L/PIPOX/KMT5C/SUV39H1/SETDB2/ECHS1/GCDH/AASDHPPT/PLOD3/KMT5A/HADHA/SETMAR/SETD7/NSD3/DLST/AASS/ACAT2/PLOD1/HADH/ALDH2/ALDH3A2/ALDH1B1/ACAT1
KEGG_TYROSINE_METABOLISM	KEGG_TYROSINE_METABOLISM	41	-0.519706	-1.6516	0.00404496	0.0165394	0.011165	2288	tags=29%, list=12%, signal=26%	MIF/GSTZ1/GOT1/ADH5/ADH6/FAH/BUD23/ALDH3B1/ADH1B/ADH1A/MAOA/AOC3
KEGG_BLADDER_CANCER	KEGG_BLADDER_CANCER	41	0.506552	1.61403	0.00747328	0.0298931	0.0201796	1498	tags=22%, list=8%, signal=20%	CXCL8/MMP9/THBS1/VEGFA/NRAS/E2F2/VEGFC/RB1/RPS6KA5
KEGG_PROTEASOME	KEGG_PROTEASOME	43	-0.497545	-1.59167	0.00819556	0.0320847	0.021659	3982	tags=49%, list=21%, signal=39%	PSMD4/PSMB4/PSMD1/PSMD13/PSMC6/PSMB5/PSMB6/PSMC1/PSMA5/PSMB1/SEM1/PSMB7/PSMD8/PSMD6/PSMD14/PSMB3/PSMC5/PSMA3/PSMA1/PSMA2/PSMC3
KEGG_PYRIMIDINE_METABOLISM	KEGG_PYRIMIDINE_METABOLISM	94	-0.410026	-1.53344	0.00941943	0.0361078	0.0243748	3777	tags=35%, list=20%, signal=28%	CMPK1/DHODH/UCK1/POLR1A/CTPS2/POLD2/ENTPD3/NME3/NT5C2/POLE4/NUDT2/NME6/ENTPD4/POLR3A/POLR2L/POLR2G/UPRT/POLR2D/UPB1/NME1/POLR2J3/NME7/TXNRD1/POLR3C/ENTPD5/POLR3F/DUT/POLR1E/POLR2H/POLR2F/POLR2C/POLR2I/CTPS1
KEGG_PROPANOATE_METABOLISM	KEGG_PROPANOATE_METABOLISM	31	-0.565766	-1.71351	0.0101096	0.0379624	0.0256268	4441	tags=55%, list=23%, signal=42%	SUCLG1/ECHS1/LDHA/HIBCH/LDHB/MLYCD/HADHA/SUCLG2/ACACA/ALDH6A1/ACSS2/PCCA/ACAT2/ALDH2/ALDH3A2/ALDH1B1/ACAT1
KEGG_VALINE_LEUCINE_AND_ISOLEUCINE_DEGRADATION	KEGG_VALINE_LEUCINE_AND_ISOLEUCINE_DEGRADATION	43	-0.489863	-1.56709	0.0106015	0.0390136	0.0263364	2574	tags=28%, list=13%, signal=24%	HADHA/HMGCL/ALDH6A1/BCAT1/PCCA/ACAT2/HADH/ALDH2/ALDH3A2/ALDH1B1/ACAT1/DBT
KEGG_VASCULAR_SMOOTH_MUSCLE_CONTRACTION	KEGG_VASCULAR_SMOOTH_MUSCLE_CONTRACTION	112	-0.388066	-1.49908	0.0117014	0.0422169	0.0284988	1378	tags=17%, list=7%, signal=16%	PPP1R12B/PLA2G2C/MYL6B/ARHGEF12/ADCY6/AGTR1/PTGIR/KCNMA1/MYL6/ADRA1B/MYLK/MYL9/KCNMB1/EDNRA/MYH11/ACTG2/RAMP1/GNA11/PPP1R14A
KEGG_TRYPTOPHAN_METABOLISM	KEGG_TRYPTOPHAN_METABOLISM	39	-0.508776	-1.59571	0.0123322	0.0431616	0.0291366	1161	tags=28%, list=6%, signal=27%	HADHA/WARS2/ACAT2/KYNU/HADH/ALDH2/ALDH3A2/ALDH1B1/INMT/ACAT1/MAOA
KEGG_EPITHELIAL_CELL_SIGNALING_IN_HELICOBACTER_PYLORI_INFECTION	KEGG_EPITHELIAL_CELL_SIGNALING_IN_HELICOBACTER_PYLORI_INFECTION	68	0.428511	1.49446	0.0124324	0.0431616	0.0291366	2696	tags=31%, list=14%, signal=27%	CXCL8/HBEGF/CCL5/PLCG2/CSK/JAM2/JUN/TJP1/LYN/CXCL1/NFKB1/IKBKB/MAPK13/RELA/F11R/TCIRG1/ATP6V1E1/CXCR1/MAPK10/ATP6V1A/ATP6V1G2
