# Supplementary material for: Predicting feature genes correlated with immune infiltration in patients with abdominal aortic aneurysm based on machine learning algorithms
Source: Sci Rep. 2024 Mar 2;14:5157. doi: 10.1038/s41598-024-55941-6 (PMC10908806; doi:10.1038/s41598-024-55941-6)
Supplement: Supplementary file 1 — Supplementary Information. [file 41598_2024_55941_MOESM1_ESM.zip › Supplementary File 5 Gene expression levels of nine AAA samples and 10 control samples from GSE7084.xlsx]

## Sheet: test.normalize
id	GSM170556_Con	GSM170557_Con	GSM170558_Con	GSM170559_Con	GSM170560_Con	GSM170561_Con	GSM170562_Con	GSM170564_Con	GSM170566_Con	GSM170568_Con	GSM170550_AAA	GSM170551_AAA	GSM170552_AAA	GSM170553_AAA	GSM170554_AAA	GSM170555_AAA	GSM170563_AAA	GSM170565_AAA	GSM170567_AAA
ZZZ3	7.67809	8.09112	7.91917	8.04494	7.6326	7.83024	7.45326	7.89467	7.7502	7.76818	7.68512	7.30718	7.72891	7.83516	8.01537	7.46162	7.57256	7.37699	7.85465
ZZEF1	6.25296	6.60778	6.64902	7.42915	6.45502	6.45481	6.42465	6.79975	6.63233	6.19144	6.78088	6.82719	6.89285	7.10881	6.97987	7.47415	6.91734	7.34811	6.89798
ZYX	10.5085	10.3408	10.1237	9.21479	10.2748	10.0363	10.1997	10.0398	9.64004	10.156	9.47036	9.66894	10.5773	10.0311	10.3565	10.5645	10.3793	10.6951	10.0474
ZYG11B	9.26797	9.78389	9.50514	9.04931	9.43181	9.02899	8.5212	9.35887	9.43608	8.8853	8.82765	7.63937	9.25085	8.45538	8.92372	9.37702	9.12761	8.89642	8.91261
ZXDC	6.32004	6.4107	6.32297	6.17765	6.40526	6.15661	6.32741	6.28913	5.95599	6.47626	6.36165	6.53142	6.25296	6.65105	6.66641	7.16332	6.61044	6.80191	6.48262
ZXDA	6.27227	6.13104	6.26656	5.8589	5.9716	5.96086	5.60339	5.89967	6.08607	6.11409	6.32004	5.95002	5.84822	6.00117	5.82927	5.88202	5.87703	5.63094	6.19144
ZWINT	5.87261	5.91532	5.9663	6.18094	5.80049	5.87055	6.10097	6.03539	5.50843	5.4859	6.04038	6.27144	6.41271	6.04679	6.77859	6.12033	6.28287	6.70937	6.80048
ZWILCH	6.43986	6.44513	6.42107	6.55461	6.64728	6.59562	6.19909	6.27144	6.16759	6.40681	6.92199	6.43782	6.98659	6.68438	7.2425	6.47292	6.60481	6.7861	6.9054
ZW10	7.63076	7.86991	7.80621	7.02328	7.93833	7.61846	8.00032	7.62757	7.46928	7.6479	7.32911	7.77395	7.49729	7.18414	7.6289	7.37225	7.44272	7.40653	7.52426
ZSWIM8	8.14959	8.34731	8.07422	7.40064	8.05638	8.08032	7.45897	8.41988	7.78606	7.78758	8.10242	6.91659	8.37695	7.73542	7.75985	8.5426	8.07442	8.37907	7.71822
ZSWIM6	6.95253	7.04818	6.68839	7.58158	6.79694	6.72935	7.09117	6.47114	6.49163	6.6256	6.49251	7.0183	7.59275	7.70404	6.94935	7.65212	7.44314	7.46776	7.58088
ZSWIM5	5.51186	6.16481	6.18779	5.74626	5.91592	6.05573	5.91505	6.15534	6.39439	5.92101	5.91057	5.75756	5.96607	5.60317	5.44362	5.4038	5.47479	5.52228	5.50427
ZSWIM4	6.70869	6.24231	5.75417	5.88084	6.202	5.91132	5.86948	6.30143	6.40416	6.40507	6.16505	6.5627	7.21144	6.65883	6.98701	7.11838	6.80313	6.43751	6.39269
ZSWIM3	5.40658	5.6519	5.74229	5.45762	5.60617	5.52239	5.46697	5.56426	5.68619	5.73781	5.7776	5.913	5.65469	5.78956	6.0105	5.519	5.61398	5.65554	5.72657
ZSWIM2	5.33825	5.50621	5.39216	5.25498	5.28446	5.4364	5.33647	5.42063	5.4127	5.36638	5.64933	5.33598	5.47334	5.41296	5.39034	5.40598	5.2734	5.38836	5.41381
ZSWIM1	5.73303	5.64825	5.80365	5.7074	5.59026	5.65719	5.80655	5.91277	5.78491	5.76908	5.77995	5.86965	5.50009	5.70046	5.81331	5.57477	5.74482	5.80106	5.77285
ZSCAN9	6.55255	6.4431	6.55714	6.49194	6.28068	6.57677	6.54145	6.25092	6.512	6.56353	6.37843	6.51168	6.26492	6.37162	6.34354	5.68011	5.96888	6.06406	6.23382
ZSCAN5A	5.78678	5.79049	5.86059	5.76547	6.05533	5.79904	5.83488	5.96015	5.80175	5.66185	6.08577	5.80718	6.14974	6.09907	6.81878	6.41917	6.38008	6.49163	6.30667
ZSCAN4	5.50904	5.51315	5.54843	5.5958	5.59879	5.59047	5.54351	5.4958	5.58958	5.5377	5.63828	5.64124	5.52952	5.46317	5.5388	5.56644	5.45292	5.57646	5.62567
ZSCAN32	7.18995	7.43761	7.15164	7.0029	6.86257	6.96584	6.7965	7.11808	7.34938	6.97636	7.1716	7.17925	6.58438	7.28949	7.22636	6.7706	6.88863	6.62106	6.99485
ZSCAN31	6.29547	6.44192	6.74256	5.91482	6.46666	6.92479	6.12068	6.38368	6.27305	6.33107	5.90991	6.17133	5.66523	5.71006	5.72074	5.45585	6.23281	6.10994	5.96888
ZSCAN29	6.2612	6.19764	6.5864	6.08056	6.50582	6.43217	6.19117	6.31421	6.28757	6.16716	6.31225	6.13665	6.53172	6.33416	6.93312	6.64361	6.39499	6.40602	6.69594
ZSCAN26	7.66629	7.89937	7.76987	7.08556	7.28351	7.93983	7.52257	7.69289	8.1615	7.58697	7.45574	7.41833	6.73281	6.53214	7.43693	6.65229	6.87743	6.66024	6.77085
ZSCAN25	5.96934	6.19653	6.21907	6.39828	6.24123	6.34897	6.21092	5.96547	6.19479	6.24019	6.25829	6.0705	6.02253	6.26597	6.65931	6.5417	6.16861	5.98456	6.55171
ZSCAN22	5.75492	5.66263	5.54991	5.79267	5.58582	5.66429	5.63227	5.75711	5.60789	5.63335	5.59785	5.6227	5.7851	5.64549	5.40508	5.52703	5.45398	5.58031	5.85954
ZSCAN21	7.08505	7.35099	7.40305	7.19744	7.11808	7.40542	7.40704	7.48993	7.21144	7.27211	6.9488	7.59763	6.94796	7.17578	7.15269	6.65355	6.81375	6.75764	7.24579
ZSCAN20	5.11745	5.1643	5.26095	5.44347	5.4156	5.21143	5.1306	5.07473	5.19001	5.1949	5.33635	5.21085	5.3743	5.15878	4.2365	5.24826	5.01628	5.18508	5.17113
ZSCAN2	5.81575	5.84078	5.74125	5.64503	5.58865	6.07515	5.64163	5.66488	5.86775	6.0003	5.36028	5.67201	5.62503	5.6629	5.75549	5.73346	5.70787	5.24424	5.8342
ZSCAN18	9.22664	9.72733	8.86	9.39667	9.09094	9.10461	9.01285	9.1074	9.51617	9.33098	8.60439	9.32346	8.19195	9.10237	6.78804	7.39287	7.95888	7.60995	8.47091
ZSCAN16	6.05506	5.74661	6.43173	6.35648	5.94311	6.43104	6.22426	6.16618	6.21767	6.29142	7.05931	6.75587	6.18907	6.62771	6.35588	6.01756	6.35648	6.28017	6.45387
ZSCAN10	5.31326	5.26114	5.33381	5.40647	5.20574	5.5305	5.27694	5.24002	5.31953	5.32895	5.34199	5.26574	5.38334	5.30672	5.72539	5.12801	5.20446	5.31743	5.30705
ZSCAN1	5.56488	5.47003	5.47879	5.30845	5.64329	5.54466	5.43339	5.283	5.48166	5.55394	5.6876	5.29174	5.41725	5.43572	5.65524	5.64563	5.31588	5.48578	5.46859
ZRSR2	7.11236	6.95957	7.03271	6.39269	7.0098	6.70805	6.80539	6.81455	6.41582	7.05079	6.97667	6.53647	6.58588	6.19217	6.30115	6.41346	6.58493	6.43816	6.76177
ZRANB3	5.96144	5.55206	5.73592	5.64115	5.55978	5.72041	5.77099	5.72168	5.97788	5.81054	5.79114	5.45329	5.65511	5.51581	5.39306	5.79535	5.50163	5.42228	5.52007
ZRANB2	10.2681	10.3565	10.0209	9.51802	9.68963	9.83222	9.91115	9.79359	10.0724	9.863	10.1108	9.21839	8.96869	9.51617	9.03984	8.83564	9.25763	9.15318	9.51617
ZRANB1	8.04416	7.82774	7.86198	7.79951	7.77898	7.82854	6.89867	7.4382	7.57929	7.61141	7.18332	7.18126	7.76219	7.00264	7.3763	7.59113	7.52537	7.36925	7.37317
ZPR1	7.23465	7.13427	7.33145	7.09503	7.34489	7.23176	8.13843	7.44314	7.30968	7.25144	7.15935	7.84234	7.13618	7.68404	7.57095	7.07936	7.42997	7.67423	7.05079
ZPLD1	5.49142	5.29585	5.2303	5.15219	5.3698	5.27223	5.36381	5.305	5.27928	5.27752	5.34486	5.1	5.2356	5.34791	5.46022	5.14965	5.26696	5.27303	5.27561
ZPBP2	5.5335	5.45019	5.3647	5.38558	5.32122	5.58497	5.23671	5.42889	5.41892	5.4156	5.52409	5.34828	5.35628	5.43915	5.43662	5.48213	5.35988	5.43211	5.41987
ZPBP	5.4432	5.44953	5.44943	5.48527	5.50374	5.50779	5.44698	5.50194	5.48643	5.49694	5.57773	5.36543	5.61149	5.5334	5.21117	5.3764	5.54235	5.46371	5.47679
ZP4	5.03746	5.2303	5.28387	5.01369	5.1949	4.87497	5.22279	5.03171	5.11653	5.09202	4.84934	5.24247	5.14244	5.05608	5.04855	5.13289	5.03504	5.12025	5.06829
ZP2	5.10995	5.20147	5.12702	5.24795	5.37665	5.20611	5.33825	5.42519	5.2647	5.26696	5.26095	5.46921	5.19814	5.32372	5.28904	5.4364	5.28321	5.27354	5.26491
ZNRF4	5.47459	5.45074	5.37899	5.6088	5.43814	5.46061	5.72532	5.38953	5.5287	5.52889	5.32825	5.48518	5.55377	5.54246	5.61462	5.32415	5.70457	5.5145	5.5165
ZNRF3	5.95641	6.16695	6.20532	6.37932	5.90901	5.97226	6.20887	6.2229	7.08823	6.98857	6.40727	6.16716	6.02825	6.32699	6.2972	6.03806	6.13351	5.05083	5.72756
ZNRF2	7.13951	7.00159	7.24367	6.83063	7.12315	7.15084	7.28411	7.20135	7.24536	6.83573	7.73152	7.58399	7.78827	7.65752	8.41566	7.62503	7.90202	7.50709	7.96754
ZNRF1	5.8849	6.14628	5.96521	5.88796	6.11694	6.00239	5.96168	5.82077	6.05444	6.19479	6.01602	6.00146	5.96229	5.99816	5.7776	5.86924	6.0003	5.7568	6.02342
ZNHIT6	8.5923	8.87749	8.72033	8.51102	8.70702	8.30913	8.19666	8.39429	8.66801	8.43992	8.28786	7.6671	8.0629	8.17163	7.97119	7.50676	7.86729	7.37915	8.42677
ZNHIT3	8.02858	8.00855	8.19772	7.99061	7.74035	8.14871	8.68425	7.9031	8.36438	8.24657	8.09588	8.54298	7.48408	8.48703	8.08234	7.57463	8.01586	7.74604	7.6947
ZNHIT2	5.41971	5.60548	5.5898	5.62205	5.42165	5.58448	5.64902	5.46684	5.65082	5.64515	5.52077	6.02557	5.51357	5.62748	5.80493	5.44386	5.73781	5.65511	5.64681
ZNHIT1	8.67898	8.15347	8.83391	8.03359	8.15738	8.91317	9.59643	8.66801	8.73059	8.68525	8.39603	9.85429	8.07575	8.33366	9.05853	8.67461	8.68525	9.13342	8.0492
ZNFX1	7.90276	7.6479	7.64274	8.02538	7.58291	7.6507	7.39223	7.60724	7.6091	7.89227	7.78051	7.79895	8.47442	8.1473	8.10397	8.21155	7.9717	7.87992	7.85268
ZNF93	5.65433	6.06067	6.13197	5.77099	5.48358	6.15958	5.66429	5.37262	5.61898	5.5823	5.68745	5.50816	5.95904	5.46032	5.77034	5.93903	5.56245	5.63367	6.26538
ZNF92	6.61666	5.98743	6.5189	5.77571	6.2766	6.16618	5.80906	6.33839	5.80963	5.80036	6.56238	5.83338	6.4048	5.74568	6.49525	6.17354	5.90729	6.45271	6.72249
ZNF91	12.4012	12.2187	11.8859	12.1689	12.0525	12.5433	12.5344	12.3575	12.4262	12.3373	13.265	11.5807	13.0128	12.3663	12.1131	12.8882	12.7603	12.2645	12.8173
ZNF85	5.90255	5.68538	5.91482	5.67229	6.10133	5.89111	5.81448	6.06983	5.92255	5.89686	5.8974	5.73069	5.77806	5.52703	6.01814	6.18451	6.17084	5.87019	6.04544
ZNF846	5.98791	6.12282	5.97821	6.0375	5.87923	6.15628	5.77786	6.09516	6.10669	5.72149	6.14702	5.87381	6.15102	5.94187	5.95104	5.97027	6.05506	6.28443	6.06858
ZNF843	5.57229	5.45049	5.50289	5.80619	5.52137	5.50929	5.72321	5.4771	5.62295	5.65855	5.37921	5.75767	5.42925	5.75969	5.57534	5.5359	5.76663	5.61438	5.6189
ZNF84	7.35359	7.50709	7.23686	6.70585	6.90893	7.16543	6.43397	7.12858	7.01753	6.93001	7.02811	6.42931	7.25103	6.53619	7.28055	6.95774	7.06786	6.75919	7.10004
ZNF839	6.14205	6.518	6.56353	6.41818	6.51062	6.56763	6.0973	6.74981	6.51691	6.43104	6.96584	6.32502	6.49769	6.31651	6.20751	6.68916	6.72313	6.43782	6.47261
ZNF835	5.59016	5.55492	5.68214	5.52275	5.55955	5.46662	5.48348	5.65361	5.54124	5.6569	5.48088	5.51616	5.52474	5.41749	5.33647	5.81427	5.38377	5.52021	5.52505
ZNF831	5.54079	5.54112	5.33038	5.41057	5.51838	5.29068	5.34556	5.54855	5.25839	5.3821	5.93104	5.72756	5.78236	6.03835	5.37445	5.34385	5.46009	5.53199	6.07467
ZNF830	7.34811	7.55991	7.60966	7.02301	7.23647	7.39751	7.27759	7.4312	7.2563	7.54055	7.53391	7.94255	7.09315	7.81207	7.53008	6.89312	7.33597	7.30775	7.21895
ZNF83	9.53387	9.77126	9.06258	7.91843	9.16558	9.2299	7.84061	9.54496	9.27478	8.36763	9.4687	7.09216	9.04174	7.31889	8.62039	8.45123	8.73154	8.19814	9.05434
ZNF827	7.52819	7.91496	7.26943	7.07662	6.40602	7.11972	7.54959	7.47443	7.82061	7.2433	7.0478	6.94302	6.54217	6.75949	6.19264	6.58928	6.44761	5.94488	6.89893
ZNF821	5.82641	5.70383	5.7117	5.85599	5.62784	5.68569	6.08818	5.62518	5.86653	6.08818	5.73556	6.15023	5.47735	5.80365	5.66096	5.66263	5.69633	5.77594	5.4719
ZNF805	6.27369	6.05573	6.09781	5.872	6.22202	5.89579	6.01675	6.27305	6.16281	6.17986	6.10762	6.15453	6.03142	6.0052	6.08496	5.99131	6.28051	5.7405	6.36085
ZNF804B	5.37262	5.29666	5.41939	5.64466	5.26696	5.23935	5.50546	5.39105	5.40438	5.41302	5.40778	5.54341	5.26114	5.59356	5.45377	5.26782	5.42217	5.41326	5.40071
ZNF804A	5.90683	5.65177	5.87627	5.62168	5.6438	5.75587	5.9229	5.79359	5.57239	5.67933	5.80638	5.71088	5.90683	5.7601	6.06422	6.21593	5.68634	6.04396	6.13256
ZNF800	6.83171	6.72313	6.69392	6.16161	6.63712	6.51545	6.23148	6.63712	6.32608	6.70297	7.34448	5.91624	7.14508	7.58904	7.3046	7.03254	7.17834	6.68023	7.33727
ZNF80	5.39613	5.43987	5.53942	5.53042	5.54282	5.43423	5.40807	5.38368	5.53836	5.45856	5.56038	5.62496	5.47279	5.75381	5.40492	5.26167	5.5217	5.49918	5.53697
ZNF8	5.72213	5.73866	5.67903	5.73909	5.81467	5.62429	5.81017	5.71894	5.83338	5.75727	5.72633	5.72499	5.75445	5.73987	5.7464	5.59983	5.8704	5.77652	5.80213
ZNF792	6.14998	6.23565	5.89579	6.2359	5.89479	6.17269	6.01283	6.19479	6.0433	6.00428	6.67639	6.60436	5.84189	6.15056	6.2211	6.07942	5.88156	6.01869	6.60101
ZNF791	8.6723	8.50541	8.53839	7.42997	8.65233	8.08912	8.13185	8.33733	8.27099	8.68838	9.16037	8.23639	8.10858	8.20909	8.19572	8.34317	8.31353	8.3378	7.90752
ZNF79	6.62854	6.94633	6.60075	6.0109	6.40681	6.55689	6.26903	6.7965	6.69618	6.39224	6.59755	6.02521	6.47897	6.17986	7.05446	6.0482	6.43421	6.35683	6.37071
ZNF787	6.36686	6.51855	6.7861	7.0397	6.70585	6.44453	6.92246	5.96734	6.57887	6.58039	6.45722	7.54397	6.58887	7.63937	6.93339	7.1108	6.85896	7.27795	6.50885
ZNF786	7.67899	7.20995	7.13427	6.25546	7.19574	7.79754	7.27074	7.08706	7.35156	7.37397	9.20259	6.30692	8.74688	6.93642	7.55758	8.13884	7.80801	7.32949	7.71958
ZNF785	5.86981	6.43476	6.11215	5.75744	5.94846	6.03835	5.96144	5.88185	6.0364	6.23281	5.89096	5.83867	6.11192	5.69822	5.76353	6.35259	5.77481	5.97063	5.77611
ZNF784	6.23712	6.29326	6.30891	5.8165	6.08112	6.25546	6.27901	6.05197	6.05353	6.06229	5.76929	6.05792	5.89907	6.00047	5.96367	6.13379	6.31199	6.48604	5.89907
ZNF782	6.26876	5.82468	6.01675	5.89246	5.83258	5.93938	5.7464	5.45856	5.13133	5.35439	5.81125	5.86624	5.9076	5.8002	5.76985	5.62793	6.16134	6.33392	6.71478
ZNF781	5.46116	5.64153	5.90447	5.88842	5.76421	5.75512	5.92522	5.87627	5.76663	6.09907	5.76389	5.82594	5.46271	5.56104	5.68011	5.76389	5.73134	5.51113	5.73704
ZNF780B	5.66355	5.53963	5.77571	5.69633	5.72185	5.68634	5.56214	5.76947	5.71515	5.70192	5.79332	5.54991	5.58283	5.51272	5.80175	5.74422	5.59923	5.69842	5.7553
ZNF780A	5.59715	5.65991	5.29567	5.53493	5.46615	5.78793	5.45988	5.64536	5.77935	5.59657	5.68166	5.44303	5.63136	5.46927	5.57786	5.65554	5.49891	5.3699	5.6259
ZNF778	5.4933	5.75997	5.73826	5.53635	5.39436	5.77866	5.59914	5.56406	5.61215	5.60789	5.42785	5.57196	5.44254	5.58346	5.63367	5.48304	5.50304	5.60828	5.58564
ZNF777	6.83536	7.13618	6.81402	6.33438	6.94395	6.76037	6.64517	7.03479	6.5337	6.84599	7.16543	6.27035	6.86162	6.87771	6.45207	6.96189	6.77331	6.72935	6.83901
ZNF776	6.71168	6.42866	6.81658	6.51369	6.60697	6.73666	6.39717	6.31905	6.34318	6.48513	6.79563	6.36536	6.89981	6.60017	6.81658	6.96435	6.66258	6.8274	6.76835
ZNF775	6.63086	6.77965	6.72124	6.11848	6.64164	6.96367	6.48458	7.00362	6.55714	6.9245	7.18285	6.61935	6.66718	6.19874	6.79373	6.6636	6.43782	6.50758	6.48788
ZNF771	5.41912	5.5377	5.30352	5.24211	5.72934	5.43268	5.51066	5.37463	5.55189	5.52245	5.56292	5.50203	5.66574	5.42107	5.682	5.77303	5.5266	5.54061	5.54902
ZNF770	6.48574	6.75981	6.59212	6.9488	6.53142	6.66641	6.87931	6.39224	6.65385	6.26876	6.39828	6.66739	6.27877	6.84737	6.67675	6.03341	6.59538	6.38045	6.97704
ZNF77	5.81844	5.54258	5.59129	5.7913	5.73	5.7455	5.60685	5.74933	5.66209	5.68692	5.57854	5.68377	5.52349	5.85068	5.52377	5.63416	5.82741	5.95152	5.63697
ZNF768	7.15633	7.60995	7.39162	7.62224	7.69871	7.63118	8.44077	7.41579	7.5517	7.66965	7.33145	8.07379	7.67967	7.15899	7.44032	7.76106	7.27615	7.85986	6.93281
ZNF764	5.78139	6.2179	6.11694	5.79967	6.15701	5.80413	5.77806	5.98743	5.77114	6.12137	5.92905	5.84673	5.92454	6.01464	5.85908	5.89111	6.10157	6.05267	6.02036
ZNF76	6.91467	7.28996	6.79759	6.62013	7.1043	7.0318	6.80744	7.2461	7.20679	6.84737	7.37158	6.726	6.73562	7.42397	7.07339	7.1867	7.08505	7.04454	6.73362
ZNF75D	5.59047	5.97471	6.07276	5.92339	6.04568	6.11215	5.78932	6.08022	6.32212	5.62856	6.37234	5.78754	6.2143	5.73285	5.94445	6.36297	5.94147	6.03774	6.10184
ZNF75A	7.18414	7.29138	7.29443	6.96958	7.17462	7.51891	6.70678	7.0224	6.86235	6.85106	7.75196	7.16543	6.92674	6.97861	7.51315	7.40597	7.35805	7.52067	7.36134
ZNF750	5.72671	5.73488	5.90379	5.55809	5.71283	5.66367	5.73246	5.61072	5.78139	5.74626	5.92544	5.53805	5.85649	5.54124	5.85301	5.73285	5.65097	5.76471	5.77522
ZNF749	5.20949	5.48197	5.5279	5.41725	5.16691	5.14476	5.3206	5.3698	5.27281	5.26838	4.94954	5.08	5.56067	5.23824	4.93815	5.26654	5.54538	5.27612	5.27106
ZNF747	5.84797	6.36035	6.19702	5.98994	6.05921	6.243	6.09591	6.0076	6.16987	6.24973	5.91255	6.25795	5.88533	5.95941	5.97988	5.97046	5.55861	5.82256	5.9857
ZNF746	6.95487	7.08534	6.71392	7.3553	7.11112	7.0478	6.84209	6.59111	6.9743	6.66951	7.337	7.74391	7.3168	7.33761	7.56497	8.01537	7.42278	7.59834	7.4388
ZNF74	5.57854	5.7372	5.86801	5.82355	5.93806	5.73246	5.85782	5.45196	5.83673	5.84623	6.01916	5.75921	5.872	5.67385	5.54703	5.98893	5.69227	5.80638	5.81144
ZNF713	5.56616	5.59823	5.41971	5.55335	5.5259	5.59237	5.43899	5.42961	5.57062	5.52879	5.37971	5.56195	5.37716	5.62826	5.53079	5.57658	5.60039	5.5355	5.55416
ZNF711	5.73866	5.88469	6.3303	5.98071	6.18514	5.91057	5.73939	5.45138	6.37071	6.51665	5.98124	5.92186	5.60853	5.83775	5.83775	5.63828	5.80674	5.05214	5.72687
ZNF710	5.8569	5.78997	6.21385	6.0839	6.12905	6.01814	5.93104	6.20731	5.24211	5.95769	5.93127	5.87703	6.02393	5.91505	6.23175	6.19522	6.04073	6.86526	6.10762
ZNF71	5.68457	5.47971	5.58129	5.62996	5.3878	5.60086	5.43243	5.54606	5.67883	5.87543	5.68797	5.71989	5.81309	5.75569	5.85377	5.61072	5.76148	5.46761	5.69078
ZNF709	5.54018	5.94187	5.65823	5.8393	5.83043	5.93053	5.48765	5.63063	5.98967	6.34872	6.02656	5.73	6.04961	5.65155	5.95886	5.72132	5.73016	5.06966	5.94725
ZNF706	10.0267	9.41079	9.55912	9.49043	9.50157	9.4619	9.31944	9.47894	9.3828	9.53626	10.2407	9.49145	9.599	9.70325	10.4753	9.62796	9.944	9.9363	9.97695
ZNF703	6.58039	7.15875	6.71109	7.57333	7.03774	6.49676	7.21379	6.71516	7.32949	7.11143	6.24652	6.68077	6.76002	6.98107	6.84703	6.46967	6.82242	6.25319	6.48722
ZNF701	5.97082	5.5824	5.69428	5.49918	5.74626	5.66603	5.55632	5.64997	5.67085	5.69259	5.92364	5.37248	5.65878	5.50714	5.77954	5.58763	5.95886	5.80942	5.74497
ZNF700	7.69379	7.50277	7.24035	7.00587	6.92199	7.20586	7.20919	7.30093	7.51494	7.11877	7.6671	7.2582	6.89439	7.25901	7.21635	7.74487	7.34448	7.05473	7.23046
ZNF70	5.33527	5.72862	5.36203	5.35039	5.34053	5.36701	5.41429	5.43753	5.92454	5.35396	5.6084	5.41601	5.49167	5.73107	5.24085	5.41099	5.65626	5.11106	5.55861
ZNF7	7.53195	7.22273	7.25103	6.94156	7.07998	7.56149	6.9904	7.16275	7.56785	7.03405	7.35099	7.05426	6.7869	6.78868	6.95284	6.6377	6.81455	6.86558	6.60075
ZNF697	5.67754	5.83941	5.76698	5.83277	6.01756	5.8801	5.7601	5.56415	5.73016	5.47086	5.77152	5.86396	5.64835	5.86575	5.88559	5.78932	5.71155	6.01174	6.16481
ZNF696	6.24681	6.06229	6.14803	6.12643	6.04073	6.1492	6.15729	6.26203	6.12804	6.1467	6.09679	6.24812	5.78569	6.45779	5.87381	5.9116	5.85112	6.09351	6.10009
ZNF692	6.78868	6.83434	6.10524	7.07315	6.63602	6.64285	7.20829	7.04923	7.16823	6.59234	6.98214	6.82696	6.17938	6.66589	6.31789	6.38008	6.5763	6.74457	6.09462
ZNF691	6.40749	6.74232	6.62054	6.35348	6.44368	6.72495	7.12278	6.46269	7.05107	6.7505	6.32049	6.94424	5.98523	6.26251	6.90272	6.57677	6.33948	6.18207	6.16134
ZNF689	7.23884	7.65212	7.25669	6.78578	7.00548	7.07898	6.111	7.25009	7.29414	6.54217	7.66174	6.70678	7.9118	7.81625	7.42799	7.69774	7.67717	7.38002	7.74267
ZNF688	6.84114	6.53973	6.64188	6.5732	6.90871	6.67639	7.00328	6.53172	6.29868	6.71928	6.75633	7.55206	6.34111	6.75919	6.64993	6.89677	7.08779	7.26162	6.65049
ZNF687	5.78793	6.04474	5.99103	6.02656	6.14628	6.26357	5.9857	5.76816	6.23533	6.13603	6.34468	5.98071	5.9497	5.86219	5.92967	6.29905	6.11348	6.10879	5.77692
ZNF684	6.25145	5.99439	6.29842	5.78107	5.88275	6.17679	5.75512	6.31178	6.08901	5.98456	6.17595	5.64625	6.06201	5.72671	6.36915	5.60289	6.13491	6.02253	6.05197
ZNF683	5.55089	5.78236	5.52641	5.68457	5.97415	5.57854	5.45013	5.68877	5.8441	5.87461	5.74841	6.09938	6.0479	5.89096	5.99015	5.7522	5.70418	6.02873	5.54138
ZNF682	5.81054	5.76772	5.49233	5.74313	5.35009	5.74482	5.44861	5.66379	5.76069	5.47593	5.49284	5.37771	5.79316	5.64773	5.95027	5.67142	5.77436	5.77057	5.77671
ZNF681	5.70146	5.52104	5.62503	5.46837	5.59823	5.47479	5.62888	5.60952	5.67724	5.66442	5.70027	5.51434	5.64292	5.53297	5.91023	6.07257	5.70678	5.64413	5.78071
ZNF680	6.93386	6.64993	6.89408	6.1603	6.451	6.5928	6.2565	6.84459	6.55255	6.61155	6.96503	6.18156	5.88445	5.8787	6.29698	5.57432	6.23096	5.82468	6.55422
ZNF678	5.86534	5.58582	6.03909	5.73955	5.99493	5.97352	5.7805	5.94294	6.11021	6.16481	5.98967	5.73436	6.26357	5.82886	5.68584	6.09804	5.78956	5.7298	5.71135
ZNF677	5.85234	5.96934	6.07095	5.91832	5.89944	5.98791	5.65649	6.23981	6.13979	6.19296	5.94755	5.95126	5.84945	6.11126	6.15102	6.29104	6.08849	5.77823	6.01464
ZNF675	6.00711	5.59147	5.63227	5.53815	5.50929	5.67838	5.57686	5.53744	5.67651	5.62551	5.94147	5.35892	5.70192	5.50779	5.75381	5.71836	5.59914	5.63084	5.81949
ZNF672	6.79954	6.79306	6.90654	6.82696	6.91982	6.66951	7.70598	6.6799	6.68241	6.72313	6.92728	7.54246	7.00835	7.46089	7.04454	7.34978	6.93995	7.31031	7.18633
ZNF671	6.19054	5.88508	5.95104	5.81331	5.75257	5.98243	5.84528	5.87355	6.29674	6.32699	7.56591	6.83807	6.33416	7.14786	6.93734	6.26516	6.72204	6.4198	6.28966
ZNF670	5.86801	5.86848	5.55079	5.51105	5.72028	5.94469	5.62503	5.76045	5.74313	5.74782	5.74199	5.42833	5.49033	5.61272	6.12643	5.79631	5.89428	5.73199	5.89394
ZNF669	6.96716	6.28882	6.3333	5.96951	6.27548	6.21385	5.99049	6.14349	6.65144	6.43173	6.9342	5.64329	7.28644	7.08304	6.37162	6.8994	6.89439	6.42895	6.34897
ZNF668	6.09875	6.32502	6.13774	6.33948	6.69051	6.16067	6.37843	6.49676	6.19819	6.39649	6.90073	7.39811	7.33676	6.96613	7.20394	7.80586	7.37397	7.83913	6.52052
ZNF667	7.07409	6.84803	6.78916	6.03714	6.2746	6.97184	6.27995	6.93256	6.82909	7.43303	8.09213	6.09781	7.9931	6.60953	7.0954	7.83863	7.51025	6.6636	6.77032
ZNF665	8.5901	8.18877	7.98677	7.37026	8.16104	8.90805	8.56305	8.16754	8.49695	8.39544	9.85187	7.49031	9.43078	8.30014	8.46457	8.44802	8.37346	8.09909	8.54734
ZNF664	7.20679	7.54397	7.5157	7.70231	7.50061	7.3182	6.77517	7.39717	7.16903	7.14846	7.33347	6.44602	7.34384	7.06538	7.0098	7.1699	7.03692	7.14305	7.14846
ZNF660	5.28052	5.27842	5.20029	5.47679	5.32512	5.37795	5.359	5.44414	5.30549	5.4401	5.32122	5.23117	5.39341	5.33104	5.35892	5.37042	5.47435	5.31055	5.30252
ZNF658	5.92882	6.20785	6.31905	5.94114	6.08516	6.19702	5.77057	5.96934	6.27752	5.96031	6.379	5.93938	6.00782	5.71989	6.39028	6.09516	6.22685	6.08747	6.07657
ZNF655	8.51547	9.12573	8.88055	8.97327	9.00325	8.92585	8.51998	8.79786	9.05729	8.69662	9.08002	8.17245	8.9512	9.1503	8.70702	8.65233	8.69192	8.37403	9.10317
ZNF654	6.15126	6.10448	6.18991	6.19496	6.23981	6.03058	6.29979	6.21694	6.45622	6.16666	6.18487	6.518	6.18514	6.53502	5.98816	6.23507	6.13635	6.07071	6.2179
ZNF653	6.00205	6.10941	6.42445	5.80456	6.74535	6.47422	6.14843	6.35588	6.17354	6.20689	6.24708	5.62534	6.18655	6.13041	6.28703	6.21159	6.05769	6.20815	6.17385
ZNF652	10.0462	9.91419	9.54496	9.42336	9.66246	10.1729	10.0063	10.2124	10.2442	9.88294	11.1852	9.98652	11.1436	10.5318	9.95832	10.9108	10.6764	10.6891	10.108
ZNF649	6.49676	6.46218	6.36297	5.97285	6.40627	6.38682	6.04618	6.32247	6.13953	6.37667	6.03142	5.8489	5.91462	5.87355	5.97063	5.66935	5.87543	5.89375	6.12608
ZNF646	5.64386	5.73975	5.71778	5.70404	5.37162	5.66812	5.52104	5.70079	5.62671	5.61194	5.79836	5.7011	5.57658	5.70457	5.6131	5.84268	5.79535	6.01118	5.62317
ZNF644	7.34228	6.94712	7.4382	6.66448	6.67768	7.06652	6.91409	6.84092	7.24984	7.19461	6.95659	6.87379	6.93642	7.4537	6.87931	6.96104	6.98242	6.26597	7.16823
ZNF641	8.36399	7.92092	8.05223	7.24967	7.90542	8.10545	7.74267	7.98554	8.17654	7.71009	8.11411	7.29273	7.89467	7.78896	8.10452	8.2389	8.04734	8.03329	7.53104
ZNF639	6.63712	6.64164	6.71841	6.73562	6.69799	6.54217	6.60017	6.70737	6.8231	6.80943	6.66417	6.53587	6.50727	6.36969	6.80874	6.74911	6.83139	6.38519	6.4997
ZNF638	8.94336	9.22278	9.0346	9.07441	8.57353	8.67818	8.5821	8.92585	9.0094	8.74795	8.75161	8.23676	8.82668	8.30252	8.32715	8.2978	8.39703	8.17818	8.737
ZNF630	6.39936	6.81316	6.76511	6.1492	6.55057	6.54967	6.58493	6.56671	6.82981	6.27693	6.02801	5.96703	5.99575	5.8276	6.07701	5.8704	6.13227	5.87745	6.18631
ZNF629	5.90032	6.06524	5.96997	5.98243	5.8191	5.83884	5.80192	5.92627	5.79164	5.91796	6.04651	5.69131	5.76471	5.68414	5.99073	6.008	5.78836	6.14998	5.8849
ZNF628	5.54026	5.59963	5.97285	5.82372	5.85356	5.73806	5.68538	5.62217	5.71931	5.35452	5.56355	5.71207	5.47253	5.67347	5.75186	5.71346	5.50364	6.13891	5.69753
ZNF627	7.92672	8.8767	8.09438	7.51343	7.88207	8.302	7.44911	8.46785	8.58733	8.03781	7.90351	7.03271	6.96687	7.05191	7.62224	7.51891	7.66783	6.96066	7.24507
ZNF626	6.23507	6.09089	6.16716	6.07413	5.73704	6.0509	6.09617	6.01602	6.26903	5.90683	6.09089	5.73121	5.77152	5.72041	5.57982	5.59563	5.763	5.81724	5.84055
ZNF625	5.32669	5.41833	5.49568	5.55742	5.54638	5.34809	5.47902	5.51364	5.54703	5.40849	5.44794	5.52606	5.28945	5.48061	5.11106	5.52293	5.48901	5.41381	5.41782
ZNF623	9.73124	9.71406	9.40499	8.72559	9.32655	9.7104	9.10038	9.91015	9.82704	10.0106	10.8883	8.83257	10.8452	9.61565	9.68477	10.4891	10.3084	9.35734	9.81216
ZNF622	9.22437	8.68651	9.18063	8.47797	8.79666	9.11468	8.52288	9.14846	8.61461	9.1352	9.32346	8.6575	9.25392	9.06097	9.8908	9.3244	9.43392	9.52478	8.99458
ZNF621	6.61226	6.86558	6.58063	6.52481	6.45722	6.59161	6.518	6.46287	6.7861	6.34701	6.22071	6.54044	6.12344	6.5086	6.28525	6.37415	6.52241	6.22554	6.5161
ZNF620	6.80024	6.54722	6.32164	5.91569	6.39909	7.01681	6.34872	6.71792	6.7046	6.66113	7.64506	5.74949	7.62194	6.26681	6.95718	7.2883	7.11938	6.66853	6.68077
ZNF618	6.64788	7.41866	6.83509	6.783	6.45239	6.59657	6.62325	7.09839	6.87546	6.47924	6.25546	6.29466	7.3725	6.36202	6.66589	6.88012	6.47314	6.40098	7.00623
ZNF616	5.58129	6.17269	6.15836	6.19193	6.13074	6.39307	5.87798	5.99934	5.96104	5.92454	5.60928	5.90655	5.71045	5.77099	6.26328	5.81104	5.87019	5.87461	6.25145
ZNF615	7.5166	7.87943	7.7594	7.1303	7.47319	7.52649	7.61457	7.64535	7.73669	7.51315	7.04843	7.15131	7.04645	6.86112	7.35622	6.85742	7.01722	6.73362	7.10316
ZNF614	6.20648	6.34024	6.19479	6.20648	6.09374	6.27722	6.13823	6.33636	6.4646	6.52568	6.31178	6.39798	6.09325	6.3473	6.34073	6.4185	6.36496	6.03015	6.08496
ZNF613	6.69673	6.87291	6.81206	6.11694	6.14259	6.76421	6.42997	6.85372	6.39607	6.52052	6.48333	6.05468	6.21984	6.10641	6.92804	6.09853	6.39909	6.44156	6.40158
ZNF611	6.26681	6.21954	6.15424	6.10791	6.45809	6.45859	6.3828	6.24901	6.25228	6.34535	6.82959	6.40039	6.72098	6.39543	6.68493	6.75815	6.55958	6.80643	6.30143
ZNF610	5.16012	5.40214	5.36248	5.46507	5.31178	5.33897	5.23238	5.14073	5.63416	5.15929	5.14415	5.3145	5.17407	5.34672	5.25067	5.04044	5.21764	5.09047	5.18413
ZNF609	6.40627	6.05948	5.97549	6.65498	5.80981	5.77303	5.95027	6.05837	5.90195	6.05506	5.72862	5.99678	6.03286	5.77409	5.5021	5.60236	5.6195	5.9829	5.97715
ZNF608	5.99516	6.24328	6.01151	6.35099	6.04102	5.83338	5.63194	6.27722	6.20751	5.98498	5.95739	5.61643	5.80175	5.73265	5.60568	5.38127	5.69975	5.37028	6.02253
ZNF607	6.16101	6.49642	6.41222	5.99695	6.24193	6.12867	6.22309	6.13303	6.42351	6.31755	6.54107	6.35317	6.12966	6.09516	6.36085	5.96888	6.16533	6.00496	6.18598
ZNF606	6.05978	6.25269	6.22876	5.97988	5.96734	5.97134	5.80692	5.75782	6.27397	6.10009	5.95367	5.72718	5.66603	5.64576	6.13847	5.60339	5.79562	5.66379	5.70854
ZNF605	6.25384	6.37508	6.19244	6.24764	5.96654	6.24495	6.29356	6.37097	6.21907	6.11937	6.10499	6.43476	6.13427	5.81949	6.26926	6.10588	6.00072	6.23281	6.19764
ZNF600	6.85017	6.77228	6.97987	6.99924	6.68077	7.22462	6.59417	6.83676	6.87313	6.56057	7.25069	6.96237	6.83536	6.86971	7.00041	6.94661	7.02328	6.90211	7.11512
ZNF599	5.72807	5.6716	5.31409	5.53124	5.31262	5.4459	5.4958	5.46075	5.68509	5.67962	5.3668	5.63215	5.32133	5.34592	5.43555	5.49242	5.61168	5.36582	5.2463
ZNF598	5.87002	6.07276	5.96195	5.89428	5.79195	6.0482	5.77458	5.834	5.89769	5.87823	5.884	5.88666	5.75711	5.91255	5.98679	5.99493	6.14185	6.27094	5.83941
ZNF597	5.80807	5.81427	5.73383	5.69321	5.66779	5.80746	5.57676	5.5719	5.74002	5.75711	5.75744	5.79484	5.86059	5.85954	5.61359	6.01382	5.88744	5.709	6.04295
ZNF596	5.76712	5.71962	5.59367	5.55719	5.57801	5.46155	5.35363	5.76126	5.58544	5.60277	5.48892	5.38757	5.54891	5.52085	5.50297	5.37316	5.462	5.51315	5.57742
ZNF595	5.38032	5.57955	5.58397	5.29789	5.44183	5.58644	5.46819	5.5186	5.42925	5.77496	5.72462	5.41413	5.73556	5.46155	5.45979	5.42042	5.3915	5.42915	5.4322
ZNF594	5.52198	6.30534	6.15534	5.94897	5.69362	6.10554	5.88533	5.82219	5.80655	6.15078	6.18991	5.68524	5.61072	5.66729	5.39082	5.50958	5.68908	5.67736	5.79984
ZNF593	6.38008	5.77114	6.25066	6.32674	6.20914	6.47149	7.00731	6.4198	6.29407	6.26516	6.15476	7.15045	6.06406	6.62221	6.72173	6.78107	6.69143	7.2028	6.02719
ZNF592	6.4252	6.24193	6.21694	6.44122	6.00072	6.12966	6.20815	5.98816	6.55658	6.25406	6.08767	6.38714	6.37667	6.25145	6.42465	6.50279	6.39363	6.17165	6.14236
ZNF589	6.33839	6.75249	6.44096	6.25066	6.16759	6.15078	6.38159	6.3451	6.20228	6.26309	6.53727	6.66113	6.46698	6.50216	6.34535	6.47543	6.43377	6.47034	6.66616
ZNF587	6.17535	6.27815	6.48427	6.12727	6.25614	6.41582	6.37508	6.58289	6.37314	6.40657	7.33727	6.05663	6.93959	6.23627	6.73328	6.85372	6.68023	6.64409	6.51565
ZNF586	6.9589	7.04078	7.22046	6.79893	6.74472	7.09612	7.04356	7.23046	6.87822	6.89981	7.68238	6.89439	6.99019	7.6444	7.72823	7.65752	7.47855	7.69289	7.1139
ZNF585B	6.17322	6.83763	6.78833	6.64728	6.35377	6.58226	6.21357	6.41102	6.57436	6.27781	6.28757	6.0401	6.37134	6.23439	6.31809	5.99575	6.04474	6.29142	6.26309
ZNF585A	6.16134	6.55422	6.22588	6.32137	6.00826	6.16987	6.69994	6.19909	6.64517	6.24163	6.03714	6.45304	6.09516	6.15701	6.20483	5.93018	6.02434	5.93692	6.11409
ZNF584	5.96278	5.76754	6.14259	5.96607	5.90705	6.01947	5.81575	5.99493	5.9116	6.18631	5.65361	6.03313	5.71369	5.96867	5.89967	5.63777	5.98019	5.93282	5.77732
ZNF583	5.31225	5.4596	5.61693	5.61729	5.51091	5.52917	5.55861	5.51959	5.63906	5.64902	5.42572	5.79031	5.64692	5.78874	5.50729	6.00259	5.40071	5.64179	5.54947
ZNF582	5.62194	5.72462	5.721	5.75101	5.66121	5.77177	5.59664	5.61753	5.89533	5.70172	5.74536	5.83807	5.64876	5.59697	5.87656	5.5186	5.79484	5.69214	5.71454
ZNF581	7.1937	7.22374	7.22251	7.14846	7.31554	7.29594	7.44515	7.23341	7.14404	7.06961	7.39751	8.05825	6.7706	7.70016	7.16735	7.70939	7.47183	7.99762	6.94065
ZNF580	9.44779	9.21138	9.25584	9.74592	9.17594	9.61483	9.68477	9.32745	9.02544	9.7115	8.66528	8.95386	8.21086	8.75678	8.0492	8.59429	8.5127	8.91373	8.38991
ZNF579	7.21667	7.44883	7.19574	7.6536	7.87573	7.31507	7.62261	7.5619	7.32239	7.56438	7.28387	7.23954	7.71496	7.59465	7.21758	7.42369	7.23858	7.85848	6.74535
ZNF577	5.68509	5.80123	5.566	5.52	5.40982	5.69689	5.63735	5.68183	5.68104	5.69443	5.7913	5.63881	5.69414	5.62245	5.7144	5.44063	5.72132	5.70787	5.66984
ZNF576	5.84144	6.20731	6.21932	6.0912	6.10966	6.27945	6.3909	6.12193	6.36476	6.24382	5.9716	6.37071	5.85234	6.24163	6.40098	6.25933	5.87325	6.0401	6.00318
ZNF575	6.25356	6.34142	6.20731	6.0076	6.4198	6.35981	6.30583	6.20946	6.3303	6.54883	6.40113	6.0871	6.1962	6.05413	6.53214	6.61852	6.18366	6.16839	6.07989
ZNF574	7.07373	7.36357	7.13157	6.8217	7.06842	7.24035	6.80258	7.07504	7.01589	7.03119	7.19776	6.62645	7.54359	7.09462	7.05248	7.00755	7.02141	6.96367	7.04169
ZNF573	6.69267	7.50171	7.11196	6.751	7.01495	6.68667	6.60046	7.01384	6.75404	6.58718	7.51494	6.1962	7.05881	6.39909	6.37792	6.37014	6.31105	6.68387	6.86325
ZNF572	5.29567	5.51846	5.31288	5.32855	5.12801	5.27454	5.34774	5.35537	5.56344	5.27271	5.5199	5.60027	5.50758	5.61057	5.10995	5.20921	5.21651	5.28617	5.28617
ZNF571	6.10762	6.18275	6.28321	5.79114	5.80942	6.2034	5.90819	6.33242	6.28198	5.87296	6.05167	5.68716	5.84144	5.69198	5.73687	5.55301	5.70712	5.5801	6.06928
ZNF570	6.56997	6.57191	6.56509	6.21329	6.20445	6.21046	6.13256	6.32137	6.29142	6.21473	6.20887	6.28477	6.21329	6.24328	6.21448	6.17084	5.98994	6.20256	6.40896
ZNF57	6.06201	5.77458	6.01427	5.67201	5.69169	5.89907	5.77978	5.91718	5.66367	5.93282	5.73199	5.79145	5.80157	5.92855	5.75492	5.83211	6.08418	5.88842	6.11348
ZNF569	6.01602	6.14531	6.26681	5.95886	6.1603	6.17038	5.81354	6.2612	6.16005	6.35152	5.96321	5.73303	6.10762	5.80557	6.16902	6.08085	5.91962	5.72427	6.01353
ZNF568	5.68214	5.88185	5.49319	5.62683	5.55492	5.77742	5.52041	5.70092	5.78187	5.77692	5.94819	5.40885	5.82927	5.62881	6.02951	6.0109	5.65255	5.75257	5.76454
ZNF567	7.04615	6.84928	6.94282	6.62935	6.48666	6.75674	6.42445	6.24123	6.74827	6.8994	6.7124	6.02631	6.39224	6.39717	6.74592	6.77267	6.60984	6.10221	6.57744
ZNF566	5.58986	6.03685	5.7861	5.66615	5.83238	5.96547	5.47691	5.77133	5.74677	5.88693	5.91912	5.42659	5.80718	5.47871	5.58354	5.24965	5.51819	5.28732	5.90476
ZNF565	6.38888	6.44913	6.36888	6.07165	6.14473	6.45831	6.19981	6.31948	6.59453	6.26903	6.33948	5.91532	6.4655	6.1788	6.44785	6.18841	6.09875	6.01837	6.19874
ZNF564	5.92855	6.09679	6.25406	5.84545	6.33772	6.09374	5.94094	5.91434	6.2749	6.24253	6.28703	5.85068	6.07487	5.94819	6.04592	5.95477	6.0482	5.96104	5.84123
ZNF563	5.52952	5.72704	5.56334	5.56629	5.64639	5.7827	5.42442	5.4975	5.64549	5.56814	5.62496	5.60144	5.6528	5.56292	5.67598	5.33971	5.50104	5.62603	5.63442
ZNF562	6.19496	6.84381	6.47733	6.28443	6.38254	6.34024	6.18487	6.37508	6.10477	6.43217	6.68811	6.44453	6.90402	6.71545	7.11539	6.84785	6.75467	6.87872	6.75355
ZNF561	6.36969	6.44122	6.48631	6.38329	6.44684	6.47369	6.40443	6.37703	6.32873	6.49883	6.10133	6.40314	5.96888	6.4252	6.39861	6.02521	5.99364	6.24358	6.17966
ZNF560	5.32855	5.32683	5.67584	5.25345	5.44395	5.24294	5.28184	5.22619	5.31802	5.30533	5.27521	5.23238	5.42637	5.30928	5.32825	5.29646	5.29049	5.325	5.3207
ZNF559	8.0624	8.26145	8.30151	7.17431	7.97423	8.49435	7.12592	8.14476	8.09909	7.76632	8.67818	7.33145	7.87356	7.34657	7.96595	7.84034	8.0588	7.38958	8.24824
ZNF558	7.30578	7.9486	7.27592	7.63829	7.16206	7.46162	7.59717	7.54959	7.64654	7.36288	7.28765	7.1939	7.1098	7.22636	7.2375	7.1658	7.05931	6.91065	7.21433
ZNF557	6.00047	5.71063	5.55801	5.67568	5.50104	5.47663	5.61215	5.64741	5.52386	5.51463	5.87995	5.84123	5.52528	5.59953	6.22913	5.53481	5.62168	5.98791	5.9076
ZNF556	5.20749	5.37095	5.24904	5.32432	5.27772	5.39806	5.30034	5.44804	5.34942	5.33503	5.47271	5.31262	5.33587	5.40967	5.32868	5.38548	5.37631	5.32743	5.33921
ZNF555	5.90962	6.00047	5.85599	5.94725	5.79454	5.84168	5.87953	5.98893	5.98523	6.0052	5.86624	5.87433	5.83338	5.86829	6.09036	5.99316	5.91318	5.92999	5.9116
ZNF552	5.69321	5.53406	5.44197	5.61028	5.56629	5.5279	5.43085	5.67809	5.54627	5.53516	5.67702	5.56704	5.58434	5.57346	5.43796	5.56245	5.82542	5.84999	5.54721
ZNF551	5.75381	5.35569	5.5388	5.74761	5.75284	5.9738	5.60289	5.69227	5.48206	5.48206	6.18655	5.83357	6.16987	5.87235	5.84545	5.8752	5.63749	6.21311	6.13227
ZNF549	7.76888	7.20438	7.25613	7.40805	7.08282	8.27854	8.50641	7.33558	7.68404	7.69328	8.97544	6.93642	8.75274	7.95328	7.45413	7.7142	7.6507	7.64707	7.71046
ZNF548	7.40064	7.10851	7.10803	6.85017	7.1703	7.15817	6.88147	7.14723	7.32112	6.76619	7.34038	6.75869	6.99761	7.2883	6.65424	6.77486	6.82539	6.75815	7.06275
ZNF547	5.4169	5.38648	5.5003	5.66232	5.32817	5.42267	5.51593	5.32683	5.41833	5.40044	5.42856	5.34672	5.38664	5.21206	5.48041	5.41406	5.19061	5.38108	5.42254
ZNF546	6.04038	6.14492	6.05867	6.06229	6.21526	6.15596	5.64206	5.96278	5.90052	6.27575	6.13774	5.81518	5.71875	5.87588	5.92364	5.38881	5.77099	5.8752	5.8497
ZNF544	7.04843	7.21635	7.26353	7.07538	7.13683	7.1867	6.7894	7.22851	6.89677	7.18024	7.9559	7.05191	7.50558	7.65577	7.49772	7.54883	7.47509	7.46089	7.44072
ZNF540	6.51248	6.72124	6.42866	5.83028	5.93513	6.20712	6.04311	6.43144	6.59378	6.20591	6.0366	5.80963	5.5584	5.77057	5.80981	5.32173	5.73211	5.71123	5.62466
ZNF536	5.40856	5.38836	5.33912	5.51327	5.12981	5.39861	5.3887	5.25442	5.38108	5.38251	5.36344	5.57205	5.30314	5.44083	5.37162	5.28198	5.52598	5.35723	5.37839
ZNF532	7.57675	7.85268	7.33727	8.2132	7.34657	7.48454	6.49769	7.14881	8.16104	7.60687	6.85017	6.47543	7.19544	6.54242	6.57028	6.99977	6.68895	5.9076	6.84311
ZNF530	5.27354	5.519	5.31121	5.49223	5.39427	5.42637	5.31689	5.30654	5.45162	5.42063	5.34465	5.57982	5.40141	5.49818	5.73107	5.27893	5.60758	5.44246	5.44727
ZNF529	7.73822	7.86835	7.69207	7.22591	7.71986	7.54665	7.59113	7.46776	7.59717	7.58877	7.72108	6.8994	7.34849	7.96595	7.23244	6.89867	7.26496	6.8172	7.72298
ZNF528	6.22844	6.24163	6.01331	6	6.00318	6.35912	6.00601	6.01118	5.98679	6.47165	6.29547	5.81538	5.95739	5.88559	6.39042	6.35648	5.87995	5.99599	6.02745
ZNF526	6.15321	6.56558	5.88104	5.97082	5.75459	5.97651	6.23929	6.26357	6.00117	6.23175	5.89579	5.73449	5.72539	6.03142	5.60208	5.52583	5.75606	5.99934	5.69889
ZNF524	7.2582	7.42446	7.40597	6.85042	7.55278	7.6188	7.55857	7.69423	7.21174	7.22077	7.64321	7.01304	7.13449	6.82338	7.67245	7.58775	7.39981	7.57204	7.19483
ZNF521	7.91714	7.23005	7.76433	7.53062	7.74267	7.46691	6.63666	7.67899	6.86257	7.42278	7.6915	7.07475	7.46254	6.9054	6.19496	6.16372	7.29594	6.97833	7.55897
ZNF519	6.19552	6	6.29256	5.61521	5.59389	5.84478	5.77349	5.76698	5.89021	5.90655	5.86312	5.80237	5.92012	5.72132	5.78678	5.53218	5.78474	5.8704	5.87588
ZNF518B	6.31843	6.98659	7.23566	7.2684	6.61461	7.02301	6.70998	7.06007	6.98536	6.68154	7.49983	6.79536	7.00779	7.46192	7.30647	7.54541	7.33676	7.00835	7.42397
ZNF516	5.96547	6.4185	6.01814	6.06928	5.98124	5.93754	5.90655	5.91079	6.60641	5.98893	6.02745	6.0105	6.15836	6.0491	6.6899	6.68594	6.48091	6.17595	5.96104
ZNF514	5.8659	6.16505	6.24552	6.38159	6.34111	5.9552	6.30143	6.008	6.6391	6.27252	5.8393	5.79267	6.04474	5.9229	5.62871	6.12804	5.71989	5.51404	5.76164
ZNF513	6.55232	6.25206	6.41412	6.43173	6.50245	6.41187	6.58985	6.64788	6.67315	6.35348	6.30916	6.64788	6.24949	6.30314	6.71952	6.63666	6.53973	6.47261	6.33879
ZNF512	7.06876	7.99517	7.84751	8.11241	7.31529	7.75054	7.77227	7.48938	7.84832	7.87669	7.45786	7.92615	7.19483	7.14482	6.86086	6.93066	6.85017	6.58961	7.33761
ZNF511	6.91763	6.82338	7.00159	6.99672	6.83036	7.09276	7.78573	7.02399	7.04273	7.2375	6.68916	7.99416	6.60697	7.38925	7.57487	7.68475	7.34978	7.72849	6.4955
ZNF510	6.45548	6.32716	6.49799	6.23148	6.37415	6.25384	5.94267	6.02779	6.46218	6.31364	6.42135	5.92927	6.06094	6.07385	5.94147	5.88258	6.31225	5.79769	6.22046
ZNF507	5.65334	5.82856	6.11552	5.92882	6.0366	5.92708	5.75606	5.86965	6.28443	6.02557	5.88842	5.73154	5.93513	5.77335	6.04357	6.08056	5.97352	5.38032	6.03113
ZNF503	7.64243	8.39391	8.008	8.70902	7.93653	7.68298	7.69951	7.96111	7.96111	7.89781	7.06032	8.0032	7.97119	7.80015	7.79492	8.53666	7.96013	8.28645	7.44032
ZNF502	6.9084	6.93101	6.85808	6.3473	6.52583	7.08895	6.23655	6.90954	6.57133	6.68408	6.28655	6.14168	5.99625	6.16457	6.40808	5.88228	6.2797	6.38498	6.18016
ZNF501	5.91549	5.71346	5.77652	5.53136	5.68019	5.58657	5.64692	5.64386	5.96607	5.84945	5.78848	5.57095	6.05197	5.60548	5.68457	5.87978	5.64964	5.576	5.63396
ZNF500	5.41671	5.42193	5.39732	5.68214	5.33587	5.25392	5.44891	5.38345	5.78018	5.40531	5.20401	5.66729	5.28359	5.27908	5.2274	5.20664	5.44747	5.34324	5.02205
ZNF497	5.4542	5.39575	5.3686	5.29733	5.03746	5.42572	5.59287	5.05828	5.38273	5.37486	5.53936	5.54079	5.27879	5.34695	5.37078	5.43823	5.57506	5.39598	5.37285
ZNF496	6.69176	6.52583	6.202	6.42959	6.19653	6.45038	6.49883	6.37479	6.50969	6.43074	6.36328	6.3308	6.39363	6.29124	6.29823	6.77938	6.55398	6.20511	6.51513
ZNF493	6.27305	6.24732	6.36142	5.94294	6.37363	6.05948	6.17631	6.0957	6.09539	5.82286	6.30201	5.77246	6.19981	6.02091	6.25319	5.85954	6.04705	6.41612	6.30692
ZNF492	8.81768	8.6087	8.34263	7.68898	8.33681	8.79059	8.27854	8.99199	8.82991	8.75274	10.2175	7.45326	9.91663	8.77603	8.75061	9.80141	9.48269	8.7037	8.88238
ZNF491	5.35596	5.2685	5.28604	5.21042	5.24515	5.40428	5.40927	5.35653	5.319	5.31789	5.39436	5.52668	5.30756	5.37409	5.26696	5.16065	5.37473	5.32081	5.3064
ZNF490	5.6965	6.03512	5.77978	5.82618	5.81375	5.90962	5.61512	5.70678	5.85154	5.86059	5.9249	5.80604	5.57786	5.62233	5.88379	5.74199	6.13891	5.8624	5.87235
ZNF488	5.45074	5.36969	5.47235	5.57955	5.35111	5.52264	5.40982	5.37665	5.42228	5.41075	5.29518	5.41237	5.60606	5.44131	5.3207	5.31605	5.39388	5.43369	5.42422
ZNF485	5.73955	5.6432	5.79836	5.65878	5.71382	5.70228	5.64997	5.67054	5.78907	5.57836	5.7532	5.52798	5.65228	5.33447	5.63149	5.42785	5.84874	5.70966	5.72633
ZNF484	6.23955	6.20591	6.07385	5.87325	5.79049	5.90991	5.78874	6.00688	5.92046	5.89021	5.67883	5.84241	5.51829	5.85356	6.02801	5.52917	5.69104	5.94868	5.92101
ZNF483	5.27965	5.49425	5.57131	5.25987	5.37129	5.38734	5.29869	5.26305	5.65334	5.34465	5.44218	5.60928	5.30771	5.69781	5.55913	5.18382	5.37445	5.3206	5.34227
ZNF480	6.2547	6.58406	6.57133	5.91592	6.19909	6.35858	5.95367	6.40507	6.29201	6.19788	6.63233	5.83775	6.12695	5.9738	6.53787	6.48722	6.23382	6.30656	6.27722
ZNF48	5.88202	6.00726	6.09172	5.91693	5.90612	6.10307	5.99652	5.71569	5.88508	5.91482	5.67177	6.16402	5.82489	5.90255	6.0482	6.25122	6.0433	6.29438	5.95855
ZNF473	5.30654	5.69975	5.81283	5.61595	5.89137	5.61813	5.85254	5.44823	5.69259	5.65592	5.56184	5.82778	5.74898	5.83277	5.40141	5.40834	5.53406	5.80257	5.61438
ZNF471	5.47995	5.91718	5.85319	5.91023	5.78874	5.55301	5.69303	5.60208	6.5189	5.72577	5.88104	5.83003	5.85254	5.86033	5.82618	5.54101	5.68866	5.43753	5.44386
ZNF470	5.72499	5.34019	5.3978	5.45671	5.47984	5.67103	5.55512	5.56195	5.59177	5.8801	5.63575	5.42193	5.45821	5.49296	5.91101	5.52486	5.68243	5.42584	5.4236
ZNF462	6.56057	7.08849	6.65355	6.49495	5.85972	5.94552	5.98743	6.80775	6.62962	6.2712	5.86744	5.92771	6.57677	6.10157	5.80919	5.57464	5.90819	5.84945	6.17322
ZNF461	6.29179	6.10283	6.00205	5.87588	5.68999	6.09828	5.69959	5.97046	5.85782	6.16922	6.04989	5.68342	5.98614	5.80279	5.80557	5.64997	5.70017	5.87181	5.85721
ZNF460	5.65051	5.44032	5.3923	5.4965	5.55002	5.50127	5.67528	5.62154	5.56781	5.51736	5.51412	5.31348	5.3524	5.33205	5.62068	5.76947	5.59727	5.5585	5.56918
ZNF451	8.73742	8.34546	8.17382	8.17132	8.2644	8.33733	7.95156	8.0898	8.19572	8.36317	8.33585	8.64174	7.90682	8.27099	8.07976	7.92881	8.06011	7.89227	8.26841
ZNF45	6.19846	6.82936	6.77517	6.47422	6.51717	6.68519	5.99407	6.66505	6.60525	6.11694	6.89047	6.42014	6.55422	6.60101	6.84178	6.62896	6.33698	6.59161	6.84493
ZNF449	7.78358	7.52966	7.44393	7.24124	7.26898	7.58636	6.34111	7.47148	7.59834	7.42311	6.81099	6.67768	6.87771	6.52141	7.16628	7.20679	6.9589	6.84178	6.45622
ZNF446	6.22649	6.12672	5.99678	6.09875	6.16134	6.20178	6.07349	6.11527	6.11848	6.14381	6.12417	6.19874	5.80493	6.16812	5.77082	6.48427	5.97027	6.10703	6.10731
ZNF445	5.95668	5.9934	5.89455	5.66216	5.88358	6.04422	6.17823	5.8638	6.38254	5.97082	6.09875	5.90991	5.7234	6.01989	6.09404	6.22179	6.26309	5.82789	5.913
ZNF444	7.41756	7.79806	8.19311	7.73925	8.20206	7.87202	8.49564	8.11274	7.79209	7.98956	7.89036	7.73967	7.59215	7.6188	7.64535	7.74797	7.46627	7.97888	7.29273
ZNF443	6.70264	6.63753	6.98028	6.44073	6.56649	6.62617	6.27227	6.6734	6.71928	6.72342	6.66505	6.46087	6.37162	6.47066	6.51337	6.63337	6.3812	6.30692	6.39892
ZNF442	6.13328	6.48401	5.84189	5.95396	6.30534	6.16716	6.34249	6.06459	6.3423	6.27063	5.83639	5.76285	5.61716	5.81164	5.52764	5.50678	5.56292	5.75012	5.46189
ZNF441	5.86431	5.88693	6.17107	5.99439	5.74175	5.67568	5.45398	5.77218	6.01296	5.86829	5.83447	5.74259	5.71207	5.6098	5.872	5.71931	5.73265	5.60457	5.84623
ZNF440	6.76374	6.34378	6.39124	6.14945	6.18816	6.8841	6.66935	6.31583	6.41732	6.46177	7.3168	5.93833	7.25297	6.08656	6.5901	6.50612	6.30504	6.49741	6.56973
ZNF44	6.55496	6.43377	6.63111	6.62674	6.2335	6.4144	6.27206	6.22241	6.38931	6.54581	6.5367	6.3822	6.35494	6.41187	6.30993	6.39199	6.3303	6.4252	6.22241
ZNF439	6.8635	6.75633	7.00445	5.93018	6.35239	6.78784	6.21329	6.89592	6.80821	6.40022	7.14482	6.06201	6.42791	6.14381	6.11822	6.43953	6.36888	6.36536	6.35618
ZNF438	7.71793	7.78389	7.65143	7.02904	7.88399	7.56438	7.55278	7.55541	7.57029	7.4703	7.19104	7.41756	7.83632	7.03745	8.20114	8.32846	7.88329	7.98282	7.27119
ZNF436	6.06858	6.85951	6.33607	6.84273	6.6125	6.43074	6.73387	6.40416	6.55744	6.51691	6.34701	7.30918	6.58614	6.44815	6.21329	5.68076	6.34646	6.05663	6.75166
ZNF432	7.29389	7.53334	7.3182	7.08061	7.11323	7.51494	6.57775	7.36511	7.12348	6.80191	7.60878	6.58458	7.68927	7.60177	7.93473	7.79325	7.72552	7.72263	7.68155
ZNF431	5.43094	5.77385	5.88625	5.63653	5.59859	5.91592	5.66828	5.99695	5.95424	5.59837	5.76069	5.70693	5.76712	5.63719	5.9497	5.81994	5.64997	5.58616	6.00556
ZNF430	7.59215	7.22212	7.13183	7.18812	7.23566	8.01788	8.17856	7.21991	7.28308	7.21073	8.89949	7.25536	8.61981	7.84887	7.72635	7.8183	7.72235	7.78178	8.39953
ZNF43	6.20002	6.23731	6.29791	6.13104	6.01648	6.10133	6.05727	6.03986	6.14035	6.09875	6.28321	5.74168	6.16505	5.97942	6.3132	6.19702	5.95271	5.92454	6.38888
ZNF428	7.90061	7.61965	8.02266	7.71986	8.26063	7.85226	8.97244	7.87709	7.7206	8.27203	7.4981	8.98236	7.4436	8.11016	7.46281	7.68	7.79544	7.93137	7.58841
ZNF426	7.24224	6.87441	6.93312	6.57359	7.12348	7.07409	6.75145	6.80821	7.12925	7.10601	7.20649	6.16533	7.1937	6.64433	7.1857	6.87475	6.58701	6.58406	6.57289
ZNF423	6.73328	7.22123	6.75713	7.65614	6.53266	6.50809	6.96858	6.7622	7.22913	6.93815	6.79136	7.2684	6.62617	7.13209	6.3845	6.48068	6.37932	6.2162	6.77542
ZNF420	7.06007	6.97896	7.04645	6.26681	6.55986	6.72069	6.25206	6.90179	6.76955	6.94908	6.87822	5.96463	6.44641	6.0163	6.38956	6.39627	6.21092	6.19117	6.21237
ZNF419	7.22949	7.24934	6.98764	6.92533	6.58928	7.09839	6.96819	7.09462	6.92533	7.00835	7.34305	7.36475	6.98735	7.3401	7.22305	6.81295	7.09641	7.27646	6.83605
ZNF418	5.38655	5.56616	5.43348	5.26838	5.46371	5.3543	5.42584	5.42584	5.43339	5.42833	5.64452	5.41977	5.71989	5.36437	5.16381	5.47943	5.34891	5.466	5.42013
ZNF417	10.3817	9.96963	9.3618	9.84963	8.9209	10.3793	10.5773	10.0123	9.58348	9.52738	9.75064	8.10242	9.8896	8.85311	8.42373	9.75914	8.9512	9.45185	9.60195
ZNF416	6.3822	6.64858	6.38931	6.13635	6.35944	6.34267	6.12495	6.37234	6.12383	6.16812	6.30382	6.08144	6.27693	6.13379	6.45239	5.87888	6.03392	6.63938	6.13847
ZNF415	6.89499	6.79668	7.12887	6.56738	6.56537	6.64728	6.79172	6.74232	7.13449	6.73149	6.20591	6.3126	5.99742	6.09938	5.5244	5.34111	6.01648	5.55719	6.1042
ZNF414	5.86294	5.845	5.95294	5.70966	6.0163	5.8342	5.9032	5.52899	5.89186	5.89186	5.70678	5.64947	5.73383	5.85618	5.57921	6.55863	5.99882	5.92522	5.88559
ZNF410	8.37487	8.40275	8.2586	8.36317	8.07442	8.38915	8.21122	8.06724	8.44975	8.23762	8.11878	8.18956	8.23801	8.62758	8.66049	8.78491	8.46173	8.53719	8.00991
ZNF41	5.80581	5.61088	5.52764	5.72446	5.56007	5.62377	5.49671	5.65205	5.69943	5.51338	5.60685	5.59697	5.76084	5.61194	5.65961	5.41393	5.39854	5.53189	5.8165
ZNF408	6.74071	6.39892	6.58493	6.53908	6.42841	6.67062	6.53553	6.30742	6.37667	6.39678	6.53048	7.01004	6.34767	6.48014	6.44156	6.82278	6.76511	7.01559	6.37097
ZNF407	6.07224	5.98124	5.93601	6.00345	6.10184	6.3036	6.0223	6.12886	6.29523	6.20648	6.06406	6.05033	6.04146	5.99288	6.09301	6.03199	6.26159	5.85954	6.05709
ZNF398	7.62579	7.89128	7.76219	7.1524	7.28194	7.49772	7.05134	7.47624	7.47815	7.54246	7.51343	6.96503	7.54918	7.48064	7.37277	7.46588	7.25698	7.08204	7.36423
ZNF397	6.72853	7.03371	6.73862	6.57919	6.76254	6.77299	6.99651	7.04273	6.95024	6.80228	6.74011	6.56584	6.82242	6.39387	6.85372	6.80943	6.80048	6.42376	6.78056
ZNF396	5.55335	5.58465	5.48459	5.42907	5.24129	5.40907	5.42165	5.41413	5.49405	5.46419	5.65961	5.30196	5.47888	5.50491	5.46431	5.43716	5.50714	5.45642	5.48367
ZNF395	9.81132	10.832	8.93495	10.2442	9.65188	10.053	8.59629	10.3322	10.2058	9.56734	9.01569	9.22278	8.26006	8.81326	8.35023	9.55912	9.14618	9.48374	8.40601
ZNF394	7.60177	7.27615	7.40344	6.85166	7.33795	7.48899	7.12925	6.97667	7.28735	7.08634	7.70084	7.18968	7.48646	7.40416	7.82026	8.08712	7.50729	7.78827	7.25536
ZNF391	5.36448	5.65736	5.27088	5.5293	5.45557	5.51473	5.47604	5.49015	5.42155	5.42254	5.36701	5.40049	5.24002	5.08222	5.49549	5.47203	5.37214	5.41309	5.42165
ZNF385D	9.11851	9.03819	8.19477	8.80888	8.44975	8.25647	8.6301	8.57126	9.2032	8.63129	6.06007	7.1884	6.41168	7.26583	5.75997	5.53975	6.28785	6.28757	6.30891
ZNF385B	5.96607	5.88422	6.9347	6.15534	6.57289	6.1788	6.29647	5.87019	5.99103	6.36987	6.85372	6.07349	6.17038	6.76115	5.85112	5.70646	6.17679	5.62295	7.00862
ZNF385A	6.81591	6.60363	6.57256	6.81035	6.6899	6.38254	7.24035	6.65562	6.20591	6.30201	6.57028	7.02962	7.53969	6.74552	8.76316	8.60104	8.11203	8.64335	7.37762
ZNF384	7.70291	8.20169	7.66564	7.80184	7.81164	7.80688	7.52067	7.81671	7.8321	7.47148	7.79171	7.51622	7.6289	7.47443	7.63076	8.28945	7.74567	7.96634	7.51208
ZNF383	6.64858	6.25296	6.14291	5.74125	6.01532	6.33607	5.67347	6.21329	5.97397	6.32356	6.21674	5.70494	6.05921	5.81816	6.41346	6.3909	6.01554	6.10844	6.11552
ZNF382	5.32942	5.48017	5.43011	5.36304	5.45409	5.40347	5.23481	5.42185	5.39055	5.30399	5.42509	5.34227	5.4446	5.35557	5.3915	5.62567	5.72791	5.31178	5.73975
ZNF37A	6.04202	5.86829	6.0076	6.07002	5.95739	6.1695	5.72934	5.99816	6.22522	5.94652	5.78409	5.80792	6.03086	5.79504	5.96972	6.03909	6.01118	5.93215	5.86507
ZNF367	5.79836	5.5791	5.5658	5.51393	5.91318	5.90341	5.51951	5.4825	5.61419	5.52855	5.66768	5.70854	5.64977	5.62194	5.37042	5.73687	5.61282	5.58684	5.99407
ZNF366	6.04767	5.85234	6.12837	6.87379	5.94868	5.92691	5.83849	6.09907	6.63252	6.14119	6.31923	6.01283	5.96972	5.89157	5.69765	5.64762	6.07442	5.54991	5.88104
ZNF365	5.56263	5.81892	5.57148	5.81773	5.72921	5.73781	5.56952	5.76754	5.55618	5.82641	5.75969	5.50335	5.47127	5.52474	5.55142	5.77978	5.79586	5.54663	5.90341
ZNF362	8.27626	8.61576	8.24657	8.21602	8.29357	8.3395	8.1432	8.22375	8.37808	8.36576	8.23639	8.17198	8.17035	8.47219	7.84193	7.96409	7.84709	7.84486	8.09438
ZNF358	9.34007	9.6121	9.34781	8.64481	9.52666	9.67906	8.74492	9.57636	9.14846	9.15108	8.38392	7.81164	9.03031	8.22442	8.491	8.737	8.55867	8.79272	8.51675
ZNF354C	5.82053	5.61716	5.74404	5.71854	5.63206	5.798	5.74731	5.9676	5.91079	5.87484	5.76712	5.6576	5.92569	5.82927	5.87019	6.2446	5.93308	5.563	6.0839
ZNF354B	6.33211	5.92387	6.19264	5.79391	5.92155	6.2179	5.42994	6.08849	6.00675	6.39996	5.73055	5.52344	5.9342	5.78187	6.13518	6.32996	5.97496	5.76164	5.75756
ZNF354A	6.85551	6.83342	7.17798	6.24629	7.02627	7.04615	6.71168	6.98281	6.9342	6.60436	6.76955	6.41024	6.78088	6.35474	7.22791	6.81455	6.8994	6.69835	6.8127
ZNF350	7.5363	7.71387	7.61552	6.55496	7.21758	7.31912	6.86753	7.57606	7.2049	7.20733	7.27074	6.29142	7.20621	6.81434	7.42618	7.34116	7.22077	7.14998	7.01681
ZNF35	7.13553	6.77784	6.96189	6.4124	6.80075	6.88814	6.65456	6.92903	6.73281	7.24224	6.41133	6.51691	6.54014	7.03152	7.52571	6.37035	6.77542	6.67838	6.30993
ZNF347	5.68538	5.65106	5.88358	5.73107	5.62418	5.58465	5.75459	6.13774	5.6729	5.84268	5.6726	5.46238	5.51906	5.62217	5.52253	5.38558	5.61252	5.63347	5.67413
ZNF346	5.83884	5.87769	6.00117	5.96654	5.70913	5.93513	5.73154	5.99766	6.08634	5.73704	5.73882	5.75299	5.69975	5.89428	5.89394	5.69493	5.66828	5.97942	5.71553
ZNF345	5.6581	5.71535	5.53463	5.55244	5.39294	5.29605	5.40894	5.59697	5.60617	5.62009	5.72321	5.47922	5.548	5.64997	5.61739	5.64342	5.60144	5.57304	5.59914
ZNF343	6.77887	6.7658	6.56702	6.62106	6.55496	6.3828	6.35494	6.65075	6.80744	6.48401	5.97651	6.21932	6.00711	6.25527	6.04202	6.10157	5.862	5.87726	6.20532
ZNF341	5.65148	5.64329	5.58409	5.60596	5.50621	5.42509	5.48843	5.62109	5.54319	5.5502	5.48459	5.54453	5.53432	5.43543	5.4137	5.39806	5.58573	5.51671	5.62245
ZNF34	7.41617	7.1703	7.19776	6.81	7.01989	7.31586	6.91872	6.69904	7.11477	7.32755	6.32902	6.74882	6.36915	6.12932	6.54426	6.65447	6.28682	6.41187	6.17452
ZNF33B	6.42376	7.17289	7.51622	6.18045	7.38722	7.15164	6.87441	6.97535	7.2817	6.97355	7.31979	6.25384	6.44156	6.14564	6.15353	6.31512	6.19244	6.20785	6.27383
ZNF33A	9.6121	9.56198	9.23364	8.78202	9.01569	9.7469	8.97389	9.87585	9.69931	10.2607	10.9998	8.24772	10.7338	9.53738	9.71263	10.7645	10.3641	8.89321	9.91785
ZNF337	7.11647	7.38566	7.06594	7.56312	6.97954	6.92431	6.89408	7.11425	7.00755	7.19903	6.88548	6.67282	6.6396	6.90751	6.82539	6.8923	6.91033	6.99788	6.50511
ZNF335	5.86354	5.67584	5.95552	6.25145	5.8549	5.97667	5.96592	5.94725	6.17717	5.98791	6.07165	6.3451	6.0509	6.27722	5.88043	6.35152	5.97415	6.21448	5.884
ZNF334	6.04357	5.68908	5.90594	5.61386	5.51556	5.87484	5.64466	5.83377	5.8624	5.82256	5.70646	5.70712	5.77349	5.63367	5.97192	5.71735	5.84322	5.79102	5.79504
ZNF333	5.92627	6.34318	5.92522	6.08238	6.07276	6.14531	6.28785	6.08341	6.18327	6.02521	5.89879	5.98967	6.16067	6.18275	6.12472	6.21184	5.78389	6.17986	6.04592
ZNF331	8.34263	7.88529	9.08431	8.11411	9.13289	8.33208	8.8479	8.09556	7.61593	8.70702	8.26784	8.43059	10.6331	9.33665	8.61708	9.07238	9.14121	8.46516	10.2243
ZNF330	7.82157	7.95473	7.9559	8.14837	8.05465	8.01069	8.5524	7.93508	8.3086	8.34546	8.34263	8.76612	8.2372	8.04343	8.77713	7.95847	7.87156	7.76673	8.11127
ZNF329	6.80981	7.07833	6.85514	6.49574	6.8858	6.84859	6.3126	6.73895	6.66477	6.53172	7.01384	6.23043	6.79782	6.30561	7.02358	6.84543	6.85254	6.87639	6.70225
ZNF326	6.40314	6.43397	6.52083	6.64927	6.49101	6.42997	6.22588	6.14702	6.77706	6.48226	6.64613	6.42959	6.43849	6.64816	6.62805	6.70402	6.42445	6.1467	6.47662
ZNF324	6.05033	6.17107	6.0957	5.98333	6.15984	6.00948	5.89504	6.09804	5.97942	5.98431	6.00345	6.21121	6.23712	6.23929	6.03485	6.43455	5.9165	6.62054	5.93989
ZNF322	7.37225	7.62261	7.54164	7.08248	7.39981	7.4818	7.06495	7.25934	7.37051	7.60309	7.06622	6.66687	6.80821	6.67315	7.32911	6.6304	6.62221	6.61852	6.70197
ZNF32	7.08823	7.08343	7.24465	7.02141	6.99831	7.52426	7.81578	7.39666	7.2883	7.51809	6.6091	7.86917	6.49251	7.04197	7.12125	6.93531	7.01116	7.13925	6.42209
ZNF319	5.83966	6.66853	6.39936	6.26762	6.51969	6.19479	6.17254	6.6328	6.71545	6.48427	6.97861	6.45502	6.72016	6.87379	6.86001	7.0249	6.84763	6.54426	6.39909
ZNF318	6.77299	7.2757	6.89499	7.25669	6.48513	6.75226	6.41024	6.98242	7.06814	6.70678	7.19871	6.68756	6.93198	7.04985	6.66827	7.10004	6.7204	6.49302	7.08248
ZNF317	7.38762	7.61688	7.43086	7.17289	7.30718	7.25227	7.16506	7.29443	7.42132	7.23822	7.56221	7.23304	7.51407	7.64321	7.89875	7.85601	7.68404	7.23822	7.72891
ZNF311	5.59556	5.63457	5.89268	5.74516	5.33049	5.85954	5.82967	5.56334	5.78627	5.87611	5.72168	5.67243	5.60343	5.56704	5.5344	5.44143	5.66552	5.53826	5.54672
ZNF304	6.40127	5.95027	6.61787	6.03909	5.70434	5.96015	5.77995	6.12033	6.30288	5.73246	5.76126	6.49397	6.20148	6.36424	5.90874	6.37932	5.77335	5.92318	6.52744
ZNF302	7.548	6.96237	6.93101	6.6256	6.4431	6.79668	6.83365	6.72527	7.04078	7.00925	6.76002	6.95718	6.48289	6.58348	6.47867	6.44706	6.752	6.23258	6.64577
ZNF300	6.32959	6.65498	6.8276	6.60525	6.33392	6.67785	6.86112	6.93506	6.82625	6.44544	6.29698	6.66505	6.17322	6.28882	6.12367	6.31391	6.35785	6.32328	6.29466
ZNF30	5.63974	6.24949	6.11937	5.68243	5.91132	5.97625	5.62094	6.17322	6.15865	5.76947	6.03986	5.64421	5.92927	5.43181	5.48061	5.96015	5.60179	5.68556	5.8638
ZNF3	6.87612	6.94521	6.5732	6.85896	6.52925	6.83509	7.15817	6.60822	6.74198	6.85927	6.2359	6.98603	6.29868	7.19607	6.39734	6.79618	6.59945	6.77887	6.32164
ZNF296	5.30582	5.5038	5.66185	5.62856	5.52816	5.7372	5.7074	5.47459	5.99288	5.55978	6.53481	6.37533	6.07542	6.42376	6.13635	6.60697	6.12434	6.29285	5.98149
ZNF292	6.79592	6.57108	7.01892	6.58667	6.76059	6.84573	6.87047	6.79197	6.32741	7.0363	6.72313	6.63086	6.79954	6.60272	6.73876	6.82673	6.97704	6.81483	6.77161
ZNF287	5.41733	5.65649	6.04736	5.67651	5.4584	5.42856	5.72704	5.72775	5.63672	5.56269	5.32803	5.6436	5.59055	5.4156	5.38881	5.47172	5.3736	5.56388	5.61359
ZNF286A	5.57547	5.68919	5.90154	6.07257	5.58293	5.73188	5.61137	5.71598	5.9716	5.81844	5.7347	5.68985	5.75186	5.80157	5.7624	5.91693	5.54651	5.56488	5.79612
ZNF285	6.26328	6.03962	5.70203	5.84848	5.91775	5.90288	5.51867	5.76623	6.39798	5.72953	5.81207	5.77671	5.63262	5.61424	5.46476	5.52113	5.78932	5.47895	5.5789
ZNF282	6.3293	6.26558	6.12068	6.28757	6.43849	6.27343	6.0479	6.43687	6.29823	6.46412	6.14061	6.11051	5.95668	6.22957	6.35618	6.64874	6.09006	6.05324	6.18841
ZNF281	7.65248	7.34038	7.4981	7.31554	6.94997	7.29776	7.54131	7.50947	6.91033	7.24934	8.06724	7.97607	8.45769	8.54433	8.28945	8.80255	8.63202	8.49755	8.6549
ZNF280C	6.25855	6.32164	6.20445	6.12608	6.39764	6.0375	5.74199	6.34053	6.0509	6.04839	6.29179	5.67067	6.04321	5.91057	5.92454	5.79287	5.84361	6.04935	6.19677
ZNF280B	5.49109	5.64773	5.38891	5.70884	5.68104	5.65051	5.74386	5.55335	5.79114	5.76486	5.6088	5.77742	5.57168	5.79012	6.18907	6.17385	5.9308	5.79267	5.77995
ZNF280A	5.4916	5.47164	5.4712	5.50843	5.3579	5.46804	5.48017	5.45049	5.48922	5.49442	5.50127	5.27486	5.49568	5.28638	5.55532	5.91718	5.40727	5.49891	5.48933
ZNF28	5.5513	5.68092	5.62656	5.6195	5.61222	5.60268	5.6849	5.62643	5.61015	5.62603	5.50968	5.51838	5.51404	5.53189	5.50482	5.58701	5.46317	5.59664	5.61669
ZNF277	8.63818	8.57598	8.52314	7.91624	7.97329	8.36635	7.56671	8.41522	8.46849	8.46785	8.12543	6.96066	7.63615	7.75862	8.32939	8.17654	8.00636	7.56591	7.57256
ZNF276	6.21066	6.1042	5.80906	6.44156	6.27575	6.09853	6.19456	5.79085	6.2446	6.05921	6.08496	6.05228	6.08418	6.07413	5.79504	6.6899	6.11822	6.42239	5.86653
ZNF275	7.42955	7.84406	7.60455	7.74267	7.14998	7.08823	7.32818	7.53896	7.67516	7.16076	7.10572	7.73198	7.31645	7.88987	6.5409	7.19292	7.02811	7.04615	7.34978
ZNF274	8.02464	7.98008	7.77995	7.39575	7.50528	7.9118	7.5138	7.72823	7.65785	7.60518	8.30829	8.04965	8.01742	8.08712	8.42787	7.98844	8.21602	7.96875	8.29483
ZNF273	5.6646	5.6576	5.66053	5.49025	5.69214	5.62704	5.60268	5.58582	5.86219	5.69493	5.92186	5.56875	5.61057	5.51364	5.55578	5.3428	5.63687	5.17113	5.85126
ZNF268	6.47083	7.59077	7.05561	6.47565	7.08343	7.0098	6.67639	7.3182	6.78279	6.66739	7.42243	6.17793	6.95487	5.94755	7.31463	6.726	6.92369	6.74949	7.11283
ZNF267	7.19798	7.0909	7.38531	7.88329	7.30881	7.43467	6.57256	7.34384	7.03119	6.881	8.37998	6.96269	9.16726	7.43612	8.8767	8.67373	8.55544	8.22689	8.78827
ZNF266	6.62385	6.58317	6.48767	6.36969	6.65027	6.71392	6.66141	6.99102	6.28655	6.31421	6.53455	6.53878	6.42052	6.65643	6.48694	6.6911	6.59321	7.16206	6.56449
ZNF264	6.32996	6.11912	6.12344	5.88625	5.86829	6.6896	5.47796	6.17765	6.56558	5.92208	7.2748	5.71369	7.46431	5.98071	6.51168	5.90781	6.0231	5.62793	6.86433
ZNF263	7.13209	7.08929	7.08585	7.03745	6.9724	7.11578	7.28898	6.67484	7.09984	7.00264	6.94447	7.49729	6.96367	7.97065	7.39186	6.92109	7.1098	7.09868	7.13683
ZNF260	6.34142	6.27604	6.16402	6.32102	6.07467	6.37254	6.22152	6.47779	6.53172	6.42209	6.29031	6.14259	6.24681	6.14843	6.48158	6.42552	6.41582	5.73975	6.50028
ZNF26	6.92842	7.20733	7.22017	6.74592	6.6896	7.04818	6.57416	7.12474	6.93339	7.07409	6.86782	6.13403	6.55773	6.67953	6.68519	6.66827	6.52208	6.73449	6.21023
ZNF257	5.26752	5.32204	5.34568	5.28198	5.3543	5.29684	5.21085	5.32879	5.40234	5.38195	5.50088	5.48527	5.42311	5.40203	5.48796	5.54061	5.53602	5.36344	5.39942
ZNF256	7.17062	6.71392	6.48262	5.90476	6.24973	6.43618	5.65082	6.45363	6.24253	6.24812	6.89195	5.90357	6.30472	6.3451	6.31452	5.99462	6.48183	6.25503	6.65931
ZNF254	6.47314	6.61552	6.45831	5.88721	6.22522	6.28757	5.67633	6.30314	6.17385	6.10283	6.07657	5.73761	6.05837	5.76126	6.19723	5.81575	6.0511	6.00662	6.21984
ZNF253	5.82025	5.91962	5.99722	5.8245	5.39495	5.7851	5.63974	5.62922	5.8921	5.81207	6.05267	5.78793	5.57334	5.72427	5.49979	5.453	5.3482	5.50911	5.76816
ZNF250	6.61069	6.50832	6.52334	5.99553	6.4048	6.45722	6.13379	6.46853	6.25527	6.30764	6.22957	5.92999	6.07467	6.07701	6.21259	6.26538	5.94469	6.24163	6.22823
ZNF25	9.18506	9.30357	9.23853	8.57704	9.00557	9.05853	8.27952	8.82908	8.81541	9.20504	8.11274	7.32112	8.23438	8.07575	8.29981	7.60878	7.97259	7.68512	8.15658
ZNF248	6.84381	7.65101	7.5619	6.18125	7.15698	7.05973	6.75117	7.30918	7.22273	7.27272	7.10541	6.96401	6.56238	5.94267	6.23754	6.13863	6.46889	5.9342	6.69547
ZNF24	6.49883	6.84859	6.85135	6.68519	6.58063	6.78804	6.56087	6.55863	7.0029	7.25901	7.26689	6.94395	7.21536	6.81788	7.47789	7.00362	7.22374	6.3333	6.8563
ZNF239	6.16344	6.82075	6.39175	6.39247	6.28966	6.30851	6.25829	6.45809	6.61904	6.215	5.99695	6.29356	5.76222	6.04853	5.72807	5.66523	6.07276	6.16281	5.80864
ZNF236	6.49194	6.70116	6.41717	6.24812	6.43245	6.26309	5.946	6.23175	6.36744	6.23731	6.41717	5.92522	6.40098	5.93396	5.89533	6.33107	6.05837	6.3423	6.08849
ZNF235	5.53709	6.07962	5.96403	5.7776	5.80075	6.13665	5.90341	6.11786	5.94169	5.93127	6.02601	5.71735	5.8545	5.80692	5.88422	6.08792	5.72687	5.955	5.93513
ZNF234	6.58985	6.88777	6.87798	6.61012	6.51996	6.57336	6.13603	6.50353	6.60363	6.62456	6.71421	6.10133	6.32996	6.33556	6.61935	6.37604	6.518	6.20614	6.52304
ZNF233	5.80638	5.62881	5.5442	5.37728	5.65293	5.607	5.51223	5.63923	5.64773	5.64452	5.7427	5.5203	5.86507	5.3669	5.58397	5.59823	5.51748	5.62804	5.63828
ZNF232	6.46639	7.14246	7.06419	6.90784	6.43782	7.27737	6.92089	7.29353	6.99181	6.95024	6.92867	7.08823	6.62735	7.01068	7.43652	6.58005	6.82673	6.81125	6.74695
ZNF230	5.66039	5.51671	5.47403	5.51045	5.41309	5.57534	5.4364	6.14591	5.78589	5.72862	5.80237	5.16381	5.56512	5.55013	5.68076	5.62429	5.76353	5.27731	5.72539
ZNF23	6.80874	6.9448	6.64285	6.5417	6.54857	6.66417	6.38008	6.68493	6.78511	6.66883	6.39964	6.46586	6.39892	6.18685	5.95739	6.22717	5.97442	5.98707	6.3352
ZNF227	7.32179	7.64535	7.45861	6.66324	7.22345	7.22345	6.87978	7.2757	7.25435	7.26238	7.27949	6.3845	7.04818	6.61552	7.09315	6.57133	6.72148	6.41384	7.03792
ZNF226	7.01784	7.52308	7.15633	6.23507	6.83171	7.02553	7.08585	7.21584	6.95774	6.98069	7.63728	7.3766	6.53297	6.64361	6.81156	6.47348	6.82392	6.38868	7.33529
ZNF225	5.59087	5.77786	5.40658	5.63106	5.1737	5.64825	5.5958	5.38167	5.58332	5.58136	5.62545	5.63457	5.43035	5.44303	5.82741	5.48421	5.40203	5.54162	5.57836
ZNF224	6.20122	5.91693	6.15808	5.94147	6.01353	6.23754	5.84597	6.04146	6.05663	6.0364	6.097	5.87019	6.07257	6.12033	6.19874	6.07276	6.06437	5.96867	6.28068
ZNF223	5.4845	5.57499	5.54597	5.5585	5.53511	5.64661	5.58986	5.54434	5.563	5.55403	5.74002	5.44953	5.36012	5.39747	5.57868	5.40647	5.40521	5.53124	5.55545
ZNF222	5.72704	5.81164	5.65604	5.86695	5.79145	5.73898	5.76794	5.57903	6.03962	5.53162	5.7553	6.55744	5.70046	5.92751	6.03866	5.82326	6.01577	5.88582	6.11912
ZNF221	5.55346	5.453	5.52178	5.55416	5.55157	5.5874	5.50171	5.38476	5.48911	5.48697	5.53876	5.30436	5.36626	5.45869	5.41749	5.30369	5.5741	5.47859	5.49251
ZNF22	8.44447	7.95514	7.8321	7.81956	7.43931	8.24824	7.23046	8.06619	8.03824	7.64756	8.28604	7.50916	7.41439	8.07673	8.0368	7.75878	8.12837	7.80375	7.83993
ZNF219	6.38045	6.75815	6.38812	7.17194	6.71736	6.74949	7.337	6.83207	6.52541	6.52744	5.53732	7.3932	6.51919	6.28256	6.81099	6.74232	6.30822	6.92109	6.46431
ZNF217	7.75212	7.50729	7.29972	7.40939	7.2563	7.40276	6.64874	7.44951	7.2266	7.12278	8.95749	6.86337	8.00766	8.01788	7.76987	8.12069	8.047	7.68155	8.38359
ZNF215	5.6236	5.79432	5.67769	5.56662	5.78663	5.68076	5.52113	5.84268	5.80075	5.80674	6.20417	5.72478	5.78775	6.0076	5.65554	5.46819	5.63122	5.77082	5.78997
ZNF214	5.52528	5.42812	5.58122	5.49194	5.66812	5.45545	5.27521	5.69045	5.49622	5.42785	5.36012	5.39903	5.33813	5.27893	5.20988	5.50476	5.3207	5.41511	5.44403
ZNF213	6.46586	6.70423	6.4048	6.90893	6.57386	6.57056	7.02627	6.67838	6.89408	6.68306	6.61314	7.03152	6.62308	6.46269	6.63111	6.80565	6.51477	6.50122	6.44578
ZNF212	6.55021	6.57166	6.59945	6.52397	6.60984	6.48722	6.62617	6.66765	6.60228	6.46335	6.81	6.6328	6.3423	6.76712	6.68359	6.82207	6.51855	6.81658	6.41306
ZNF211	6.54107	5.96521	6.39567	6.18779	6.20002	6.19846	6.23226	6.21593	5.98614	6.12495	7.09802	6.31981	6.42351	6.88838	6.46538	7.24367	6.84993	6.98281	6.78237
ZNF208	5.30812	5.29567	5.41468	5.39882	5.26195	5.46551	5.65132	5.39082	5.38704	5.38664	5.4455	5.46736	5.33971	5.4513	5.21351	5.26327	5.37409	5.35703	5.3878
ZNF207	9.79991	9.84074	9.81132	9.11548	9.73243	9.63155	8.8885	9.68754	9.24173	9.61483	9.77388	8.56856	9.65188	9.58635	9.99894	9.63258	9.73243	9.8866	9.57636
ZNF205	5.75782	5.73909	5.93336	6.03113	5.79562	6.05066	6.35912	5.9076	6.10367	6.01353	5.73792	6.42107	5.94652	5.75606	5.88156	6.13458	5.8393	5.96031	5.91277
ZNF202	5.91505	6.01837	5.8032	5.91434	6.03485	6.16134	6.01235	5.86624	6.10554	6.30086	5.93246	6.00637	5.81354	6.02688	6.09516	6.18718	5.78187	5.95219	5.69149
ZNF200	5.74536	6.40113	6.43397	6.24601	5.85377	6.19392	5.85799	6.09462	5.92412	5.91462	6.30176	6.2823	6.43397	6.69022	6.83016	6.02825	6.41222	6.62735	6.62073
ZNF2	5.82566	5.89823	6.0375	5.78329	5.98071	6.04705	5.59715	5.97415	5.94846	5.77611	5.5287	5.67702	5.64702	5.57219	5.6729	5.50203	5.68342	5.69781	5.82372
ZNF197	6.47393	6.51665	6.53619	6.15941	6.29618	6.39363	6.40022	6.33058	6.57699	6.46052	6.45175	6.03231	6.54242	5.95047	6.1959	6.48183	6.18991	6.04544	6.20511
ZNF195	6.56149	6.8895	6.75815	6.6734	6.53481	6.94424	6.01464	6.87978	7.00731	5.95271	7.32487	6.19329	6.80138	6.76744	7.19061	6.14473	6.93001	6.45859	7.38566
ZNF19	5.35346	5.47663	5.53055	5.56177	5.29937	5.56539	5.40223	5.46208	5.48459	5.49979	5.45094	5.46589	5.40149	5.52462	5.4997	5.43485	5.49205	5.44541	5.47253
ZNF189	8.07575	8.36543	8.19732	7.82903	8.09318	8.11967	7.76757	8.21428	7.84914	8.05317	8.01788	7.43761	7.89595	8.42677	7.83474	7.244	7.80375	7.87156	7.8183
ZNF185	7.25473	8.50497	7.40107	7.77489	8.01481	7.43016	7.01495	7.85754	8.00725	7.27681	7.17677	6.99398	7.56041	7.1937	8.01927	8.9778	8.35211	8.39815	6.93256
ZNF184	6.50216	6.68154	6.70148	6.13953	6.53908	6.74926	6.18419	6.62493	6.48226	6.26708	6.60778	6.097	6.77267	6.40022	6.78765	5.88865	6.40389	6.2813	6.82719
ZNF182	6.00978	6.07882	6.22071	6.39028	5.96934	6.19329	5.95855	5.8245	5.91462	6.18991	6.36853	6.01789	5.94147	6.01203	5.99364	5.96367	5.78409	5.95668	6.26558
ZNF181	5.81414	5.5933	5.48661	5.65293	5.58608	5.61563	5.52	5.55206	5.59899	5.59963	5.63276	5.53643	5.68319	5.40658	5.55791	5.55079	5.28829	5.61159	5.59055
ZNF180	6.42318	6.48992	6.69143	6.10941	6.58887	6.60984	5.99204	6.3479	6.47955	6.49016	6.57336	6.05506	6.25021	6.17503	6.56622	6.39828	6.40039	6.16344	6.34468
ZNF18	7.151	6.98857	6.95487	6.73281	6.87349	6.8861	7.41949	6.6111	6.67157	6.91872	7.26809	8.16829	6.68438	7.05157	7.10316	7.30222	7.01031	7.54883	6.89047
ZNF175	7.35017	7.63149	7.48993	6.5367	7.08929	7.28587	7.33636	7.38531	7.34626	7.38002	7.52289	7.12962	7.21569	6.64229	7.10764	6.78448	6.93198	6.80024	6.90751
ZNF174	6.35541	6.04176	6.17906	5.86177	5.78329	6.29425	6.03806	6.20614	6.30764	6.244	5.93552	6.111	5.70978	5.68296	6.00998	5.8489	5.57268	5.5421	5.88954
ZNF17	6.81841	6.87843	7.0318	6.29079	6.7505	6.81	6.41168	6.70961	6.60124	6.63422	6.93705	6.07785	6.49676	6.64256	6.58493	6.50758	6.53297	6.57658	6.55201
ZNF169	5.42951	5.4958	5.41725	5.51508	5.29311	5.43704	5.65246	5.48166	5.51736	5.46116	5.41733	5.57868	5.44432	5.47051	5.43852	5.63881	5.46208	5.49242	5.51771
ZNF165	5.75921	5.6479	5.63106	5.52564	5.25345	5.63998	5.67142	5.75941	5.57448	5.56527	6.34897	5.69169	6.81788	6.0509	5.99239	6.30667	6.15941	5.57854	6.9084
ZNF160	7.28553	7.29654	7.44911	7.36618	7.46627	7.44593	7.57606	7.6689	6.9647	7.22178	7.74604	6.63553	7.40416	7.2353	7.15497	7.55456	7.61065	7.6326	7.50806
ZNF16	6.81621	7.02879	6.91133	6.59505	6.81658	7.04003	7.27822	6.77651	6.83263	7.1867	6.24997	6.95371	6.3507	6.61275	6.68119	6.67871	6.43548	6.44403	6.39124
ZNF157	5.4446	5.61984	5.58423	5.3669	5.6226	5.50502	5.31773	5.55157	5.57112	5.54711	5.47814	5.48765	5.57638	5.64251	5.75569	5.5086	5.48375	5.55755	5.56725
ZNF155	6.23864	6.30851	6.21092	5.92708	6.07515	6.1042	6.16344	6.26439	6.30143	6.03835	6.17563	6.2923	6.06838	5.97415	6.36719	6.40727	6.02801	6.21357	6.18045
ZNF148	8.54433	8.88601	8.77603	7.96996	8.43945	8.83496	8.0606	8.96241	7.96804	8.56681	8.80727	7.49669	8.27797	8.36576	8.14568	8.71987	8.74918	8.62863	8.56603
ZNF146	7.97563	8.09745	7.89937	7.08706	8.02266	7.67377	7.37225	7.73	7.82208	7.71347	8.07442	6.96687	7.64567	6.93995	7.61065	7.53559	7.56438	7.12714	7.62261
ZNF143	7.68864	7.73893	7.85359	7.48826	7.39162	7.67245	7.56149	7.56282	7.32781	7.89595	7.66127	6.98308	7.09665	6.80024	7.64011	7.54275	7.43158	7.11619	7.33597
ZNF141	6.32823	6.14564	6.13725	5.87798	5.85838	6.31732	5.85734	5.87181	5.9318	5.89111	6.35377	5.63298	5.74068	5.82618	6.09617	5.76547	5.83357	5.8974	6.34053
ZNF140	7.07809	7.02422	7.21991	6.44345	6.60576	7.12523	6.64481	6.91688	6.86814	6.7984	6.90751	6.6896	6.95718	6.45304	7.22017	6.97041	7.08343	6.69358	7.00228
ZNF14	8.97862	8.58462	8.26841	7.13835	8.39953	9.30111	8.31573	8.64918	8.45892	8.69381	10.5815	7.16697	10.1123	8.45494	8.83437	9.21301	9.13209	8.29745	9.50375
ZNF138	5.93152	6.02989	5.95424	5.70557	5.88127	5.82241	5.76733	5.77954	5.68243	5.75796	5.89556	5.94114	5.64947	5.84545	5.66016	5.44794	5.82479	5.72006	6.27009
ZNF136	7.41228	6.83263	6.87499	6.71078	6.81932	7.61225	7.72235	6.83901	6.61375	7.78896	8.30636	6.84895	8.24365	7.54883	7.24536	7.68298	7.39622	7.14602	7.6036
ZNF135	5.55013	6.20445	5.95174	5.81207	5.57239	5.71454	5.83532	5.92691	5.76547	5.75512	5.60508	5.70833	5.52178	5.7516	5.38712	5.33435	5.58122	5.74313	5.75659
ZNF134	6.30692	6.20178	6.24382	6.26708	5.93246	6.18873	6.13173	6.24789	6.25145	6.19193	6.2229	6.10157	6.21385	6.50403	6.47488	6.19264	6.15571	6.42636	6.05066
ZNF133	7.21991	7.22689	7.16302	6.74232	6.87291	7.34038	6.66765	7.05761	7.1043	7.06275	6.49857	6.99485	6.23148	6.24997	6.5337	6.62385	6.7246	6.56509	6.36112
ZNF132	5.49587	5.78107	5.70282	5.73199	5.62094	5.70884	5.44979	5.52777	5.65228	5.66615	5.71454	5.68584	5.56443	5.44197	5.70322	5.56038	5.47501	5.65349	5.64902
ZNF124	5.8801	6.18366	6.24528	5.72862	6.07413	6.10477	5.55198	6.18969	5.55335	5.87055	6.06632	5.63998	6.11578	5.72826	6.25735	6.98492	7.04384	6.66324	6.44732
ZNF12	8.25605	8.26063	8.00465	7.68864	7.68793	7.90061	7.31175	7.874	7.51809	8.04063	7.88253	7.14204	7.33073	8.08082	7.45021	7.74035	7.70939	7.53427	7.69919
ZNF117	5.91718	5.64661	5.68584	5.76581	5.83904	5.64011	5.63906	5.90398	5.93903	5.19001	5.84123	5.74761	5.85407	5.68256	5.53288	6.15204	5.74215	6.05573	6.04237
ZNF114	5.95047	5.6124	5.85178	5.58045	5.49432	5.72028	5.40867	5.63988	5.69078	5.69477	5.57676	5.51951	5.4474	5.50977	5.81448	5.71535	5.74291	5.67042	5.67724
ZNF112	5.51906	6.16372	6.0855	5.754	5.55206	5.7913	5.91624	5.73556	6.15571	5.99836	5.77629	5.84999	6.08767	5.59177	6.03173	5.6001	5.70146	5.5587	5.67385
ZNF107	6.33913	6.30176	6.23712	5.94679	6.04176	6.13823	5.88185	6.23148	6.04961	5.9116	7.12998	6.07627	5.94469	5.90962	6.56948	6.40416	6.34142	5.94652	7.13925
ZNF106	8.00239	8.84526	8.54515	8.58733	8.08912	8.05709	8.44311	8.49228	8.49382	8.23183	8.00113	8.13843	8.66745	8.27687	8.10815	8.67036	8.38493	8.01273	8.55429
ZNF101	6.22937	6.04038	6.17269	6.08361	5.75587	5.94582	5.68692	5.89096	5.79984	5.46707	7.49352	6.46155	6.3036	6.97386	6.73666	6.49163	6.8861	6.75793	7.39852
ZNF100	5.37486	5.70282	5.2529	5.5658	5.52861	5.48933	5.41485	5.64466	5.56177	5.32512	5.63298	5.37784	5.49176	5.36359	5.56141	5.79031	5.63561	5.76854	5.55955
ZNF10	6.0705	6.5763	6.60272	6.31668	6.59056	6.4391	6.30382	6.3333	6.44156	6.50939	5.97285	6.12695	6.26439	6.19161	5.9032	5.73121	5.9663	5.88974	6.13665
ZMYND8	7.54055	8.04416	7.82361	7.76569	7.31944	7.36208	7.52782	7.62727	7.40571	7.29776	7.86358	7.40772	7.47815	7.62261	7.13864	7.53062	7.38762	7.37804	7.96918
ZMYND19	6.17906	6.0791	6.16457	6.26952	5.89597	5.88185	6.41549	6.03454	6.00345	6.15596	5.97324	6.73149	6.15476	7.16275	6.19928	6.18156	6.2923	6.69087	6.13635
ZMYND15	6.52334	6.29124	6.01837	5.80123	6.68916	6.07224	6.72371	6.3219	6.20311	6.17765	6.61405	6.44156	8.04144	7.19271	7.82286	8.57232	7.98048	8.04734	6.96189
ZMYND12	5.37999	5.66053	5.55939	5.73556	5.53689	5.39505	5.64865	5.36012	5.49167	5.50668	5.61296	5.68663	5.30967	5.65006	5.79069	5.97113	5.70693	6.0491	5.48611
ZMYND11	7.95227	8.12019	8.42827	7.6077	8.07747	7.92992	7.01304	7.96284	8.00991	8.04253	8.06196	7.07898	7.85071	7.13427	7.71874	7.50205	7.40476	6.92224	7.80924
ZMYND10	5.68877	5.75381	5.51091	5.78288	5.84103	5.76285	5.85838	5.52855	5.8372	5.87235	5.78874	5.96297	5.76148	5.9022	5.82809	5.6364	5.57611	5.76816	5.76207
ZMYM6	6.61749	6.48158	6.78237	6.31981	6.79402	6.63086	6.28068	6.40127	6.8858	6.63602	7.02358	6.26762	6.65203	6.15271	6.47083	6.98028	6.45971	6.00374	6.65746
ZMYM4	7.78178	8.22527	8.07575	7.53848	8.09686	7.95564	7.1884	7.8321	7.88062	7.79245	7.79614	6.83738	7.73325	7.01495	7.60309	7.55079	7.54959	7.15899	7.59429
ZMYM3	7.54464	8.49025	7.76597	7.47148	7.749	7.78448	7.49594	8.18842	7.91917	7.46904	7.99643	7.08895	7.67871	7.00925	7.41893	7.72552	7.50709	7.45216	7.55615
ZMYM2	8.99604	8.8319	8.6833	8.38657	8.31827	8.38692	7.91714	8.7404	8.27497	8.33208	8.7404	7.76569	8.77873	8.19793	8.44112	8.865	8.70313	8.5821	8.77284
ZMYM1	6.84247	7.13183	6.8841	6.53117	7.15849	6.75891	7.09802	6.92705	6.69509	7.18092	7.09428	6.41796	6.54828	6.53322	7.17194	6.73965	6.55057	6.66827	6.58458
ZMPSTE24	10.6406	10.8216	10.4265	9.98179	10.8162	10.5033	10.0299	10.626	10.6215	10.4651	9.84549	8.8368	10.1108	9.53626	10.2293	9.44979	9.76165	9.43828	10.0915
ZMIZ2	6.89408	6.87931	6.75949	6.84311	6.31225	6.43031	7.01116	7.08415	6.68154	6.48458	7.27024	7.00835	7.37831	7.21695	6.88637	7.39352	6.99485	7.50806	6.93339
ZMIZ1	9.29777	10.2141	8.95026	10.0426	8.56453	8.61097	9.28382	9.75718	9.4687	8.47864	8.80556	8.63818	10.2225	9.36094	9.39625	10.7313	10.1013	9.91115	10.0562
ZMAT5	5.91462	6.19963	5.99766	6.27722	6.03866	6.08849	6.8365	6.02719	6.04651	6.40098	6.12162	7.03092	6.08577	6.08085	6.49799	6.65746	5.90379	6.63637	5.96168
ZMAT4	5.43726	5.29518	5.29819	5.27435	5.24345	5.39082	5.32669	5.24085	5.23696	5.42486	5.29789	5.34844	5.42432	5.24294	5.34568	5.09752	5.27808	5.24454	5.2274
ZMAT3	9.9363	9.43772	9.24088	9.18314	9.15453	10.3371	10.5815	9.34481	10.3641	10.0063	11.129	9.40985	10.6406	9.66246	9.61095	9.5076	9.5059	9.06663	9.74781
ZMAT2	8.27532	8.29443	8.23859	9.02415	8.21807	8.3582	9.02626	8.39603	8.36161	8.51102	7.90415	8.67574	7.81207	8.88712	8.26726	8.4187	8.15456	8.65233	7.90682
ZMAT1	5.89597	6.01266	5.89907	5.79678	6.09006	5.85202	5.862	5.83447	6.06983	5.99103	5.8672	5.69362	6.11348	5.62804	5.68308	5.93336	6.09431	5.49368	6.1039
ZKSCAN8	6.16533	5.69674	6.15958	5.92905	6.18969	5.91693	5.84168	5.98404	6.48834	6.23655	6.04961	5.72536	6.14205	5.89556	5.88533	5.86885	5.72185	5.21949	5.93494
ZKSCAN7	5.53356	5.7861	5.50767	5.8752	5.67598	5.66994	5.64947	5.65592	6.20532	5.5199	5.57801	5.84268	5.61282	5.55101	5.62726	5.41683	5.56781	5.41186	5.51282
ZKSCAN5	5.80746	5.99678	6.05353	6.24923	5.98361	5.85821	5.8921	5.91225	6.10252	6.08238	5.6692	6.20445	6.27035	6.05709	6.11754	6.11754	6.00117	5.615	6.34024
ZKSCAN4	6.25704	6.5284	6.25704	6.19296	6.10448	6.52452	6.41002	6.32674	6.30742	6.54474	6.85225	6.49227	6.18451	6.232	7.0708	6.1591	6.38956	6.69509	5.99266
ZKSCAN3	5.44673	5.55641	5.80136	5.75606	5.61263	5.77629	5.60027	5.63037	5.69149	5.73396	5.73318	5.74822	5.56234	5.47435	5.67724	5.52806	5.54973	5.69509	5.59356
ZKSCAN2	5.60965	5.53542	5.65537	5.56512	5.64138	5.39534	5.52216	5.39642	5.62726	5.59899	5.77522	5.60328	5.45545	5.63416	5.46371	5.60869	5.50406	5.55394	5.59899
ZKSCAN1	7.54771	7.99727	7.65101	8.17245	7.49729	7.50123	7.0778	7.53427	7.82903	7.47112	7.45822	6.93607	7.62617	7.21251	7.54464	7.44638	7.14049	7.06908	7.39883
ZIM3	5.39495	5.19234	5.25154	5.26634	5.26232	5.23238	5.40291	5.29144	5.29273	5.31326	5.36482	5.44681	5.27071	5.42812	5.21694	5.44163	5.14156	5.26969	5.2916
ZIM2	5.35963	5.40282	5.24826	5.33527	5.6118	5.45566	5.3878	5.51113	5.41797	5.4159	5.42801	5.36742	5.36606	5.29107	5.24586	5.70027	5.45474	5.41977	5.40885
ZIK1	5.59165	5.76623	5.83277	5.63492	5.55472	5.42217	5.6594	5.44183	5.84241	5.77652	6.00998	5.77285	5.80106	6.03568	6.0628	5.86411	6.05324	5.75646	5.90853
ZIC5	5.70434	5.83472	5.72897	5.77349	5.62252	5.67365	5.78314	5.91204	5.77919	5.79947	5.64613	5.62029	5.75796	5.67111	6.05533	5.48578	5.72953	5.79704	5.77594
ZIC4	5.56128	5.86981	5.79181	5.61002	5.75569	5.90819	5.70557	6.0223	5.74386	5.75381	5.47735	5.54294	5.68999	5.32942	5.62303	5.78859	5.70046	5.7446	5.73955
ZIC3	5.3346	5.27262	5.35323	5.44173	5.38476	5.45474	5.32037	5.44698	5.37771	5.36899	5.3475	5.34453	5.36763	5.48414	5.16012	5.66199	5.33007	5.3815	5.37463
ZIC2	5.30873	5.4114	5.39163	5.53249	5.17502	5.20292	5.51434	5.63026	5.42185	5.3878	5.30129	5.34338	5.40917	5.44153	5.39823	5.59914	5.40817	5.41485	5.41406
ZIC1	6.07467	6.31364	6.79893	6.10994	7.29627	7.65719	6.67484	6.39964	7.21667	7.15964	5.47211	5.82092	5.78956	5.60277	5.43181	5.62184	5.58261	5.0785	5.34901
ZHX3	7.39352	7.38365	7.3046	7.68086	6.71021	6.96687	7.20621	7.2869	7.39666	7.50095	6.30993	6.93031	6.52583	6.39439	5.66912	6.16005	6.1445	5.80906	6.49194
ZHX2	8.0598	8.32664	7.96711	7.91414	8.02962	7.79854	7.60122	7.57174	7.92786	7.79806	8.35124	7.92957	7.47585	8.2595	7.10668	7.45937	7.57758	7.3256	8.12692
ZHX1	8.81155	9.0106	9.06049	8.71153	8.84992	8.80556	8.71258	8.71717	8.83496	8.8885	8.2025	8.34186	8.20464	8.24472	8.33629	8.188	8.20672	8.04882	8.37038
ZGRF1	5.74199	5.56038	5.80981	5.71662	5.55939	5.62765	5.38704	5.66001	5.872	5.5807	5.76026	5.51846	5.43377	5.59899	5.55013	5.77629	5.68933	5.61041	5.60789
ZGPAT	7.56785	7.25503	7.53269	6.93607	8.0306	7.89595	7.62194	7.76818	7.59643	7.74694	8.84657	8.02107	8.19572	8.02714	8.48559	8.72559	8.57836	8.87423	7.40381
ZG16B	5.31409	5.39125	5.5749	5.36554	5.60268	5.32267	5.64613	5.41349	5.72897	5.7361	5.63709	5.72791	5.477	5.85126	6.44236	6.46108	5.99152	5.73792	5.72028
ZG16	5.45606	5.30756	5.47291	5.23437	5.61729	5.38127	5.47211	5.39436	5.38548	5.40214	5.32952	5.03746	5.49129	5.10453	5.4054	5.42365	5.62377	5.37301	5.37879
ZFYVE9	7.84486	8.04098	7.76025	7.53896	7.42841	7.12005	7.24367	7.62802	7.4323	7.49072	6.26762	6.72495	6.22913	6.4124	5.56169	5.74291	6.20751	6.24213	6.4391
ZFYVE28	5.45893	5.70309	5.39854	5.50546	5.53872	5.36534	5.52583	5.42103	5.37013	5.25658	5.69321	5.43785	5.82432	5.45484	5.3699	5.44943	5.40438	6.07962	5.36828
ZFYVE27	5.55492	5.77978	5.7361	5.87995	5.87679	5.71875	5.95448	5.59454	5.7488	5.74199	5.87679	5.91718	5.8245	5.88156	6.10499	6.6091	5.97063	6.5627	5.67553
ZFYVE26	6.46315	7.21584	6.74393	7.12439	6.37972	6.7091	6.57191	6.94661	6.77267	6.00826	7.04956	6.45175	7.58088	6.7204	7.36684	7.69575	7.15698	7.43047	7.45264
ZFYVE21	9.17859	9.27662	9.35484	9.44241	9.01477	9.24856	9.97391	9.04679	9.34543	9.53155	7.58121	8.86987	8.0327	7.81164	7.72486	7.80688	7.89737	8.23338	7.60555
ZFYVE19	5.57751	5.75238	5.66994	5.87235	5.87798	5.76754	6.2446	5.92339	5.89296	5.88744	5.7993	6.40749	5.95047	6.02801	6.00579	6.01869	5.80919	6.26626	5.81556
ZFYVE16	7.53427	7.56149	7.84458	6.57858	8.14353	7.72352	6.56973	7.68962	7.13104	7.25473	7.88668	6.61196	8.79666	6.60499	9.11288	8.21122	8.37521	7.94505	8.34386
ZFYVE1	7.35779	7.68549	7.50171	7.46162	7.47666	7.45502	7.95564	7.46812	7.5637	7.35931	7.28735	8.19772	7.53848	7.2947	7.23026	7.61552	7.28765	7.49836	7.38604
ZFY	6.21448	6.08577	5.54393	5.95855	5.45979	5.86488	5.64589	6.07942	6.76152	5.18336	5.64639	5.76045	5.59983	5.62518	6.08577	5.90717	5.95641	6.27945	5.11162
ZFX	6.48014	6.33352	6.87872	6.24068	6.49857	6.60553	6.15271	6.29285	6.35588	6.36142	6.43074	5.87261	6.47662	6.10184	6.47201	6.56057	6.62385	6.04444	6.84381
ZFR	9.8135	10.1123	9.98341	9.57636	9.75064	9.61951	9.28922	9.91929	9.86992	9.77558	9.62037	8.46239	9.18314	9.02775	9.07311	9.06585	9.22517	8.71987	9.49835
ZFPM2	6.69237	7.23465	7.17959	7.42657	7.06752	7.05931	6.18451	6.71021	7.35017	7.50392	6.58458	6.80716	6.77542	6.64678	6.24789	6.06524	6.21526	5.25942	6.73666
ZFPM1	6.44641	6.37162	6.49336	6.82483	6.61314	7.01097	6.63876	6.70678	6.54447	6.60101	6.87078	6.64613	6.45137	6.54607	6.75306	6.91841	6.65027	7.00812	6.30176
ZFPL1	7.75907	7.46162	7.21214	6.63712	7.73822	7.36423	7.4855	7.37199	6.98242	7.68439	6.93815	7.28924	6.69994	6.87078	7.63829	7.40064	7.27272	7.46928	6.68895
ZFP92	5.68118	5.46566	5.4367	5.72623	5.47384	5.54246	5.32868	5.57432	5.62881	5.2529	5.60249	5.5003	5.55301	5.56368	5.45162	5.62881	5.59177	6.12472	5.25239
ZFP91	9.92932	10.1209	9.98179	9.64657	9.91015	9.85323	9.2872	10.0002	9.8866	10.0637	9.59206	9.02246	9.76048	9.27306	9.41795	9.98179	9.55678	9.09732	9.73063
ZFP82	6.87798	7.04645	6.90325	6.57336	6.56149	6.64927	6.49603	6.90517	6.59822	6.59538	6.67095	6.72782	6.38311	6.65293	6.56853	6.27397	6.43832	6.63371	6.61314
ZFP69B	5.48901	5.27591	5.46419	5.41194	5.44681	5.43232	5.46271	5.40234	5.42899	5.4265	5.48482	5.27088	5.60816	5.50127	5.53199	5.30298	5.45606	5.39055	5.52616
ZFP69	5.93246	6.01353	5.86744	5.76114	5.89039	6.28017	5.84144	5.85721	6.02631	5.60828	6.47231	5.62964	6.14702	5.71417	5.93531	6.09172	6.18969	6.14628	6.23439
ZFP64	7.23917	7.9559	7.55697	6.83509	7.66416	7.46928	7.11972	7.43652	7.34186	7.38081	7.65212	6.76059	7.4529	6.90382	7.24837	7.17326	7.12858	6.7869	7.54246
ZFP62	7.92881	8.2971	8.17245	7.40629	7.92881	8.08274	7.91414	8.13599	8.22741	7.89633	8.40377	7.44032	7.39852	7.50709	7.48729	7.30359	7.39538	7.1716	7.67095
ZFP57	5.37285	5.52245	5.40159	5.3613	5.37507	5.31016	5.2477	5.25154	5.35537	5.37977	5.26802	5.61971	5.32655	5.45119	5.2532	5.30625	5.50047	5.36653	5.35842
ZFP42	5.68778	5.76271	5.50958	5.68784	5.63084	5.58261	5.56286	5.5474	5.59268	5.67067	5.72657	5.67769	5.50203	5.70002	5.62913	5.6196	5.7298	5.74349	5.74168
ZFP41	5.75659	5.8624	5.75257	5.81081	5.86294	5.79332	5.81467	5.78548	5.82967	5.845	6.04146	5.73636	5.92364	5.76471	5.72089	5.62628	5.73318	6.00711	5.74989
ZFP37	6.64481	6.70642	6.86718	6.03313	6.37097	6.56537	6.1788	6.65464	6.6111	6.67426	6.34287	6.79015	5.97625	5.80849	5.61545	5.63964	6.05468	5.82641	6.05389
ZFP36L2	9.99442	10.2927	9.56955	10.4631	9.78649	9.599	9.07384	9.50978	9.874	9.95045	10.6891	9.04679	10.2058	10.8045	9.07441	9.12303	9.41182	9.24173	10.1595
ZFP36L1	12.3373	12.9561	12.5246	12.6959	13.1241	12.4529	12.2276	12.8762	12.5645	12.243	12.7436	12.4084	13.0614	12.2906	11.8585	12.8274	12.6225	13.1117	12.8973
ZFP36	12.9433	12.1011	12.8882	12.4458	13.0614	12.9662	12.3482	12.7603	12.5829	12.8973	13.2295	13.1117	13.7555	13.0728	11.5309	12.2187	12.671	12.3663	13.7145
ZFP30	6.08634	6.24708	6.05324	5.63442	6.1695	6.09875	5.92318	6.13953	6.07257	6.10133	5.83098	5.7234	6.00345	5.79391	6.12727	6.35009	6.06725	5.98404	6.01675
ZFP3	5.93903	6.34625	6.38868	5.96734	6.14168	6.41002	6.37443	6.10221	6.07002	6.12282	6.56558	6.10994	6.29823	6.10009	6.17745	5.64525	6.34249	6.03685	6.64089
ZFP28	5.73086	5.78252	6.23565	5.84322	5.75867	5.86534	5.52816	5.64801	5.95047	6.15701	5.61428	5.59715	5.78071	5.62616	5.71515	6.2034	5.59258	5.26816	5.79631
ZFP2	6.20946	5.95424	6.06956	5.89268	5.93018	6.10669	5.89096	5.9497	6.34535	5.8528	5.57477	5.90069	5.81467	5.4825	5.51393	5.45189	5.87745	5.65293	5.65177
ZFP14	5.67838	5.84848	6.17452	5.59963	5.79391	6.08238	5.91318	5.76471	5.84322	5.80393	6.33751	5.4654	5.68956	5.5875	5.66149	5.59287	5.4994	5.84745	5.84389
ZFP1	7.31113	7.69522	7.69125	6.29698	7.58235	7.6036	6.19788	7.42397	7.5691	7.27795	7.29315	6.22394	7.0249	6.25959	6.9647	6.91272	7.00228	6.61314	6.56622
ZFHX4	6.00259	6.3113	5.89717	6.32356	5.73265	5.72478	5.6088	6.07627	5.98456	6.29425	5.4241	5.87325	6.0109	5.45831	5.55071	5.21865	5.61015	5.12264	5.88024
ZFHX3	8.70115	9.10195	8.36763	9.41305	7.58986	8.18687	8.18577	8.55287	8.63291	8.50224	6.70525	7.04985	8.34263	7.74984	7.08343	8.17245	7.64872	7.39002	7.59338
ZFHX2	5.37065	5.44778	5.33572	5.39341	5.41535	5.52312	5.53463	5.58969	5.38325	5.56737	5.60789	5.4274	5.70457	5.27591	5.61028	5.5066	5.44673	5.52816	5.52336
ZFC3H1	9.20144	9.24343	8.77096	8.54895	8.18842	8.54433	8.54065	8.84393	8.80991	8.72316	8.93928	7.78425	8.73278	8.80815	7.9931	8.87309	8.68281	8.37728	8.60756
ZFAT	5.37687	5.67943	5.86098	5.68356	5.60425	5.63492	5.76045	5.4887	5.52981	5.60469	5.63719	5.65578	5.68092	5.57638	5.54683	5.84123	5.57751	5.96278	5.64251
ZFAND6	7.65319	7.68439	8.12692	8.58082	7.66965	7.78896	7.06814	7.8183	7.57606	7.6482	7.6172	7.40447	7.59643	8.26634	8.24432	7.86959	7.84406	8.20565	7.62853
ZFAND5	11.7555	11.0593	11.4924	11.0271	11.1236	11.239	10.5463	10.8162	10.9575	11.2768	10.7289	9.41182	10.9152	11.565	10.8452	10.8864	11.0326	10.7434	11.0384
ZFAND4	6.04568	6.03608	6.17209	6.06029	5.85338	5.75238	5.92967	5.94519	6.15984	6.16759	6.49227	5.85434	6.12254	5.95323	6.05792	6.14651	6.12837	5.79631	6.12344
ZFAND3	7.77663	7.74145	7.50604	7.30261	7.82457	7.58581	7.47815	7.40503	7.34414	7.69002	7.05809	7.43423	7.15899	7.30129	6.89138	7.71496	7.25435	7.42166	6.96104
ZFAND2B	7.5152	7.84315	7.56438	7.87898	7.42592	7.74081	8.04372	7.63685	7.53768	7.5619	7.24536	8.55324	6.726	7.9239	7.56438	7.82774	7.46327	8.20015	7.09839
ZFAND2A	7.91221	7.33278	7.6104	7.26469	7.19104	7.89431	7.40476	8.0629	7.3427	7.1337	7.92257	6.80614	8.84106	8.48407	8.36438	9.66805	9.17949	9.05729	8.35529
ZFAND1	8.39815	8.55867	8.92524	8.19424	7.86157	8.56991	8.3855	8.43992	8.77284	8.38108	7.6091	7.61381	7.0414	7.44482	7.47991	7.29848	7.56258	7.24536	7.2883
ZER1	7.46627	8.00193	7.77091	7.1939	7.82636	7.86309	7.48771	7.90415	7.55897	7.68122	7.71242	7.65414	7.7145	7.50392	7.45216	7.97888	7.58337	7.74487	7.41833
ZEB2	8.48822	9.09506	9.16467	8.86568	8.80189	8.74147	8.68525	8.92461	8.95822	8.67174	8.95291	8.87819	10.0088	8.75161	9.44518	8.93985	9.04543	8.75736	9.49423
ZEB1	6.7741	7.24751	7.65973	8.21376	7.22273	7.15193	6.95223	7.09612	7.58519	7.71387	6.77299	7.16419	6.94553	6.71766	6.3113	6.89893	6.72227	6.15102	6.7505
ZDHHC9	6.27397	6.244	6.29823	6.16253	6.19522	6.16648	5.91693	6.32573	6.21867	6.41495	6.24231	6.00726	6.21526	5.97788	6.01427	6.08952	6.05642	6.13041	5.9249
ZDHHC8	7.99554	8.51547	8.16248	8.53304	8.84468	8.5719	8.04631	8.77713	8.51547	8.18157	8.72559	7.4021	8.86741	8.4347	7.89431	8.43103	8.33208	8.23239	8.35211
ZDHHC7	8.31775	8.54515	7.94673	8.90448	8.49025	8.15982	8.89886	7.98329	8.39429	8.10985	8.30014	9.66246	8.90963	8.90805	9.04838	9.66246	8.9188	9.1352	9.13289
ZDHHC6	7.91323	8.49907	8.48982	7.87793	8.10666	8.3125	8.62306	8.17132	8.26245	8.04031	8.36161	8.99986	8.0925	8.48764	8.91373	8.54203	8.49382	8.6039	8.53666
ZDHHC5	8.10452	8.19044	7.76632	7.82711	8.19149	7.86959	7.67423	8.24606	8.008	7.61793	8.03329	7.50806	8.42038	8.17924	8.14622	8.62702	8.38657	8.39953	8.13955
ZDHHC4	6.36496	6.17655	6.09938	6.10703	6.34073	6.16563	6.06596	6.23891	6.18384	6.47422	6.21385	5.88601	6.28627	6.15204	6.13725	6.44949	6.28412	6.15321	6.04705
ZDHHC3	7.53334	7.89633	7.90415	8.26841	7.95888	8.03137	8.65166	7.46835	8.12653	7.94071	7.74567	8.71987	7.90597	8.07069	8.00725	8.17973	7.81671	7.7594	8.04538
ZDHHC23	5.8372	6.14119	5.7347	5.79743	5.8784	5.85734	5.95219	5.78474	5.91277	5.8849	6.24433	5.862	5.73246	6.02951	5.3528	5.65524	5.59571	5.90552	5.85649
ZDHHC22	5.52564	5.15978	5.49374	5.34019	5.51616	5.75756	5.28604	5.5199	5.49142	5.48962	5.53069	5.37118	5.38916	5.52216	5.50386	5.49852	5.52198	5.4604	5.47344
ZDHHC21	6.21984	5.98614	6.28106	6.24708	6.29356	6.15766	5.93396	6.04396	6.27995	6.26656	6.42841	5.96104	6.25356	6.12867	6.43751	6.13256	6.35377	5.86354	6.41102
ZDHHC20	7.69919	7.91977	8.45592	8.53	8.07168	8.2939	7.45861	8.19257	7.93833	7.8661	8.109	7.98212	8.55771	7.88439	8.82485	8.54987	8.43534	8.47442	8.41438
ZDHHC2	8.15523	8.19311	8.3593	6.53142	8.528	8.06396	6.44913	8.16396	7.63685	7.72018	8.94579	6.53214	7.83788	6.6887	8.37457	8.4673	8.54025	7.96057	7.99934
ZDHHC19	5.60457	5.5985	5.61643	6.14803	5.68605	5.61488	6.07576	5.9829	5.83775	5.85202	5.83532	5.76663	5.62233	5.763	5.76623	5.84926	5.72826	5.83043	5.83508
ZDHHC18	6.29674	6.46155	6.03866	6.66739	6.41652	6.3822	7.15164	6.2359	6.18907	6.22152	7.02683	7.0954	6.72724	6.85203	7.11283	8.05187	7.19934	7.7782	6.82454
ZDHHC17	8.59668	8.33312	8.53122	8.51134	8.57288	8.4181	7.88329	8.40952	8.38108	8.52753	8.51325	7.79373	8.188	7.77571	8.27203	8.158	8.11127	7.68756	8.39299
ZDHHC16	7.37199	7.48771	7.42341	8.09516	7.52713	7.6352	8.01451	7.64405	7.58337	7.18451	7.22345	8.04538	7.47924	7.53195	7.94754	7.43518	7.64205	7.89169	7.62757
ZDHHC15	5.43694	5.64835	5.69321	5.57524	5.73055	5.57229	5.54588	5.87923	5.84572	5.65991	5.33671	5.58865	5.43704	5.45019	5.4683	5.43148	5.30602	5.27575	5.47435
ZDHHC14	6.75793	7.52713	7.0778	7.07833	7.71639	7.20394	7.22046	7.50061	6.92141	7.43788	8.2595	8.17818	7.62224	8.04757	7.01455	7.19243	7.28587	7.37873	7.7853
ZDHHC13	6.62584	6.45175	6.44544	6.14291	6.05663	6.57166	6.18779	6.58813	6.38519	6.4813	6.65746	6.68636	6.35123	6.29142	6.76374	6.58543	6.70297	6.52711	6.3909
ZDHHC12	6.16219	6.02289	6.11365	6.22913	6.21767	6.21357	6.40681	6.08478	5.94652	6.20851	6.64285	7.14187	6.55689	6.36373	7.3182	7.02553	6.64229	7.3766	6.31668
ZDHHC11	5.60208	5.45793	5.42042	5.60606	5.38167	5.5456	5.61776	5.29251	5.52668	5.45595	5.41718	5.62826	5.51556	5.38127	5.46819	5.26346	5.38296	5.45618	5.49863
ZDHHC1	5.62881	5.79885	5.70002	6.27918	5.6206	5.47796	6.40896	5.65901	5.80413	5.82723	5.3524	6.48458	5.50427	5.77978	5.42938	5.31856	5.80581	5.80807	5.80036
ZDBF2	6.19244	6.30718	6.44489	5.93989	6.49525	6.19928	6.22957	6.14492	6.10879	6.78552	6.46133	5.9552	6.2923	5.99266	5.65499	6.38401	6.10031	5.90379	6.03986
ZCWPW1	5.53199	5.98548	5.90272	5.70322	5.42812	5.31576	6.0887	5.73265	5.79562	5.80906	5.57402	6.34378	5.43332	5.83187	5.68919	5.49353	5.63416	5.9796	5.49044
ZCRB1	7.70718	7.64654	7.90276	7.42799	7.59912	7.76987	7.82674	7.73542	7.66382	7.79706	7.53195	7.18332	7.07692	7.10511	7.39072	7.31586	7.43931	7.32852	7.01989
ZCCHC9	7.69423	7.75196	7.60244	7.61846	7.50277	7.68927	7.66814	7.54883	7.75637	7.54003	7.46254	8.11841	7.3488	7.40704	7.95514	7.31257	7.52571	7.26583	7.63439
ZCCHC8	7.0694	7.05561	7.14482	7.44314	6.85668	6.96269	6.93031	6.90432	6.94262	6.89195	7.1333	7.52426	7.14786	7.41866	7.14723	6.94553	7.02553	7.12592	7.22345
ZCCHC7	8.85194	8.66373	8.80331	7.57929	8.26006	8.54659	8.0898	8.43277	8.17924	8.55151	9.09028	7.90202	7.77298	7.86835	8.01481	8.21566	8.31716	8.01451	8.29602
ZCCHC4	5.2488	5.58995	5.53356	5.6848	5.43694	5.66096	5.40917	5.75646	5.54224	5.54627	5.54079	5.4459	5.50047	5.63298	5.50767	5.22696	5.37784	5.50977	5.52377
ZCCHC3	7.09909	7.52426	7.22791	7.0744	7.42067	7.22407	6.9889	7.3488	7.02084	7.16243	7.62853	6.9621	7.23491	7.3932	7.08667	7.3129	7.20219	7.19903	7.35931
ZCCHC24	8.75736	10.1747	9.53626	10.0496	9.21138	8.87498	9.56495	9.78112	10.0106	9.3389	8.62116	10.3001	8.98996	9.05076	7.53513	7.88298	8.53267	8.42331	8.79879
ZCCHC2	6.20591	6.28346	6.45932	5.96367	6.25045	6.30343	5.99599	6.20311	6.23836	5.88061	6.29758	5.94819	6.14168	6.25045	6.24873	6.20002	6.4443	6.47811	6.32959
ZCCHC17	7.57758	7.30813	7.75452	6.90432	7.19483	7.40064	7.50095	7.54986	7.3168	7.32342	7.16506	7.28612	7.04115	7.1818	7.66486	7.37277	7.56149	7.67328	6.87174
ZCCHC14	7.92826	8.74918	7.98844	8.12938	7.63937	7.71822	7.51407	8.42882	8.51325	7.75637	7.34849	6.78833	7.83746	7.61189	7.13575	7.67927	7.40239	6.85479	7.66853
ZCCHC13	5.27694	5.09047	5.06428	5.15631	5.07473	5.10563	5.23771	5.06003	5.16012	5.14635	5.08222	5.20471	5.27156	5.1484	5.29344	5.24398	5.26305	5.15153	5.13519
ZCCHC12	5.36344	5.22304	5.34725	5.41535	5.54224	5.38675	5.4263	5.31726	5.41971	5.42133	5.60583	5.4265	5.46927	5.53922	5.34607	5.27369	5.55071	5.4193	5.41413
ZCCHC10	7.2049	7.0614	7.28387	7.29527	6.91872	7.07833	7.14132	7.34913	7.25503	7.34576	7.279	7.47415	7.35622	7.69246	7.42763	7.19969	7.39883	7.36048	6.87349
ZC4H2	5.76164	5.86653	6.00849	5.97113	6.19846	5.81994	5.90552	6.07442	6.04396	6.33498	5.78033	6.06983	5.92967	5.82166	5.70637	5.91886	5.92364	5.70258	5.77409
ZC3HC1	7.0705	7.50481	7.13553	7.56591	7.2947	7.43158	8.10089	7.31702	7.37356	7.29972	7.56312	8.5426	7.08037	7.82253	7.38925	7.22689	7.20167	7.85543	7.12005
ZC3HAV1L	6.16319	6.09907	6.15235	6.30504	6.15078	6.10966	5.97596	6.3456	6.46155	6.10524	5.88693	5.8849	6.07942	5.59539	5.80581	5.89394	6.05136	5.53624	6.12695
ZC3HAV1	7.71089	8.89507	8.25037	7.77663	7.88062	7.87464	7.60032	8.3876	8.13035	7.60588	8.77947	8.42038	9.35484	9.21702	8.45892	9.03819	8.92239	8.8767	9.07619
ZC3H8	7.06453	7.09017	6.98603	6.56019	6.51337	7.08248	7.18764	7.03692	7.10695	6.74981	7.20976	6.8175	6.49997	6.43293	7.35711	6.98964	6.9152	6.65265	6.96237
ZC3H7B	6.10031	6.29285	6.29326	6.32212	6.75869	6.01675	6.68274	6.04266	6.61935	6.31054	6.20532	6.56997	6.08978	6.41818	6.02393	6.21641	6.43173	6.04989	6.2446
ZC3H7A	7.99121	8.66424	8.57598	8.88914	8.22527	8.7105	8.25364	8.26553	8.64091	8.37695	8.36216	8.27909	8.43059	8.31573	8.32664	8.45022	8.1528	7.90872	8.53181
ZC3H6	6.42755	6.61044	6.58193	6.31617	6.39892	6.41346	5.9308	6.17209	6.61196	6.2547	6.02091	5.90379	6.32102	6.01235	6.24163	6.00782	6.14752	5.98816	6.14628
ZC3H4	6.46611	6.4997	6.2446	6.43377	6.12434	6.30288	6.34985	6.11822	6.2746	6.08901	6.23011	6.12966	6.29179	6.22046	6.33161	6.18942	6.10336	6.33839	6.43123
ZC3H3	5.37665	5.69259	5.32966	6.11325	5.41326	5.55801	5.71123	5.25638	5.6131	5.30329	5.49033	5.81575	5.54403	5.82053	5.48026	5.95886	5.42982	6.10731	5.51757
ZC3H18	7.00524	7.0939	6.82852	7.06069	7.11877	6.96237	7.28863	7.05134	7.03299	7.12679	7.1726	7.39751	6.79402	7.46627	7.02811	7.41354	7.03907	7.00345	7.02328
ZC3H15	9.07785	9.17518	9.22517	9.34692	8.83849	9.14173	8.67818	9.32346	9.44878	8.94413	8.96953	8.14837	8.70633	8.86118	9.04263	8.80143	9.01285	8.53947	8.87071
ZC3H14	8.07334	7.90243	7.89431	8.11322	7.9107	7.90786	8.47797	7.89703	7.6479	7.90752	7.66534	8.60756	7.93874	7.83297	7.95328	7.87869	7.65672	7.83396	8.36868
ZC3H13	6.24973	6.08238	6.18487	6.47393	6.05769	6.16431	6.3333	5.71454	6.44368	6.33998	6.0781	6.68154	6.23565	6.27575	6.42169	6.2359	6.10252	5.83003	6.33352
ZC3H12D	6.02012	6.07726	6.28588	5.7882	6.13227	5.97788	5.76581	5.93716	5.18816	5.90121	6.04176	5.79085	6.03685	5.82981	6.25145	6.16861	5.76875	6.36888	6.58125
ZC3H12B	5.39377	5.68584	5.57268	5.39306	5.51159	5.62205	5.62671	5.76026	5.96403	5.40894	5.45831	5.40458	5.48737	5.47156	5.39314	5.49768	5.56814	5.38516	5.39163
ZC3H12A	6.31105	6.19981	6.13041	6.56899	6.11885	6.30504	6.29256	6.23118	5.87543	6.0163	6.58614	7.51461	7.64171	7.30848	6.77938	7.2461	7.00755	7.11323	7.7626
ZC3H10	6.41796	6.98135	6.61343	6.34468	6.59185	6.90459	6.87107	6.72016	6.56786	7.08849	6.26876	6.55635	5.89315	5.96832	6.5161	5.80557	6.01602	5.99439	6.07599
ZC2HC1C	5.56725	6.21694	6.06885	5.37784	5.81414	5.62643	5.79678	5.99575	5.77266	5.76353	5.42155	5.45219	5.5355	5.63815	6.13545	5.44598	5.70803	5.79085	5.76523
ZC2HC1B	5.41381	5.43631	5.54224	5.41237	5.50335	5.41708	5.43035	5.47489	5.4825	5.47796	5.51051	5.44673	5.26736	5.40631	5.51936	5.65255	5.51315	5.47814	5.47136
ZC2HC1A	7.19829	7.38029	7.22754	7.04169	7.2869	7.2785	7.31507	7.07315	7.04058	7.33896	6.81878	6.98492	6.89702	7.02714	6.85135	6.47955	6.71812	7.05721	6.4905
ZBTB8OS	7.5671	7.32711	7.55206	6.92167	7.29071	7.34626	7.4323	7.54055	7.36684	7.14021	7.3042	6.89285	7.27245	7.04484	7.90542	7.77395	7.57432	7.5895	7.18285
ZBTB7C	5.80718	5.95271	5.81448	6.00826	5.88508	5.75051	6.20851	5.82945	6.18598	6.04618	6.10252	6.01837	5.82306	5.88084	5.77889	5.80919	6.01837	5.53331	6.03086
ZBTB7B	5.80175	6.13725	5.94445	6.27628	5.99625	6.20036	6.11267	6.01947	6.09828	6.209	6.16839	6.36987	6.10031	6.29379	6.34985	6.52671	6.37792	6.71361	5.77823
ZBTB7A	7.2527	7.34414	7.1699	7.82457	7.11838	7.42997	7.3725	6.79283	7.37873	6.9721	7.39044	7.54698	7.73741	7.76931	7.19219	7.78448	7.2433	7.57256	7.42067
ZBTB6	6.42351	6.95822	6.58985	5.96934	6.51042	6.44156	6.22737	6.63997	6.3456	6.40039	6.772	6.10909	6.18991	6.17452	6.49302	5.89967	6.20591	6.28942	6.41818
ZBTB5	7.43086	7.58697	7.36511	7.5968	7.53768	7.14482	6.87379	7.10913	7.2488	7.51407	7.71089	7.23206	7.25406	7.58088	6.94821	7.28081	7.2563	7.00015	7.30322
ZBTB49	5.24103	5.54936	5.48737	5.54529	5.52007	5.30267	5.5458	5.38325	5.51434	5.47943	5.24735	5.53963	5.30791	5.67005	5.63923	5.47064	5.51556	5.44747	5.49308
ZBTB48	6.84672	6.92141	6.96989	6.60499	7.16506	7.06314	7.1464	6.99214	7.01931	6.93281	7.2433	7.04197	6.86814	7.17502	7.57256	7.78606	7.30718	7.72415	6.53092
ZBTB47	6.56948	6.63209	6.34378	7.10942	6.64858	6.6911	6.70869	6.52512	6.64229	6.54501	6.14492	6.45779	6.36328	6.42791	6.56702	6.76657	6.5284	6.58588	6.37338
ZBTB45	6.5211	7.01004	6.97148	6.57974	6.94447	6.90606	7.10356	6.80643	6.81483	7.00129	6.88777	6.77004	6.48158	6.54531	6.56509	6.54107	6.57699	6.57028	6.41168
ZBTB44	6.87743	7.21144	7.26302	7.28114	6.93031	7.20219	7.09689	7.08634	7.35622	6.89356	7.47702	7.2817	7.03792	7.25227	7.02171	7.44314	7.03092	7.01384	7.18092
ZBTB43	6.18487	6.29379	6.01203	6.26251	6.24923	6.17133	6.43315	6.35785	6.15596	6.13576	6.18598	6.16372	6.89776	6.49251	6.90751	6.51042	6.42351	6.33607	6.85254
ZBTB41	5.98679	6.42135	6.64613	6.4905	6.38368	6.32077	6.202	6.22009	6.67398	6.62013	6.30143	6.31617	6.30143	6.04767	6.50727	6.52172	6.12572	5.77409	6.24873
ZBTB40	7.33597	8.04557	7.279	7.38497	7.26657	6.77542	6.96066	7.32529	7.60455	7.40239	7.1937	6.3473	7.11257	7.62757	6.8577	7.38234	7.19903	6.80338	6.80685
ZBTB4	9.60691	10.1901	9.75718	9.70517	9.61951	9.56198	9.66805	9.91115	9.77388	9.44615	9.47227	9.24088	9.81833	9.22278	8.72455	9.30908	9.16332	9.32565	9.64345
ZBTB39	6.05683	6.01399	6.02172	5.97596	5.90195	6.07195	6.17793	5.97596	6.01399	5.97063	5.75816	5.79631	5.96654	5.83639	5.80036	6.01699	5.97046	6.00318	5.99176
ZBTB37	5.44911	5.9791	5.73533	5.60734	5.63616	5.64193	5.73	5.75473	5.75659	5.74106	5.86653	5.62334	5.74568	5.67054	5.66539	5.58486	5.8672	5.43129	6.03392
ZBTB33	6.81878	6.57833	6.72656	6.743	6.71669	6.7105	6.6896	6.58667	6.42959	6.48068	6.48574	6.39717	6.71078	6.57436	6.69237	6.881	6.63233	6.80437	6.80565
ZBTB32	5.40727	5.35332	5.3743	5.32098	5.19963	5.32726	5.20856	5.27031	5.32825	5.64398	5.78548	5.82927	5.47559	5.81892	5.3698	5.30108	5.40062	5.40867	5.39204
ZBTB3	6.05792	6.50709	6.50582	5.96321	6.49429	6.40215	6.15766	6.57677	6.36112	6.29647	6.48666	6.20511	6.2945	6.05595	6.81788	6.37097	6.39331	6.4373	6.28757
ZBTB26	6.55579	6.36987	6.48158	6.34872	6.46362	6.42931	6.21259	6.18063	6.74926	6.78511	6.3473	6.00826	6.11434	6.14168	6.50167	6.70678	6.27575	5.88258	5.99575
ZBTB25	6.59473	6.47991	6.36719	6.36686	6.34681	6.50051	6.0791	6.40896	6.752	6.30411	6.58493	6.22957	6.15534	6.86913	6.61155	6.12137	6.27995	6.26876	6.23314
ZBTB24	6.87313	7.54131	6.91381	6.30201	7.06713	7.25934	6.51513	7.0096	6.9054	6.49194	8.31205	6.7741	7.17578	7.30968	7.68756	7.39852	7.43423	7.53934	7.5152
ZBTB22	7.21073	7.27455	7.31	7.21991	7.23341	7.37831	7.60724	6.95085	7.23275	7.31	7.37397	7.88777	7.06174	7.92349	7.0699	7.44185	7.23097	7.74837	6.79219
ZBTB21	6.9122	7.02962	7.22949	6.97471	7.09839	6.73512	7.21667	6.65586	6.27343	7.10356	6.52568	6.78339	6.93031	7.00498	6.62385	6.82392	6.62617	6.67368	7.38234
ZBTB20	9.35377	9.24678	8.9363	8.97862	7.82595	8.28044	8.65986	8.72253	9.0958	8.59429	8.07976	8.25647	8.11812	8.42138	7.00812	7.17988	7.62579	7.46996	8.02714
ZBTB2	8.13802	8.15738	8.2644	6.42318	8.40772	8.06944	6.59087	7.96559	7.33405	7.53592	8.53368	6.43104	8.79729	6.38888	7.90682	8.45494	8.13085	7.70121	8.49876
ZBTB18	7.36543	7.2266	7.17194	7.02879	6.90683	6.80138	6.93667	7.0249	6.74654	7.13299	7.57793	7.21486	7.12439	7.20829	7.22251	7.33871	7.04078	7.18371	7.29568
ZBTB17	6.7896	6.86971	6.67921	7.66486	7.11776	6.91763	7.13894	6.88759	7.06622	6.86467	7.28019	6.92089	7.35156	7.58775	7.15131	7.78425	7.14404	7.58027	6.81295
ZBTB16	10.0088	9.58001	10.1867	10.3408	9.2783	9.75914	10.2748	9.60315	10.1051	10.4504	7.6518	7.75281	6.743	8.737	6.03058	6.23043	7.17603	7.1283	6.9845
ZBTB14	6.86495	7.20703	7.26066	6.71545	7.23176	6.99948	7.1524	7.09354	7.00328	7.01681	7.66965	7.79658	7.05402	7.16697	7.2461	7.29947	7.02904	7.0569	7.41503
ZBTB12	5.43394	5.5442	5.41219	5.64681	5.46847	5.28958	5.52245	5.56434	5.49662	5.51688	5.41172	5.64386	5.48272	5.39732	5.50457	5.64163	5.19739	5.49284	5.48234
ZBTB11	7.743	7.77622	8.03231	6.51855	7.71587	7.66663	6.54581	7.78178	7.49946	7.47585	8.07541	6.30236	7.72143	6.51042	7.54359	7.49594	7.6172	6.78181	7.78141
ZBTB10	6.64229	7.21174	7.25934	6.97041	7.09933	6.89138	6.74457	7.05024	7.35739	7.4622	6.98659	6.602	7.09503	6.67398	6.55057	6.74487	6.84859	6.11192	6.59417
ZBTB1	6.01399	6.41002	6.19653	6.14752	5.99266	6.13427	6.29142	6.55021	6.35454	6.03392	6.31539	6.15353	6.62674	6.3556	6.34929	6.66505	6.78511	6.26225	6.73149
ZBP1	5.33336	5.83559	5.94626	5.67494	5.57786	5.76636	5.51529	5.49768	5.98893	5.94114	6.84573	6.16134	6.00556	6.52304	5.93968	6.01733	6.38747	6.0076	5.97942
ZBED9	5.18336	5.22914	5.26816	5.09047	5.21895	5.20856	5.09752	5.3302	5.19863	5.18716	5.17773	5.32007	5.15153	5.27369	5.19034	5.31576	5.18765	5.1949	5.18249
ZBED8	6.99788	7.66486	7.61651	6.88678	6.81099	7.59982	6.71206	7.19345	7.89519	7.37588	6.13328	6.05623	6.00205	5.53171	5.96934	5.56875	6.16161	5.33955	5.83447
ZBED5	8.80331	9.15684	8.91453	8.66211	8.78428	9.02626	8.12938	8.71565	8.91317	8.68476	9.24989	8.46849	8.2402	8.64335	8.59629	8.24166	8.3989	8.32329	8.71668
ZBED4	5.79586	5.92771	5.69078	5.87181	5.69149	5.78288	5.6084	5.50758	5.44504	5.54776	6.57562	5.76875	6.68044	6.64708	6.50465	7.00623	6.39936	6.43245	7.02018
ZBED3	6.84599	7.12031	6.61957	6.79502	6.49134	6.49769	6.41412	6.80943	6.9845	6.43595	6.1414	6.38191	6.49603	6.08607	6.79759	6.93198	6.46718	6.57974	6.29142
ZBED2	5.26195	5.30108	5.35734	5.19034	5.20471	5.3824	4.93815	5.20643	5.25067	5.24345	5.17255	5.47136	5.39204	5.23861	5.38167	5.29049	5.20105	5.25737	5.24179
ZBED1	7.92294	8.2978	8.08392	8.40713	8.42138	8.17081	7.94979	8.36353	8.06473	8.07493	8.80991	8.32176	8.78827	8.97862	8.72253	8.99742	8.71153	8.96094	8.61461
ZBBX	5.57626	5.42749	5.33143	5.53872	5.17732	5.63276	5.24398	5.37829	5.40834	5.41237	5.4364	5.2303	5.38009	5.33934	5.58518	5.30791	5.48536	5.40592	5.40573
ZAR1	5.42376	5.67568	5.71123	5.55755	5.69718	5.77692	5.57205	5.62295	5.65592	5.6479	5.56204	5.54198	5.49471	5.59294	5.67962	5.4704	5.60548	5.61801	5.64438
ZAP70	5.97226	5.96607	5.70646	6.09431	6.07137	6.14843	6.26357	5.95739	5.92237	5.95294	7.08037	7.41792	6.29905	7.19461	5.78647	6.25296	6.09062	6.74999	6.54107
ZAN	5.62693	5.7323	5.82355	5.48348	5.8276	5.63298	5.52336	5.40091	5.65361	5.63735	6.09172	5.51748	5.59963	5.33181	5.72791	5.48393	5.65978	5.78071	5.64081
ZACN	5.43485	5.48033	5.71088	5.48681	5.60277	5.5104	5.43543	5.41971	5.54961	5.56038	5.78848	5.46032	5.54874	5.53218	5.4859	5.5712	5.37839	5.54651	5.54606
YY1AP1	6.94447	6.93143	6.82539	6.85588	6.88335	6.82501	6.80775	7.05314	6.82719	6.78107	6.76835	6.82002	6.7896	6.81959	7.14288	7.00587	6.96028	6.9589	6.79172
YY1	10.2276	10.4967	10.1716	9.77663	10.1887	10.3408	8.95544	10.4574	10.0237	9.96825	10.6106	9.08632	10.5207	9.9304	10.4001	10.2849	10.429	10.3084	10.3504
YWHAZ	11.659	11.7734	11.7979	11.1557	11.8315	11.6806	10.4613	11.6128	11.4588	11.3173	12.2187	10.1595	12.1847	11.5709	12.1847	12.4176	12.1476	12.0266	12.005
YWHAQ	11.5555	11.641	11.6806	11.2322	11.6462	11.6308	10.7867	11.6308	11.4812	11.3874	11.1991	10.1227	11.0857	10.868	11.4238	10.811	11.1142	11.1211	11.1401
YWHAH	11.5741	10.907	11.0142	11.1173	11.1323	11.2108	10.907	10.9998	11.1401	11.1916	10.1237	9.89557	10.8864	10.9416	10.9739	11.4506	10.9416	10.3641	11.2416
YWHAG	9.72444	10.0063	10.0514	9.38746	9.98817	10.0002	8.65697	9.85429	9.53069	9.48269	10.0063	7.97563	10.8385	8.61708	10.5757	9.85187	9.89884	9.61678	10.3103
YWHAEP7	5.56975	5.58136	5.55978	5.45292	5.35202	5.56473	5.4882	5.30912	5.49643	5.51375	5.44891	5.45821	5.55071	5.42618	5.43394	5.65772	5.41349	5.50883	5.49541
YWHAE	10.2702	9.87922	10.154	11.1776	9.72733	10.2407	10.8883	10.1867	10.139	10.4236	9.92932	10.5645	9.84963	10.0385	10.4574	10.3517	10.239	10.6844	9.95759
YWHAB	11.9159	12.5829	12.2078	11.9707	12.4176	12.0266	11.8928	12.243	12.1543	12.258	12.4262	12.0451	12.3482	12.3726	12.243	12.3663	12.3575	12.4384	12.3276
YTHDF3	7.79806	7.99416	8.07292	7.70598	7.93401	7.88102	7.16395	7.92092	7.96559	8.01586	8.44349	7.24191	8.95026	8.30913	8.86642	9.07491	8.74447	8.1151	8.36399
YTHDF2	9.3389	9.31542	9.12105	8.67859	9.136	8.90389	8.30782	9.06585	8.64259	9.02689	9.87842	8.14622	9.65768	9.55444	9.9246	9.51732	9.72444	9.65361	9.56955
YTHDF1	8.76376	8.9358	8.44112	8.79946	9.19975	8.63466	8.66373	8.66255	8.51675	8.72894	9.52365	8.16892	9.2918	9.11886	9.34857	9.4687	9.19368	9.41973	9.10646
YTHDC2	6.71669	6.98188	6.92582	7.33145	6.99924	6.96819	6.73362	6.83934	6.90352	6.77367	7.02115	6.70607	6.80048	6.99761	6.69322	7.21073	6.82425	6.63509	7.18252
YTHDC1	10.5346	10.5346	10.3776	10.3122	9.95485	10.2681	9.87842	10.3662	10.3618	10.2715	10.2637	9.42812	9.78793	9.75335	9.27739	10.0283	9.92725	9.69656	10.0034
YRDC	7.10473	6.84092	7.25335	7.50021	6.85254	6.96435	7.05931	7.16044	7.03714	6.86086	7.55362	7.89388	7.69328	8.70633	8.16054	7.71587	7.951	8.19732	7.66629
YPEL5	10.8749	11.129	11.3627	10.2849	10.5912	11.1852	9.69656	11.0495	10.7867	10.7434	10.7867	9.65591	10.6064	9.97947	10.4248	11.239	11.0205	10.9108	10.4392
YPEL4	6.37389	5.70712	5.53732	5.85758	5.64206	5.70298	5.55641	5.73955	5.75921	5.7437	5.55301	5.86354	6.10221	5.70079	6.15661	6.23655	5.81816	5.76601	6.22844
YPEL3	8.62477	8.188	8.9675	9.83222	8.83762	9.13994	9.77558	9.02476	9.04115	9.16802	9.00471	10.154	8.28901	9.10195	8.49513	10.2907	9.63375	9.95597	8.48001
YPEL2	7.15131	6.78833	6.66385	6.88175	6.93226	6.91872	6.6869	6.72227	6.96401	7.19219	6.62054	6.79918	6.94302	6.76254	6.68916	6.61634	7.03371	6.29256	6.73281
YPEL1	5.95069	5.8613	6.09966	5.92318	5.51148	5.84241	5.75969	5.70913	5.70474	6.10554	6.02371	5.82809	6.06703	5.7464	5.92882	5.76207	5.65293	5.70803	6.0223
YKT6	8.19257	8.303	8.0015	8.17035	8.36262	8.10242	8.11016	8.12439	8.11576	8.11127	8.2971	8.07928	8.46239	9.08248	8.86118	9.28985	8.96627	9.16558	8.16754
YJEFN3	5.40214	5.39983	5.39832	5.73488	5.41951	5.5716	5.78212	5.67974	5.5686	5.61716	5.43101	5.75445	5.4431	5.50634	5.58879	5.38073	5.49233	5.56038	5.53709
YIPF6	9.0898	9.19368	9.04481	8.89321	8.83496	8.74101	8.737	8.60714	8.70422	9.07875	7.92672	7.66783	8.37946	8.5923	8.44244	8.04253	8.14353	7.86309	8.54836
YIPF5	9.03121	8.67174	8.84657	7.63118	8.3776	8.78202	8.79602	8.35529	8.41017	8.47706	8.59868	8.67102	8.77036	8.16508	9.03612	9.16204	8.93271	8.74147	8.91099
YIPF4	8.042	8.01107	7.99684	7.48646	7.82026	7.77489	6.94356	7.86454	7.81887	7.51102	7.45502	6.27227	7.6536	6.62534	8.07613	7.78086	7.84362	7.34744	7.4204
YIPF2	7.60201	7.12549	7.00925	6.42733	7.35837	7.21953	7.03692	7.33977	6.91381	7.20438	6.80821	6.64433	7.07181	6.50122	7.51995	7.32882	7.16076	7.51641	6.44641
YIF1A	8.69975	7.595	8.0138	8.485	7.95847	7.9344	9.15513	8.03647	7.78896	8.35124	7.62544	9.69234	7.76673	7.97888	8.41483	7.98048	8.12938	8.74382	7.84234
YES1	8.13768	8.13235	8.12351	8.72316	8.36353	8.1665	7.51738	8.24117	8.19393	8.24606	7.79806	7.31391	7.92957	8.32597	6.6734	7.03567	7.7293	7.18707	7.75241
YEATS4	7.05503	6.79039	7.14881	6.83901	6.94094	7.02627	6.61802	6.76835	6.97332	6.87931	7.16182	6.35648	6.83738	6.48666	7.34414	7.18024	7.08706	6.89592	6.67426
YEATS2	7.68371	8.06983	7.37474	8.16508	7.6947	7.37873	7.83474	7.70981	7.57722	7.53303	7.47585	7.55579	7.73152	7.1939	7.47443	7.85946	7.54003	7.49946	7.73072
YDJC	6.04679	6.11021	6.35211	6.57562	6.01382	6.20887	6.73799	6.13041	6.31452	6.24433	6.99277	6.84493	6.18685	6.97041	6.95991	6.92052	6.66935	7.04589	6.31014
YBX3	12.04	12.243	11.924	12.3276	12.1476	12.1585	11.8473	12.2276	12.0266	12.0203	11.0749	11.0995	11.7457	11.4883	10.9276	10.9499	11.2108	11.5143	11.565
YBX2	5.25525	5.87019	5.57751	5.58969	5.39093	5.40521	5.71911	5.6294	5.54492	5.52293	5.43572	5.5473	5.06966	5.57854	5.51287	5.59106	5.41939	5.53525	5.54282
YBX1	12.4998	12.8274	12.5954	12.4692	12.6225	12.5954	12.8384	12.7885	12.8524	12.4328	12.4012	12.4012	12.5754	12.1543	12.9433	12.671	12.6285	12.6471	12.8882
YAP1	10.5033	10.7383	10.4594	10.935	9.91785	10.3461	9.86442	10.1481	10.642	10.4991	8.44077	8.34909	9.08321	8.81707	6.47733	7.17925	7.97368	7.25862	9.04115
YAF2	6.91187	6.3959	6.94065	6.56702	6.50403	6.55232	6.18942	6.62584	6.50465	6.65447	6.33242	5.9676	6.19552	6.13303	6.62169	6.52481	6.28846	6.14473	6.42607
XYLT2	6.37184	6.39149	6.33975	6.34267	6.66589	6.33416	6.64858	6.02393	6.35348	6.63111	6.74981	6.53172	6.3293	6.12572	6.4373	6.42733	6.31583	6.37873	6.1788
XYLT1	5.8921	5.78139	6.02521	5.76069	6.41306	6.02854	5.68428	5.96972	5.82166	5.65293	6.54392	5.91482	5.82269	6.04961	5.56118	5.95739	6.09325	5.97596	6.60334
XYLB	5.51959	5.52336	5.5458	5.72775	5.82077	5.52474	5.71006	5.48611	5.72953	5.67374	5.57593	5.71535	5.53451	5.75711	5.69975	5.66729	5.79204	5.68834	5.68605
XXYLT1	7.27759	7.07662	6.97564	7.32112	7.27211	7.21536	6.49997	7.10004	7.03212	7.01559	7.26421	7.23026	7.30093	6.7317	6.93226	7.22251	7.19131	7.22407	6.85225
XRRA1	5.89455	5.93938	5.563	5.76353	5.82269	5.97415	6.00403	5.60096	5.85972	5.85868	5.58908	5.7446	5.5874	5.88926	5.76601	5.82741	5.69993	5.89455	5.72934
XRN2	8.16396	8.41522	8.50224	8.85194	8.58462	8.52314	8.20565	8.63865	8.78202	8.60518	8.74258	8.66312	8.62963	9.20672	8.737	8.59764	8.73634	7.96754	8.99868
XRN1	7.19461	7.07998	6.9934	7.01722	6.95311	6.9586	6.85927	6.95429	6.78833	6.8563	6.85135	6.80981	7.03371	6.91133	6.75249	7.08895	6.87441	6.88493	7.05561
XRCC6	10.5111	10.7784	10.8045	10.3357	10.7512	10.8556	10.8135	10.8285	10.638	10.713	10.6584	10.3776	10.2624	10.9245	10.811	10.7151	10.6087	10.8705	10.6331
XRCC5	10.4613	11.0116	10.8864	10.5515	10.8883	10.9575	10.9935	10.8182	10.9392	10.6534	10.9134	11.0552	10.2545	10.541	10.1729	10.5686	10.4504	10.4554	10.8956
XRCC4	6.67456	7.10173	6.54281	6.52583	6.43074	6.65931	5.9342	6.6899	7.08304	6.2249	6.09494	5.76947	6.46889	5.89479	6.98164	6.9011	6.53455	6.08207	6.52481
XRCC3	5.38628	5.36437	5.39921	5.47537	5.31815	5.39015	5.62551	5.39854	5.5003	5.39505	5.43377	5.66884	5.38368	5.50289	5.50929	5.3878	5.4543	5.45253	5.49879
XRCC2	7.25227	6.64109	6.50245	6.70197	6.33948	7.45135	7.19461	6.68724	6.62896	6.82852	7.89201	5.85838	7.88904	6.65265	7.02994	7.11196	6.7984	7.21123	6.8217
XRCC1	6.21674	5.76908	6.3845	6.10879	6.31809	6.24732	6.82501	6.25122	6.28785	6.77299	6.37338	6.78868	6.48834	6.02253	6.74981	6.74376	6.20731	6.52984	5.84926
XPR1	8.61097	7.97119	7.81671	7.77859	7.80523	7.94313	7.34305	7.88987	7.85754	8.11166	7.50806	7.03437	8.09745	7.09612	7.91099	7.55615	7.53768	7.16697	7.55456
XPOT	6.93531	7.50806	7.55541	8.109	7.51738	7.49274	7.09149	7.26469	7.38925	7.2406	7.37128	7.54204	7.48064	7.09057	7.42132	7.45758	7.37831	7.27074	7.53819
XPO7	7.15363	6.99424	7.07504	6.77859	7.26727	6.97386	7.04869	6.89893	7.36048	6.99977	6.94962	7.22407	7.09571	6.91152	7.17959	6.85861	6.69442	6.44044	7.07538
XPO5	6.59056	6.71642	6.81035	6.99485	6.58438	6.60697	6.57436	7.16332	6.86878	6.79918	6.98735	7.03567	6.75793	6.83091	6.72371	6.79502	6.49574	6.22876	7.06908
XPO4	7.20438	7.51925	7.20895	6.93281	7.13748	7.12714	6.76657	7.3	6.94188	7.00623	7.73542	6.77995	7.33189	7.32669	7.20976	7.38461	7.21102	7.14246	7.50709
XPO1	9.13145	10.1036	9.5296	9.55361	9.72872	8.94916	9.4507	9.76165	9.66125	9.31888	9.85781	8.24657	9.29073	9.04263	9.44703	9.13289	9.41876	9.01124	9.55266
XPNPEP3	11.338	11.2899	10.811	11.2193	10.785	11.6202	11.5709	11.4373	11.6502	11.4953	12.2992	10.5359	12.3165	11.5309	11.2495	11.8733	11.6351	10.7151	11.8859
XPNPEP2	6.40896	5.90612	5.6848	6.92728	6.30009	6.25574	6.28321	6.46431	6.75891	6.13518	5.45642	6.20565	5.61137	5.65604	5.51364	5.47814	5.63616	5.55622	5.55945
XPNPEP1	9.46714	9.64345	9.25392	9.41621	9.20925	9.36094	9.01124	9.59495	9.36445	9.24343	9.85901	9.08431	9.47624	9.752	9.9927	9.863	9.8135	10.0156	9.49145
XPC	8.31411	9.02689	8.36353	8.05583	8.23762	8.02161	7.61522	8.63466	8.51841	8.3068	8.57126	7.83024	8.16196	8.047	7.83913	7.84406	8.00513	7.5786	8.13559
XPA	8.6879	8.94875	8.66424	8.17654	8.3714	8.52473	8.70702	8.56361	8.47908	8.66801	8.06673	8.21086	7.6082	7.49459	7.97216	7.92615	7.72695	8.08427	7.57889
XKR8	7.51102	7.76219	7.44951	6.84543	7.76719	7.7351	6.95311	7.41169	7.56987	7.4436	8.07867	7.69737	8.13599	8.27566	8.15844	8.92239	8.5426	8.20721	7.83297
XKR7	5.27752	5.20749	5.2222	5.30467	5.16597	5.28402	5.28829	5.46431	5.29237	5.28638	5.20532	5.20654	5.43934	5.32683	5.29174	5.4163	5.48802	5.29484	5.283
XKR6	5.95027	5.87978	5.95002	5.71498	6.09147	5.92927	5.91775	5.82967	5.77954	6.06564	5.86885	5.80279	5.80849	5.67781	5.74841	5.96592	5.68509	5.92605	5.84773
XKR4	5.7851	5.84241	5.74859	5.61654	5.88469	5.64095	5.55968	5.48017	5.66603	6.01017	5.74386	5.84389	5.89823	5.89717	5.74326	5.51164	5.47971	5.68308	5.68524
XK	5.48962	5.75744	5.50269	5.81892	5.7516	6.3293	5.72382	5.64773	6.02371	6.3026	5.46507	5.37697	5.11106	5.43531	5.45342	5.61898	5.52451	5.12364	5.03171
XIRP2	5.91962	5.52598	5.34253	5.67838	5.50652	5.73704	5.34298	5.50816	5.55346	5.5749	5.40807	5.35028	5.66745	5.49768	5.75625	5.50498	5.53145	5.67319	5.54588
XIRP1	5.48765	5.54045	5.67243	5.68392	5.55346	5.50891	5.73016	5.61282	5.61584	5.6196	5.51623	5.67125	5.80557	6.46889	5.798	5.57422	5.74044	6.10909	5.607
XIAP	9.20596	8.64607	8.59141	8.4187	8.67898	9.58513	9.61398	8.61521	8.43992	9.04115	10.4211	8.10815	10.2715	8.85485	9.5412	9.19263	9.22874	9.54593	9.53263
XG	7.00469	6.59888	7.0744	6.21005	6.77995	6.30314	6.12643	6.6755	6.81206	7.18866	5.74259	6.16481	5.90705	5.76069	5.85126	5.96278	5.90357	5.34976	5.77652
XDH	5.05828	5.11916	5.29885	5.17046	5.25525	5.21015	5.10249	5.20532	5.15153	5.13371	5.12139	5.17866	5.04044	5.06829	5.18249	5.14476	5.21546	5.14901	5.11224
XCR1	5.22886	5.31618	5.02205	5.59664	4.78702	5.08222	5.42432	5.29132	5.31367	5.31665	5.20326	5.60606	5.28811	5.66768	5.39642	5.2765	5.45566	5.31333	5.30369
XCL1	5.53463	5.21764	5.32267	5.30129	5.37556	5.61322	5.45066	5.98431	5.10888	5.50729	7.09571	6.113	5.6726	6.48513	5.99652	5.28359	5.4975	5.41815	6.97564
XBP1	9.33567	8.67373	9.00272	9.45833	9.12105	9.24343	8.62863	9.02544	8.83762	9.13994	11.3805	10.8285	9.71406	10.7313	9.28063	9.18506	10.0799	9.64345	10.7512
XAGE3	5.65953	5.64115	5.4114	5.39377	5.45742	5.60508	5.50218	5.49818	5.59129	5.54615	5.56406	5.56498	5.57304	5.48496	5.4719	5.67243	5.56263	5.56771	5.5807
XAGE2	5.47366	5.44971	5.10076	5.51748	5.5703	4.2365	5.45311	5.48527	5.37728	5.3642	5.40479	5.28232	5.42397	5.50502	5.29733	5.42013	5.36606	5.37977	5.36957
XAF1	6.64816	6.66718	6.79341	7.41721	6.7899	6.98135	6.57386	6.47165	6.7323	6.13928	8.02503	6.64229	7.84061	7.20524	7.51768	6.90302	7.07618	7.53819	7.6172
XAB2	7.42278	7.40239	7.26612	7.42207	7.29594	7.21486	7.41503	7.30615	6.8635	7.53896	6.77486	7.01784	6.38888	7.08124	6.73697	7.01753	6.95927	7.04514	6.73779
WWP2	8.57288	8.44613	8.41339	7.50947	8.41127	8.43	8.48982	8.00032	8.54659	8.25447	7.59077	7.43998	7.31856	7.70157	7.3427	8.28502	7.81625	7.60074	7.35017
WWP1	9.13842	8.93181	9.36294	9.16467	9.3244	9.49733	8.71987	9.32565	8.95291	9.26218	10.3443	9.16204	9.65591	9.74123	9.73063	9.47411	9.81595	9.29865	10.2141
WWOX	6.52359	6.51062	6.78494	6.38631	6.64321	6.49603	6.20036	6.42492	6.59321	6.67095	6.4646	6.39892	6.64945	6.24382	6.58813	6.82483	6.41652	6.52083	6.16922
WWC3	8.0629	8.48822	8.20015	8.62179	7.79373	7.84751	7.91269	8.09485	8.34909	7.69575	7.62579	7.91917	8.109	8.06436	7.03792	7.87356	7.77534	7.62393	8.0318
WWC2	7.64321	7.86157	7.61846	7.53768	7.55579	7.44556	6.53117	7.61457	6.89094	7.45786	6.60697	6.0781	7.47624	6.54883	6.83881	6.72098	6.74011	6.65534	7.3553
WWC1	5.51838	5.48348	5.45219	5.60179	5.64613	5.35703	5.54341	5.3633	5.50171	5.48895	5.65665	5.45066	5.64386	5.79359	5.40291	5.46431	5.47172	5.72897	5.50139
WTIP	6.20668	6.48809	5.78212	6.71642	6.13197	6.37338	6.69087	6.39543	6.90917	6.81242	5.81234	6.02989	5.70995	5.94652	5.75334	5.74746	5.52753	5.33279	5.30329
WTAP	9.473	9.05729	9.06172	8.44112	8.74918	8.85403	8.24923	8.88375	8.33366	8.76376	9.06365	7.27382	9.30357	8.85083	9.00272	9.23629	9.29494	9.03535	9.2783
WT1	5.63852	5.52879	5.55602	5.79012	5.71911	5.55061	5.63964	5.55809	5.74436	5.69781	5.55443	5.77889	5.70361	5.9552	5.5299	5.73576	5.59673	5.74807	5.6716
WSCD2	6.14628	6.44874	5.82077	6.11192	6.47114	6.09804	5.90095	6.01894	6.2813	6.11885	5.81752	6.04422	6.08341	6.20002	5.86033	5.69362	5.64042	6.12608	5.7172
WSB2	9.76048	9.96353	9.91929	9.35947	9.98652	9.8297	8.9675	9.97817	9.57096	9.5296	9.65045	8.55053	10.2153	9.41795	10.6435	10.6764	10.6166	10.3103	10.0199
WSB1	10.6036	10.3829	10.2987	8.64259	10.3294	10.5085	8.49629	10.538	9.71263	9.75718	10.4265	8.18842	10.3294	8.76193	10.0648	10.1507	10.2458	10.0002	10.1181
WRNIP1	7.98776	8.61055	8.48214	8.67509	8.3593	8.26553	8.37907	8.60596	8.60016	8.37855	8.32532	8.43945	8.27909	8.37998	8.15162	8.03781	8.04631	7.94673	8.28244
WRN	6.82852	6.69994	6.89654	6.98603	6.80138	6.8635	6.57974	6.91065	6.7451	6.69267	6.83981	6.51248	6.96958	6.75674	6.67009	6.74789	6.48226	6.55635	6.88759
WRAP73	6.41883	6.61405	6.74755	6.7622	6.50216	6.87291	7.42067	6.70525	6.67871	6.23314	6.75226	7.3632	6.30891	6.67255	6.56238	6.7503	6.58379	7.02927	6.8175
WRAP53	5.47113	5.75257	5.80175	5.92605	5.86676	5.42432	5.97063	5.45266	5.64179	5.76754	6.1695	6.35152	6.02903	6.15156	6.11668	5.93552	5.82192	6.61226	5.69599
WNT9B	5.59147	5.52641	5.37565	5.48632	5.54683	5.56693	5.47479	5.33336	5.49979	5.48782	5.41987	5.4111	5.46788	5.36041	5.62184	5.55602	5.45385	5.5086	5.49662
WNT9A	5.61028	5.60127	5.45474	5.24294	5.44823	5.50276	5.70584	5.45537	5.40875	5.77935	5.48697	5.42013	5.51223	5.66716	5.45869	5.24946	5.57731	5.41868	5.4542
WNT8B	5.50523	5.34621	5.33587	5.60388	5.31288	5.57903	5.57448	5.35492	5.63367	5.42302	5.48166	5.4367	5.40039	5.44414	5.44933	5.54191	5.5388	5.41971	5.4159
WNT8A	5.30047	5.47094	5.39765	5.45385	5.50457	5.49929	5.36638	5.40941	5.41807	5.41012	5.53018	5.24059	5.32743	5.39854	5.29925	5.47673	5.52344	5.42028	5.41999
WNT7B	5.45629	5.798	5.33229	5.50315	5.37182	5.32794	5.42938	5.11653	5.42982	5.41032	5.32842	5.51829	5.41683	5.49507	5.17325	5.24561	5.23238	5.72657	5.00912
WNT7A	5.62922	5.49432	5.77866	5.6355	5.6088	5.82967	5.52971	5.31273	5.63521	5.63175	5.68584	5.52324	5.51846	5.6168	5.41977	5.66994	5.67278	5.64605	5.63405
WNT6	6.00637	5.86177	5.79864	5.90154	5.86534	5.89879	5.80581	5.86488	5.72427	6.12643	5.56092	5.72321	5.68745	5.74106	5.88084	5.92882	5.68716	5.81752	5.79535
WNT5B	6.18307	5.89937	6.42607	6.13774	6.03454	6.14628	7.16543	6.05663	5.67853	6.35099	6.42895	6.71766	7.4736	7.06174	5.84874	6.13823	5.99963	6.31078	7.22407
WNT5A	6.21843	6.29501	6.7965	6.54217	6.47292	6.11499	6.29868	6.14236	6.01733	6.61612	6.50262	6.55422	6.13545	6.74166	6.30143	7.42311	6.90402	7.29389	6.03142
WNT4	5.87461	5.55259	5.60413	5.53689	5.44163	5.59115	5.6294	5.51736	5.64398	5.63405	5.55987	5.56473	5.38435	5.57556	5.56893	5.80036	5.58507	5.60144	5.63159
WNT2B	6.44578	6.60822	6.09679	6.63794	6.33913	5.69259	6.06885	6.4888	6.52334	6.5375	5.563	6.0109	6.1591	6.09828	5.4271	5.70803	6.1042	5.31262	6.03199
WNT2	5.53805	5.66139	5.56388	5.68414	5.39912	5.45441	5.46456	5.53463	5.54691	5.62503	5.65266	5.76601	5.4513	5.81125	5.63521	5.54816	5.72704	5.59454	5.78548
WNT16	5.6196	5.53226	5.48222	5.52398	5.51797	5.5729	5.55755	5.39486	5.58122	5.56488	5.54824	5.51393	5.61296	5.52764	5.64605	5.65537	5.4128	5.56473	5.58666
WNT11	5.81929	5.5266	5.73331	5.77133	5.85112	5.78187	5.67413	5.9249	5.92339	5.8051	5.30018	5.82967	5.47384	5.63789	5.37609	5.32924	5.35009	5.49797	5.41252
WNT10B	5.697	5.62439	5.40557	5.75012	5.35139	5.41429	5.78548	5.57699	5.68278	5.40363	5.44293	5.83584	5.42111	5.73592	5.61348	5.55955	5.40959	5.91277	5.46697
WNT10A	5.53507	5.67473	5.63335	5.48041	5.79267	5.49471	5.59823	5.63298	5.68118	5.67085	5.8921	5.64681	5.67633	5.60522	5.54991	5.70383	5.60469	5.69975	5.67085
WNT1	5.53055	5.47805	5.3698	5.26095	5.45119	5.42845	5.42207	5.60965	5.49291	5.51217	5.56963	5.47424	5.35916	5.62496	5.85569	5.4271	5.33626	5.50795	5.48197
WNK4	5.46344	5.84907	5.56415	5.62628	5.54138	5.65413	5.52253	5.47805	5.59381	5.59258	5.44648	5.46911	5.52253	5.36887	5.7516	5.63815	5.50393	5.60039	5.59106
WNK3	5.5587	5.51959	5.35492	5.39314	5.37697	5.34524	5.52264	5.2438	5.76947	5.52971	5.52284	5.44403	5.49284	5.63347	5.53507	5.41569	5.34539	5.28198	5.25498
WNK2	5.87543	5.82542	5.86948	5.7516	5.86457	5.74761	5.68711	5.93806	5.90819	5.87798	6.03866	5.69104	5.72074	5.60179	6.17631	5.99176	5.53754	5.88104	5.83292
WNK1	6.83738	7.11708	6.90459	8.43992	6.6636	6.88719	6.74393	7.03539	7.50558	6.9488	6.68756	6.94211	6.87978	7.17062	6.81035	7.23917	7.08061	6.52541	7.01068
WLS	8.62425	9.09302	8.75736	8.65857	8.8847	8.44398	8.83437	8.79666	8.9218	8.97042	7.94338	8.32774	8.1219	8.26112	7.05561	7.45326	7.74951	7.45758	7.91269
WIPI2	9.34481	9.11288	9.25162	8.5189	9.05202	9.03307	8.35962	9.13919	8.50735	9.27241	9.36549	8.26273	9.44338	8.47159	9.43078	9.67906	9.59969	9.43392	9.07057
WIPI1	7.81164	7.36423	7.41011	7.49911	7.57758	7.73114	7.42955	7.35471	7.43467	7.41689	7.13104	7.244	7.85147	7.52713	8.24824	8.07292	7.86959	7.99643	7.33372
WIPF2	7.60646	8.29299	7.52748	7.60309	7.72552	7.5671	8.13131	7.75782	7.91323	7.25382	7.47509	7.88141	8.16955	8.08234	7.53391	8.29483	7.8775	8.01313	7.95784
WIPF1	10.5207	10.8774	10.5133	8.35778	10.4149	10.1901	8.77713	10.4651	9.76048	9.61857	11.2809	8.79666	11.0384	8.9209	10.4594	11.2701	10.883	10.722	10.7534
WIF1	5.40159	5.50883	5.5659	5.67402	5.88043	5.48127	5.77629	5.59571	5.47841	6.11637	5.486	5.64292	5.73303	5.52879	5.6651	5.67933	5.43572	5.44769	5.46727
WHRN	5.56498	5.62737	5.40765	5.77436	5.6987	5.52505	5.6716	5.49109	5.4169	5.56875	6.02967	5.73199	5.84926	6.1039	5.86431	5.59953	5.81892	6.08085	5.97471
WHAMM	7.35739	7.4887	7.49072	7.08415	7.06382	7.33676	7.65973	7.09731	7.08282	7.15497	7.37474	7.9502	7.2921	7.23125	7.46502	7.7685	7.34305	7.56948	7.53768
WFS1	8.13918	8.16699	7.68238	8.53226	8.24606	8.17198	8.19354	7.72672	8.21213	8.52965	6.83139	8.0306	7.03405	7.14813	6.54828	6.52208	6.42702	6.61069	6.80943
WFIKKN2	5.47105	5.44747	5.55569	5.47172	5.54651	5.59441	5.32173	5.42659	5.48213	5.49899	5.477	5.24211	5.50925	5.15288	5.56276	5.93601	5.37987	5.4976	5.47549
WFIKKN1	5.3815	5.5003	5.63215	5.5104	5.4389	5.54651	5.44636	5.43109	5.52398	5.54308	5.4997	5.44842	5.4062	5.5546	5.52971	5.42111	5.42856	5.52653	5.39269
WFDC9	5.36653	5.11316	5.33104	5.19426	5.32081	5.27486	5.18968	5.3926	5.26802	5.31472	5.33881	5.15445	5.39872	5.28787	5.41172	5.2529	5.31367	5.25372	5.25042
WFDC8	6.22588	5.76375	5.73413	5.63802	5.98266	5.73303	5.75982	5.81414	5.83125	5.87406	5.75512	5.52855	5.54927	5.6195	5.81081	5.74949	5.80604	5.76126	5.80157
WFDC6	5.43101	5.30096	5.39055	5.50335	5.61616	5.47443	5.36626	5.37498	5.40458	5.40867	5.55472	5.38698	5.42572	5.34942	5.25839	5.16929	5.34324	5.37899	5.39642
WFDC5	5.21741	5.63653	5.28016	5.54162	5.43477	5.5513	5.45753	5.39034	5.435	5.41468	5.4111	5.5217	5.31756	5.36077	5.44673	5.38234	5.3699	5.42499	5.43572
WFDC3	5.3629	5.41698	5.31976	5.05083	5.53665	5.2685	5.20819	5.43268	5.32524	5.32683	5.48496	5.41118	5.1953	5.13448	5.20182	5.57868	5.30831	5.31425	5.31385
WFDC13	5.38881	5.3542	5.49251	5.3887	5.35763	5.49269	5.4887	5.66414	5.42907	5.40834	5.48737	5.31178	5.42597	5.37347	5.23748	5.32952	5.47753	5.42193	5.43148
WFDC12	5.37248	5.37382	5.24561	5.55955	5.32563	5.17407	5.52312	5.3789	5.39173	5.6208	5.30912	5.69718	5.32524	5.60167	5.65649	5.47086	5.46409	5.37556	5.38764
WFDC11	5.63048	5.47301	5.75982	5.40141	5.63866	5.43052	5.28921	5.32641	5.50694	5.51414	5.73265	5.43589	5.76698	5.20921	5.40687	5.50588	5.47489	5.57762	5.49636
WFDC10B	5.70213	5.46222	5.31618	5.28933	5.58763	5.40101	5.47094	5.69414	5.45512	5.53577	5.31333	5.39328	5.682	5.51717	5.32966	5.44757	5.28971	5.44997	5.45671
WFDC10A	5.63749	5.61419	5.51696	5.53218	5.46208	5.50737	5.47971	5.55227	5.57626	5.5729	5.31425	5.53614	5.6194	5.50364	5.5863	5.65961	5.60938	5.57219	5.57325
WFDC1	7.72235	7.14675	7.83297	7.50709	7.68756	7.91886	8.02161	7.56344	7.61552	8.22479	6.24281	7.46996	6.31732	6.99181	5.92677	6.10009	6.65447	6.78765	5.89479
WEE1	8.08752	7.93562	8.60439	7.80801	7.66127	7.7573	7.40726	7.66965	7.68219	8.00855	8.18198	7.06713	7.94255	8.485	6.67484	6.92479	7.39287	6.9054	8.11016
WDTC1	6.67953	6.85836	6.548	7.25698	6.68154	6.65355	6.62826	7.05503	6.51969	6.67583	6.87161	6.71952	6.75166	6.76037	6.77085	7.23097	6.8563	7.19243	6.67484
WDSUB1	7.27532	7.90927	8.31316	7.12714	7.705	7.64654	7.07809	7.76987	7.72263	7.40629	8.18066	6.59111	7.96143	7.33871	8.30913	7.81671	7.76673	7.19829	8.13085
WDR93	5.02058	5.4169	5.17994	5.09895	5.19001	5.21837	5.14156	5.31367	5.22192	5.22304	5.3346	5.30151	5.30889	5.30873	5.16311	5.27928	5.37621	5.22853	5.20664
WDR91	7.3246	7.44272	7.05314	7.2049	7.20219	7.27317	7.37317	7.19243	7.44314	7.03028	7.34781	7.28996	7.85946	7.48454	7.6357	8.05366	7.72972	7.48208	7.4622
WDR90	6.04839	6.16648	6.20712	5.78071	6.02801	5.99176	5.8051	6.24949	6.00403	6.0231	5.91434	5.77177	6.20483	6.0781	6.16618	6.5627	5.97942	6.44761	5.89315
WDR89	5.6502	5.87218	5.92627	5.7464	5.81398	5.99678	5.57966	5.68556	5.89717	5.98994	5.59224	5.94053	5.7754	6.0003	5.98361	5.67962	5.68732	5.7427	5.7913
WDR88	5.5474	5.66729	5.80075	5.53393	5.39931	5.50553	5.45474	5.48088	5.5714	5.53635	5.55218	5.37795	5.45377	5.41782	5.52021	5.71006	5.50194	5.5529	5.56875
WDR87	5.38516	5.21261	5.32952	5.36195	5.27369	5.32338	5.33854	5.43852	5.32563	5.33912	5.34127	5.29646	5.28546	5.21448	5.46864	5.47222	5.34019	5.32627	5.32122
WDR86	6.79893	5.96144	6.12417	7.17357	6.97732	6.56738	6.4252	7.51102	7.09731	6.72908	6.9084	6.99831	6.07726	6.84311	7.22491	7.56312	7.13748	6.82909	6.42052
WDR83OS	9.55831	9.40253	9.87842	9.61565	10.139	9.97817	10.4405	9.90733	9.66019	10.0398	9.53387	9.88045	9.3096	9.84671	10.0199	10.0769	9.93759	10.0648	9.63514
WDR83	6.56671	6.44984	7.04032	6.24495	6.61405	6.65174	7.33258	6.73876	6.60553	7.01931	6.51337	7.66853	6.37563	6.40896	6.8635	6.3777	6.26801	6.55522	6.36424
WDR82	8.35583	8.047	7.7777	8.02674	7.99014	8.70075	8.75544	7.95817	8.15188	8.07783	9.28382	8.31411	9.14253	8.45262	8.18769	8.266	8.15394	8.46007	8.66211
WDR81	6.37728	6.65706	6.40113	7.23304	6.40703	6.67953	7.15269	6.59185	6.42978	6.57858	7.37728	7.41048	7.13992	7.1043	6.75524	7.86835	7.09315	7.53848	7.02272
WDR77	6.98964	7.47585	7.49101	7.13183	7.48729	7.37026	7.11578	7.45326	7.50061	7.22017	7.78141	7.38801	7.34913	7.49729	8.0982	7.78827	7.73967	7.60122	7.32314
WDR76	5.6519	5.48983	5.69822	5.82286	5.82905	5.5529	5.74215	5.69214	5.7601	5.71006	5.69259	5.83028	5.63815	5.66745	6.02434	5.76486	6.06201	5.73069	5.98743
WDR75	8.83929	9.03707	8.9778	8.22375	8.74856	8.80071	8.66255	8.96094	8.77238	8.29357	7.80133	7.53471	7.50633	7.74837	8.48822	7.84272	8.23438	7.74876	8.55287
WDR74	6.61904	6.59417	6.7505	7.04295	6.88371	6.97763	7.22251	6.67785	6.73779	7.21536	7.13805	7.37317	6.72688	7.55409	6.99924	6.98135	6.84311	6.88978	6.73298
WDR73	6.45387	6.55922	6.82363	6.64788	6.60882	6.5409	6.743	6.60525	6.68103	6.76037	6.6755	6.39387	6.51168	6.74592	6.80166	6.84209	6.67768	6.46698	6.51369
WDR72	5.4778	5.48108	5.49007	5.52185	5.51357	5.52703	5.20749	5.38993	5.4159	5.43579	5.43997	5.37065	5.35332	5.29706	5.39705	5.45385	5.31425	5.41393	5.41617
WDR70	7.81007	7.77259	7.8982	7.14482	7.53391	7.77259	7.41228	7.52308	7.4565	7.67651	7.68439	7.61522	7.15698	7.08556	7.44393	7.8344	7.743	7.60646	7.23244
WDR7	7.52748	8.09485	7.97888	7.73325	7.64171	7.63368	7.62659	7.73708	7.54986	7.5895	7.73893	7.46192	8.18877	7.30596	7.77898	7.52257	7.3839	7.41048	8.00032
WDR64	5.42083	5.22696	5.34539	5.31209	5.19739	5.34324	5.3275	5.54509	5.34683	5.35723	5.26634	5.39872	5.25658	5.34738	5.54018	5.43726	5.39675	5.34932	5.34607
WDR62	5.53162	5.41999	5.46168	5.5874	5.52717	5.52512	5.74422	5.32338	5.74731	5.4389	5.6036	5.61252	5.93938	5.81467	6.00978	6.06148	5.58729	6.05709	5.51148
WDR6	8.60714	8.9675	8.188	8.68476	8.8479	8.78491	8.5426	8.86919	8.61762	8.75455	9.15318	8.92028	8.72253	8.99139	8.27532	8.80331	8.61461	8.83987	8.59185
WDR5B	5.81234	6.13491	6.18955	6.10624	5.56725	6.0052	6.12417	5.86354	6.31391	5.99742	5.91569	6.3898	5.60679	6.13256	5.70658	5.86829	5.7925	5.67584	5.95668
WDR59	7.64756	8.08032	7.63977	8.38237	7.86112	7.85682	8.13295	8.0904	7.99416	7.89342	8.09407	8.41757	7.84658	8.26993	7.33038	8.18066	7.90462	7.92294	7.88777
WDR55	7.30751	7.06382	7.21144	6.76778	7.28485	7.13236	6.84632	6.99453	6.7091	6.71206	7.1703	6.3812	7.10695	7.24837	7.62292	7.21635	7.38185	7.48454	7.30168
WDR54	7.9318	7.26496	7.52289	7.7594	7.60966	7.87829	8.30392	7.71158	7.6585	7.64053	8.40601	8.40546	7.37942	8.28402	7.95192	8.13559	8.11369	8.52386	7.56534
WDR53	6.6899	6.57483	6.53074	6.08978	6.5693	6.57833	6.54426	6.61012	6.62584	6.52334	6.89592	6.35733	6.54675	6.1591	6.97332	6.71984	6.75145	6.64321	6.36373
WDR5	7.11938	7.31391	7.16944	7.4887	7.31071	7.07597	7.40907	7.03774	7.17834	7.08556	7.43693	6.91272	7.2883	7.30647	7.99684	7.72486	7.6352	7.68621	7.16114
WDR49	5.57361	5.59318	5.6436	5.6259	5.81538	5.54843	5.45354	5.68524	5.67528	5.60328	5.53055	5.54824	5.57448	5.5145	5.74516	5.60828	5.70946	5.67111	5.67243
WDR48	7.42592	8.64011	8.501	8.33419	8.22889	7.87669	8.77096	7.70404	8.20343	8.2595	7.60177	8.08912	7.76139	7.5031	7.65279	7.64469	7.54397	7.26115	7.9486
WDR47	6.48262	7.0318	7.26469	7.57961	6.94733	6.91187	6.28846	6.95718	6.93101	7.15432	6.63422	6.95125	7.2257	6.71642	7.27412	6.65049	6.90625	6.29823	7.21029
WDR46	7.00925	6.96066	6.88436	6.97704	7.01384	6.99651	7.41579	6.98701	6.9562	6.83605	6.95774	8.14871	6.68154	6.99977	7.1939	7.31332	7.01853	7.27024	7.07936
WDR45B	7.75601	7.8183	7.69379	8.31281	7.79806	7.99265	7.74984	7.66853	7.90786	7.83863	7.88857	8.42237	8.12069	8.48559	8.17615	8.56797	8.18877	8.36903	7.87829
WDR45	8.84859	8.32491	8.76825	8.58462	8.36124	8.99302	9.49043	8.61762	8.74382	8.83987	8.15899	10.0799	8.15347	8.70784	8.04253	8.49998	8.33366	8.67373	8.31921
WDR44	7.1726	7.46089	7.56948	7.18866	7.31507	7.38531	7.49233	7.14246	7.41689	7.3942	7.02328	7.2028	7.43016	7.01681	7.02776	6.97079	7.0909	6.66641	7.26421
WDR41	8.37457	8.35731	7.67516	7.50481	7.94902	7.72527	7.39382	8.05825	7.85848	7.79895	7.88987	7.10316	7.67013	7.69608	8.35962	7.97811	8.07422	8.11203	7.40939
WDR4	5.59611	6.29618	5.98149	6.98764	6.33582	6.21121	6.33286	6.41688	6.40314	5.91101	6.36536	5.82665	6.49828	6.74535	6.34053	6.511	6.34824	6.55887	6.37932
WDR37	6.26558	6.27206	6.01283	6.58005	5.82306	5.97397	6.18969	6.12223	5.94582	6.11385	6.33556	6.86112	6.75371	6.74095	6.32247	7.25698	6.3507	6.78448	6.7323
WDR36	6.99214	6.74552	6.85307	6.56057	6.85203	6.93607	6.37363	6.61343	7.04032	6.84835	6.95991	6.46315	6.85514	7.15734	7.1225	6.70642	6.86162	6.31556	6.88863
WDR35	6.61991	6.42814	7.04555	6.43267	6.50028	6.5864	6.88919	6.51744	6.62249	6.87586	6.46538	6.52241	6.55863	6.36605	6.51513	6.23465	6.28443	6.18366	6.36784
WDR33	8.07673	8.3413	7.8072	7.63977	7.57675	8.03105	7.17062	7.85359	7.91588	8.13526	8.02161	7.47148	7.61261	7.31	7.85986	7.60796	7.72108	7.2527	7.43352
WDR31	5.61149	5.86059	6.00881	5.74436	5.83144	5.81331	5.86507	5.73592	5.84907	5.87563	5.92412	5.74516	5.66149	5.71662	5.69341	5.76816	5.72775	5.7993	5.82665
WDR3	6.13458	6.28942	6.3423	6.12033	6.30718	6.09539	6.16431	6.11578	6.27426	6.22269	6.1467	6.07882	6.20461	5.97046	6.21932	6.06956	5.98456	6.14866	6.05007
WDR27	6.47788	6.61881	6.31651	6.51545	6.01174	6.36112	6.32424	6.31732	6.48014	6.65105	5.86279	6.30851	5.98266	6.13802	6.15126	6.53142	5.98266	6.09325	5.85758
WDR26	7.80801	7.45693	7.35471	7.59834	7.45061	7.58088	6.88863	7.53303	7.47585	7.08124	7.34626	7.32283	7.90649	7.53157	7.73741	7.84362	7.74196	7.54541	7.85543
WDR25	6.12572	6.32608	6.34767	6.06437	6.06777	6.52877	6.69176	5.93531	6.11527	6.68241	5.70298	6.39567	5.88625	5.958	6.22071	5.56177	5.6206	6.12996	5.52275
WDR24	5.64576	5.81414	5.68226	5.8963	5.89504	5.79454	5.98243	5.59287	5.89375	5.905	5.99015	5.82618	5.72304	5.74731	6.03367	6.19552	5.9336	5.91505	5.88767
WDR20	7.47585	7.66564	7.50916	7.44556	7.15386	7.58063	6.98028	7.30359	7.44951	7.555	6.86051	7.08304	7.08124	6.864	7.08248	6.54722	6.63666	6.69442	6.71361
WDR19	8.35488	8.77782	8.59723	8.09485	8.24772	8.36317	7.95514	8.60216	8.54025	8.3985	7.2924	7.42955	7.8775	7.07373	7.05426	7.24124	7.27759	6.77905	7.73893
WDR18	6.62169	6.67583	6.7842	7.48938	7.30261	7.11363	7.44448	7.35711	7.11143	7.11619	7.5031	7.56859	7.45897	7.53896	7.52493	7.57095	7.11236	7.52308	7.02084
WDR17	5.75838	5.71735	5.83238	5.60583	5.71327	5.78647	5.74182	5.89879	5.82927	5.79012	5.71417	5.66935	5.77218	5.76045	5.7488	5.74259	5.84168	5.80885	5.81427
WDR13	8.48559	8.35488	8.40912	8.70633	8.65116	8.73742	9.077	8.91373	8.59141	8.75161	8.49435	8.62863	8.3714	8.62306	8.34186	8.47219	8.36161	8.65986	8.18157
WDR12	6.99019	7.06495	7.27646	7.70291	7.059	7.1337	7.62151	7.49031	7.55038	7.07833	7.23005	7.15522	7.1658	7.1658	7.79754	7.18764	7.46996	7.24914	7.04843
WDR11	6.98164	7.10731	7.40749	7.76139	7.31614	7.40772	7.52493	7.4139	7.42763	6.95085	7.35242	8.3896	7.88857	7.36543	8.11576	7.73669	7.48208	7.59015	8.05317
WDR1	11.2357	11.6856	11.5498	10.9647	11.5263	11.509	10.9824	11.428	11.4685	11.1211	11.0326	10.6087	11.1852	10.9168	11.082	11.428	11.2322	11.338	11.1757
WDPCP	6.38714	6.39567	5.97512	6.02172	5.85799	6.38543	5.92046	6.24973	6.14349	5.94786	6.0628	5.84436	6.07324	5.94786	6.3333	6.2249	6.20946	6.40928	6.09591
WDHD1	6.26626	6.09431	5.93855	5.72149	6.05413	5.82286	5.80365	6.0207	6.11215	5.94267	5.87798	5.76164	6.41688	5.84227	6.66227	6.29031	6.21932	6.09374	6.15293
WDFY3	6.68333	6.80495	6.72853	6.65988	6.62674	6.49134	6.35751	6.42052	6.8202	6.4373	6.52241	6.47369	6.64139	6.36744	6.52304	6.47369	6.4124	6.42209	6.42121
WDFY2	6.9433	6.72098	6.77299	7.17857	6.7925	6.63753	6.9152	6.81807	6.80943	6.59417	6.86558	6.90893	6.78395	7.18252	6.98343	7.44032	6.94692	7.17357	6.87713
WDFY1	10.3585	10.082	9.76048	9.17804	9.80993	9.54496	9.33493	9.7115	9.64657	9.94887	9.61565	8.3593	9.78287	9.12207	9.63375	9.82423	9.69519	8.92524	9.81132
WDCP	5.77629	6.19702	5.85782	5.92838	5.88305	5.93716	6.01203	5.83775	6.14291	6.06201	5.7117	6.16618	5.58145	5.96031	6.17165	5.43348	5.37587	5.34568	5.98212
WBP4	7.93874	7.71347	8.05366	7.67596	7.64535	7.88027	7.887	7.38149	7.64171	8.07575	6.71447	7.34714	7.16302	7.41689	7.16697	7.01335	6.88242	6.57542	7.39811
WBP2NL	5.93468	5.96086	5.75997	5.36969	5.90594	5.91434	5.50276	5.69925	5.72202	6.00929	5.72382	5.38361	5.84797	5.50476	5.78735	6.13603	5.84723	5.73039	5.71535
WBP2	7.95273	7.951	7.4088	8.25189	7.76321	7.58636	8.37808	7.50709	7.86112	7.78985	7.33189	8.06322	7.64506	7.94071	7.76219	8.49382	7.74267	8.08137	7.42341
WBP1L	6.82278	7.13748	6.94733	7.35655	7.40772	7.09689	7.02018	7.06682	6.79341	6.94094	7.07315	7.06174	6.91133	7.28996	6.97896	7.0433	6.9793	7.19318	7.13835
WBP11	9.35636	9.52814	9.18168	8.71442	9.3828	9.13682	8.89507	9.08717	9.17453	9.09203	9.64182	8.30094	9.47135	9.80216	9.38844	9.37	9.30627	9.43669	9.26387
WASL	9.90878	9.97391	9.82543	10.0106	9.91535	9.70325	9.23277	9.74916	9.87505	9.88562	8.26063	8.02266	9.03984	8.69613	7.95227	7.49173	8.16955	7.57029	9.04931
WASF3	8.6801	8.32369	8.51419	8.43625	8.21692	8.09858	8.29553	8.37728	8.59535	8.5821	7.12679	7.21251	7.18491	7.24367	6.55422	6.42376	6.81434	6.35402	7.2582
WASF2	6.98343	6.78257	6.79438	6.91298	6.63821	6.88637	6.71669	6.86718	6.75499	6.68519	6.69143	6.87843	6.83016	6.96104	7.02683	6.72955	6.85951	7.08439	6.63086
WASF1	6.87291	7.17095	7.11578	7.14723	6.81156	6.81035	6.5973	7.09641	7.01247	6.93066	6.49603	6.32356	6.83573	6.43618	6.70834	6.3451	6.49429	6.26439	6.68756
WAS	6.84785	7.01681	7.00779	7.68549	7.83396	7.24536	8.27532	7.27153	7.14159	7.63149	9.57444	9.48598	9.25847	9.60195	9.41182	10.1935	9.64272	9.96825	8.93845
WARS2	6.96367	6.65643	7.19707	6.88493	6.54323	7.39162	6.93198	7.141	6.87078	7.03231	6.75249	6.73449	6.54323	6.82101	6.86257	6.59538	6.61721	6.41271	6.90654
WAPL	7.04078	6.85808	6.69237	6.83434	6.7741	7.13779	7.20679	6.94712	6.66739	6.78868	7.11539	7.33529	7.02399	7.40629	7.2575	6.98343	7.18707	7.19707	7.32283
WAC	10.9021	11.1557	11.0071	10.2567	10.883	10.9152	10.5757	11.0621	10.7821	10.8001	11.1479	9.84963	10.7663	9.85323	10.2545	10.6435	10.6215	10.4524	10.7756
VWF	11.9644	11.1711	11.3719	12.6285	11.1436	10.8584	10.7383	12.6588	12.0658	11.3911	10.1982	10.9894	10.7975	11.0685	9.52589	10.082	10.6951	10.6561	10.3218
VWCE	5.86033	5.63468	6.00662	6.58813	5.86488	6.00205	5.78409	6.71564	6.44641	5.8502	5.69008	5.67365	6.01235	5.73134	6.19392	5.81491	5.59034	5.89186	5.74404
VWC2	5.61753	5.54509	5.80792	5.75381	5.52952	5.74661	5.54973	5.67584	5.7361	5.62295	5.48286	5.65855	5.61263	5.70494	5.77806	5.62252	5.53689	5.69732	5.71515
VWA8	6.86112	7.37199	7.13236	7.30068	6.95024	6.40979	6.93959	6.96128	7.12549	6.89138	6.46384	6.63337	6.96782	7.13157	6.73862	6.58701	6.58125	6.18384	7.15875
VWA7	5.28669	5.56571	5.44747	5.34138	5.22928	5.41902	5.32761	5.36508	5.33742	5.33205	5.20988	5.4019	5.20105	5.16221	5.25821	5.40592	5.52641	5.33397	5.32784
VWA5B2	5.47841	5.48222	5.31002	5.37162	5.5456	5.31147	5.37665	5.4701	5.37935	5.3791	5.6364	5.30451	5.33261	5.42028	5.45762	5.56527	5.54198	5.73674	5.3153
VWA5A	8.30636	9.58216	8.75455	8.17326	8.7218	8.71312	8.93845	8.78059	8.96001	8.69232	7.90786	8.29299	8.1005	8.03557	8.95291	8.82373	8.60338	8.71813	7.84625
VWA3B	5.798	5.596	5.63094	5.41761	5.66379	5.70727	5.60853	5.61654	5.65524	5.62567	5.64549	5.48367	5.61786	5.47326	5.50304	5.73154	5.47317	5.64095	5.63974
VWA1	9.02098	7.98872	9.07441	9.3915	9.36921	8.73154	9.48598	9.02165	8.491	9.11637	9.14055	10.2214	8.3876	9.72218	7.0925	7.21292	8.50578	8.73059	8.90523
VTN	5.69889	5.60193	5.76454	6.16759	5.74229	5.5452	5.7492	5.5728	5.65469	5.94953	5.59381	5.7532	5.63298	5.69765	5.42903	5.41057	5.47203	5.57574	5.62793
VTI1B	8.38437	8.3213	8.23047	8.63933	8.2595	8.35346	9.07619	8.23108	8.46915	8.14676	7.83913	9.18242	8.46572	8.36763	8.96318	8.09073	8.26784	8.74492	8.29299
VTI1A	6.05197	6.11126	5.82741	6.18991	5.89455	6.16319	6.05267	6.18216	5.84945	6.40703	5.94953	6.43618	5.82905	6.29031	6.3507	6.21767	6.09494	6.46052	5.82703
VTCN1	5.1484	5.48611	5.41547	5.41601	5.21837	5.53996	5.42422	5.43339	5.32993	5.32326	5.3915	5.40091	4.9844	5.35363	5.05828	5.4958	5.16968	5.32868	5.32546
VTA1	8.81207	9.03535	8.92713	8.07116	8.93928	8.89712	8.27029	8.68373	9.09302	8.51419	9.14618	7.7535	8.46785	8.39195	9.02689	8.70842	8.83051	8.70633	8.24528
VSX1	5.70298	5.57168	5.46551	5.46032	5.5585	5.62295	5.55244	5.43315	5.51819	5.73955	5.51829	5.48983	5.58459	5.48482	5.60071	5.63988	5.44943	5.51659	5.50758
VSTM4	6.15078	5.8569	6.13953	6.05978	6.243	6.06838	6.10879	6.28346	6.76916	6.87843	6.35123	6.08157	6.23788	5.86294	5.80906	6.1959	6.04237	5.46736	5.29202
VSTM2L	5.47243	5.25392	5.40363	5.60039	5.41962	5.1484	5.63026	5.52505	5.54294	5.45398	5.68149	6.19552	5.44953	5.48911	5.53836	5.34417	5.42254	5.62503	5.535
VSTM2A	5.29925	5.33545	5.32173	5.32907	5.42103	5.48041	5.3437	5.54426	5.38655	5.38032	5.49934	5.31618	5.33482	5.33117	5.51241	5.4604	5.2685	5.38664	5.38455
VSTM1	5.23218	5.20643	5.27694	5.22619	5.2526	5.21764	5.2809	4.99707	5.28712	5.30625	5.2753	5.49194	5.19914	5.40552	5.33336	5.64876	5.41075	5.26613	5.28198
VSNL1	5.40141	5.24272	5.57562	5.33825	5.66884	5.52764	5.56473	5.5686	5.41725	5.50466	5.41657	5.35093	5.61595	5.4038	5.42228	5.48116	5.49153	5.5066	5.5332
VSIG4	9.60966	8.73154	8.98236	10.7756	9.77558	9.88197	9.93161	9.61951	9.82265	9.47806	8.66801	10.9552	9.97111	10.0275	10.8728	9.76425	9.86206	10.2567	9.87842
VSIG2	5.39845	5.35177	5.43753	5.66325	5.52048	5.55742	5.71027	5.48482	5.47469	5.47326	5.19234	5.52816	5.26327	5.48775	5.28004	5.34511	5.6479	5.48127	5.45693
VSIG10L	6.5112	6.80282	6.5284	6.17906	6.90806	6.17966	6.47488	6.38655	6.23688	6.47314	6.42755	6.25356	6.9724	6.2712	6.76744	7.52782	6.89333	7.1857	6.39627
VSIG10	5.67054	5.97883	5.54896	5.75587	5.82355	5.97596	5.81892	5.87235	5.64731	6.01699	5.50999	5.68226	5.8921	5.81752	5.74807	5.77919	5.85466	5.81737	5.88533
VSIG1	9.28432	9.09394	8.85558	7.88439	8.71258	9.25584	7.66265	9.32158	8.61341	8.80071	10.2476	7.44853	9.89557	8.2978	8.89552	9.57914	9.46273	8.79946	9.40706
VRTN	5.58616	5.52427	5.55034	5.31333	5.50779	5.58002	5.47753	5.57448	5.40631	5.40398	5.43753	5.50958	5.48547	5.47995	5.33999	5.49129	5.37013	5.79678	5.39854
VRK3	6.66417	6.93066	6.66448	6.73328	6.83807	7.04726	7.19104	6.88446	6.92958	6.87639	6.87978	8.17081	6.63009	6.95685	7.44515	7.72695	7.21536	7.85359	6.39175
VRK2	7.65672	7.4204	7.37199	6.80495	7.49946	7.45758	6.89756	7.42278	7.12374	7.13449	7.58235	6.74981	7.29527	6.56484	7.81262	7.2827	7.49382	7.37128	7.29848
VRK1	6.42841	6.2547	6.91187	6.4868	6.65931	6.75306	6.43658	6.53074	6.12472	6.71021	7.36847	6.92958	6.64678	6.48333	6.83981	6.57359	6.81807	6.88206	6.82278
VPS9D1	5.28787	5.66325	5.37118	6.02253	6.01947	5.66984	5.96607	5.77556	5.64887	6.0105	5.93903	5.94418	6.12495	6.57028	6.21357	6.94908	6.30718	6.4994	5.95348
VPS8	6.96989	7.27592	7.09933	6.56786	7.06786	7.09149	7.40239	7.09315	7.02904	6.83263	6.90272	6.78511	7.35099	6.80228	7.4139	8.2651	7.56831	7.62151	6.98964
VPS72	8.32275	8.25229	8.38047	7.73357	8.21376	8.57598	8.21531	8.60338	8.22479	8.36066	8.01851	8.50887	7.78086	8.21566	8.33496	7.87669	8.11614	8.39474	7.66127
VPS54	7.79037	7.84534	7.78945	7.87992	7.63186	7.8848	7.53391	7.65819	7.68621	7.63006	7.64085	7.44272	7.89431	7.21486	7.85575	8.05675	7.80621	7.48091	7.87156
VPS53	6.10221	5.94709	5.76947	6.05816	5.99103	6.01916	5.85301	5.83532	5.96703	5.7144	5.99766	5.8051	5.91007	5.89455	5.71662	5.76581	5.82945	6.11848	5.98478
VPS52	7.58841	8.01343	7.58697	8.0189	7.96143	7.82903	8.07541	7.81207	7.70121	7.84486	7.63861	8.0606	7.21695	7.82286	7.37804	7.54464	7.41169	7.68834	7.4537
VPS51	8.86852	9.19775	9.10461	10.0648	9.50902	9.55831	9.26174	9.30707	9.47036	9.53738	9.80352	10.2658	9.03879	9.67143	8.80331	9.26618	9.18718	9.61951	9.05076
VPS50	6.14531	6.32674	6.42895	6.4152	6.24789	6.53553	6.17966	6.42866	6.50216	6.37932	6.33185	6.46218	6.32541	6.21237	6.05727	6.12643	6.47788	6.06201	6.35099
VPS4B	8.69317	9.37539	9.33098	8.41522	9.16119	8.97689	7.98776	9.01414	8.64335	8.90963	9.34229	7.07662	9.13754	8.88788	9.43669	9.2709	9.10195	9.05983	8.8942
VPS4A	8.08234	7.99372	7.86028	8.13843	8.02582	8.10497	8.40432	7.72891	7.93614	8.07024	7.92786	8.49297	7.47443	8.0327	8.27745	8.13599	7.84061	8.30443	7.62579
VPS45	7.92957	8.24309	8.37182	8.49907	8.06818	8.18537	8.42138	8.11967	8.22234	8.259	7.67145	8.33892	7.77331	7.76719	8.05366	7.80801	7.96111	7.97645	7.66202
VPS41	8.04063	8.40838	8.2372	8.158	8.22622	8.08662	7.951	8.20565	8.158	8.16396	7.94714	7.9574	8.3776	7.8982	8.59952	8.37182	8.15162	8.00069	8.19096
VPS39	7.72779	7.96143	7.55723	8.01742	7.62727	7.36013	7.30751	7.87156	7.66416	7.69653	7.8321	7.46125	7.8321	7.90972	7.48243	8.21287	7.62802	7.6104	7.62346
VPS37D	6.36605	6.28966	6.14061	5.93716	6.19788	6.17852	6.17595	6.53878	5.93737	6.32031	5.76581	5.77057	5.49558	5.7835	5.92186	6.01577	5.73687	6.05727	5.91796
VPS37C	9.04059	9.30432	9.0817	8.99986	9.41621	9.23558	8.91032	9.21367	8.98856	9.0537	8.92713	8.29357	9.89968	9.34543	9.61678	9.22874	9.21839	9.54903	9.15364
VPS37B	8.38237	8.37092	8.5524	7.46398	8.46239	8.2172	7.61065	8.55829	7.85639	8.29092	9.51281	8.89507	9.99442	10.1812	9.21367	9.75478	9.61778	9.8297	9.40082
VPS37A	7.11477	7.04356	7.27048	6.11668	7.01455	6.866	6.17717	6.90711	7.0954	7.00675	6.79592	6.09062	6.90211	6.03173	7.14602	6.64858	6.80138	6.30201	6.47515
VPS36	7.61141	7.53195	7.54737	7.53559	7.35622	7.43761	7.25188	7.58558	7.44072	7.48021	7.37873	7.23244	7.21073	7.11808	7.68512	7.95939	7.5637	7.05931	7.67766
VPS35	9.98076	10.6814	10.4651	10.2243	10.4891	10.3357	10.6036	10.3618	10.1997	10.2175	10.3717	10.7254	10.4928	9.87135	10.5173	10.558	10.437	10.5555	10.7821
VPS33B	7.33189	7.18968	6.90806	7.45937	7.26378	7.40016	7.35683	7.03907	7.20438	7.02811	7.67651	7.31463	7.26767	7.44515	7.59465	7.70057	7.38149	7.68371	7.23156
VPS33A	7.28898	7.62018	7.63186	6.62896	7.68342	7.60588	6.88678	7.42207	6.97861	7.00445	7.59809	7.19157	7.34448	6.79618	8.04538	7.66231	7.57333	7.7685	7.62689
VPS29	9.21978	8.8853	9.22664	9.28382	9.05983	9.09664	8.85873	9.11784	9.26711	9.19083	9.35377	8.51613	8.91747	9.58216	9.37875	9.24027	9.32951	8.98165	9.05773
VPS28	9.10317	8.86324	9.03377	9.52738	9.66125	9.35557	10.1123	9.42536	9.38974	9.58775	9.21899	10.8556	8.90681	9.43772	9.25946	9.50978	9.29357	9.83502	9.00471
VPS26B	7.71202	7.26898	7.21758	7.36648	7.38604	6.9889	7.96225	7.21895	7.42728	6.85951	7.16302	7.89082	6.95344	6.87006	7.29627	7.56591	7.23822	7.36134	7.45135
VPS26A	10.5861	10.9021	10.6301	10.1702	10.8354	10.6792	10.0712	10.6331	10.5064	10.5796	10.2124	9.37539	10.0496	9.96506	11.0593	10.2293	10.3756	10.1716	10.541
VPS25	7.57722	7.4088	7.38958	7.89781	7.4988	7.69125	8.721	7.36847	7.86063	7.55278	7.42446	9.45896	7.25435	8.03504	7.89595	7.64405	7.65897	8.06156	7.47666
VPS18	6.88335	7.4703	7.18285	6.82425	7.55857	7.20733	7.0773	7.22046	7.11283	7.2425	7.32852	7.85009	7.83396	7.92672	8.30536	8.64174	8.20464	8.50578	7.16697
VPS16	6.28173	6.60671	6.47991	7.11676	6.46238	6.52272	6.41612	6.24764	6.43104	6.21448	6.48911	6.92326	6.32502	6.7984	6.34024	6.69202	6.43885	6.82101	6.6091
VPS13D	6.89834	7.07475	6.87546	6.92613	6.97311	6.96128	7.1722	6.8858	7.07597	7.02879	6.6899	6.80495	6.33438	6.29425	6.32356	6.66812	6.4646	6.33751	6.47165
VPS13C	8.4669	8.6122	8.58957	8.79786	8.19732	8.47091	8.02107	8.59294	8.44922	8.34829	9.18063	7.7777	8.81085	8.10858	8.33009	8.4208	8.49695	8.01481	8.93928
VPS13B	6.86753	6.72495	6.45481	6.59606	6.7462	6.2249	6.83738	6.49016	7.00094	6.73637	6.74325	6.49857	6.65447	6.68387	6.4185	6.96687	6.83881	6.2143	6.57974
VPS13A	6.89893	7.62428	7.18603	7.18371	6.39734	7.04273	6.32274	7.31332	7.11363	6.87379	6.61521	6	6.96914	6.346	6.42107	6.12472	6.47066	5.84055	7.04869
VPS11	7.32487	7.31031	7.42878	7.02084	7.51427	7.28081	7.6091	7.18968	7.3	7.36357	7.53819	7.63763	7.11236	7.2461	7.34038	7.30093	7.2748	7.27211	7.15899
VPREB3	5.52626	5.58129	5.65228	5.68745	5.40745	5.70061	5.96463	5.5458	5.08512	5.10352	9.28127	8.77603	5.79535	8.35529	5.47146	5.69674	6.77228	6.97954	8.39474
VPREB1	5.61194	5.42597	5.65082	5.63881	5.54588	5.60317	5.41977	5.4163	5.57946	5.55861	5.77732	5.46744	5.36195	5.57982	5.55451	5.49517	5.52583	5.5659	5.57762
VOPP1	9.41182	9.89202	9.46273	10.0363	10.2225	9.54218	9.56629	9.48508	9.55598	9.62037	10.5619	9.59495	10.5537	10.7903	10.541	10.4093	10.2819	10.4248	10.589
VNN2	7.32133	6.08056	6.82719	8.03781	7.01004	7.8775	7.91792	7.74876	7.97329	6.47788	8.51054	8.12653	7.44072	9.32852	8.93022	10.1747	9.93281	9.87135	7.98844
VNN1	6.71274	6.09966	7.05973	6.71516	6.6183	7.13864	7.53334	6.78469	6.56622	6.40526	6.8488	6.69835	8.69783	7.95847	8.48982	7.56258	7.92826	7.46463	8.54203
VN1R5	5.64902	5.48026	5.56512	5.50533	5.54481	5.47086	5.63937	5.43068	5.53815	5.52727	5.51113	5.33912	5.63048	5.44842	5.49118	5.42461	5.53481	5.54816	5.52879
VN1R4	5.38817	5.38805	5.75363	5.23068	5.5388	5.49387	5.5015	5.37486	5.47632	5.46409	5.453	5.32415	5.33038	5.51517	5.52727	5.48414	5.59165	5.48002	5.47521
VN1R2	6.95991	6.93339	6.80048	6.73831	7.16869	7.0909	7.01384	6.7842	6.85254	6.84993	6.0052	6.93531	6.64031	6.85742	7.41011	7.47443	6.97589	6.85042	6.83342
VN1R1	5.51196	5.4322	5.67853	5.39125	5.39624	5.28638	5.64536	5.54072	5.52727	5.54572	5.56849	5.43485	5.52777	5.57196	5.69959	5.47253	5.38764	5.52159	5.52216
VMO1	6.81915	6.51969	6.5375	6.18907	6.98681	6.32004	7.19345	6.59657	5.88559	6.53428	6.16533	7.1283	8.485	6.74726	8.1665	8.41681	7.50558	7.96409	7.80464
VMA21	9.02977	9.47556	9.44241	8.74101	9.5059	9.33019	9.4638	9.27562	9.10038	9.31626	9.55831	9.1195	9.25251	9.19576	9.34604	8.93779	9.12573	9.05773	9.54037
VLDLR	7.98247	8.08392	7.65449	7.58063	8.32329	7.76433	7.53768	7.54504	7.80586	8.04004	6.12193	7.28114	7.14187	6.65447	6.45932	7.0614	6.89893	6.73281	6.62983
VKORC1L1	7.19679	6.91495	6.84522	7.00192	6.92728	6.93066	7.33442	6.93904	7.39908	7.41949	6.63167	7.80375	6.82002	7.1739	7.57722	6.83461	7.05227	6.26492	7.05337
VKORC1	10.4631	9.77045	10.3461	10.9055	10.6647	10.339	11.6806	10.3443	10.437	10.7254	9.65188	11.7734	9.95759	10.722	10.9108	10.3909	10.4149	10.9998	10.3001
VIT	7.04058	6.45481	7.56344	7.66007	6.61044	6.78765	7.26689	7.03437	7.34849	7.95273	5.76434	8.40217	6.00601	6.1445	5.66053	5.83488	6.09089	6.20277	5.30485
VIPR2	5.59775	6.14945	5.67042	6.38812	5.83163	6.14892	6.21473	5.82341	5.98431	6.04102	5.5104	6.03774	5.56177	5.8165	5.53643	5.44747	5.55206	5.72718	5.75569
VIPR1	6.05267	5.95904	6.72016	6.30891	6.0855	6.09281	5.99152	6.07349	6.05413	6.49397	6.23148	6.4905	5.8638	6.43953	5.85868	5.79164	6.05301	6.0375	6.03313
VIPAS39	7.40715	8.10858	7.94941	7.90927	7.49072	7.82674	8.06944	7.72352	7.86394	8.00032	7.40939	8.12621	7.65577	7.18932	8.00286	7.89431	7.4622	7.65933	7.20733
VIP	5.46271	5.66663	5.79031	5.71515	5.66367	5.5344	5.62628	5.65218	5.65097	5.69633	5.56825	5.66488	5.43876	5.67584	5.32699	5.35086	5.56771	5.54387	5.59157
VIM	13.9879	14.3527	14.1114	13.9116	14.0416	14.1114	12.8274	13.9879	14.1114	14.0416	13.5808	12.4844	14.2736	13.1571	13.9879	13.9484	13.8077	13.43	14.1114
VILL	5.85514	5.95152	5.80294	6.00205	6.12417	5.96229	6.25546	6.06263	5.98149	5.98919	6.83263	6.66289	5.98967	6.53698	5.87953	6.28966	6.04357	6.72227	5.97625
VIL1	5.20921	5.51556	5.34991	5.53936	5.35346	5.29533	5.23887	5.4888	5.34036	5.78474	5.30219	5.36614	5.29251	5.20664	5.32581	5.6131	5.54018	5.33435	5.05083
VHL	7.27188	7.82495	7.33761	6.00318	7.01931	7.25969	6.21184	7.53062	7.43303	7.42099	8.54433	6.87743	7.6915	6.88436	8.15347	8.528	8.50389	7.32063	7.3942
VGLL4	9.95045	9.49232	8.0058	9.25946	9.11851	8.81404	8.88712	9.28432	9.3136	9.25584	8.76546	8.82607	8.99199	9.25464	7.91323	8.23498	8.54784	8.27566	8.7238
VGLL3	8.52965	7.94124	8.32664	8.04004	7.3553	7.86565	7.18553	7.8743	7.59077	8.25037	6.9433	7.01989	7.63728	7.22046	6.34318	6.35785	6.88919	6.44192	7.37873
VGLL2	5.58582	5.5112	5.34891	5.40982	5.53153	5.43315	5.58354	5.39045	5.45311	5.45753	5.22259	5.42074	5.2848	5.55034	5.44236	5.53679	5.22814	5.41219	5.45066
VGLL1	5.3145	5.42994	5.44778	5.61898	5.44979	5.41977	5.57506	5.24362	5.47183	5.41773	5.19191	5.61928	5.42868	5.67424	5.35452	5.37784	5.44441	5.45441	5.45762
VGF	5.682	5.46799	5.52694	5.33117	5.42951	5.52528	5.39125	5.45219	5.54947	5.55198	5.42474	5.48962	5.62839	5.53697	5.5819	5.55042	5.52048	5.4771	5.53475
VEZT	8.93313	8.75161	8.70579	8.31775	8.44552	9.16558	7.67174	8.51806	8.67898	8.60802	8.13998	8.28244	8.42373	8.15012	8.49816	8.02321	8.12653	7.87202	8.41275
VEZF1	9.14321	9.44779	9.52589	8.55324	8.77187	8.91614	7.73788	8.99054	9.16467	9.06172	8.82836	7.45967	8.99677	8.49998	8.65635	9.30357	9.24088	8.2834	8.70271
VEPH1	5.62551	5.77594	5.82778	5.59308	5.38591	5.7446	5.71417	5.81892	5.70298	5.8276	5.71075	5.58167	5.65797	5.62009	5.60289	5.79415	5.6692	5.67794	5.69185
VENTX	5.59923	5.66442	5.56078	5.56104	5.79415	5.6702	5.70528	5.35323	5.98043	5.97324	5.91132	5.97324	7.24299	7.00015	6.32541	7.75907	7.22438	6.79502	5.98243
VEGFC	7.43303	7.00835	7.56637	7.34811	7.68155	7.6479	6.73328	7.2827	7.0433	7.34714	7.61189	6.60576	8.2029	7.86394	6.82242	6.80437	7.3553	6.76374	8.06861
VEGFB	8.72455	9.11039	8.55607	8.96953	9.10317	8.98795	9.36921	8.71865	8.69975	9.19368	8.2132	9.72872	8.30636	7.85465	8.51102	8.63501	8.55287	8.44244	8.62179
VEGFA	7.2575	7.35837	7.1703	8.04734	7.0778	7.32063	7.26238	7.0778	7.23686	6.77331	7.05881	7.1009	7.19515	7.32314	7.22123	7.54246	7.3469	7.51282	7.46835
VDR	6.83461	6.48631	6.75674	6.52172	6.73895	6.42841	6.64455	6.63753	6.2972	6.05867	6.76351	6.83676	6.97833	6.72272	6.84114	7.4382	6.63732	7.35156	7.22251
VDAC3	10.4783	10.4692	10.628	10.5014	10.2637	10.7033	10.523	10.642	10.5463	10.5014	10.4352	10.4149	9.98341	10.538	10.8335	10.2243	10.5173	10.7313	10.2907
VDAC2	10.9863	10.9702	10.9617	10.7645	10.7254	10.7903	10.7358	10.8956	10.8883	10.9245	10.0999	10.6106	9.99679	10.8805	10.7193	10.6087	10.5773	10.6972	10.3357
VDAC1	9.89968	10.0414	10.0237	10.6064	9.8297	10.0562	9.37195	9.87505	10.0514	9.84834	10.1152	9.06455	10.4594	9.66894	10.7702	10.5861	10.2583	9.9246	10.5173
VCX2	5.34242	5.55584	5.41578	5.23218	5.66028	5.43972	5.20182	5.45729	5.46182	5.71535	5.60469	5.49741	5.64887	5.48317	5.34774	5.3914	5.36276	5.42042	5.22485
VCPKMT	7.65143	7.26536	7.41471	6.35683	7.25406	6.9152	6.40526	7.21251	6.4185	6.85372	8.09112	6.49769	7.42878	6.39649	7.52016	8.33168	7.96437	8.02059	7.54131
VCPIP1	6.41917	6.50322	6.59234	6.06459	6.32959	6.18816	5.61336	6.21473	6.07113	6.30692	6.05389	5.77385	6.20036	5.91912	5.82789	5.64625	6.12319	6.01309	6.12319
VCP	8.84992	8.83929	8.302	8.82041	8.73802	8.69074	9.27421	8.2724	8.83391	8.80189	8.97862	9.80216	8.80665	9.30021	8.75222	8.84393	8.62914	8.79235	8.97544
VCL	11.0413	11.2664	11.0717	11.4175	10.7947	10.9739	10.3893	10.8408	11.2251	11.0717	8.74147	9.67716	10.0063	9.4619	8.09318	8.7835	9.08632	8.69192	9.68477
VCAN	11.8125	12.916	11.6202	11.4016	11.5593	11.2074	11.2768	12.0746	11.9644	11.2162	10.3294	9.70638	12.1476	10.5796	11.2193	12.5592	12.0595	11.6006	11.6006
VCAM1	9.43502	10.9767	9.24512	10.8408	11.1401	9.49232	10.4504	10.6191	10.3218	9.75914	12.005	10.2193	11.093	11.0413	8.97689	8.41275	10.1447	9.72218	11.5361
VBP1	9.60567	9.40082	9.50078	9.00632	9.17138	9.33098	8.78588	9.36841	9.38162	9.40332	9.11886	8.30252	8.39195	8.84526	9.3244	9.03377	9.21755	8.92585	8.66127
VAX2	5.42772	5.30791	5.40521	5.73636	5.3736	5.49643	5.48002	5.44469	5.43953	5.46864	5.44453	5.432	5.32699	5.22386	5.35163	5.53542	5.44541	5.40647	5.43694
VAV3	5.94709	5.78932	6.26093	6.25384	6.28785	6.09431	6.00948	6.10477	5.74404	5.74898	7.71158	6.67368	7.04555	6.85106	7.6104	7.63728	7.25473	7.53234	7.56063
VAV2	6.62534	6.44073	6.23981	6.21694	6.40853	6.45334	6.20532	6.55057	6.22615	5.86924	6.72935	6.15424	6.40443	6.36536	6.15023	6.32137	6.37071	6.72853	6.69904
VAV1	5.94679	5.98791	6.12672	6.12101	6.65883	6.01648	6.84949	6.01989	5.81675	6.113	8.01148	8.30363	7.66265	7.24035	7.87992	8.20565	7.85268	8.2389	7.85754
VAT1L	6.12344	9.282	7.01589	6.55398	8.87882	8.21912	5.99934	8.42958	9.09664	7.45326	5.72358	6.02825	5.88305	5.94846	5.72427	6.33352	5.92569	5.59697	5.2685
VAT1	8.51675	8.54618	8.09858	8.54025	8.8048	8.66049	9.473	8.06673	8.22622	8.2586	7.69328	9.37793	8.73011	7.86454	9.04481	9.0346	8.68718	9.19263	8.70313
VASP	11.0071	11.082	11.0884	10.3641	11.0749	11.2357	10.3539	11.1401	10.7033	11.0685	11.7649	10.5815	11.6502	11.2664	11.5263	12.8173	12.4328	12.258	11.3752
VASN	10.32	10.2907	9.57189	9.92319	10.1283	9.52666	9.65045	9.83222	9.7115	10.1167	7.595	8.83564	8.58626	9.77558	5.95323	6.67222	7.58729	7.66174	8.44684
VASH2	5.65166	5.77349	5.74626	5.44395	5.55832	5.6519	5.45869	5.42207	5.62184	5.55259	5.51404	5.45189	5.69599	5.61002	5.74002	5.57593	5.59942	5.58305	5.76947
VASH1	5.60626	6.41796	6.17291	6.89981	6.15353	6.00662	6.55836	6.42959	5.95126	6.01789	6.37014	7.64205	7.53334	6.73416	7.14159	9.04059	8.03359	8.27687	7.18204
VARS2	7.03825	7.3	7.05371	6.95463	7.29972	7.20306	7.12474	7.52094	7.15899	7.03745	7.47883	7.15292	7.20703	7.01188	7.69289	7.93224	7.42099	7.743	6.96584
VAPB	8.16453	8.09318	7.94313	8.05934	7.78985	8.017	8.36124	7.76719	8.08662	8.21376	7.51622	8.71565	7.69423	7.89201	7.94164	8.04631	7.94461	7.91269	7.55141
VAPA	8.40377	8.44112	8.61294	7.3599	8.55966	8.37695	7.59643	8.4208	8.25809	8.19096	8.17198	7.35099	8.53267	7.31944	7.94255	9.11713	8.64918	8.33585	7.88207
VANGL2	6.10816	6.03454	5.77099	5.99407	5.68818	5.64206	5.67125	5.76601	5.45398	5.99049	6.3845	5.82641	5.79678	6.2749	5.56028	5.84455	6.04592	6.04853	6.20461
VANGL1	6.74981	6.85742	6.75273	6.43315	6.76873	6.72124	6.24044	6.65333	6.45758	6.81483	6.71736	6.27781	6.79869	6.30667	6.97121	6.54044	6.6377	6.53481	6.56509
VAMP8	7.81625	7.2823	8.44171	8.34674	8.60439	8.37038	9.81833	8.51102	8.2834	8.21807	10.0849	10.9617	10.0106	10.2341	11.6502	11.3331	10.9979	11.2973	10.3122
VAMP7	9.14478	9.05773	9.43669	9.39078	9.14321	9.33567	9.02838	9.15897	8.99868	9.27978	9.18168	8.66629	9.04115	8.79786	9.23188	9.27478	9.11851	8.95386	9.27306
VAMP5	7.62503	7.02057	8.00113	9.18866	7.68672	7.83297	9.30211	8.05011	8.16998	8.12142	8.05187	9.82265	7.30068	8.50641	8.0551	7.43199	7.77145	8.05011	7.92061
VAMP4	7.84751	7.11877	7.48494	6.93562	7.32669	7.23954	6.83171	7.44716	7.2353	7.72263	7.27245	6.71021	7.22151	6.50028	7.39256	7.20394	7.14786	6.85698	6.74882
VAMP3	8.41275	8.68098	8.87749	9.21839	8.72756	8.97101	8.07673	8.31664	8.48407	8.64259	8.49816	8.27854	8.91505	8.2651	9.17311	8.56305	8.45022	8.65802	8.66912
VAMP2	8.3086	8.5127	8.06903	7.51102	8.35023	8.07747	8.24824	8.05271	7.86539	7.95473	7.60646	7.68086	7.49946	7.4723	6.92705	8.01981	7.71986	8.21428	7.1937
VAMP1	6.43849	6.52083	6.34625	6.84573	6.22394	6.44785	6.92754	6.26876	6.56973	6.00881	6.29523	7.40965	6.113	6.70148	6.15056	6.29179	6.54014	6.96128	6.37508
VAC14	6.58614	7.03152	6.91004	7.16044	7.3725	6.98378	7.56534	6.89467	6.81788	6.80821	7.31912	7.79414	8.15394	7.61997	8.47442	7.80464	7.63338	8.0588	7.77259
UXT	8.9675	8.30065	9.42451	9.57557	8.79602	9.52365	9.56278	8.84273	9.26387	9.3828	9.51498	9.83827	8.57403	10.3034	9.34781	9.13342	9.36445	9.90403	8.61576
UXS1	7.98844	7.85499	7.951	8.22125	8.22839	7.99727	7.68238	7.89846	7.7293	7.88141	8.27909	8.39023	8.23676	8.04144	8.88299	8.09745	8.50999	8.5695	8.26634
UVSSA	6.92674	6.80744	6.44368	7.141	6.35043	6.63371	6.61694	6.29674	6.13351	6.41796	6.70805	6.5337	6.58348	7.00652	6.90035	7.62194	7.04985	7.64243	6.77995
UVRAG	7.65542	7.4988	7.40447	7.99611	7.49233	7.23156	7.06453	7.22827	7.33896	7.55456	7.67596	7.59465	7.44638	7.77395	7.33474	7.25103	7.11539	7.04384	7.65785
UTY	5.65511	7.16764	5.80347	6.72656	5.63405	7.14021	6.72724	7.32781	7.53269	6.0207	5.6519	6.4955	5.54891	6.40186	6.65498	6.48401	6.75842	6.30472	5.88842
UTS2R	6.48694	6.45932	6.46087	6.42274	6.45014	6.43123	6.37035	6.68839	4.10201	4.10201	6.40039	6.40808	6.35377	6.35171	6.59701	6.55496	6.5086	4.10201	4.10201
UTS2B	5.42607	5.35294	5.41535	5.30654	5.39045	5.37371	5.36407	5.4401	5.40817	5.40122	5.45385	5.38881	5.35774	5.44246	5.49184	5.37409	5.48286	5.40797	5.39882
UTS2	6.21184	5.7805	5.68745	5.69104	5.6692	5.90121	5.73039	5.88625	5.93601	5.84907	6.05792	6.00688	5.87325	5.79586	6.07113	5.68692	5.95027	5.95047	5.92999
UTRN	7.52345	6.81807	6.8635	7.20995	6.89059	6.92109	6.77784	6.78205	7.29972	7.0096	6.92431	7.00129	7.07809	6.67871	6.9122	7.09057	7.05286	6.40657	7.07257
UTP6	8.45332	8.76612	8.61902	8.63466	8.51726	8.63407	8.7953	8.59723	8.59868	8.55966	8.86741	8.03359	8.36983	8.6801	8.89321	8.31664	8.65233	8.52873	8.55489
UTP4	8.61162	8.71258	8.83051	8.91505	8.60283	8.93095	8.67574	8.81768	8.68215	8.84468	8.68151	8.64694	8.65531	9.51498	8.86701	8.57745	8.84526	9.00726	8.55151
UTP3	8.41127	8.6039	8.05465	6.99788	8.25481	7.97329	6.69442	8.21755	8.18379	7.64134	8.98917	7.1333	8.60915	7.38185	8.88238	8.22741	8.62477	7.59912	8.77947
UTP23	6.46155	6.80258	6.87441	7.03092	6.70737	6.5901	6.87903	6.45075	6.971	6.91152	6.66935	7.04384	6.61069	7.55038	6.63167	6.57945	6.78669	6.26159	6.82673
UTP20	5.55706	5.64452	5.70584	5.68296	5.70884	5.73285	5.36097	5.6084	5.62826	5.44804	5.55886	5.41262	5.66552	5.54378	5.4361	5.47852	5.40807	5.71466	5.62406
UTP18	7.31554	7.21758	7.62292	7.54665	7.39717	7.56637	7.25503	7.41324	7.22851	7.27592	7.96143	7.48408	7.74081	7.88904	8.29483	7.9988	8.19621	8.24472	7.70291
UTP15	5.67736	5.51251	5.48995	5.65106	5.52462	5.58544	5.55782	5.7754	5.71875	5.51529	5.70528	5.78329	5.66473	5.75997	5.66615	5.61088	5.86981	5.79287	5.83775
UTP14C	8.10858	8.23047	8.37092	7.99265	8.43277	8.15162	7.9559	8.21692	8.18066	8.28301	7.90825	7.02084	7.82595	7.66534	7.69608	7.28735	7.46776	7.15084	7.8072
UTP14A	7.4388	7.89846	7.91099	7.75054	7.87065	7.90351	8.21376	7.76931	7.80621	7.71759	7.65897	8.03429	7.37588	7.7433	7.77019	7.38185	7.47624	7.67377	7.53334
UTP11	8.03137	7.66629	8.36576	8.017	7.73925	7.82102	7.87202	7.81887	7.87669	8.31525	7.59577	8.32415	7.42657	8.11063	8.38493	7.77489	7.91886	7.82555	7.4436
UTF1	5.52917	5.87055	5.59923	5.81972	5.94709	5.67054	6.0003	5.63575	5.88104	5.88954	5.59899	5.81234	5.77692	5.94626	6.09147	6.40215	5.80213	5.905	5.86411
UST	7.32434	8.30782	8.11936	7.75281	8.27745	7.82332	7.56467	7.94979	8.01788	8.07069	7.29712	7.57463	7.28814	7.1009	6.88242	5.84227	6.81402	6.34985	7.32949
USPL1	8.17132	8.11878	8.43804	7.81887	8.05787	8.158	7.39575	8.03504	7.86309	8.01273	8.70702	7.39717	8.3125	8.13998	8.17654	8.58394	8.47027	8.04965	8.43059
USP9Y	5.79612	6.44602	5.78735	6.89756	5.54865	6.37792	5.80294	6.00345	7.53663	5.31689	5.63653	5.87543	5.69045	6.32212	6.29379	6.23955	6.17165	6.18969	5.28887
USP8	7.53157	8.00725	7.99372	8.0598	7.81625	7.76818	7.87274	7.65015	7.69992	7.78869	7.80657	7.58027	8.05366	7.72823	7.99829	7.86157	7.85071	7.5157	8.1346
USP7	6.89439	7.07315	7.4154	7.50558	7.28898	7.28387	7.32711	7.23728	7.13269	7.45897	7.33977	8.09858	7.35805	7.56467	7.73036	8.03875	7.37699	7.59879	7.30491
USP6NL	7.05601	6.85307	6.95284	6.9136	7.18812	6.92284	6.22202	6.81483	6.80874	6.81554	7.79281	6.69904	7.38638	7.15817	6.95927	6.99363	7.08464	6.73416	7.46928
USP6	6.10524	5.93601	6.06632	5.64977	5.97352	5.65961	5.63672	5.7805	5.93053	6.05837	5.81254	5.64702	6.05549	5.96785	5.94725	6.21023	5.96493	5.94114	5.84241
USP54	6.97954	6.55522	7.34448	7.10764	6.58493	6.66718	6.91467	6.71766	6.65424	7.25969	6.31105	6.65534	6.39936	6.68359	6.31539	6.32382	6.2249	6.12282	6.49997
USP53	7.5517	7.13299	7.52609	7.84658	7.19061	7.45937	6.64382	7.34305	7.5157	7.91469	6.518	6.74376	6.94712	6.57076	6.34646	6.23226	6.9011	6.19144	6.36853
USP51	5.5659	5.74291	5.78062	5.72539	5.64525	5.77082	5.64342	5.53006	5.59611	5.8613	5.56748	5.65649	5.62714	5.45653	5.49722	5.37095	5.50729	5.55423	5.56161
USP5	6.01235	5.97285	6.08792	5.9336	6.00556	5.99204	6.02012	5.86312	6.09301	6.22241	5.98149	6.06885	5.77954	5.88601	6.40158	5.8393	5.95739	6.26681	5.48026
USP49	5.74608	5.66109	5.61204	5.64609	5.71485	5.67177	5.62784	5.43211	5.79967	5.47479	5.6848	5.57951	5.68834	5.61015	5.79415	5.68166	5.56195	5.60377	5.88043
USP48	6.86695	7.38958	7.17925	7.23566	7.07147	6.93734	7.19574	7.18932	7.19744	6.95718	6.76712	6.84573	7.03714	7.00623	7.12714	7.201	7.13618	6.92199	7.02141
USP47	8.73867	8.47797	8.48044	8.12543	8.12351	8.32774	8.31921	8.43584	8.21086	8.49816	8.18877	8.25754	8.27952	8.83564	7.91547	8.11203	8.2354	8.09318	8.33629
USP46	6.46362	6.59378	6.50403	6.53878	6.18598	6.57887	6.13328	6.69799	6.67768	6.70491	6.08112	6.41773	6.51223	6.34053	6.85808	6.34872	5.96195	5.8784	6.38812
USP44	5.86864	5.55674	5.7323	5.66473	5.53569	5.92855	5.61348	5.59664	5.91624	5.70046	5.72598	5.53061	5.73927	5.59914	5.46934	5.95294	5.48632	5.64386	5.57168
USP40	6.09036	5.94519	6.08901	5.97883	5.8752	6.19096	6.15865	6.07726	6.00998	6.04295	6.18419	5.98743	5.8613	5.84436	5.89455	5.98404	5.9829	6.14803	5.99908
USP4	8.0327	8.10452	8.15233	8.02161	8.12387	8.25605	8.11878	7.82026	8.03137	7.93833	8.61902	8.51998	8.48345	8.57232	8.74856	9.44241	8.76437	9.06172	8.39391
USP39	8.25754	8.21692	8.23498	8.28717	7.99121	8.19666	8.44552	7.99175	8.2644	8.15569	8.07825	8.45182	7.82457	8.3989	8.04757	8.12439	8.03231	8.19096	7.84315
USP38	8.45182	8.7754	8.47797	7.89633	8.61341	8.11166	7.80688	8.47966	8.03377	8.32664	8.77376	7.04589	8.58733	8.25088	8.5901	8.18997	8.38692	7.9031	8.80143
USP37	6.55887	6.86849	6.67708	6.52052	6.75226	6.39717	6.84859	6.61405	6.6328	6.71312	6.67768	6.31809	6.74911	6.57562	6.60272	6.43618	6.66812	6.36247	6.64285
USP35	6.80138	7.46658	6.50638	6.99579	6.46177	6.3845	6.39363	6.57744	7.11808	6.88893	5.78775	6.00345	5.7288	5.9116	5.63815	5.64206	5.79612	5.66663	5.48962
USP34	7.51835	7.45623	7.6357	7.96409	6.91438	7.33278	7.36543	7.44672	7.4388	7.26066	7.5363	7.78869	7.48899	7.69774	7.12164	7.70865	7.41194	7.38149	7.6482
USP33	6.79759	6.8563	6.71792	6.65144	6.80908	6.9728	6.83482	6.91298	6.99241	6.83934	6.7413	6.63575	6.72853	6.79039	7.23797	6.96882	6.85836	6.60363	6.77367
USP32	8.23583	8.15012	8.13884	8.18484	8.26245	7.91672	7.43851	8.20764	8.07422	7.90825	7.69919	7.2266	8.54515	7.71587	8.3413	8.63933	8.33496	7.93874	8.22234
USP31	6.53878	6.11937	6.16067	5.97942	5.83508	5.88693	5.92339	5.98183	6.50727	6.34267	5.69214	6.04311	6.13458	6.05816	6.26159	6.36686	5.83377	5.23089	6.15865
USP30	6.88436	6.77761	6.54993	6.42169	6.64066	6.51042	6.243	6.39936	6.89654	6.78181	6.62854	6.33975	6.74654	6.33286	6.70361	7.1101	6.72884	6.33185	6.33582
USP3	9.2918	8.91099	8.79235	8.69549	8.55607	8.81326	8.57036	8.67174	8.58394	8.57232	9.14173	7.51282	8.84273	9.06876	9.50514	10.1447	9.73063	9.90602	8.72944
USP29	5.39696	5.39486	5.38928	5.36407	5.46684	5.4604	5.49142	5.3072	5.41858	5.40701	5.37182	5.35323	5.37274	5.29202	5.69509	5.33988	5.49211	5.42951	5.40982
USP28	7.12315	7.21123	6.90871	6.92369	7.02084	7.03513	6.83763	6.89171	6.81621	6.55255	7.12031	6.75467	6.53142	6.70167	6.41818	6.78868	6.66201	6.99424	6.85349
USP26	5.76968	5.72118	5.75012	5.42217	5.54916	5.4701	5.65928	5.60127	5.62534	5.64115	5.4164	5.50346	5.5789	5.50352	5.53922	5.7776	5.61296	5.63777	5.61847
USP25	7.24124	7.33761	7.52458	6.80908	7.37435	7.21991	6.40979	7.17756	7.12031	7.23917	7.29947	6.63712	6.92509	6.55281	7.01892	7.19903	6.65293	6.6328	6.97516
USP24	6.68811	6.3308	6.75869	6.43217	6.82696	6.51827	6.55773	6.93386	6.70402	6.3352	6.76323	6.50403	6.67062	6.53013	6.74926	6.59849	6.62201	6.48554	6.89776
USP22	8.37092	8.95544	8.54951	8.86	8.35731	8.27203	9.15255	8.87309	8.80411	8.46516	8.82096	9.88294	9.35636	9.11548	8.72756	9.25251	8.88238	9.23558	9.05202
USP20	7.21458	7.18739	6.79306	7.1699	7.25969	7.19271	7.19061	7.24714	6.99531	7.26982	7.39256	7.06594	6.88893	7.15045	6.7105	7.05191	6.7503	6.88282	6.90432
USP2	5.93855	5.67617	5.78314	5.81175	5.86335	6.01789	5.7117	5.46357	5.80106	5.82905	5.60236	5.61984	5.81692	5.84361	5.86098	5.53602	5.57448	5.76454	5.79181
USP18	6.08478	5.98149	6.2746	6.39567	6.34354	6.12282	6.00929	5.82286	6.1959	6.2341	6.89356	6.67484	6.64089	6.38832	6.95024	6.25228	6.07942	6.2752	6.59888
USP16	9.0346	8.95463	9.04059	8.39658	8.58787	9.09302	8.22268	8.87819	8.92585	8.70784	8.89712	8.02962	8.54433	8.63129	8.6685	8.37038	8.7754	8.11878	8.8767
USP15	7.86835	8.08662	8.35488	7.38879	8.0904	8.09357	7.29527	7.84034	7.65248	7.38461	7.85986	7.00925	7.61938	7.43905	7.74196	7.80523	7.75782	7.90202	7.86358
USP14	8.52288	8.52386	8.31038	7.76433	8.40096	8.61461	8.794	8.42038	8.76376	8.60216	9.66246	7.89781	9.85781	8.62863	10.0954	9.56734	9.34391	8.72559	9.18063
USP13	7.4723	7.56591	7.42278	7.26536	7.13992	7.17834	7.0318	7.04003	7.24934	7.37199	7.00228	6.85166	7.02835	7.00445	6.39247	6.07385	6.8365	6.27288	7.07113
USP12	6.7462	6.62771	6.51565	6.29031	6.79869	6.51691	6.35858	6.50638	6.50142	6.604	6.548	6.30931	6.91495	6.46431	6.9586	6.64455	6.77435	6.32004	6.9001
USP11	7.50806	7.50021	7.33221	7.09149	7.69092	7.51025	7.92706	7.02581	7.66629	7.69951	7.32529	8.36124	7.32949	7.40842	7.26378	7.17431	7.11044	7.25568	6.86878
USP10	7.68155	7.78051	7.56742	8.19477	7.50676	7.78086	7.09503	7.11044	7.65933	7.79325	8.18842	7.77091	8.03302	8.85403	7.75815	8.09858	8.04801	7.25503	8.44311
USP1	8.59087	8.8368	8.82668	7.92992	8.53719	8.52185	7.62224	8.50389	8.42038	8.37487	8.60153	7.26066	8.38657	7.67245	8.37808	7.90061	8.47591	7.69608	8.5093
USO1	10.6764	10.8956	10.7784	10.1447	10.7033	10.5287	10.3717	10.5773	10.7168	10.6647	10.0363	9.39762	10.1609	9.57557	9.95255	9.46637	9.72872	9.34481	10.2501
USHBP1	5.80529	5.68166	5.91023	5.81929	5.57547	5.63159	5.71807	5.63159	5.89137	5.91405	5.6206	5.82981	5.54615	5.68605	5.46788	5.26914	5.47644	5.60268	5.31147
USH2A	6.04073	5.88024	5.57742	5.70246	5.79885	5.72132	5.62964	5.67933	5.78409	5.78187	5.65978	5.53847	5.53079	5.68058	5.99816	5.98763	5.62693	5.80655	5.77629
USH1G	7.23026	7.77995	7.05785	7.6082	7.36648	6.89893	7.3401	7.51738	7.29568	7.30596	6.33698	7.03254	6.8923	7.39852	8.1747	8.21912	7.5152	7.25613	7.27188
USH1C	5.33319	5.35202	5.36195	5.4859	5.40168	5.49176	5.22304	5.4367	5.31679	5.41496	5.06003	5.37301	5.28971	5.41219	5.37347	5.31037	5.27173	5.30949	5.30514
USF2	7.02683	7.10316	6.89138	7.151	7.41833	7.2924	7.79171	7.01335	7.08124	7.38925	7.3182	8.04882	7.595	7.34344	8.02933	8.22622	7.57606	8.09161	6.99861
USF1	6.40186	6.34681	6.07024	6.48091	6.06459	6.52424	6.96882	5.98842	6.59111	6.57677	6.31364	7.73325	6.43816	7.22212	6.68594	7.43652	6.8923	6.63233	6.58769
USE1	7.58904	7.30359	8.01189	7.13427	7.76522	8.0445	8.19621	8.0551	7.91886	8.09073	7.93224	8.24528	7.24224	7.17905	7.70404	7.84061	7.98247	7.42799	7.26583
USB1	8.36543	8.61097	8.33419	7.62194	8.59629	8.50735	8.63648	8.81207	8.35403	8.04853	8.50887	7.73741	9.14055	8.68718	8.99742	9.2032	9.07491	8.88238	8.94116
UROS	7.58121	7.83746	7.71308	8.01981	7.36449	7.96711	7.61381	8.24657	8.00636	7.57204	8.3593	9.18927	7.3942	8.47864	8.9209	8.5923	8.52386	8.9512	7.7433
UROD	8.77096	8.3125	8.83849	9.26009	8.57598	8.78007	9.51951	9.12822	8.73011	8.67859	8.29602	10.0462	8.75604	8.94875	9.39999	8.98856	9.03307	9.73574	8.74645
UROC1	5.4297	5.44395	5.39173	5.42856	5.41657	5.32699	5.48855	5.28423	5.35086	5.4228	5.28712	5.40304	5.33143	5.29095	5.40335	5.2615	5.37182	5.34298	5.33881
URM1	7.7233	7.67472	7.67809	8.53181	7.93298	7.90498	8.90448	7.83678	7.80307	8.0306	7.91547	8.75322	7.50481	8.22326	8.2586	8.18426	8.12739	8.58462	7.63225
URGCP	7.12439	7.21102	7.03092	7.39072	7.05191	7.15633	7.60518	6.98764	7.05721	7.14916	6.83605	7.57826	6.95557	7.50237	6.66417	6.54474	6.66827	6.98964	6.87612
URB2	5.2477	5.37816	5.4542	5.5819	5.46559	5.58459	5.66649	5.78703	5.48972	5.51148	5.5293	5.76929	5.70344	6.35541	5.64011	5.61563	5.70978	5.55939	6.0912
UQCRQ	8.65055	8.01451	8.54895	9.29865	9.11468	8.44613	8.81635	8.35075	8.74688	8.68998	8.79666	9.01778	8.53719	8.78007	8.58305	8.39391	8.53122	8.72756	8.35023
UQCRH	9.07619	8.87606	9.48135	8.51325	8.78491	9.51069	9.3338	9.05134	9.10898	8.74382	9.32852	8.36066	8.75854	8.96627	9.51391	8.80071	9.03377	9.16204	9.08831
UQCRFS1	9.92085	9.37702	9.57769	10.0873	9.56955	9.70753	9.73574	9.66019	9.83222	9.8135	9.88416	10.4672	9.54364	10.802	10.3862	10.2377	10.3408	10.5033	9.7104
UQCRC2	10.0254	9.93281	9.96963	10.4149	9.53505	9.87842	10.0886	9.89793	10.1609	9.96126	9.97695	10.5287	9.45583	10.339	9.89684	9.93161	9.99124	10.0141	9.89388
UQCRC1	9.41795	8.76983	9.30357	9.64182	9.04838	9.37266	10.0267	9.14618	9.23629	9.49835	8.81155	10.1123	8.95291	9.30211	9.80611	9.67005	9.45296	9.9304	8.96001
UQCRB	8.26553	8.09638	8.485	7.76987	8.01029	8.11369	7.97423	8.2172	8.14079	8.4033	8.30151	7.7464	8.03231	7.99223	8.28786	8.38047	8.29064	8.12739	7.7155
UQCR11	7.35471	7.22251	7.64205	7.43158	6.99896	7.51176	7.88027	7.10066	7.18907	7.42446	7.08534	8.03504	6.97589	7.25032	7.43851	7.18603	7.15597	7.77188	6.79975
UQCR10	10.3756	10.4211	10.6764	10.1678	10.907	10.6534	10.5796	10.5173	10.5645	10.4554	11.1949	10.5261	10.2099	10.9199	11.3939	10.8335	11.0995	11.1369	10.8883
UQCC2	6.4198	6.42636	6.743	6.64321	6.93281	6.84672	8.53719	6.64409	6.63422	6.53403	7.04555	8.50578	6.71841	7.38461	7.42955	6.73281	6.75306	7.72527	7.0954
UQCC1	6.00374	6.60313	6.35043	6.86001	6.10367	6.59538	6.61585	6.38868	6.64945	6.21259	6.37162	7.07211	6.50511	6.47693	6.63691	6.42669	6.25406	6.78639	6.20815
UPRT	7.6091	7.62393	7.64134	7.53934	7.75325	7.46963	7.66085	7.49145	7.54131	7.6762	7.93934	7.97329	7.79544	7.61619	8.13341	8.03231	7.94754	7.70718	7.81671
UPP2	5.56344	5.55791	5.66768	5.48652	5.45253	5.44414	5.43868	5.52275	5.54272	5.54927	5.61995	5.37129	5.52451	5.3923	5.57179	5.5546	5.59496	5.54549	5.54365
UPP1	8.29905	7.54309	8.13599	7.45861	8.34502	7.98415	8.3989	8.10606	7.53896	7.99829	7.80464	7.72752	9.19263	9.44518	9.57444	10.7702	10.1237	10.1507	8.67695
UPK3B	5.87888	5.55584	5.80257	5.71569	5.7488	5.77571	5.73396	5.66627	5.73199	5.73449	5.607	5.5703	5.64515	5.59523	5.52505	5.60816	5.73154	5.71701	5.73107
UPK3A	5.42432	5.37621	5.37829	5.59186	5.4965	5.34077	5.49025	5.26844	5.41977	5.41375	5.46864	5.50891	5.23861	5.51159	5.576	5.54329	5.33703	5.53182	5.42028
UPK2	5.35988	5.51463	5.45545	5.59067	5.34868	5.47203	5.69214	5.5955	5.52159	5.51232	5.2739	5.58434	5.42824	5.64692	5.64865	5.39269	5.50553	5.5577	5.50833
UPK1B	5.51671	5.45718	5.28849	5.65382	5.43979	5.53857	5.45576	5.58167	5.39365	5.40967	5.39667	5.57499	5.39977	5.47971	5.35272	5.29435	5.44274	5.69689	5.38881
UPK1A	5.30034	5.28255	5.30582	5.21319	5.22853	5.33303	5.31273	5.28052	5.28732	5.28904	5.29049	5.32743	5.27824	5.53624	5.32942	5.24714	5.34932	5.28562	5.28866
UPF3B	6.89007	7.27991	7.43965	7.0939	7.11451	7.26767	6.92728	6.89257	7.36756	7.12779	6.85979	6.94065	6.95685	6.60576	6.8795	6.86782	6.67921	6.54531	6.72935
UPF3A	8.45494	8.2372	8.44244	8.67036	8.188	8.31573	8.06673	8.33629	8.274	8.33067	8.27162	7.98415	8.02714	8.28901	7.87464	7.83993	7.80015	7.9071	8.09686
UPF2	9.06365	9.79637	9.68004	9.10898	9.09664	9.21301	8.94875	9.56382	9.59643	9.20596	9.077	8.22527	8.9763	8.46633	8.69275	9.07875	8.78117	8.31664	9.11713
UPF1	6.82425	7.41579	6.93506	8.18198	7.00068	7.24299	7.94505	7.27024	7.32011	7.73582	7.16869	7.92438	7.43998	7.42278	7.13714	7.42446	6.87931	7.01495	7.06453
UPB1	5.58305	5.47317	5.40834	5.53451	5.93468	5.70434	5.73533	5.66199	5.72499	5.7993	5.709	5.55259	5.6092	5.69428	5.62194	6.16902	5.80807	5.67724	5.71807
UNK	6.89356	7.32342	7.08248	6.98492	7.40542	7.00587	7.44777	7.26583	6.99139	7.34811	7.48771	7.07753	7.18932	7.32911	6.97148	7.3427	7.20954	7.08895	7.10942
UNG	6.20371	6.59945	6.11637	6.73539	6.28106	6.28882	6.3132	6.28156	6.35827	6.19217	6.60525	6.63938	6.40681	6.4152	6.69649	6.60641	6.27206	6.63483	6.4813
UNC93B1	5.68342	5.92927	5.74168	6.379	6.09089	6.01464	6.20591	5.65177	5.68692	6.11073	6.25439	6.31421	6.53587	6.8861	7.12998	6.34897	6.0912	6.99139	6.14061
UNC93A	5.35259	5.26453	5.49033	5.29324	5.36877	5.39624	5.41962	5.48995	5.45503	5.46317	5.42833	5.54235	5.57361	5.55782	5.47211	5.37473	5.60156	5.44131	5.44688
UNC80	5.74068	5.32279	5.62303	5.70192	5.48954	5.66337	5.68772	5.28688	5.63923	5.62784	5.4604	5.7861	5.57762	5.70383	5.7234	5.55674	5.46946	5.62205	5.63206
UNC79	5.30705	5.26937	5.25716	5.4652	5.31516	5.14244	5.11316	5.39249	5.31425	5.29684	5.43181	5.34918	5.47146	5.25179	5.36437	5.33369	5.3564	5.31618	5.30672
UNC5D	5.51974	5.6196	5.48754	5.61228	5.50127	5.32855	5.40501	5.54235	5.43785	5.78033	5.6194	5.5791	5.37673	5.61125	5.21042	5.72213	5.38675	5.43302	5.43085
UNC5CL	5.36372	5.59413	5.36012	5.54843	5.48508	5.61584	5.53153	5.47622	5.56963	5.58834	5.60086	5.57015	5.7117	5.67042	5.41456	5.52832	5.58354	5.55235	5.56715
UNC5C	6.49134	5.8332	6.57076	5.90195	6.22737	6.13074	6.10009	6.25757	6.5693	6.77905	5.85821	5.70966	6.09062	5.68308	5.94882	5.9229	5.86885	5.15219	5.70624
UNC5B	5.77409	6.32004	5.94755	5.65361	6.07962	6.34172	5.6479	6.15571	5.73383	5.74422	6.03806	5.91569	6.32674	5.92186	5.74199	5.70712	5.93806	5.76389	6.84459
UNC5A	5.84874	5.89967	5.73806	5.58224	5.79724	6.04736	5.60775	5.72577	5.82945	5.83277	5.81491	5.62217	5.74386	5.66081	5.89356	5.84874	5.64153	5.78371	5.82683
UNC50	9.64345	9.62258	9.752	9.38162	9.32852	9.78793	9.19457	9.68963	9.68655	9.69321	9.40985	9.239	9.05648	9.4687	9.44338	8.9419	9.18804	8.96627	9.30287
UNC45B	5.63521	5.39341	5.39269	5.44197	5.66429	5.54319	5.37866	5.75193	5.5819	5.57646	5.81796	5.4845	5.78288	5.48728	5.43768	5.5203	5.43192	5.57506	5.57878
UNC45A	7.4382	7.80086	7.6111	8.1528	8.10187	7.90202	8.95212	7.80621	8.13691	8.18323	7.05641	8.84393	7.25934	7.72672	7.248	7.56987	7.11323	7.75815	6.8059
UNC13D	5.33136	5.80347	5.81104	5.80279	5.89296	5.6938	6.26983	5.79195	6.37184	6.379	7.13299	6.79759	6.90073	7.10541	7.1937	7.86565	7.22046	6.62221	6.36476
UNC13B	7.06622	7.56467	7.36096	7.57432	7.15761	7.44482	7.34142	7.30751	7.56591	7.37225	6.62493	7.20703	7.08634	6.72724	6.8276	7.02018	6.61375	6.70525	6.6855
UNC13A	5.96229	5.65051	5.88328	5.52626	5.67125	5.55227	5.70228	5.69765	5.73039	5.70712	5.82411	5.56781	5.5577	5.47449	5.55732	5.72202	5.55782	5.67922	5.71944
UNC119	7.1139	7.42243	7.15269	6.16812	6.94796	7.26898	7.33558	7.2563	7.00893	7.0318	8.18577	7.86729	7.04514	7.42696	7.66127	8.0598	7.89169	8.26343	6.98764
UMPS	6.06067	6.3026	6.58157	5.88744	6.31339	6.21023	6.33698	6.49525	5.94294	6.17535	5.955	5.94294	5.95832	6.22844	6.60481	6.54942	5.89848	6.64164	6.19496
UMODL1	5.36437	5.33971	5.27354	5.17325	5.06829	5.43945	5.04402	5.10249	5.22853	5.24211	5.33545	5.26552	5.1306	5.34991	5.12981	5.41535	5.24179	5.21416	5.2124
UMOD	5.31037	5.30549	5.37445	5.33292	5.44377	5.42103	5.40108	5.17533	5.31209	5.3145	5.34809	5.3543	5.32761	5.42013	5.34067	5.05083	5.2532	5.31643	5.30582
ULK4	5.59892	5.5215	5.6259	5.66263	5.42796	5.59147	5.60096	5.62603	5.59923	5.51302	5.6987	5.51757	5.42452	5.4664	5.34465	5.5933	5.45119	5.53754	5.65797
ULK3	6.98281	7.31257	7.44777	7.38029	7.78249	7.92672	6.94156	7.64997	7.59215	7.29848	8.88238	7.09354	8.45538	8.42203	8.34959	8.40912	8.25153	8.35529	7.81956
ULK2	6.94356	7.12348	7.1658	6.39439	6.94229	6.97806	6.51369	6.90893	6.94997	6.76511	6.54942	6.20311	6.80685	6.15126	6.23226	6.07882	6.45304	5.92677	6.82852
ULK1	7.63368	7.57487	7.42369	7.5152	7.37083	7.57648	6.75587	7.82674	7.39352	7.43931	7.46963	6.33107	7.88743	7.50729	7.04356	8.99868	8.41382	8.0904	7.03669
ULBP3	5.21764	5.41511	5.17732	5.45074	5.26802	5.12139	5.4271	5.39967	5.30385	5.29533	5.11106	5.45094	5.40745	5.43025	5.42584	5.17568	5.21351	5.30533	5.29484
ULBP2	5.22814	5.27009	5.46566	5.63906	5.40647	5.27612	5.52806	5.28016	5.1809	5.18548	5.53779	5.66185	5.72462	5.79678	5.5933	5.57095	4.97381	5.39903	6.12572
ULBP1	5.4626	5.47796	5.29095	5.45557	5.53086	5.23459	5.32993	5.49233	5.44403	5.43979	5.47622	5.51556	5.39921	5.60508	5.52753	5.26395	5.43814	5.43589	5.44979
UIMC1	8.20955	7.95156	7.95706	8.21651	7.64205	8.08528	8.58024	7.90597	8.15982	8.20846	7.64274	8.76825	7.24579	7.74487	7.19829	7.93401	7.58841	7.85893	7.19544
UHRF2	7.76139	8.0318	8.17726	8.12837	7.97763	7.97725	7.38879	7.92224	8.02107	7.74355	8.05317	7.42878	7.89846	7.44113	7.59338	7.95156	7.7464	7.49631	7.86454
UHRF1	5.80864	6.40526	5.83775	6.08112	5.77285	5.82542	6.00662	5.84168	5.82192	5.56355	5.77556	5.99176	6.61881	6.19329	6.32823	5.5144	5.75381	5.76875	6.95191
UHMK1	7.18491	7.11755	6.94424	7.01646	7.15045	7.16444	6.99214	7.11363	6.87903	6.77784	7.4415	6.95284	7.34489	7.39811	7.12439	7.18968	7.54541	7.36993	7.49173
UGT8	5.18765	5.19576	5.43852	5.38334	5.25154	5.1508	5.17445	5.27325	5.24149	5.21741	5.38516	5.60816	5.13133	5.45803	5.3475	5.17732	5.36028	5.23319	5.45803
UGT3A1	5.40711	5.54824	5.29219	5.4111	5.34149	5.32825	5.3207	5.25914	5.39045	5.37771	5.49717	5.34656	5.3506	5.35188	5.5266	5.52021	5.31002	5.38993	5.38704
UGT2B4	5.27454	5.24826	5.30625	5.40778	5.27242	5.35028	5.2488	5.19282	5.36667	5.31348	5.31516	5.51287	5.35039	5.60328	5.3878	5.51075	5.32393	5.34453	5.36028
UGT2B28	5.21577	5.16752	4.97964	5.30314	5.02205	5.49832	5.16847	5.12139	5.24038	5.26195	5.38052	5.3915	5.33617	5.23459	5.29185	5.43436	5.39587	5.23861	5.24059
UGT2B15	5.42217	5.28359	5.67651	5.47105	5.62168	5.42772	5.50406	5.50262	5.52606	5.45793	5.75381	5.32761	5.28502	5.49722	5.34524	5.52685	5.65106	5.52848	5.51748
UGT2A3	5.27944	5.52606	5.44022	5.34298	5.5	5.48622	5.16155	5.41698	5.39992	5.34695	5.40875	5.31562	5.46344	5.34511	5.3821	5.40894	5.26914	5.37507	5.40778
UGT1A8	5.29819	5.34486	5.10453	5.46487	5.4431	5.17502	5.49776	5.27575	5.295	5.28562	5.2461	5.3064	5.37396	5.32979	5.35684	5.28587	5.12801	5.30047	5.28423
UGT1A6	5.59441	5.3302	5.50929	5.50324	5.72202	5.53902	5.4297	5.4111	5.5189	5.52239	5.71944	5.30129	5.46382	5.51232	5.54759	5.4228	5.40159	5.51846	5.50523
UGT1A1	5.1737	5.19814	5.16155	5.1484	5.3464	5.27156	5.04044	5.49684	5.21793	5.21764	5.15789	5.11316	5.18292	5.22192	5.15288	5.66209	5.24714	5.22514	5.20225
UGP2	10.8805	11.1886	10.9416	11.065	10.7608	11.0552	10.6483	10.9767	11.1916	10.9108	10.3062	10.6137	10.0999	10.2658	10.0474	9.70325	10.0442	9.93161	10.4692
UGGT2	7.92257	7.82854	7.85543	7.45021	7.60032	8.02266	7.8661	7.8414	7.985	7.7351	6.51369	6.98764	7.32342	6.86235	6.80565	6.69965	6.72371	6.48427	7.08343
UGGT1	7.10851	6.99019	7.30068	6.75117	7.33636	7.1009	7.05248	6.512	7.20621	6.76374	7.10066	7.22913	7.57568	6.99738	7.20586	7.49382	7.41792	7.08556	7.31614
UGDH	10.2358	10.1678	10.2225	9.38427	10.4045	9.94073	9.75832	10.1716	9.91419	9.68963	8.59294	7.65752	10.2969	9.2299	9.13209	8.53719	9.04612	8.60062	9.93759
UGCG	8.72511	8.53181	8.15188	9.54696	8.79335	8.30252	9.14846	8.93779	8.82908	8.55324	9.81924	9.21755	9.85901	10.2243	9.25763	9.16874	9.68125	9.12485	10.1013
UFSP2	9.52225	9.29942	9.33145	8.74856	9.41876	9.13427	9.02899	9.10646	9.13427	9.45752	8.43625	8.14959	8.20206	8.31353	8.43534	8.10089	8.30536	8.15456	8.31775
UFSP1	5.51878	5.42486	5.53891	5.58865	5.46401	5.51148	5.5729	5.49479	5.55532	5.57658	5.61837	5.53069	5.40807	5.52971	5.65106	5.54147	5.60425	5.56725	5.55311
UFM1	7.85436	7.81366	7.67145	7.29389	7.89703	8.08183	8.29866	7.64506	7.68898	7.92478	7.61065	8.75274	7.54246	7.82595	8.27626	7.67809	7.92928	7.63225	8.10815
UFL1	7.2563	7.83114	8.05077	7.54918	7.555	7.64085	7.59077	7.75815	7.75241	7.72752	7.63471	7.50061	7.5138	7.18553	7.68898	7.14723	7.34384	7.03152	7.47487
UFC1	9.49524	9.33493	9.86206	8.42907	9.47709	9.84549	9.87135	9.65591	9.58977	9.43265	9.74592	9.56495	9.17138	9.21241	9.45896	9.2872	9.49423	9.52589	9.34301
UEVLD	7.3137	7.35963	7.555	7.47559	7.42997	7.4204	6.90179	7.41949	7.17798	7.17988	7.02141	6.76955	7.3129	6.68077	7.81924	7.2924	7.15964	7.36648	7.09909
UCP3	5.39414	5.37962	5.47963	5.61739	5.46306	5.33104	5.51944	5.47537	5.59477	5.59664	5.37325	5.75512	5.7601	5.74965	5.48782	5.6118	5.66768	5.52741	5.58323
UCP2	7.33941	7.46776	7.749	8.93495	8.34959	7.78249	8.48764	7.72457	7.44672	8.05787	11.1323	10.339	10.2256	10.5815	10.883	11.0593	10.626	11.1173	10.5304
UCP1	5.34138	5.2557	5.36839	5.17943	5.57219	5.41868	5.30756	5.38234	5.40101	5.4061	5.51186	5.48681	5.29718	5.4265	5.36054	5.61462	5.48843	5.40856	5.39675
UCN3	5.88819	5.4584	5.87097	5.65961	5.83277	5.77496	5.80674	5.7568	5.7446	5.73687	5.51819	5.56748	5.77842	5.65255	5.54147	5.65132	5.64266	5.75969	5.74259
UCN	5.46876	5.49979	5.6503	5.77786	5.58598	5.64413	5.64503	5.61149	5.71662	5.67229	5.94311	5.61168	5.46116	5.65679	5.4503	5.64124	5.47537	5.80493	5.41326
UCMA	5.27713	5.40676	5.40282	5.47766	5.47352	5.2753	5.50601	5.37621	5.39687	5.40941	5.26536	5.48661	5.23386	5.42165	5.42155	5.47403	5.54294	5.40817	5.40101
UCKL1	7.88439	7.74081	7.64953	8.19572	7.67423	7.70671	8.07168	7.75845	7.96711	7.81007	7.76139	8.02355	7.35779	8.12019	7.72235	7.63186	7.68475	7.78141	7.38638
UCK2	7.80586	6.69392	6.84543	7.64599	7.35963	6.98857	7.38842	7.12523	6.99705	7.35062	7.0397	7.11451	7.04749	7.57487	7.38461	7.19776	6.96644	7.01004	7.23954
UCK1	7.56407	7.47815	7.60489	7.44032	7.51692	7.63225	7.95227	7.35156	7.70157	7.70121	6.99861	8.51469	6.98308	7.55541	7.80801	7.80924	7.47378	7.71822	6.90606
UCHL5	7.64469	7.33038	7.59338	7.69379	7.61141	7.44393	6.87872	7.57095	7.62115	7.50633	7.81924	6.77161	7.60032	7.44448	8.2132	7.48064	7.666	6.9347	7.81719
UCHL3	8.42284	7.72143	8.14959	7.78573	8.13085	8.274	7.90462	7.98048	7.85465	8.3413	8.41757	7.72598	8.20672	8.39252	8.90744	8.55287	8.55151	8.54659	7.91017
UCHL1	7.7535	7.87237	6.98681	8.0834	8.01634	7.80307	7.62579	7.66814	8.14353	7.3617	6.50727	8.13398	7.19243	7.90927	7.87065	7.32818	7.5138	7.88027	6.86526
UBXN8	6.11409	6.23382	6.30176	6.51409	6.15056	6.40443	6.38812	6.66528	6.38714	6.21641	6.46315	6.18366	6.20946	6.45014	6.79136	6.40602	6.42959	6.46639	6.39607
UBXN7	6.20445	6.27945	6.32902	7.04231	6.65424	6.75404	6.55141	6.5732	5.95855	6.55958	6.29791	6.07942	7.0925	6.25876	6.13197	6.41133	6.12367	6.70402	6.54581
UBXN6	9.04481	8.31827	8.62116	8.95386	8.75455	9.40499	9.05915	8.88788	8.85133	9.06097	8.72629	9.16874	8.57745	8.68907	9.53155	9.53738	9.14253	9.5412	8.39429
UBXN4	9.59495	9.44615	9.46637	8.99389	9.73574	9.53387	9.77388	9.54696	9.73688	9.58087	9.94556	9.27894	9.32951	9.28287	9.41696	9.33145	9.4441	8.84053	9.7332
UBXN2B	6.87903	6.65789	6.87148	6.42465	6.75306	6.55461	6.56671	6.69051	6.49769	6.41346	6.80539	6.43245	6.64285	6.49574	7.12411	7.16944	6.99241	7.03371	6.84835
UBXN2A	8.02161	8.02023	7.94794	7.59176	7.6082	7.99061	7.79414	7.85575	7.52863	7.72108	7.87356	8.21155	7.70016	7.90101	7.74797	7.58461	7.63471	8.02355	7.82286
UBXN11	6.10133	5.81017	5.67413	6.0511	5.97735	5.71027	6.12033	6.21573	5.84268	5.96832	6.09205	6.52957	6.24708	6.29201	6.94156	7.30647	6.63876	7.31071	5.94846
UBXN10	6.41024	6.14998	5.99882	6.38498	6.09062	6.29595	6.56649	6.11937	6.3451	6.44044	6.58005	6.39964	6.30656	6.43173	6.60778	6.70225	6.33416	6.33582	6.25406
UBXN1	9.39264	9.27173	9.80352	9.63916	9.37195	9.57636	9.54696	9.51951	9.56114	9.71953	9.96001	10.0648	9.19576	10.0141	9.31235	9.4886	9.39078	9.78112	9.27478
UBTF	6.88371	7.13157	7.06876	6.99977	6.91734	7.00362	7.36993	6.87349	6.84137	7.1303	6.91152	7.89846	6.6183	6.72853	6.69965	6.46988	6.54552	6.75891	6.78734
UBTD2	7.02659	6.98735	7.31912	7.3557	7.04749	7.00704	6.98343	6.91734	6.81455	7.11838	6.57056	6.89756	7.11647	7.08343	7.16543	6.56671	6.79918	6.72342	7.10668
UBTD1	6.46269	6.30561	6.20311	7.17677	6.39567	6.27901	6.98308	6.13635	6.35239	6.30534	6.0207	7.03745	6.62353	6.63509	7.30359	6.77651	6.39269	7.12925	6.41222
UBR7	7.47855	7.79978	8.09516	7.9107	7.67145	8.04965	7.38461	7.50363	7.84552	7.75281	7.86835	7.96838	7.99061	7.77019	7.9598	7.64599	7.60518	7.29776	8.03016
UBR5	8.46124	8.18379	7.97811	8.19393	7.54464	7.66127	7.50123	7.95635	8.27203	7.98212	7.68621	7.08282	7.96838	7.65015	7.63797	8.36802	7.75531	7.35622	7.59015
UBR4	9.04263	8.55053	8.08579	10.1248	7.98386	8.2586	8.30471	8.71387	8.66424	8.59141	8.42431	8.90133	8.93095	8.61636	8.91453	9.54696	8.98236	9.282	8.44032
UBR3	8.42138	7.75452	7.74035	7.74876	7.5138	7.86063	7.7293	7.75985	8.23047	8.09686	8.07422	7.32011	8.0588	7.83829	7.92957	8.07673	7.82026	7.1699	7.73299
UBR2	8.02582	7.8743	7.80015	7.70261	7.61911	7.50528	7.73	7.67651	8.00766	7.66355	7.82942	7.5637	7.45861	7.87793	7.59982	7.92021	7.93401	7.3763	7.68
UBR1	6.64874	6.94302	6.87678	7.02018	6.71392	6.65586	6.80643	6.50245	7.0161	6.99303	6.65385	6.64678	7.16823	6.91541	6.73637	7.25568	6.91272	6.35009	6.87107
UBQLN4	6.4955	6.49574	6.10499	6.40039	6.16101	5.97951	6.14291	6.32873	6.03774	6.18366	6.01648	6.33556	6.25933	6.3293	6.34142	6.25876	6.17823	6.50885	6.32356
UBQLN3	5.60606	5.93308	5.96832	6.99453	6.02253	5.90255	5.42856	5.81104	5.92967	5.93053	5.63072	5.38435	6.29595	5.955	5.9308	5.66379	5.74714	5.96297	5.91912
UBQLN2	9.96353	10.6003	9.79204	9.07875	9.7854	9.73468	9.04768	9.95485	9.83502	9.83348	9.67005	8.27348	9.69234	8.91201	9.33493	9.58513	9.50978	9.07571	9.42451
UBQLN1	9.28985	9.37	9.32492	9.77288	9.23947	8.96094	8.77471	9.16204	9.17949	9.19775	8.89765	8.78891	9.30287	9.03535	9.23364	9.40808	9.3136	8.91201	9.46083
UBP1	8.89243	9.53155	9.2783	9.19083	9.14121	9.07939	8.8794	9.14478	9.17859	8.82668	9.07441	8.16349	9.08769	9.14478	8.85558	9.20672	9.11637	9.25584	8.93688
UBOX5	6.36035	6.24253	6.32502	6.30667	6.12695	6.22615	6.07291	6.25876	6.18207	6.26492	6.00469	6.1445	6.097	6.30382	6.30236	6.43074	6.27918	6.58813	5.94187
UBN2	6.89312	6.94733	6.88147	6.52141	6.69087	6.61012	6.75891	6.80075	6.79993	6.87903	6.88242	6.36605	6.97667	6.59629	6.32844	6.50028	6.73281	6.59473	6.38602
UBLCP1	8.04801	7.49312	8.4181	8.57598	8.68998	8.06619	7.1225	8.41566	7.89128	7.69992	8.85311	7.30596	8.49816	8.10545	8.92789	8.80888	8.77096	8.98699	8.40046
UBL7	7.13183	7.32434	7.18932	7.42955	7.6104	7.28898	7.72849	7.22305	7.19776	7.59215	7.4956	7.818	7.28019	7.39981	7.53195	7.72527	7.33405	7.5637	7.10393
UBL5	8.93095	8.46071	9.35947	9.10461	9.23684	9.16275	8.64091	9.07441	8.86852	9.09506	8.67859	7.9538	8.58683	9.19975	9.35812	8.99389	9.16119	9.25392	8.44349
UBL4B	5.23718	5.08671	5.23238	5.08512	5.15219	5.32372	5.53577	5.27281	5.28849	5.27106	5.32743	5.25942	5.38558	5.28811	5.51729	5.33934	5.43348	5.29646	5.27521
UBL4A	6.11267	6.37014	6.10307	6.61585	6.11967	6.26681	5.92927	5.94552	6.23507	6.23811	6.09966	5.97134	6.24163	6.04618	6.03909	6.15941	5.94311	6.34929	5.81491
UBL3	9.71953	9.84434	9.89684	8.47395	9.48269	9.35734	8.85938	9.49835	9.1503	9.43828	9.41535	8.42516	9.50375	8.60967	9.29865	9.38844	9.44018	8.99199	9.54804
UBIAD1	7.28765	7.19934	7.27245	6.81375	7.33221	7.46281	7.40542	7.36648	7.34576	7.20219	8.01189	7.30395	7.42618	7.53347	7.47378	7.48695	7.52682	7.42841	7.28612
UBFD1	6.78833	7.01646	7.06382	7.21144	6.88838	7.06419	7.56407	7.02994	7.23647	6.99277	6.85808	6.99181	6.50051	6.58289	7.04749	6.94029	6.70525	6.44368	6.9647
UBE4B	8.17516	8.52661	8.27952	8.09112	8.17615	8.22188	7.666	8.19958	8.23498	8.05675	8.09073	7.18285	8.4208	7.54003	7.81207	8.77096	8.30094	7.91414	8.00113
UBE4A	9.23188	9.75604	9.58348	9.2609	9.3338	9.50661	8.61097	9.32951	9.26989	9.16275	9.46507	9.04115	9.65893	9.14387	9.13994	9.77663	9.43181	9.38901	9.57096
UBE3D	6.18779	6.08792	5.94819	6.05683	5.96251	6.25206	6.16005	5.99625	6.13427	6.06858	6.17385	6.12137	5.97192	5.91832	6.0637	5.80294	5.89111	6.05892	6.02491
UBE3C	7.6479	7.62727	7.76106	7.54204	7.67328	7.90276	8.33733	7.74984	7.93072	7.67472	7.57095	8.64259	7.7464	7.88819	7.85311	7.71242	7.66486	7.55991	7.9115
UBE3B	7.14187	7.88904	7.37728	7.71587	7.34913	7.2817	7.34849	7.3763	7.60588	7.26033	7.17603	7.72891	7.59603	6.90806	6.91438	7.69682	7.44672	7.06652	7.40571
UBE3A	9.13289	9.81833	9.98493	8.88712	9.69519	9.63804	9.282	9.69656	9.31542	9.38162	9.70517	8.67898	9.46273	9.2783	9.71406	9.61951	9.56855	9.7655	9.51167
UBE2Z	8.93928	9.27562	8.90523	9.48374	9.30542	8.92372	8.71668	9.02689	8.99389	8.99524	9.48792	9.44518	9.59206	9.8297	9.44878	9.34692	9.29865	9.58635	9.53626
UBE2W	8.63933	7.96182	8.47493	8.12387	8.10545	8.36353	8.43277	8.18919	8.32176	8.21086	7.94255	7.74951	8.19916	8.18379	9.07875	7.98554	8.42592	8.24657	8.08829
UBE2V2	8.80815	8.66463	8.68525	8.62306	8.47219	8.59429	8.17198	8.53517	8.71927	8.57704	8.21566	7.7705	8.15105	8.13526	8.89949	8.15162	8.28986	8.11765	8.09745
UBE2U	5.39903	5.47051	5.39546	5.37498	5.17568	5.40963	5.5335	5.52014	5.42868	5.38447	5.34607	5.4626	5.29095	5.53577	5.5585	5.32817	5.34111	5.4084	5.43622
UBE2T	6.01699	5.6629	5.53109	5.78775	5.71194	5.50694	5.7568	5.6965	5.83043	5.83849	6.07837	5.94725	5.88796	5.76026	6.24019	5.81	5.85338	5.88422	5.93552
UBE2S	7.36423	6.91541	7.54055	7.09571	6.99977	7.08037	7.84472	7.10511	6.90272	7.2266	7.20954	8.87252	7.3182	7.89633	7.55038	7.48771	7.53391	7.91977	7.52537
UBE2R2	10.0746	10.3443	10.0678	9.58878	10.1368	10.1702	9.68125	10.1447	9.89968	9.86206	9.79637	9.83222	9.98179	9.59969	10.154	10.8728	10.3565	10.6647	9.86612
UBE2Q2	9.4141	9.74211	9.75335	8.4347	9.3938	9.73574	9.00078	9.62383	9.43912	9.02626	9.10317	7.99014	9.32255	8.41681	9.47806	9.61857	9.54496	9.34301	9.18314
UBE2Q1	7.33836	7.54918	7.82854	7.49352	7.40597	7.51692	7.20524	7.44113	7.46691	7.28522	7.83561	7.60995	7.5336	7.7233	7.65672	7.53969	7.61651	7.67871	7.53269
UBE2O	6.27752	6.3898	6.21023	6.68119	6.11365	5.98124	6.16839	6.12672	6.22823	6.55057	6.27227	6.30764	6.33772	6.60671	6.20228	6.27227	6.07627	6.19981	6.10157
UBE2NL	7.50095	7.55615	7.81164	7.62977	7.47585	7.74267	8.05187	7.7821	7.68186	7.63829	7.92615	8.09638	7.5895	7.84234	8.10321	7.65143	7.86285	7.87669	7.62977
UBE2N	8.82228	8.79187	8.90042	8.60338	8.81326	8.97862	9.14253	8.60756	8.6336	8.56305	9.12822	8.55109	8.18066	9.13342	8.721	8.14182	8.4449	8.86642	8.76546
UBE2M	8.59343	8.31921	8.29064	8.51419	8.36802	8.56258	9.21637	8.02161	8.50541	8.64694	7.84061	8.82991	8.05041	8.28945	8.78007	8.68838	8.53226	8.39988	8.17818
UBE2L6	7.57204	7.9115	7.39186	9.22874	7.67516	7.79122	7.86917	7.6536	7.88253	7.52308	8.47159	8.41162	8.04853	8.89507	8.5695	8.07976	7.85714	8.485	8.36124
UBE2L3	7.89737	9.00078	8.65697	8.49998	9.03707	8.90963	8.87071	9.06721	8.3776	8.12497	8.2978	7.93224	8.49629	8.05465	8.62702	7.9118	8.08234	8.36399	9.02626
UBE2K	8.28502	8.12351	8.23639	8.22268	8.25008	8.20721	7.51315	8.02355	8.02419	8.45401	8.2844	7.30491	8.27854	8.27348	8.57126	8.09112	8.24063	7.84801	8.03728
UBE2J2	6.53013	6.79341	6.33416	6.90751	6.55113	6.61275	7.10393	6.45722	6.5161	6.60984	6.97184	7.14846	6.67398	6.82363	7.29888	6.77085	7.05426	7.42618	6.46743
UBE2J1	8.22016	7.7476	8.13341	7.27048	8.27057	8.04144	7.3469	8.00686	8.2939	8.07825	10.2141	7.7635	9.04838	8.9675	8.98917	9.01414	9.10317	8.02962	9.18989
UBE2I	9.67005	9.66125	9.26325	8.89712	9.51732	9.60315	9.22767	9.71652	9.31626	9.66372	9.89388	10.0832	9.3244	10.0075	10.1152	10.0426	10.0275	10.0746	9.67143
UBE2H	10.1051	9.24856	9.06097	8.95662	9.35158	9.34781	8.31827	9.08002	9.44145	9.51732	9.07311	7.94794	9.07939	8.45401	8.4121	8.51469	8.62306	8.0598	8.63129
UBE2G2	8.40432	8.32532	8.2651	8.81207	8.54383	8.57506	9.63258	8.32453	8.62609	8.50887	8.12103	9.04174	8.04253	8.69549	8.306	8.54951	8.14871	8.46342	8.3668
UBE2G1	7.4349	7.81395	8.16794	8.33105	7.7777	8.05411	7.52016	7.7233	7.98776	7.71308	7.9538	7.38604	7.62018	7.62579	7.90061	7.44482	7.61997	7.14916	8.05041
UBE2F	8.41017	8.18261	8.40478	8.06818	8.16609	8.4669	8.58144	8.38309	8.39953	8.20169	7.89554	8.36262	8.0032	8.29553	9.2872	8.87819	8.66127	8.6801	8.19195
UBE2E3	9.19083	9.0346	9.14712	9.30908	8.97544	9.17859	8.60439	8.80331	9.077	8.8566	8.7953	8.18769	8.57085	9.01569	8.72682	8.77873	8.81768	8.63291	8.88141
UBE2E2	9.29571	8.61294	8.79879	8.55369	8.88299	8.70974	9.18314	8.71258	8.69074	9.05983	8.24117	8.67509	8.55053	8.89243	8.67373	8.20672	8.41607	8.39658	8.55369
UBE2E1	8.33208	8.24723	8.24472	8.28604	7.94505	7.90462	7.99223	8.31716	7.93508	7.94546	7.77729	7.87065	7.69682	8.05011	8.25605	7.98329	8.26305	8.21692	8.07613
UBE2D4	7.61189	7.43467	7.53732	6.92109	7.72527	7.64405	7.69125	7.40239	7.3942	7.67766	6.80228	7.53334	6.98562	7.04169	7.79437	7.21102	7.35359	7.3533	6.80716
UBE2D3	11.4126	11.4685	11.2628	10.5961	11.082	11.202	10.5708	11.3331	10.953	10.7478	11.2216	9.73124	10.8474	10.9647	11.1916	11.5143	11.3719	11.4016	11.338
UBE2D2	7.99762	8.43403	8.78827	7.79373	8.65531	8.29239	8.53623	8.54734	7.84582	8.2541	8.19424	7.72108	8.0848	7.7535	8.20801	7.7853	8.10242	8.41927	8.10007
UBE2D1	6.87586	7.27869	7.60122	6.6869	7.20458	7.33145	6.65265	7.39787	6.82002	6.63057	7.42592	6.71478	7.2844	6.52208	7.62428	7.30322	7.48021	7.84534	7.15761
UBE2C	5.78071	5.82355	5.75238	5.76854	5.99407	5.8659	5.91569	5.93215	5.81254	5.83125	5.84655	5.81081	5.85908	5.85319	6.35751	5.72304	6.12966	5.86676	6.25206
UBE2B	7.80184	7.81095	7.92578	7.33278	7.64919	7.70084	7.76106	7.65785	7.59982	7.874	7.56534	7.36976	7.52819	7.42878	7.59367	8.05041	7.69328	7.72752	7.20649
UBE2A	8.99742	9.25763	9.47806	9.22437	9.34692	9.3338	8.97164	9.04543	9.0537	9.27662	9.23107	8.77424	9.53626	9.16802	9.72582	9.4638	9.54364	9.4619	9.30707
UBC	14.8869	14.8869	14.6714	14.6714	14.8869	14.8869	14.8869	14.6714	14.8869	14.8869	14.7544	14.3527	14.5309	14.6714	14.3527	14.5309	14.5309	14.6714	14.7544
UBB	13.0614	13.4079	13.3371	13.1962	13.1758	13.5013	13.9116	13.2791	13.5489	13.5252	13.3203	13.7555	13.43	13.6904	13.1571	12.9433	13.1427	13.5808	13.3899
UBASH3B	5.37013	5.31409	5.38073	5.50871	5.44911	5.84189	5.53602	5.87406	5.01628	4.99067	5.71823	5.37214	5.89769	5.80433	5.91569	6.02575	5.92855	6.57775	6.44984
UBASH3A	5.38965	5.46904	5.29773	5.21741	5.35859	5.56662	5.38377	5.20401	5.31689	5.31262	6.07024	5.92838	5.49549	5.97397	5.41429	5.54005	5.27893	5.44943	6.00637
UBAP2L	7.29315	7.14786	6.95024	7.93508	7.2757	7.05809	6.80685	7.15327	6.98627	7.23341	7.02835	7.48064	7.17062	7.35931	7.5157	8.15347	7.54204	7.90243	6.91872
UBAP1	8.20114	8.05411	7.9574	8.43584	7.93562	8.03875	8.25754	8.01148	8.0037	7.9118	7.59643	8.05011	8.17568	8.59343	8.46007	8.31775	8.03875	8.41988	8.03875
UBALD2	8.12653	7.49101	7.46875	8.08622	7.52404	7.60032	8.29829	7.36208	7.32852	7.70571	8.2689	8.64421	8.01029	9.17518	8.26952	9.18989	8.66745	9.2457	8.19149
UBALD1	5.62826	5.6036	6.09875	6.50638	5.7455	5.93855	6.09062	5.7464	5.57402	6.14591	5.58855	5.95552	5.58332	6.06817	5.92855	5.95574	5.88024	6.46853	5.51517
UBAC2	8.09556	7.84362	7.65897	8.58837	7.49145	7.96595	7.76931	7.21379	7.5166	7.70598	7.81138	7.98844	8.19772	7.91843	8.21251	8.25088	7.91547	8.24117	8.06724
UBAC1	7.97423	8.05366	8.19096	8.45435	8.08622	8.20015	8.17654	8.24772	8.04031	8.13398	7.98776	8.08622	8.25447	8.62477	9.33228	9.33665	8.94336	9.12895	8.12543
UBA7	7.16332	7.50916	7.06343	7.72352	7.8497	7.35017	8.29092	7.57389	7.44716	7.35837	8.45401	9.0994	7.74196	8.62549	7.53334	7.73245	7.74005	8.22622	8.109
UBA6	7.00424	6.78107	6.751	6.86695	6.90432	6.80565	6.468	6.51665	6.33286	6.6455	6.6734	6.55398	6.75764	6.64902	7.13495	6.51969	6.67368	6.94395	6.86913
UBA52	12.1543	11.8221	11.1236	12.5433	13.0931	12.2078	11.8221	12.3933	12.0838	11.9415	12.6225	11.7649	10.4631	12.6225	11.4721	12.5829	12.1689	12.3726	12.243
UBA5	7.22273	7.55206	7.22913	7.06343	7.32755	6.99181	6.881	7.11236	7.26496	7.26767	6.92479	6.45271	6.68103	6.76778	6.91841	6.24789	6.57231	6.39363	6.68359
UBA2	8.5137	8.71112	8.99868	8.55287	8.41927	9.11039	7.9239	8.41339	8.8885	8.60646	8.25229	7.51809	8.0262	8.03016	8.40096	7.82157	8.00918	7.85175	7.83114
UBA1	9.06455	9.17804	8.94972	10.2681	9.68655	9.19677	9.93281	8.99802	9.32655	9.78112	9.59078	10.2927	9.79519	9.55178	9.27662	9.6839	9.17859	9.67906	9.3244
UAP1	11.464	10.5961	11.2416	10.0746	11.0271	10.4524	9.74279	10.8452	10.6166	10.9955	9.70638	8.9059	10.4891	10.0325	9.49145	9.72872	10.3001	9.64272	10.0625
UACA	8.91806	8.95662	9.17731	8.5695	8.26669	8.54836	8.93428	8.78763	8.68963	8.84053	7.46588	8.97689	8.51469	7.97763	7.06069	7.20219	7.6784	7.52426	8.21251
U2SURP	7.9344	8.47544	8.49513	7.88062	8.34674	8.41927	8.18877	8.31617	8.49228	8.47091	9.07147	8.36438	7.89703	8.26394	7.8775	8.25309	8.01029	7.71684	8.21566
U2AF2	6.71078	6.61275	6.54501	6.72935	6.46698	6.36496	6.86162	6.48631	6.39861	6.41917	6.20614	6.74535	6.62935	6.58157	6.31292	6.9589	6.62645	7.03876	6.37819
U2AF1L4	6.67036	6.47924	6.76002	6.46586	6.59849	6.70585	7.10881	6.53266	6.2565	7.28485	7.03513	7.46812	6.52646	7.12887	7.02835	7.25862	6.7861	7.19969	6.42014
TYW3	7.38149	7.72187	7.10316	6.67368	7.32112	7.41721	6.6636	7.30561	7.28949	7.16823	6.91381	6.68183	7.06786	6.46412	6.82696	6.29647	6.83091	6.81375	6.45809
TYW1	7.72598	7.90649	7.71242	7.42166	7.74391	7.59215	7.83993	7.83396	7.84193	7.57333	7.6444	8.11274	7.53768	7.6729	7.55857	7.39186	7.51809	7.36728	7.68549
TYSND1	6.8059	7.0096	6.98188	6.61666	7.10473	7.12055	6.81807	7.12615	6.91438	6.90917	8.00686	6.97987	7.18371	7.03907	7.16823	7.22491	7.09839	7.38432	6.8274
TYRP1	6.07195	5.97625	6.13979	5.6684	5.90288	5.99816	5.50088	6.00978	5.96934	5.8245	5.58056	5.5154	5.69401	5.65554	5.57372	5.51031	5.63505	5.73449	5.70092
TYROBP	8.84339	7.88062	9.29407	9.41795	10.2969	9.27739	9.94073	9.12303	8.89949	9.46507	10.4712	11.4016	11.8928	11.3098	12.8882	12.7738	12.3165	12.2906	11.5593
TYRO3	5.49353	5.77713	5.59477	6.16457	5.68877	5.5659	5.67702	5.7297	6.13665	5.51262	5.78158	6.30314	5.64206	5.78754	5.40711	5.57712	5.62109	5.82372	5.5816
TYR	5.46727	5.36195	5.40029	5.43796	5.44469	5.39739	5.31262	5.41326	5.44083	5.42637	5.41815	5.42868	5.50779	5.3211	5.43927	5.40734	5.58855	5.41718	5.43464
TYMS	6.88863	7.26421	7.11908	8.37907	7.43303	6.90151	7.63937	7.59643	7.68864	6.77761	7.495	7.85402	7.8072	7.62393	8.32176	6.55349	7.22689	7.26238	7.98165
TYMP	8.11166	8.84992	7.97119	9.649	9.54364	8.5765	9.81728	9.63514	8.95339	9.07384	11.3297	10.9702	12.1011	11.7039	12.3846	12.3807	12.2276	12.7994	10.7383
TYK2	7.01753	7.28949	7.01384	7.70016	7.30615	7.25536	7.96959	7.151	7.22017	7.03825	8.14676	8.5343	8.10606	8.39345	7.76139	9.45296	8.5651	8.7601	8.21376
TXNRD2	5.19313	5.41186	5.25888	5.74386	5.40907	5.39365	5.4623	5.59785	5.18918	5.75334	5.45285	5.58701	5.51473	5.58544	5.54072	5.56681	5.54776	5.93034	5.1643
TXNRD1	9.77835	11.0384	10.2153	9.91785	9.89968	10.4991	10.1527	10.2256	10.671	10.1051	8.75604	10.1307	9.46964	9.08769	10.2326	9.50078	9.55028	9.429	9.52478
TXNL4B	6.25614	6.35402	6.61314	6.22588	6.25899	6.29466	6.33975	6.41024	6.30931	6.39417	6.2249	6.02393	5.89597	6.27693	6.28682	6.47231	6.14381	6.38888	6.00662
TXNL4A	7.01304	7.01068	6.79993	7.27352	7.10764	7.14508	7.38497	7.10473	6.80338	7.04869	7.29032	7.19418	6.86753	7.12278	7.32669	7.57029	7.10026	7.45822	7.05473
TXNL1	9.00471	9.13145	9.34481	7.22345	8.91747	8.81707	7.39981	9.14553	8.75322	8.34674	9.01003	7.19029	8.84224	7.0708	9.60691	9.1053	9.35303	8.9675	8.34029
TXNIP	13.2151	11.5906	12.6139	12.9939	12.258	12.5645	12.1068	12.1923	12.4384	12.8524	13.0495	12.4384	11.659	12.8882	11.8073	12.236	12.3373	12.2508	12.5954
TXNDC9	6.71478	6.66903	6.71206	6.3777	6.58848	6.53481	6.15235	6.84311	6.75633	6.64874	6.56877	6.18749	6.55714	6.16134	6.99788	7.03152	6.86663	6.72421	6.18094
TXNDC8	5.19234	5.10563	5.26969	4.94954	5.35799	5.26513	5.12025	5.06591	5.16065	5.21516	5.28016	5.13519	5.04624	5.22642	5.32907	4.97381	5.33397	5.15019	5.12892
TXNDC2	5.52386	5.6208	5.72213	5.53288	5.5772	5.48222	5.48954	5.62714	5.60721	5.63227	5.82432	5.24904	5.58167	5.48358	5.48295	5.78212	5.69959	5.61462	5.61168
TXNDC17	8.34674	8.13559	8.66528	8.23006	8.67574	8.68373	8.13955	8.77665	8.50641	8.52592	8.9363	7.66564	8.87423	8.57985	9.88294	9.32852	9.44338	9.13289	8.47908
TXNDC16	6.50511	6.57858	6.53481	6.51776	6.32608	6.30441	6.58543	6.53092	6.77588	6.85808	6.14083	6.55522	6.37338	6.57416	6.46218	6.7246	6.23712	5.76623	6.43245
TXNDC15	7.95706	8.09407	7.985	7.44989	8.12228	7.72752	7.81047	8.16892	7.62977	7.57286	7.11236	7.31614	7.0699	7.06343	8.22949	8.31525	7.76321	7.7145	7.89846
TXNDC12	8.66745	8.31617	8.70784	8.2978	8.14568	8.8368	8.1151	8.41607	8.75406	8.48345	9.42248	8.62702	9.09823	9.43669	10.3488	10.0999	9.85669	9.46507	9.14553
TXNDC11	7.23954	6.89047	6.47626	6.98838	6.47811	6.9084	7.05107	6.93446	6.46287	6.77161	7.29414	7.67651	6.81316	7.32882	6.68573	7.52609	6.96746	7.35591	7.244
TXN2	8.31989	8.29866	8.41275	7.81578	8.42787	8.64091	8.74918	8.60104	8.28645	8.67958	8.74382	8.73059	7.84914	8.52661	8.71813	8.48703	8.46239	8.77376	7.90498
TXN	10.628	10.8248	10.7104	10.7663	10.8496	10.9617	10.868	10.7663	11.0205	10.9647	10.802	11.0749	10.8135	11.2495	11.9061	10.3001	11.1323	11.093	10.7313
TXLNG	6.45502	6.30411	6.44017	6.40959	6.51248	6.42866	6.06491	6.15941	6.13491	6.34354	6.49676	6.24873	6.21867	6.40526	5.81994	6.12905	6.1959	5.91377	6.83365
TXLNB	5.81628	6.05837	5.57686	5.93779	5.87563	5.8613	5.92999	6.15204	5.87588	5.81164	6.60576	5.96386	6.03113	5.90306	6.10588	5.55394	5.73413	5.86457	6.39001
TXLNA	6.16695	6.28477	6.15571	6.19096	6.03835	6.07165	6.12572	5.93468	5.92101	6.36247	6.08157	6.38888	6.12515	6.41133	6.00601	6.06459	6.19117	6.19909	6.22987
TXK	5.20777	5.39903	5.45354	5.21651	5.16381	5.37237	5.23696	5.13289	5.16847	5.15494	6.2143	5.47823	5.15929	6.40073	5.39105	5.32338	5.55555	5.50968	5.9934
TWSG1	9.13682	9.34543	8.96869	9.3136	8.95749	9.37539	8.84657	9.10096	9.27562	9.1477	7.92092	8.07422	8.5343	7.65719	8.03921	7.70331	7.78488	7.39072	8.56085
TWIST2	8.16955	7.7853	8.12896	8.29829	7.68371	7.77995	8.29647	7.93614	8.2029	8.18261	6.96269	8.4181	7.12779	7.43047	6.28882	5.92412	6.76982	6.70737	6.90517
TWIST1	8.77424	8.56991	8.38108	8.21958	7.81007	8.19916	8.83849	8.13768	8.4673	8.48703	6.97636	7.63861	7.37397	7.30261	6.93904	6.44984	6.96782	6.52334	7.57929
TWF2	6.92728	6.81841	6.99424	7.24837	7.34384	6.91004	8.08622	7.13299	6.93928	7.09731	7.20167	9.14478	7.40239	8.06567	8.6225	8.94336	8.27442	8.79461	7.66965
TWF1	9.36638	9.54496	9.66019	8.8048	9.47894	9.43669	7.95847	9.55266	9.48792	9.18168	9.20757	7.90498	9.29357	8.26145	10.0049	9.22437	9.62591	8.8942	9.08498
TVP23C	5.88646	5.8549	5.72446	5.77594	5.63427	5.76186	5.81375	5.8429	5.77823	5.6692	5.55968	5.566	5.54824	5.64153	5.72006	5.78437	5.66304	5.87406	5.77114
TVP23B	6.55744	6.58157	6.39678	6.57076	6.54607	6.67901	6.59755	6.91467	6.67222	6.88125	6.71109	6.47149	6.64858	6.38311	6.4991	6.5112	6.27094	6.20036	6.4152
TUT1	7.36728	7.30129	6.86235	7.08096	7.23078	7.19798	6.74999	7.27119	7.15817	7.2257	8.25481	7.47666	7.14404	7.33347	7.28949	7.34781	7.32646	7.38234	7.05931
TUSC3	6.54145	5.92838	6.2229	7.77145	6.06029	6.46743	6.96435	7.06032	7.31856	6.10703	6.57833	7.45758	6.49495	6.61991	5.96297	6.03568	6.42318	6.3507	6.48788
TUSC2	6.88759	6.62896	6.89702	6.85307	6.6799	6.7505	6.78639	6.64761	6.64927	6.66289	6.79092	6.51665	6.59538	6.73482	7.0161	6.95557	6.81206	6.97589	6.57562
TULP4	7.03405	7.30168	7.15193	7.38149	6.77032	6.73254	7.50885	7.23275	7.07315	6.65385	7.23491	7.54003	8.13955	7.03714	6.79668	7.59047	7.18553	7.19104	7.85682
TULP3	7.20919	7.03714	6.81099	6.98069	7.01966	7.18866	7.20995	6.80495	7.14786	7.4382	6.72495	6.90302	6.97471	7.04615	7.02141	7.46089	7.0397	6.64109	6.743
TULP2	5.49261	5.49076	5.40797	5.40363	5.37347	5.33205	5.19739	5.23986	5.35177	5.34918	5.42461	5.42749	5.39114	5.33007	5.27944	5.2916	5.3026	5.35581	5.34631
TULP1	5.25792	5.45119	5.275	5.40967	5.52632	5.48901	5.02656	5.39377	5.39624	5.38009	5.41099	5.3821	5.37839	5.35139	5.56067	5.49541	5.42155	5.40234	5.38283
TUFT1	7.19544	7.16944	6.99485	6.71984	6.9011	6.86086	6.51665	6.76059	6.39996	7.19292	6.34172	6.23533	7.22077	6.48694	6.71699	7.02115	6.73035	6.70264	6.72495
TUFM	9.80141	9.45185	9.70638	9.79821	9.69321	9.74211	10.3408	9.64182	9.7186	9.86751	9.8908	10.4967	9.51281	10.437	9.81833	9.91419	9.89202	10.239	9.72872
TUBGCP6	5.85301	5.93737	5.91718	6.65464	5.90069	6.05978	6.21907	5.92771	6.13173	6.16253	6.51919	6.99761	6.00826	6.46315	5.71679	6.44578	6.05267	6.31617	6.14892
TUBGCP5	5.82683	6.40389	6.33161	6.40563	6.22241	6.47662	6.09281	6.15865	6.41002	6.15808	6.20122	6.11937	6.24433	5.92155	5.90095	5.84322	6.05595	5.91673	6.20483
TUBGCP4	8.73059	8.56743	8.31617	7.33258	8.18919	8.71717	7.69919	8.98369	9.6761	8.81326	10.2423	7.15164	9.9012	8.30636	8.55151	9.91785	9.55758	7.46562	8.69709
TUBGCP3	7.67651	8.51203	8.30536	7.37051	8.3855	8.00465	6.94424	8.18484	7.76632	7.71874	8.56033	6.93928	8.4669	6.89467	8.5923	8.41017	8.27532	7.8315	8.46007
TUBGCP2	7.51407	7.72457	7.41756	8.07897	8.10815	7.7293	8.52314	7.48601	7.80965	7.75845	8.14182	8.58626	8.6375	8.37585	9.16648	9.41621	8.8566	9.18989	8.1151
TUBG2	7.56282	7.61311	7.76781	8.02503	7.55362	7.80015	8.21043	7.62261	7.71684	8.2372	6.42376	7.82457	6.47788	6.64031	6.215	6.23836	6.23314	6.35152	6.47149
TUBG1	7.80924	7.56948	7.99611	7.74516	7.56344	7.70016	7.98461	7.76071	7.42016	7.89937	7.3046	8.38392	7.47559	7.58649	8.02237	7.36048	7.45758	7.66965	7.61965
TUBE1	7.8176	7.9031	8.04144	8.01313	7.62757	7.92615	7.40571	7.96143	8.00193	7.70808	7.44593	6.97311	7.01068	6.87822	6.76421	6.14591	6.87006	6.44874	7.27153
TUBD1	6.78734	7.2921	7.21584	7.07113	6.53587	6.99861	6.91659	7.00675	7.16869	6.91298	6.80775	6.24764	6.64761	6.46238	6.77995	6.772	6.54607	6.4603	6.53245
TUBB6	9.4441	8.85311	9.92725	9.4017	9.21241	9.18063	9.48045	8.91317	8.98165	9.75064	8.59185	10.2341	9.13682	10.4844	9.34301	8.46849	9.13145	9.43181	9.20885
TUBB4B	9.54496	8.94775	10.8705	9.23107	9.95759	9.74371	10.2583	9.58348	9.35484	10.638	9.56629	11.828	10.3182	11.0458	10.519	10.3281	10.3817	10.4928	10.2193
TUBB4A	5.44943	5.32662	5.4288	5.44495	5.54752	5.39216	5.43814	5.27731	5.46334	5.45537	5.41012	5.48431	5.50498	5.44422	5.55719	5.52727	5.54481	5.47024	5.45503
TUBB3	6.59629	7.05024	6.62169	7.00675	7.13951	6.76059	7.27188	7.01523	6.58848	7.50773	6.52378	7.64919	7.70197	7.84272	7.62393	7.20069	7.23728	7.19679	7.11578
TUBB2B	6.40443	5.89907	6.28627	6.25735	6.55232	6.14168	6.9621	6.09062	5.88185	7.02683	6.09907	7.84534	5.92255	6.9963	5.55939	5.53145	6.01174	6.44544	5.94028
TUBB2A	9.04838	8.71489	10.1641	7.90462	9.34953	8.97164	8.7238	8.61055	8.19867	9.27173	8.33681	9.03879	9.52478	9.39903	9.17731	9.11784	9.19576	9.41079	9.24443
TUBB1	5.80906	5.76511	5.9116	5.71104	5.65928	5.49233	5.60049	5.73	5.1484	5.12702	5.62009	5.53975	5.98071	5.77133	5.77409	7.13779	6.42669	7.74035	5.49337
TUBAL3	5.51414	5.52205	5.36543	5.37971	5.80619	5.06428	5.32238	5.25042	5.42176	5.41999	5.54549	5.56038	5.15631	5.32415	5.60816	5.39306	5.41782	5.43412	5.42452
TUBA8	5.57205	5.39765	5.82411	5.3789	5.68058	5.66199	5.40357	5.66304	5.5985	5.61263	5.6581	5.48559	5.5728	5.51983	5.56177	5.62348	5.51075	5.60789	5.5974
TUBA4B	5.53902	5.43249	5.55652	5.49809	5.64308	5.30949	5.453	5.78589	5.54683	5.53035	5.57334	5.55218	5.44347	5.37806	5.62121	5.32098	5.48173	5.78569	5.28016
TUBA4A	9.7469	9.8896	9.87585	8.41339	9.15255	9.14925	9.598	9.25847	9.07311	9.7011	9.21637	10.1013	8.00636	9.77045	8.46516	9.43265	9.20672	9.68477	8.76681
TUBA3FP	9.25847	8.80991	8.50541	9.12674	8.30725	9.473	9.48374	9.10237	9.04059	9.02027	10.0489	8.02714	9.89684	9.0994	8.5651	9.39485	8.95899	8.91558	9.21301
TUBA3C	6.66951	6.46504	7.23026	6.41466	7.15327	6.67675	6.85447	6.68636	6.44785	6.97471	6.89094	6.62054	6.98214	6.56327	7.85268	7.38691	7.07475	7.15935	6.83763
TUBA1C	10.4822	10.0311	11.0036	11.1757	11.1676	10.7756	11.4766	9.99124	10.6355	11.1806	10.3909	12.3069	11.1729	11.9996	11.7138	11.1142	11.1711	11.5263	11.3173
TUBA1B	12.6959	12.5246	12.9433	12.04	13.3203	12.8524	11.911	12.8384	12.3663	12.9662	12.6471	11.7934	13.3203	12.4084	13.3203	13.1117	13.0495	13.1427	12.978
TUBA1A	11.6674	11.3627	12.928	11.1047	12.1999	11.9159	11.3016	11.7399	11.3656	12.2737	12.2765	11.911	12.978	11.8473	12.6471	12.5246	12.6471	12.5829	12.3482
TUB	6.93312	6.9001	6.72634	7.30918	6.76744	6.1995	7.05426	6.63252	7.27455	7.00812	5.90032	6.94796	6.40113	6.47733	5.29764	5.56616	6.00287	5.12139	6.44345
TTYH3	6.14381	6.07095	6.06838	5.74782	6.12785	6.07701	5.78569	6.30009	5.47957	5.60222	5.91832	5.59975	5.90655	5.89315	6.04176	5.8659	6.03313	6.602	6.30343
TTYH2	6.52424	6.84895	6.27206	6.63997	6.97121	6.55317	6.77542	6.43315	6.44489	6.50322	7.07569	6.84178	7.07538	7.16506	7.22151	6.94758	7.10356	6.9721	7.20135
TTYH1	5.3275	5.26574	5.26893	5.29809	5.32366	5.22789	5.53516	5.34465	5.34556	5.37542	5.23218	5.78071	5.24826	5.45385	5.38023	5.32432	5.3431	5.35653	5.33854
TTTY5	5.59224	5.38829	5.4474	5.34976	5.40438	5.58178	5.61359	5.68772	5.51164	5.50436	5.67838	5.43683	5.68442	5.48431	5.43052	5.5801	5.67542	5.74822	5.50514
TTR	5.6928	5.61729	5.81773	5.43852	5.78569	5.56092	5.55051	5.73134	5.5293	5.53409	5.43286	5.58763	5.56463	5.62817	5.84848	5.31077	5.48072	5.97715	5.51838
TTPAL	6.43245	6.48183	6.3777	6.65385	6.67953	6.23465	5.98099	6.27426	6.29285	6.30993	6.63252	6.17938	6.32164	6.59378	6.53172	6.35377	6.36247	6.65049	6.33161
TTPA	5.55042	5.43555	5.56571	5.48421	5.46965	5.5145	5.48826	5.55384	5.46809	5.46788	5.51251	5.35547	5.40907	5.23386	5.54896	5.26263	5.44469	5.46904	5.46251
TTN	6.08238	5.7894	5.8051	5.884	5.84999	5.93624	6.27288	5.86906	5.96679	5.97226	5.92855	5.91943	5.87072	5.87888	6.14702	6.35433	5.81538	6.04498	6.0003
TTLL7	7.27795	7.22305	7.38722	6.72069	6.60124	7.05761	7.15131	6.7323	7.34038	7.45967	5.8589	5.86219	5.83003	5.95198	5.59762	5.66627	5.52832	5.4224	5.56654
TTLL6	5.69523	5.34199	5.61072	5.6084	5.50427	5.49416	5.44545	5.60685	5.55042	5.56781	5.76772	5.50445	5.43003	5.50139	5.66812	5.4432	5.32641	5.57168	5.54501
TTLL5	6.28051	6.07515	6.00978	6.12193	6.0433	6.06172	6.23507	6.29842	6.37972	6.10909	6.01353	5.97415	6.45502	5.97512	6.30851	6.30851	6.07291	6.20532	5.98943
TTLL4	5.91673	6.03086	5.68538	5.76698	5.68524	5.66615	5.66935	5.70874	5.30399	5.30549	5.62871	5.51375	5.85042	5.50262	5.8672	5.64473	5.88625	6.53172	5.88991
TTLL2	5.68377	5.33617	5.6804	5.28712	5.6188	5.5141	5.52598	5.51181	5.52427	5.54191	5.48017	5.31487	5.48222	5.45585	5.44769	5.63709	5.57854	5.52855	5.51797
TTLL12	6.84763	6.87417	6.65105	7.71917	7.02358	6.98107	7.6784	7.08534	6.89571	6.79438	7.2028	7.65577	7.30561	6.91438	7.31645	7.7464	7.39516	7.62617	7.31912
TTLL11	6.38191	6.08516	6.2612	5.84227	5.96119	6.09938	6.11499	6.33607	6.26203	6.44641	5.60277	5.55367	5.74782	5.48135	5.66574	5.52925	5.62856	5.56527	5.30047
TTLL10	5.43868	5.28423	5.51567	5.40468	5.27879	5.56148	5.4652	5.32254	5.41206	5.4127	5.32942	5.48578	5.44197	5.25792	5.47415	5.41485	5.41868	5.40159	5.40547
TTLL1	6.3219	6.59789	6.54531	6.29547	6.78339	6.59321	6.70297	6.60334	6.60101	6.52646	6.38577	6.5086	6.60641	6.21641	6.66765	6.15984	6.48631	6.47422	6.28287
TTL	7.00129	6.53322	6.58543	6.60228	6.44706	6.68387	6.4152	6.56948	6.38191	6.39607	6.77267	6.58985	6.82852	6.58848	6.51665	7.16044	6.81125	6.78784	7.03212
TTK	5.26594	5.39182	5.21386	5.41032	5.27354	5.15978	5.31425	4.78702	5.29484	5.49319	5.44441	5.35829	5.53109	5.53145	5.88991	5.42899	5.49863	5.36517	5.34991
TTI2	6.75919	7.13104	7.28735	6.84522	6.90402	6.9963	6.96644	7.04384	7.05785	6.89285	7.18633	7.43086	6.65265	6.81156	7.36013	6.558	6.84038	7.0939	6.61749
TTI1	7.49031	7.87573	7.52571	7.24433	7.91758	7.5166	7.76433	7.74797	7.77534	7.43905	8.10128	7.39981	7.83253	7.64274	7.65248	7.65279	7.6077	7.42955	7.73
TTF2	8.41522	7.84486	7.63295	7.82595	7.76139	8.58082	8.55829	7.85175	8.10713	8.08528	9.24443	7.20219	9.04612	8.31109	7.73967	8.24657	8.18115	7.66663	8.62477
TTF1	7.2924	7.40141	7.56063	7.32669	7.39811	7.52863	7.83746	7.09868	6.95659	7.28949	7.52016	7.32314	7.12411	6.85896	7.38117	7.39256	7.18285	7.70197	7.19515
TTC9C	6.91612	7.03299	7.16044	7.02811	6.59473	7.12315	6.93362	7.12005	7.15935	6.91659	7.03437	7.2578	6.63666	6.77124	7.4529	6.50353	6.76323	6.68756	6.82539
TTC9B	5.49242	5.50276	5.25442	5.4997	5.50406	5.5	5.56292	5.49118	5.48033	5.4825	5.4757	5.59413	5.33921	5.45013	5.30219	5.53109	5.37018	5.44911	5.48116
TTC9	5.6629	5.63802	5.65566	5.84078	5.8051	5.68877	5.76222	5.51567	5.5502	5.45618	5.88275	5.8752	5.53679	5.98361	5.48263	5.66552	5.64251	5.97471	6.04874
TTC8	8.11967	8.03231	7.81887	7.6721	7.94979	7.78488	7.87065	7.96013	7.8751	7.97563	7.30561	7.54771	7.70767	7.49911	7.84751	7.48091	7.45623	7.27412	7.56282
TTC7B	7.04726	7.21321	6.94521	7.60966	7.2883	7.12779	7.38002	6.75674	7.09571	7.09689	6.72527	7.12031	6.96104	6.98964	7.32529	6.72421	6.61852	6.52241	7.33497
TTC7A	6.17084	5.89057	6.14866	6.00726	6.25319	6.09036	5.88228	6.05549	5.89075	5.70344	6.09325	6.02012	6.33975	6.07726	6.47598	6.76744	6.34872	6.75273	6.42169
TTC5	6.51776	6.73482	6.94849	6.92582	6.26708	6.6734	7.25406	6.82425	6.84069	6.41187	6.63938	6.74926	6.24552	6.89834	6.97535	6.54199	6.71792	6.65609	6.80495
TTC4	7.06538	7.1818	7.03692	7.04514	7.06032	7.25698	7.18932	6.8861	7.16628	7.09802	7.19707	7.3617	7.1009	7.26469	7.61424	7.01989	7.15663	7.07026	7.05286
TTC39C	6.78367	6.52052	6.69476	6.64455	6.34646	6.26735	6.9245	5.99073	6.1591	6.33185	7.22407	6.59473	6.76916	6.91495	7.04555	6.98164	6.65643	6.92369	7.2266
TTC39B	7.40276	7.46398	7.29071	6.55863	6.96401	7.2049	6.96237	6.87526	6.87174	7.03479	6.82639	6.29079	6.48948	6.43849	7.3942	6.56327	6.83901	6.82363	6.68667
TTC39A	6.17007	5.90729	5.74989	5.70803	5.77177	5.87995	5.64153	6.02152	5.70584	5.67736	6.29379	5.60758	5.76875	5.70061	6.03935	5.89296	5.82886	6.02745	6.18451
TTC38	7.19219	7.26583	7.1852	7.49946	7.13894	7.37699	7.74243	7.14602	7.29913	6.85254	7.6036	7.48243	8.25229	7.27869	7.78308	7.81533	7.19707	7.75637	7.71242
TTC36	5.81724	5.73761	5.40788	5.66663	5.4054	5.74259	5.43524	5.45576	5.49636	5.41569	5.46052	5.3872	5.66304	5.39446	5.60548	5.9979	5.58386	6.08686	5.42915
TTC33	7.6693	7.70016	7.75907	6.602	7.10511	7.51738	6.10994	7.43047	7.51461	7.4109	6.59629	5.97027	6.63876	6.30441	6.97516	6.38812	6.80908	6.30314	6.36328
TTC32	6.79668	6.76177	6.30561	6.23175	6.63666	6.82242	6.02601	6.5375	6.55057	6.36202	6.64066	6.31668	6.54474	6.38401	6.14564	6.45175	6.45502	6.40443	6.51665
TTC31	6.91096	7.18204	7.07569	7.29071	7.07833	7.0224	6.99672	7.03231	7.02454	6.92199	7.69002	7.19969	7.39751	7.51102	7.45574	7.74418	7.35622	7.4834	7.33676
TTC30B	5.63998	5.85599	5.64613	5.69091	5.62121	5.25857	5.32595	5.33854	5.39895	5.45441	5.68597	5.36344	5.62975	5.27354	5.56561	5.52653	5.33243	5.24714	6.01427
TTC30A	6.23981	6.30038	6.25384	5.83559	6.02631	6.12254	5.95104	5.86924	6.25876	6.44815	6.20815	6.18419	6.08184	5.63262	6.17133	6.21954	6.11754	5.86801	5.83884
TTC3	9.73574	10.3504	9.81595	10.2276	9.74211	9.44518	9.94199	9.87707	10.0474	9.4886	9.70753	9.599	9.92725	9.39625	9.31626	9.70753	9.61483	9.55361	10.0063
TTC29	5.50891	5.46155	5.30859	5.46022	5.4887	5.46282	5.57179	5.46052	5.38881	5.58145	5.49223	5.4137	5.50482	5.35028	5.1961	5.36923	5.39204	5.38264	5.38817
TTC27	6.98028	7.18285	7.04384	6.76037	7.141	7.07868	6.64613	7.06205	6.98188	6.82425	7.25669	6.5159	6.84178	6.55201	7.15193	6.69649	6.90352	6.78339	6.86718
TTC26	5.44784	5.44897	5.69993	5.42951	5.88991	5.42961	5.51748	5.68428	5.75646	5.75012	5.64206	5.57148	5.51633	5.67528	5.60096	5.26195	5.49717	5.13614	5.7347
TTC23L	5.5719	5.5335	5.75587	5.48206	5.57731	5.74404	5.57022	5.75348	5.63891	5.67413	5.64625	5.49284	5.51757	5.43997	5.56925	5.72756	5.57556	5.61776	5.62871
TTC22	5.46238	5.38009	5.24085	5.51785	5.2502	5.37977	5.57513	5.36097	5.40203	5.38388	5.38675	5.53239	5.31689	5.6206	5.477	5.45682	5.30739	5.50304	5.40417
TTC21B	5.59197	5.36359	5.62466	5.42528	5.72228	5.48518	5.31504	5.42397	5.47814	5.49025	5.59486	5.26024	5.50262	5.22814	5.45803	5.41172	5.56673	5.47521	5.47559
TTC21A	5.48026	5.4626	5.52451	5.62377	5.28125	5.39024	5.69493	5.37142	5.57179	5.56662	5.61372	5.85821	5.57751	5.68319	5.47376	5.46992	5.81234	5.56292	5.67042
TTC19	8.65441	8.30471	8.22949	8.2971	8.03824	8.07541	8.47442	8.20464	8.16829	8.07897	8.31109	8.42138	7.85601	8.69709	8.22268	8.26726	8.32597	8.49998	8.26343
TTC17	8.64091	8.82373	8.66745	9.12485	8.30151	8.39988	8.3395	8.3668	8.76139	8.4673	8.51469	8.98856	8.49998	8.71153	8.29829	8.76376	8.62702	8.59723	8.48044
TTC16	5.53872	5.37556	5.51223	5.39055	5.45049	5.27772	5.23499	5.23534	5.41361	5.37262	5.52198	5.5741	5.6651	5.63311	5.52228	5.96403	5.38591	5.84012	5.39667
TTC14	8.22949	8.19772	7.99791	7.23954	7.21635	7.96225	7.46627	7.7535	8.01586	7.71639	8.00069	7.6172	7.23046	7.31794	7.15045	7.30561	7.51282	7.32818	7.16243
TTC13	7.32781	6.95284	7.15544	6.71669	6.93562	7.12164	6.98536	6.94302	6.7842	7.15761	7.77145	6.58523	7.16044	7.23797	7.2969	7.19574	7.05973	6.86433	7.34142
TTC12	5.50335	5.59096	5.57825	5.58476	5.53069	5.59673	5.8704	5.68999	5.54663	5.8441	5.4779	5.5338	5.48995	5.7323	5.68805	5.60425	5.36614	5.5287	5.59129
TTC1	7.75106	7.76888	7.89268	7.86063	7.62689	7.89703	8.37946	7.70571	7.67871	7.80375	7.55652	7.88329	7.34744	7.85946	8.3816	7.91221	7.76106	8.20846	7.43268
TTBK2	5.66109	5.75587	5.83639	6.00908	5.77995	5.81972	5.96679	5.82166	6.45995	6.34053	5.50988	5.72623	6.10669	5.82384	5.88601	5.81081	6.20096	5.19234	5.47796
TTBK1	5.42673	5.4039	5.20702	5.26167	5.28772	5.37111	5.51581	5.46282	5.28945	5.28016	5.22619	5.21546	5.68844	5.23499	5.60413	5.43456	5.42915	5.7297	5.26129
TSTD2	5.50009	5.61114	5.7437	5.80433	5.66574	5.37192	5.44813	5.29107	5.4779	5.46946	5.27893	5.47995	5.49832	5.49275	5.14156	5.20702	5.37935	5.48081	5.47403
TST	7.12592	7.15522	7.73741	7.04956	6.95957	7.279	7.71046	7.22462	7.2375	7.52289	7.4723	8.58957	7.61141	6.95429	8.15738	7.98212	7.88027	8.33366	6.7965
TSSK6	5.95348	5.98816	5.62551	5.62839	5.64813	5.67809	5.54413	5.70884	5.78092	5.79704	6.09539	5.70092	5.57547	5.74626	5.58719	5.77786	5.68556	5.78979	5.77496
TSSK4	5.29552	5.20069	5.48826	5.26232	5.22159	5.44098	5.36614	5.36195	5.37697	5.37225	5.3211	5.31253	5.53311	5.35439	5.59523	5.50047	5.38388	5.36482	5.37118
TSSK3	4.96286	5.00912	5.07132	5.34338	5.09752	5.16221	5.24272	5.10888	5.13371	5.11224	5.23169	5.12025	5.0785	5.14244	5.20357	5.02205	5.17773	5.13448	5.09752
TSSK2	5.4513	5.54224	5.5816	5.57022	5.64876	5.55532	5.5584	5.58922	5.61574	5.5955	5.60339	5.59197	5.41671	5.59211	5.92155	5.48673	5.4805	5.61716	5.61296
TSSK1B	5.39388	5.22995	5.12264	5.2739	5.49261	5.341	5.39414	5.43987	5.35139	5.33527	5.44813	5.39806	5.46615	5.29789	5.40084	5.25525	5.58081	5.4274	5.34477
TSSC4	7.2827	7.19707	7.46363	7.13683	7.62617	7.35963	8.51054	7.5363	7.42535	7.64171	7.26943	8.24432	7.03825	8.37182	7.67145	7.91758	7.6135	8.27497	6.84573
TSR2	8.8847	8.94272	8.89093	8.70313	8.84224	8.98456	8.87749	8.89507	8.83564	8.98795	8.18157	8.05223	7.79245	8.52236	8.21849	7.94071	7.89703	8.14418	7.96182
TSR1	6.243	6.29523	6.49397	6.82207	6.36424	6.29201	6.39649	6.39462	6.34767	6.36496	6.32959	6.30504	6.67525	6.604	6.53727	6.4391	6.36764	6.55714	6.42465
TSPYL6	5.71155	5.83775	5.6726	5.75896	5.81309	5.50977	5.80638	5.73576	5.77611	5.77907	5.57448	5.77919	5.69584	5.66688	5.57658	5.85042	5.69753	5.7601	5.76636
TSPYL5	7.90202	8.53267	8.12142	7.60244	8.17726	7.95939	7.26612	7.98165	7.83958	7.98807	7.4475	7.00328	7.88399	7.12348	7.16182	7.27317	7.38497	6.84273	7.80307
TSPYL4	6.68519	6.95991	6.94692	7.0708	7.04615	6.82207	7.05601	6.5864	6.92431	6.99019	6.46611	7.32179	6.87006	6.77228	6.52359	6.65562	6.40703	6.33913	6.86051
TSPYL2	8.14918	7.89342	8.50445	7.30596	7.9931	8.25088	8.03105	7.86198	7.85402	8.42907	7.44951	7.89431	7.85848	8.2689	6.87822	7.41756	7.38691	7.69871	7.0224
TSPY1	5.37899	5.54162	5.64386	5.35464	5.5605	5.4975	5.38167	5.63396	5.45409	5.57626	5.60853	5.31002	5.4916	5.42785	5.51223	5.54835	5.57499	5.51082	5.54351
TSPOAP1	6.01837	6.36744	6.20398	5.95027	6.32902	6.05892	6.25092	6.22717	6.2599	6.26405	6.44265	5.95832	6.08516	6.40443	5.95477	6.45548	6.01485	6.30038	5.955
TSPO2	5.44879	5.50748	5.47823	5.33955	5.41892	5.51327	5.62429	5.24532	5.45019	5.43927	5.29925	5.32267	5.56269	5.4432	5.42486	5.49722	5.49387	5.45998	5.45226
TSPO	7.60588	7.41893	7.35963	8.91201	7.99416	7.72598	8.9404	7.17709	7.46327	7.84107	7.26273	9.24343	8.56258	8.32176	8.83762	8.54836	8.21376	9.03031	8.14418
TSPEAR	5.71129	5.79415	5.59082	5.7532	5.74841	5.50824	5.60167	5.58507	5.67867	5.73134	5.71382	5.58528	5.57773	5.59016	5.72041	5.56028	5.57361	5.67473	5.66185
TSPAN9	8.11127	9.00325	8.58338	8.83987	9.23629	8.58263	8.40128	9.02977	8.58683	8.69152	8.07116	8.11203	8.74319	8.12142	6.44489	6.96989	7.43303	7.75381	7.82595
TSPAN8	7.62468	7.59275	7.6518	6.71206	7.31912	6.8435	6.55281	7.24914	7.09428	7.44393	6.44841	6.96716	6.38868	6.47543	6.12001	5.7361	7.02199	6.89571	5.90552
TSPAN7	8.5695	7.25297	8.09588	9.13919	8.02788	7.99416	8.12019	7.67967	8.20672	8.17132	8.59343	8.54333	7.40141	9.00119	6.40039	6.08273	7.52067	7.1818	7.89388
TSPAN6	8.49695	7.73245	7.82102	8.07069	7.38801	7.73925	7.54541	8.07575	8.11716	8.08082	7.23686	7.58558	6.79563	7.6326	6.05066	6.16481	7.19318	6.74911	6.64816
TSPAN5	7.17709	7.40965	6.69649	7.10511	6.64109	6.71478	6.10731	7.23125	7.26115	6.92052	7.02994	6.3959	6.62201	6.65609	6.58588	6.86433	6.50913	6.10336	6.75499
TSPAN4	9.01644	8.31875	9.11202	9.186	9.3507	8.66312	9.67268	9.13994	8.84859	9.16874	9.69101	11.0593	9.61483	10.1796	10.108	9.84074	10.0199	10.4093	9.68655
TSPAN33	7.35711	6.89408	7.23491	6.57386	8.10358	7.27737	6.84703	7.31257	6.66324	7.41833	9.75478	8.7457	8.61902	8.62179	9.13059	8.57036	8.89243	8.95291	8.85485
TSPAN32	5.54597	5.48933	5.43403	5.39024	5.57304	5.67617	5.54606	5.56796	5.55354	5.53182	5.54683	5.59983	5.49118	5.56893	5.6118	5.59096	5.64947	5.50415	5.75141
TSPAN31	9.12373	8.83762	9.0537	8.31525	9.14712	9.3507	8.84526	9.24443	9.00272	8.75544	8.9512	8.60283	8.55109	8.53575	9.13842	8.71207	8.97689	9.23497	8.55706
TSPAN3	9.73688	9.39264	9.46083	10.0088	9.40808	9.57444	10.0648	9.39999	9.73468	9.65893	9.33098	10.802	9.30627	9.73574	9.80993	8.89886	9.26989	9.41876	9.69931
TSPAN2	7.70404	7.66853	7.54698	6.82363	7.52649	7.77227	6.52304	7.3246	7.81207	7.74005	5.95198	6.31843	6.42239	6.47565	5.54865	6.00662	6.33136	5.69889	6.04073
TSPAN18	6.18749	6.10731	6.34431	6.63303	6.06263	5.97549	6.06858	6.3812	6.22957	6.26801	6.65355	6.64481	6.31789	7.0773	6.06491	6.37508	6.0957	6.6896	6.10133
TSPAN17	6.30764	6.48862	6.3556	6.6911	6.69547	6.53214	6.90035	6.34249	6.51665	6.44684	6.67009	7.66231	6.72495	6.97987	7.36648	7.60966	6.94633	7.555	6.55658
TSPAN16	5.48782	5.43485	5.15631	5.40867	5.43025	5.50523	5.25821	5.21577	5.36407	5.28465	5.33912	5.26536	5.34539	5.34036	5.50116	5.2637	5.26536	5.33971	5.37001
TSPAN15	5.67424	6.02601	5.70298	6.38045	5.99049	5.95323	6.36719	5.84103	5.82306	5.81604	6.13458	7.02927	6.56087	6.43816	6.37363	5.68933	6.32996	6.5763	6.55887
TSPAN14	8.05011	7.27024	7.40381	8.09357	7.54959	7.56948	8.29029	7.30848	7.41866	7.57487	8.04063	8.65302	7.49101	8.35488	7.76569	7.85311	7.80688	8.16609	7.98677
TSPAN13	8.27687	6.9621	7.59367	9.47894	7.44219	7.89875	7.64085	8.49998	8.24867	7.42132	10.1481	8.22188	7.51343	9.04612	8.68215	7.6289	8.44112	8.4187	8.82373
TSPAN12	6.52957	6.63303	7.04589	7.12206	6.49741	6.84493	6.64139	6.94262	7.1009	7.03092	6.39269	6.65498	6.3308	6.23314	5.98893	6.29595	6.32004	5.90683	6.2359
TSPAN10	6.47924	6.77517	6.27094	6.24213	6.46988	6.66765	6.80138	6.53245	6.6799	6.6869	6.94521	6.40248	6.94229	6.68724	8.51941	7.59015	7.26378	7.20703	6.60155
TSPAN1	5.66994	5.44832	5.37999	5.76207	5.57626	5.60617	5.91532	5.54319	5.6036	5.6153	5.28669	5.87278	5.62856	5.54874	5.52538	5.33813	5.35879	5.60713	5.59509
TSNAXIP1	5.4389	5.62168	5.66473	5.59935	5.60679	5.42723	5.70079	5.84999	5.51066	5.47352	5.44673	5.63964	5.6227	5.41012	5.55878	5.52632	5.43543	5.96321	5.45495
TSNAX	8.09438	8.04343	8.30065	8.26784	7.82988	8.16054	7.87356	7.62428	7.95939	8.15738	8.04665	7.62802	7.74604	7.93708	8.2372	8.02788	7.90682	8.03105	7.54986
TSNARE1	6.07882	5.74422	5.64813	5.68524	5.76712	5.76408	5.68166	5.57574	5.80192	5.86431	6.06094	5.57022	5.65482	5.77285	5.71088	5.88043	5.82566	5.79864	5.80365
TSN	7.7635	8.07168	8.12069	6.78339	8.22234	7.76025	6.72656	7.73741	7.68342	7.93072	8.21155	6.74852	7.84193	6.81621	8.19096	8.26245	8.19958	7.46327	7.5336
TSLP	5.95832	5.96908	6.04853	5.80771	5.89333	6.09516	5.48367	6.04592	6.04935	5.72807	5.91225	5.43852	6.27918	5.91204	5.58283	5.88666	5.6646	5.83867	6.008
TSKU	7.40907	6.8795	7.21635	7.40653	7.29848	7.32011	7.64872	7.10277	7.29103	7.66629	6.38888	7.17462	6.57744	6.69442	6.51996	6.59505	6.46133	6.58379	6.26439
TSKS	5.68392	5.39436	5.65006	5.63866	5.48708	5.50315	5.42723	5.45821	5.52336	5.54538	5.38928	5.5819	5.35517	5.48643	5.50833	5.48088	5.92796	5.64947	5.53171
TSHZ3	6.76323	6.92398	6.83365	6.9621	6.82242	6.70834	6.50091	6.93815	6.6455	6.79172	6.17655	6.48158	7.62468	7.02927	6.79283	7.22544	6.97041	6.59417	7.22017
TSHZ2	7.20649	6.70607	6.75743	7.44219	6.90151	6.65385	6.85588	7.06419	6.52744	7.2883	6.4971	7.11283	6.78237	6.44489	5.82372	6.17107	6.27901	6.46504	6.47066
TSHZ1	7.69682	8.32597	7.97035	8.00636	7.71046	7.72672	6.90402	8.04063	8.2025	7.6915	7.92881	7.28485	8.08082	7.55897	7.4942	7.32596	7.4154	6.88814	7.89737
TSHR	5.88445	5.7522	5.80771	5.73654	5.90962	5.4256	5.59809	5.66574	5.79504	5.76816	5.70282	5.67177	5.83447	5.6259	5.67347	5.88156	5.76772	5.79316	5.7835
TSHB	5.19034	5.25067	5.34963	5.15288	5.42331	5.24904	5.41318	5.31435	5.26764	5.26574	5.2875	5.32238	5.33934	5.28465	5.35596	5.12364	5.19576	5.26927	5.25525
TSGA13	5.49368	5.63194	5.40352	5.37371	5.28811	5.48496	5.34791	5.4542	5.41406	5.43744	5.31077	5.42452	5.3207	5.4256	5.34199	5.5266	5.23459	5.37587	5.39624
TSGA10IP	5.43025	5.28546	5.1817	5.2488	5.4061	5.50546	5.49061	5.27119	5.38916	5.38817	5.42432	5.36554	5.58693	5.45908	5.50646	5.50127	5.16065	5.39675	5.38044
TSGA10	5.98498	5.95574	5.54501	5.50352	5.77671	5.63672	5.70213	5.45908	5.76636	5.75782	5.96119	5.65382	5.64329	5.72841	5.81164	5.50457	5.62826	5.7361	5.7522
TSG101	9.54218	9.33098	9.66125	9.75604	9.12674	9.54696	9.32031	9.28382	9.42451	9.59495	9.15453	9.29357	8.96432	9.34857	9.35636	9.36094	9.40897	9.40499	9.04543
TSFM	7.02927	6.99531	7.11175	7.52067	7.05248	7.02454	8.2372	7.13748	7.08929	7.76025	7.24507	8.40432	7.0909	7.62224	7.66007	7.46463	7.29972	7.53732	6.89677
TSEN34	7.47948	7.69092	7.45502	7.93137	7.68594	7.80464	8.48604	7.4415	7.70057	7.7777	7.44482	8.68425	7.08929	7.92478	7.92578	8.02266	7.70767	8.15233	7.24465
TSEN2	5.88865	6.03714	6.08952	6.32716	6.03568	6.08516	5.90447	6.08978	6.29791	5.93601	5.87703	5.99695	5.98361	5.9032	5.87235	5.70637	5.74436	5.91943	5.8963
TSEN15	8.37946	8.34674	8.71813	7.98247	8.60802	8.60062	7.76673	8.49907	8.53947	8.2971	8.73433	7.42243	8.01927	8.05787	8.63073	8.29299	8.58957	8.10242	8.158
TSC22D4	8.50541	8.73278	8.24723	8.16699	8.77238	8.43855	8.16955	8.88914	8.88788	8.88375	9.73468	8.95544	9.01644	9.05202	9.37266	10.078	9.71652	9.61095	8.22799
TSC22D3	12.7436	11.5741	12.671	11.8073	12.1543	12.6588	12.3276	11.7247	11.8473	12.6285	12.3663	11.464	11.1369	12.4692	9.92599	10.907	11.3588	11.3752	11.7457
TSC22D2	7.69774	8.21086	8.33252	7.96437	7.83516	7.8282	7.91588	7.8504	7.46562	7.6536	8.43945	7.77898	9.67906	8.87309	7.73198	8.04144	8.1154	8.19958	9.21839
TSC22D1	10.935	11.2701	12.0203	11.3656	11.464	11.464	11.4465	11.0171	11.202	11.4126	9.98817	10.8883	10.9863	10.3641	9.8877	8.46173	9.98179	9.752	10.9935
TSC2	6.20483	6.29547	6.28525	6.13576	6.28627	6.31512	6.25959	6.37443	6.49251	6.21907	6.38812	6.05167	6.342	6.06596	6.21385	5.93692	6.08634	6.20668	6.03568
TSC1	6.48367	7.17905	6.47348	7.26353	6.94661	6.85254	6.32031	7.02141	6.90459	6.42318	6.45481	6.84007	7.03513	6.79954	6.71338	7.06205	6.60313	6.86201	6.82936
TSACC	5.42723	5.43068	5.71401	5.62964	5.62348	5.56344	5.50533	5.67347	5.60259	5.6001	5.63026	5.51906	5.5824	5.48983	5.64563	5.48782	5.48831	5.59389	5.58969
TRUB2	6.67901	6.72634	6.71131	6.84459	6.5086	6.92582	7.50633	6.76323	6.70678	6.83207	6.84007	7.30519	6.74071	6.83207	7.39468	6.90625	6.83713	7.03479	6.76744
TRUB1	7.30918	7.79614	7.76321	7.31645	7.594	7.53703	7.13618	7.29654	7.50171	7.53269	7.79373	6.92582	7.31257	7.13779	7.57204	7.12055	7.33497	6.91734	7.42476
TRRAP	7.58337	7.91714	7.50123	7.88163	7.10393	7.30261	7.52649	7.89554	8.01742	7.30291	7.90101	7.43652	7.89633	7.89388	7.38185	7.78896	7.69046	7.43761	7.56859
TRPV6	5.69104	5.61702	5.66552	5.71346	5.66589	5.78491	5.6355	5.51659	5.70172	5.83867	5.72446	5.68569	5.80456	5.66812	5.64266	5.61419	5.67042	5.67494	5.67736
TRPV5	5.39515	5.59287	5.55532	5.46727	5.41075	5.40867	5.38465	5.35618	5.44698	5.45642	5.49083	5.41671	5.51105	5.38881	5.35879	5.4054	5.49843	5.45066	5.4455
TRPV4	5.69131	6.38682	5.81867	5.93104	6.94692	6.17563	6.0839	6.19677	6.45889	6.55714	6.4997	5.74677	8.20114	7.05079	7.06814	7.02746	6.74325	6.51717	6.41384
TRPV3	5.49507	5.50929	5.34174	5.69842	5.52925	5.42028	5.45929	5.48855	5.60236	5.56286	5.44636	5.51633	5.607	5.7568	5.68243	5.68296	5.62817	5.58644	5.59638
TRPV2	6.17254	6.24681	6.26225	7.3256	6.97763	6.66687	7.14572	6.42841	6.41133	6.32274	6.98627	7.97423	7.73386	7.59215	7.78827	7.60724	7.43851	7.9486	7.56149
TRPV1	5.41741	5.65334	5.75782	5.51696	5.37716	5.44923	5.75101	5.77152	5.55545	5.62888	5.39931	5.61574	5.39388	5.54936	5.39575	5.44618	5.64473	5.58293	5.53463
TRPT1	7.64599	7.34305	7.54359	7.85575	7.37277	7.749	7.80657	7.279	7.52458	7.69522	7.14305	7.83863	6.77938	7.38566	6.9728	7.29738	6.9001	7.2406	6.83981
TRPS1	6.30236	6.87379	6.93904	6.64433	6.6091	6.51168	6.57076	6.83091	6.51565	6.35377	6.35009	6.64708	6.32844	6.54281	6.50051	6.48631	6.29179	6.66687	6.62201
TRPM8	5.46135	5.48673	5.48441	5.27325	5.23771	5.34227	5.47871	5.38757	5.3775	5.38219	5.41349	5.28811	5.37018	5.41032	5.34858	5.26095	5.3887	5.34581	5.36909
TRPM7	6.95518	6.8175	7.16735	7.00469	6.9245	6.87006	6.88242	6.88282	6.8172	6.92284	7.13683	6.91467	7.07618	6.63111	7.31332	7.12742	6.91612	6.7965	7.1225
TRPM6	5.30129	5.30812	5.38361	5.61669	5.04855	5.95271	5.57712	5.0785	5.41741	5.43035	5.17502	5.5933	5.08	5.5442	5.48962	5.5655	5.36372	5.4038	5.40687
TRPM5	5.16894	5.18968	5.03504	5.3642	5.25756	5.4236	5.27591	5.31588	5.22716	5.22452	5.27627	5.19914	5.33058	5.08885	5.3506	5.12549	5.25658	5.21837	5.21143
TRPM4	6.65673	6.65673	6.70167	7.52257	6.87771	6.9011	7.18707	7.08178	7.17578	6.69703	6.37604	6.74827	7.2461	6.60363	6.52541	6.55461	6.62826	6.55958	6.67768
TRPM3	5.38234	5.76097	5.47183	5.58319	5.3915	5.5714	5.63866	5.64902	5.6208	5.5442	5.62139	5.54308	5.64452	5.32194	5.58379	5.49275	5.7323	5.61322	5.60744
TRPM2	5.72321	5.79164	5.87235	5.9229	5.58573	5.64487	5.92677	5.74422	5.55259	5.57402	5.70383	5.68011	5.48393	5.88275	5.97942	6.18873	5.70404	6.24997	5.94519
TRPM1	5.51347	5.49993	5.61088	5.61813	5.37784	5.58701	5.43277	5.45368	5.55719	5.48722	5.54413	5.4545	5.46334	5.33999	5.49269	5.67216	5.42093	5.4994	5.548
TRPC7	5.81796	5.4193	5.33527	5.5714	5.57524	5.56943	5.33038	5.43369	5.43294	5.63136	5.4946	5.43268	5.43972	5.16012	5.40458	5.57825	5.45742	5.43294	5.43348
TRPC6	5.83488	5.67528	5.88469	5.75238	5.56571	5.53055	5.34763	5.69614	5.59975	5.79864	5.58379	5.63227	5.85301	5.60928	5.25239	5.49205	5.32451	5.57686	5.59381
TRPC5	5.97667	5.82789	5.76682	5.61563	5.82741	5.65604	5.69889	5.80257	5.83941	5.8083	5.75896	5.65148	5.91549	5.77954	5.79678	5.95367	5.65649	5.84528	5.83559
TRPC4AP	7.20039	7.02904	6.83482	7.49233	7.14049	7.1303	7.76388	7.0029	7.38842	7.03513	7.33836	8.28604	7.2433	7.72486	7.54204	8.03728	7.53334	7.85499	7.12278
TRPC4	5.19775	5.31262	5.30385	5.3647	5.15288	5.28772	5.34942	5.45753	5.23142	5.39192	5.28866	5.04624	5.28712	5.3879	5.18856	5.23481	5.23861	5.19678	5.19646
TRPC3	5.80771	5.7925	5.92412	5.6436	5.74536	5.7925	5.69552	5.68011	5.80692	5.85301	5.87114	5.55674	5.77385	5.56849	6.02459	5.89769	5.6849	5.79984	5.79432
TRPC1	7.88163	8.26553	8.18066	7.75156	7.78758	7.98386	7.73036	7.9118	8.22268	8.03231	6.96782	6.98735	6.80981	7.03092	5.80157	6.27846	6.77004	6.18655	6.89592
TRPA1	5.40132	5.4288	5.50871	5.40508	5.35581	5.59837	5.4431	5.42331	5.43631	5.43298	5.65155	5.30625	5.49783	5.42868	5.39861	5.41617	5.27908	5.45275	5.44962
TROAP	5.47963	5.45039	5.35869	5.52057	5.54183	5.52694	5.52512	5.40717	5.47262	5.58448	5.58178	5.58684	5.52907	5.58434	5.60496	5.31178	5.32484	5.50067	5.47352
TRO	7.66534	8.33462	7.63615	7.58581	7.83958	7.41792	7.43998	7.89082	7.19219	7.73788	6.78019	7.21798	7.151	6.8841	5.65953	6.16344	6.726	6.80282	6.98135
TRNT1	7.61225	7.80965	7.80688	7.99684	8.01189	7.69737	7.54737	8.0624	8.01107	7.76597	7.6689	7.43016	7.28411	6.98378	7.84061	6.78784	7.4021	6.98659	7.42535
TRNAU1AP	5.63815	6.04618	5.80942	6.15958	5.58544	6.20096	6.09301	5.847	5.60193	5.92855	5.73331	6.37873	5.74229	5.94519	5.59356	5.60413	5.56067	6.4144	5.70787
TRMU	6.23788	6.15424	6.13328	6.06858	6.08144	6.19677	6.58096	6.40602	6.10133	6.26021	6.17254	6.51565	5.70126	6.15235	6.20178	6.59378	6.28106	6.66505	5.91832
TRMT61B	7.08585	6.87047	6.81065	6.66113	6.84543	6.76289	6.42978	7.12206	6.72495	6.46504	7.00159	6.50279	6.67456	6.57166	7.17677	6.36274	6.78552	6.68044	7.09017
TRMT61A	6.4144	6.59056	6.79668	7.1098	6.75249	6.81932	7.25227	6.84803	6.73125	6.74926	6.47348	7.37942	6.53973	6.92842	6.54281	6.8435	6.66589	6.94424	6.52984
TRMT6	6.57699	6.73754	6.64229	6.62054	6.65746	6.67611	6.44156	6.44345	6.33556	6.70225	6.9647	6.95557	6.54693	7.14602	6.97471	7.35359	6.96536	6.81181	7.09933
TRMT5	7.14916	7.45937	7.80837	7.666	7.22305	7.30813	7.4475	7.4723	7.26727	7.38432	7.37051	7.73461	7.40064	7.21123	7.8504	7.14916	7.24191	7.55541	7.28765
TRMT44	5.45234	5.7827	5.71327	5.83377	5.52094	5.52907	5.79267	5.64081	5.74446	5.66473	5.73246	5.85356	5.55269	5.82789	5.62765	5.55101	5.57547	5.74949	5.74182
TRMT2B	5.49184	5.62996	5.35596	5.67674	5.52275	5.78979	5.71466	5.40492	5.79724	5.79391	6.13545	5.82789	5.90069	5.72532	6.17793	6.18225	5.63777	5.80849	5.79359
TRMT2A	6.03437	5.96679	6.12383	6.1788	5.73449	6.01235	6.31539	6.03714	5.93873	6.05167	6.01118	6.51946	6.01309	6.19264	6.46773	6.29955	5.8502	6.58005	5.98679
TRMT1L	6.62735	7.35156	6.67129	6.45722	6.83461	6.7204	6.33727	6.56702	6.93815	6.65229	6.65586	6.15235	6.58928	6.25066	6.49495	6.47083	6.43953	6.06678	6.59975
TRMT13	6.90654	7.51891	7.44185	7.35837	7.18995	7.46431	6.92842	7.61754	7.70598	6.99788	7.97645	6.74999	6.87417	6.89893	7.07662	6.64643	7.03479	6.3479	7.54504
TRMT12	7.20895	7.21292	7.44219	7.21536	7.03332	7.39908	7.48091	7.39468	7.12615	7.49669	7.13449	7.42799	6.7246	7.23686	7.56041	7.33977	7.3129	7.32239	6.87148
TRMT112	10.5619	10.3182	10.8162	10.5318	10.7193	10.8956	11.2809	10.722	10.785	10.7033	10.9575	10.9798	10.1887	10.6106	10.7001	10.2153	10.5207	10.6331	10.6951
TRMT10C	7.06567	6.84573	7.12031	6.86878	6.79197	7.1108	6.40657	6.9889	6.87872	6.78494	7.10473	6.60746	6.97079	7.4436	7.63937	7.1716	7.22712	7.47487	6.70998
TRMT10B	5.86624	5.81816	5.78457	5.75659	5.61057	6.01399	6.2752	5.93396	5.85407	6.25021	5.88228	5.79819	5.74694	5.82025	6.05623	6.18685	6.08656	5.85301	5.84723
TRMT10A	5.5577	6.04935	5.55921	5.74714	5.81867	5.6804	5.76148	5.65912	5.80456	5.56539	5.82192	5.82286	5.70027	5.68392	5.37536	5.53744	5.71598	5.51757	6.06007
TRMT1	7.00862	7.28019	6.92023	7.11619	7.22374	7.11755	7.6482	7.4204	7.22212	7.24984	7.85848	7.86198	7.19798	7.81138	7.54246	7.59763	7.48938	7.78358	7.07833
TRIT1	7.13427	7.19574	7.21102	7.31175	7.13299	7.31	7.2266	7.27048	7.34744	7.20251	7.18739	6.57028	7.01646	7.40141	7.33529	7.11808	7.04688	6.92903	6.93312
TRIP6	8.73154	8.7392	8.71489	9.57914	9.09028	9.04115	9.37539	9.02246	9.18927	9.06876	7.7853	9.44615	8.60596	8.31875	8.63865	8.47027	8.35075	8.56563	8.30974
TRIP4	7.76987	7.90972	7.84362	6.48014	7.56591	7.74391	6.56057	7.74081	7.43086	7.594	7.81095	6.44785	7.61688	6.31512	8.00513	7.91672	7.8176	7.33474	7.20861
TRIP13	5.81816	5.38746	5.70978	5.69241	5.53797	5.28732	5.54387	5.42176	5.50634	5.50415	5.75767	5.59587	5.74038	5.68166	6.39307	5.36041	5.64163	5.52777	6.09853
TRIP12	9.68859	9.73688	9.69656	9.73923	9.3136	9.2709	8.69549	9.79519	9.52365	9.43669	9.598	9.19206	9.86612	9.18989	9.55758	9.85669	9.63916	9.3507	9.79077
TRIP11	6.60671	7.1139	7.04273	6.48262	6.55021	6.92925	6.36451	6.88814	6.78669	6.64256	6.46743	5.87745	6.65105	6.47453	6.93815	6.80282	6.62805	6.1042	6.97763
TRIP10	10.3294	10.2748	10.098	10.1609	9.922	10.0648	10.0514	10.3585	10.1527	10.2765	8.94272	10.4317	9.55532	9.94073	9.23947	8.89552	9.2709	9.85543	9.20144
TRIOBP	7.53234	7.6357	8.28301	8.70075	8.49816	8.05675	8.51134	8.26952	8.24606	7.97888	7.29972	8.83929	7.54665	7.7821	8.02582	8.13131	7.96918	8.3668	7.52819
TRIO	7.09216	6.57289	6.69727	7.1716	6.46538	6.55522	6.3352	6.37667	6.62534	6.52172	6.12254	6.60721	6.79474	6.77486	6.48492	6.71478	6.48694	6.58125	6.62771
TRIML2	5.5772	5.50203	5.44727	5.54272	5.68942	5.61028	5.34568	5.43025	5.57477	5.5898	5.42845	5.47146	5.56757	5.55061	5.60114	5.34161	5.79164	5.50621	5.55189
TRIML1	5.67809	5.36508	5.46934	5.42185	5.61916	5.49007	5.32372	5.73781	5.55618	5.53026	5.38829	5.45856	5.53035	5.52832	5.77907	5.4654	5.49832	5.54453	5.5473
TRIM9	5.43174	5.65148	5.76523	5.83003	5.7288	5.81164	5.97397	5.56245	5.70017	5.67243	5.43192	5.75284	5.5458	5.46697	5.8787	5.39055	5.31178	5.68377	5.69008
TRIM8	9.08086	9.51617	9.02338	9.29571	9.31626	9.05076	9.05729	9.37539	9.25763	8.99458	9.26174	9.19502	9.598	9.36638	8.48102	9.85781	9.39667	9.21637	9.56001
TRIM73	6.38079	6.03058	5.89848	6.06755	5.72462	5.84655	5.80704	6.09374	5.89944	5.68663	7.15131	6.00428	6.58317	6.99453	6.47231	7.01384	6.83016	6.97471	6.751
TRIM71	5.59186	5.64216	5.60156	5.32534	5.36957	5.76663	5.41807	5.72228	5.65106	5.65318	5.48518	5.61801	5.64228	5.58834	5.68942	5.63998	5.4256	5.62303	5.49741
TRIM7	5.95323	5.71123	6.00374	5.67142	5.57095	5.636	5.8191	5.57547	5.85618	5.89597	5.80849	5.62922	5.75954	5.57268	5.93034	5.6938	5.91462	5.872	5.57534
TRIM69	6.46698	7.02454	6.87713	6.56296	6.52052	6.72016	6.74354	6.84949	6.55836	6.55604	6.80138	6.12193	6.44874	6.46773	7.0414	6.68077	6.61666	6.69202	6.65105
TRIM68	6.71582	7.30519	6.97516	6.83228	6.9342	7.03212	6.67009	6.79563	6.92705	7.05852	6.97535	6.91152	6.67426	6.62456	7.11908	6.52744	6.73362	6.48834	6.76778
TRIM65	6.19144	6.23754	6.16666	6.30931	5.92454	6.39387	6.16648	6.10731	6.22793	6.32741	6.16402	6.52984	6.45175	6.24601	6.64816	6.64902	6.17503	6.30891	6.29698
TRIM63	5.51807	5.50482	5.74243	5.45929	5.71155	5.45831	5.7234	5.57731	5.59249	5.69943	5.56169	5.52685	5.58946	5.71317	5.42103	5.60469	5.52685	5.55269	5.6194
TRIM62	5.78718	5.92155	5.81575	5.8429	5.74782	5.8441	5.83211	5.95047	5.96321	5.90052	5.95832	5.91434	5.98994	5.77935	5.98743	6.40507	5.92012	5.98266	5.9791
TRIM61	5.58497	5.83163	5.71317	5.81575	5.7074	5.59752	5.6938	5.46946	5.76271	5.78071	5.96972	5.79885	5.64825	5.60144	5.56104	5.76733	5.61984	5.74677	5.71382
TRIM6	6.92224	7.29848	6.84573	6.451	6.85808	6.90432	6.22241	6.9904	6.99424	6.69176	6.12344	6.11578	6.73895	5.9829	7.00328	6.3308	6.42791	6.26052	6.44285
TRIM59	5.73346	5.98994	6.0791	5.95424	5.63891	6.01427	5.77177	5.88258	5.955	5.40347	6.1679	5.49142	5.94244	5.68716	6.0109	5.75727	5.67054	5.93513	6.24789
TRIM58	8.66979	8.06673	8.01414	8.04288	8.00941	8.95544	8.84859	8.13884	9.27662	8.22375	10.0311	7.67766	9.69931	8.64857	8.62609	8.85133	8.68476	8.31573	8.42237
TRIM56	7.22178	8.0262	6.96028	8.17382	7.05286	6.95518	7.78758	7.69328	7.98386	7.24191	6.81035	6.9631	7.0744	7.07833	6.54942	6.90654	6.75499	6.64066	6.7842
TRIM55	5.59466	5.37728	5.40565	5.40259	5.4664	5.39895	5.43915	5.31924	5.45762	5.44923	5.53079	5.29445	5.53872	5.35163	5.63122	5.44347	5.37728	5.44274	5.44578
TRIM54	5.70457	5.58684	5.85301	5.45049	5.58056	5.65166	5.50139	5.68933	5.58657	5.59287	5.31162	5.35859	5.41858	5.43361	5.80365	5.44303	5.57334	5.59935	5.58582
TRIM52	6.46718	6.60499	6.34824	6.39307	6.55201	6.57359	6.65049	5.95987	6.41412	6.18094	6.07542	6.46504	6.35912	6.55171	6.35733	6.37208	6.23955	6.27877	6.69994
TRIM51	5.33491	5.33881	5.53171	5.42486	5.46168	5.60114	5.34844	5.33491	5.39505	5.41725	5.45682	5.24946	5.45557	5.28521	5.43562	5.32216	5.34592	5.36732	5.39696
TRIM50	5.72358	5.58986	5.73154	5.68619	5.70046	5.67903	5.69198	5.64452	5.76682	5.73039	5.7074	5.69689	5.72382	5.67374	5.62603	6.02989	5.69214	5.77935	5.76148
TRIM5	6.46947	6.76835	6.61226	7.16628	6.85225	6.78833	6.68119	6.29031	6.87843	6.55552	6.63371	6.69412	6.40022	6.53297	6.30787	6.10065	6.33211	6.21907	6.58317
TRIM48	5.81692	5.33912	5.56263	5.56378	5.41877	5.50491	5.6236	5.41987	5.51846	5.5293	5.5145	5.17732	5.49374	5.3642	5.76523	5.48127	5.44109	5.52717	5.51659
TRIM47	7.0029	7.82286	7.04843	7.41228	8.04757	7.58904	7.45574	7.84234	7.548	7.58558	7.81366	7.95192	8.03824	7.96013	7.78488	7.32342	7.47487	7.6357	7.51343
TRIM46	5.51129	5.29445	5.48972	5.50904	5.27223	5.24103	5.31195	5.54885	5.44979	5.37687	5.32868	5.44053	5.46736	5.34465	5.40176	5.40335	5.37316	5.3668	5.38614
TRIM45	6.44949	6.20668	5.90874	5.78859	5.95396	5.86676	5.59953	6.06119	6.26225	5.92121	5.58931	5.83673	5.43863	5.59942	5.76084	5.95104	5.69614	5.68076	5.6646
TRIM44	9.38647	9.863	9.43608	8.9059	9.2609	9.1297	9.31157	9.57444	9.24027	9.07939	9.61678	9.3915	9.31157	9.17367	8.84601	9.59078	9.35887	9.2055	9.85669
TRIM42	5.35734	5.68377	5.4236	5.29144	5.42093	5.49952	5.37142	5.36839	5.45266	5.44578	5.4401	5.39204	5.49223	5.35954	5.39983	5.56463	5.52899	5.44823	5.44861
TRIM41	7.48408	7.80837	7.39981	7.85101	7.44448	7.30881	7.93756	7.2969	7.55409	7.4736	7.85465	8.6122	7.44515	8.04288	7.48064	7.951	7.56534	7.99727	7.49836
TRIM40	5.51867	5.48145	5.55719	5.49233	5.43068	5.53475	5.31385	5.53249	5.5334	5.52573	5.47834	5.4887	5.54663	5.35879	5.55902	5.52694	5.71911	5.52606	5.52554
TRIM4	8.85133	9.54593	9.38162	8.36066	8.89093	9.17518	8.3668	9.00078	8.94775	9.14387	9.05076	8.65857	8.7392	8.06156	8.05411	7.96437	8.27566	7.9574	8.69613
TRIM38	8.49513	8.39544	7.85147	7.97395	7.96111	7.73741	7.79037	7.92881	7.72527	7.82674	8.81326	7.5895	8.27532	8.64545	8.11016	8.61341	8.47544	8.17654	8.82041
TRIM37	7.72018	8.03597	8.02023	7.83716	8.03728	7.93025	7.28996	7.94902	7.89875	7.81887	7.68594	7.02746	8.08783	7.2402	7.63149	7.32911	7.4388	7.02399	7.83474
TRIM36	5.92544	6.03539	5.86431	5.78474	5.89556	5.9857	5.91851	5.92999	5.95941	5.93779	5.84189	5.61322	5.75969	5.6581	5.7882	5.97285	5.64095	5.72213	5.91505
TRIM35	5.89769	5.98333	6.07137	6.21573	6.07291	6.19653	6.10909	6.13928	6.27288	5.95963	6.1936	5.958	6.19874	6.29868	6.11192	5.90594	5.94187	6.12383	6.10367
TRIM33	9.4886	9.60567	9.49524	8.47966	9.10965	9.18168	8.90963	9.14321	9.16558	9.04263	9.27662	8.30471	9.26618	9.03243	8.98545	9.63047	9.51069	9.21702	9.22437
TRIM32	6.92925	7.2563	7.22462	7.26612	7.18907	7.11776	6.76177	6.92779	7.30596	7.18932	6.48458	6.77859	6.62705	6.81316	6.76059	5.93737	6.05389	6.05792	6.61521
TRIM31	5.75816	5.48393	5.62029	5.6194	5.64681	5.70046	5.75838	5.62683	5.68985	5.67994	5.47301	5.47814	5.73987	5.5772	5.47753	5.9738	5.62503	5.67962	5.67702
TRIM3	6.32873	6.55082	6.62385	6.48631	6.45271	6.48226	6.57108	6.39734	6.39717	6.78578	5.77481	6.14349	6.03568	6.18991	5.96547	5.76026	5.72213	5.99575	5.81354
TRIM29	5.92387	5.78793	5.91693	5.80294	5.66216	5.64865	6.11126	5.65382	5.7904	5.81104	5.44432	5.72006	5.56184	5.8332	5.69169	5.63477	5.59428	5.7835	5.78212
TRIM28	7.56149	8.01788	7.69682	9.02689	7.83913	7.77145	9.17118	7.8026	8.20955	8.03105	7.87036	9.85323	7.88207	8.69152	7.78606	8.23047	7.7626	8.47544	7.9538
TRIM27	7.28587	7.1524	6.83934	7.56497	6.69994	7.01589	7.01989	6.80565	7.03371	6.75249	7.08585	8.06673	7.10393	7.30561	7.68186	7.10572	7.20976	7.52126	7.21832
TRIM26	6.752	6.52744	6.75919	6.95311	6.89592	6.85668	7.00925	6.50969	6.65789	6.66385	7.19318	7.5671	7.14538	6.95822	7.26302	7.13183	6.8858	7.22046	7.03931
TRIM25	6.59033	6.73149	6.31078	6.88309	6.29905	6.15865	6.95557	6.19874	6.15958	5.79612	6.50122	7.29176	6.59417	7.20861	6.71792	6.78833	6.99809	7.56041	7.18126
TRIM24	7.57463	7.63368	7.67651	6.68077	7.49631	7.37942	7.16735	7.20995	7.13072	7.19607	7.89302	7.20861	7.85575	6.97011	8.13691	7.23954	7.56041	7.36882	7.90825
TRIM23	7.45623	7.51282	7.81007	6.54531	6.83342	7.32133	6.30314	7.20167	7.15522	7.45021	6.77733	5.86335	6.60499	5.8393	6.68943	6.32356	6.59505	5.53635	6.8895
TRIM22	9.59404	9.95597	9.63258	10.2887	9.79821	8.99802	8.6225	9.88855	9.86442	9.12485	10.8248	8.82096	9.81132	9.99894	9.38519	9.16966	9.92319	9.2783	10.4045
TRIM21	6.56537	6.72656	6.50662	6.80166	6.42376	6.29179	6.95371	6.56353	6.5409	6.56973	6.50969	7.94602	6.4997	7.11451	7.15522	6.68119	6.55349	7.15269	6.54323
TRIM2	8.2971	8.91201	8.54203	7.39751	8.48407	8.0588	7.38081	8.43534	8.259	8.02389	7.89342	6.58769	7.29103	6.64858	6.17452	6.02012	7.35683	6.39417	7.58581
TRIM17	5.38712	5.43085	5.32641	5.58497	5.22642	5.40917	5.68457	5.22547	5.45377	5.45524	5.35774	5.44891	5.43268	5.51682	5.51232	5.43694	5.5186	5.4237	5.43927
TRIM16	7.595	9.5296	7.57389	7.89036	8.58338	8.1594	7.92294	8.75736	8.33009	8.30913	8.17924	7.22374	7.9486	8.00419	8.00032	7.64205	7.91364	7.68549	7.7233
TRIM15	5.3775	5.37542	5.55206	5.34511	5.23887	5.5287	5.5112	5.39505	5.45718	5.61462	5.46495	5.51414	5.43531	5.46271	5.77556	5.67177	5.51597	5.48954	5.43109
TRIM14	6.46335	6.29466	6.54014	6.07095	6.01789	6.2712	6.42841	6.07095	5.35752	5.25127	6.70937	6.28017	6.53245	6.17322	6.25666	6.40098	6.40248	7.29913	7.40842
TRIM13	8.51325	7.749	7.92092	7.874	7.66382	8.12019	7.96918	7.77859	7.8497	8.07976	7.887	7.53195	7.33727	8.16104	7.91792	7.79492	7.88777	7.71986	7.57606
TRIM11	5.88228	6.24812	6.28655	5.98043	6.43932	6.15571	6.65586	6.22269	5.99599	6.16134	6.55281	6.67129	6.15235	6.61375	6.77688	6.6869	6.46315	6.80258	6.53117
TRIM10	5.5546	5.44813	5.35813	5.39977	5.6512	5.77057	5.47074	5.40508	5.50748	5.53665	5.51206	5.56825	5.41657	5.51807	5.56704	5.39903	5.2463	5.4757	5.50737
TRIL	6.20148	6.04592	6.03113	6.13603	6.17938	6.18225	6.10499	6.30534	6.12905	6.15235	5.92012	7.15544	6.22464	6.24629	5.62154	5.51936	6.20311	6.10157	6.23011
TRIB3	6.57542	6.77299	5.9318	6.54722	6.53647	6.3777	6.113	6.45412	6.38479	6.25527	7.22851	7.18252	6.89798	8.02748	7.34626	7.19607	7.17502	7.43998	7.04058
TRIB2	8.51102	9.10588	8.37695	8.5618	8.38868	8.11576	8.8417	8.50224	8.78007	8.53947	8.53122	9.31157	8.12019	8.22234	6.89834	7.14675	7.76719	7.29654	8.49564
TRIB1	8.35075	7.68	8.12228	7.32434	8.14676	7.75782	7.68672	7.95784	7.29888	7.84272	10.5207	10.3357	11.0593	10.9739	8.99054	10.6215	10.598	10.4455	10.7582
TRIAP1	7.35591	7.46363	7.60177	8.00941	7.18932	7.51343	7.90101	8.04372	7.94071	7.3137	7.23176	7.57055	6.9721	7.41471	7.98386	8.08752	7.68756	8.0327	6.86086
TRHR	5.31815	5.0785	5.23358	5.20532	5.31326	5.38639	5.00141	5.52293	5.3078	5.29344	5.60713	5.08222	5.50843	5.29973	5.48708	5.40817	5.1949	5.31133	5.30314
TRHDE	5.52085	5.89792	6.07442	5.27031	5.77594	5.53614	5.6188	5.58544	6.15476	6.03608	5.5442	5.45377	5.59258	5.48802	5.55492	5.6651	5.52841	5.14476	5.13909
TRH	5.61857	5.56276	5.61002	5.47253	5.37498	5.25345	5.32613	5.35128	5.52925	5.40647	5.55089	5.4532	5.37519	5.5293	5.7446	5.87136	5.62317	5.71598	5.52041
TREX2	6.26021	6.13979	5.7074	6.18514	5.51659	5.88891	5.79562	5.78457	5.78956	5.78548	5.46009	5.79743	5.39983	5.7011	5.51434	5.45642	5.41194	5.81491	5.77866
TREX1	6.44874	6.56649	6.65586	6.68468	6.84007	6.68636	7.08373	6.6869	6.30441	6.45696	6.62284	7.35779	6.64874	6.65075	6.40627	6.51855	6.33975	7.15663	6.62169
TRERF1	5.43385	5.58261	5.77409	5.68308	5.66603	5.60483	5.72358	5.83807	5.29605	5.37118	5.66185	5.41535	5.69899	5.50088	5.45503	5.36195	5.61204	5.48746	6.29285
TREML4	5.29857	5.48754	5.48775	5.33482	5.3431	5.23386	5.20885	5.21865	5.25154	5.46809	5.32669	5.18918	5.36944	5.17732	5.55227	5.03171	5.38525	5.23955	5.23861
TREML2	5.00912	5.25942	5.30672	5.20885	5.38325	5.1648	5.27486	5.37473	5.3341	5.34539	5.43531	5.67308	5.15344	5.62466	5.44971	5.36566	5.38857	5.33503	5.33181
TREML1	5.8429	5.69185	5.62545	5.81	5.8569	5.58518	6.03539	5.80413	5.74568	5.74313	5.69765	5.87679	5.72598	5.89579	6.0912	6.30596	5.92905	6.37479	5.73939
TREM2	7.30222	6.98281	7.70057	6.75869	8.29981	7.23858	7.74951	7.38638	6.28588	7.24092	7.11938	6.69022	10.0637	8.09588	11.2847	10.5085	10.2783	10.1447	9.37793
TREM1	6.76808	6.33556	7.13618	6.58193	7.22407	6.67768	7.75681	6.743	5.96785	6.87313	6.6183	7.38262	9.35734	8.81768	10.1108	10.598	9.7332	9.99124	8.7037
TREH	5.44971	5.51616	5.3887	5.34672	5.55483	5.41419	5.32699	5.29027	5.43972	5.44832	5.46752	5.33007	5.49291	5.38062	5.49768	5.61574	5.3879	5.43192	5.43423
TRDN	5.44263	5.4677	5.3579	5.49629	5.39241	5.44254	5.43734	5.36169	5.4976	5.4677	5.42538	5.60049	5.24129	5.72462	5.62545	5.45474	5.49783	5.47156	5.49471
TRAT1	6.01554	5.75284	5.74807	5.70361	5.8441	5.54529	6.02903	5.85319	5.26491	5.76623	7.12549	6.20914	6.19723	6.47314	5.74694	6.48513	6.08516	6.23382	7.05402
TRAPPC9	6.65769	6.51139	6.42669	6.9379	6.52481	6.08656	7.06275	6.36312	6.36764	6.54693	6.47733	6.59755	6.59453	6.28757	6.2797	6.79015	6.23226	6.82539	6.20689
TRAPPC8	8.5719	8.79235	8.81844	7.98329	8.66255	8.52062	8.15899	8.7457	8.53779	8.43584	9.15255	7.58729	8.82485	8.36868	8.80255	8.82421	8.82991	8.11369	9.14121
TRAPPC6B	7.86991	8.29745	8.17654	7.78308	7.57961	7.98722	7.80586	7.56149	7.9115	8.00239	7.6482	7.38234	7.61381	7.38497	7.82854	7.17756	7.4323	7.12615	7.56671
TRAPPC6A	6.21121	6.26626	6.47838	6.32474	6.31178	6.35009	6.97516	6.3113	6.08184	6.2229	6.96237	8.06983	6.30534	7.3182	7.0433	7.41792	7.02714	7.86654	6.78339
TRAPPC4	8.42907	8.51998	8.52873	8.46633	8.32846	8.31716	8.62477	8.44552	8.31664	8.5137	8.97327	9.41305	8.63073	8.84601	9.12303	8.28194	8.48044	8.75949	8.79113
TRAPPC3	8.65574	8.49695	8.75854	7.62393	8.0189	8.45262	8.84273	8.64545	8.39815	8.35962	8.09957	9.16558	8.05317	8.33252	8.54618	8.80727	8.68215	8.80255	8.20955
TRAPPC2L	7.53559	7.30918	7.8414	7.38691	7.93025	7.82253	8.02503	7.77622	7.58841	7.72891	7.60489	8.8319	7.33372	7.98461	8.45494	8.26305	8.27297	8.48214	7.52966
TRAPPC2	6.6256	6.7204	6.86945	6.53455	6.83981	6.77161	6.28106	7.03931	6.71312	6.85398	6.50885	6.88521	6.47626	6.65968	6.97355	7.42955	7.0161	6.4124	6.99977
TRAPPC13	6.33751	6.36686	7.05446	6.82002	6.37873	6.72098	6.558	6.61044	6.69442	6.56387	6.59822	6.68594	6.47811	6.48401	6.48722	6.41948	6.51691	6.25876	6.63057
TRAPPC12	7.77019	7.96804	7.595	8.24247	7.97972	7.82711	7.31764	7.7293	7.68672	7.70231	8.10358	8.36487	7.97972	7.9717	7.94036	8.29553	7.90387	8.15105	7.95635
TRAPPC11	7.98415	8.40432	8.25714	8.33168	8.23859	8.20114	7.85499	8.17245	8.19814	8.14918	8.13918	7.80688	8.24723	7.82102	8.20721	7.95706	7.96959	7.66814	8.22889
TRAPPC10	5.77458	6.56973	6.62584	6.58125	6.20985	5.58434	6.07276	6.61585	6.4335	5.11457	7.44911	6.54447	7.16628	6.70211	6.77517	7.66853	7.08282	7.67899	7.20306
TRAPPC1	8.53666	8.48559	8.13955	9.46083	8.77424	8.36161	8.99302	8.00918	8.31281	8.89167	8.65697	9.02775	8.51675	9.01873	9.15318	9.11637	8.69919	9.23277	8.42907
TRAP1	7.77298	7.6135	7.46658	7.63728	7.77704	7.595	7.96504	7.68756	7.50947	7.79122	7.6507	8.26993	7.55099	7.5637	7.84543	7.50061	7.39908	7.75212	7.45157
TRANK1	5.95243	6.48911	5.65746	6.91659	6.12643	5.7993	6.0163	6.20445	6.4124	5.71104	6.5189	6.58701	6.02967	6.20398	6.07576	6.68359	6.24812	6.46362	6.35785
TRAM2	8.40713	9.25085	8.18997	8.64607	7.83716	7.70939	7.06007	8.34909	8.5189	7.81987	7.90243	6.91438	8.72629	7.5619	7.12093	7.60646	7.65248	6.90806	8.43625
TRAM1L1	5.74482	6.00782	5.99049	5.61015	5.67494	6.00782	5.6503	5.90781	5.80906	5.73383	5.68135	5.68967	5.54351	5.45138	5.50668	5.5584	5.73826	5.75459	5.7851
TRAM1	11.3627	11.1757	11.129	11.1806	11.3331	11.2216	11.2357	11.1852	11.1323	11.3098	11.7864	11.321	11.338	11.641	11.4588	11.2973	11.3462	11.4924	11.6082
TRAK2	8.50641	9.3915	8.5765	7.97259	8.78763	8.71258	8.74101	8.99604	9.03535	8.50389	7.7685	8.017	8.40646	7.80464	7.87829	7.7777	7.95192	7.594	8.22375
TRAK1	7.17834	7.57432	7.31507	8.11127	7.22017	6.95735	6.79618	7.20976	7.51315	6.86695	7.34116	7.05286	7.65785	7.57826	6.93762	7.45216	7.27512	6.95957	7.71587
TRAIP	5.24211	5.23534	5.29007	5.34149	5.4401	5.33155	5.42185	5.37795	5.39204	5.39125	5.38108	5.5749	5.45919	5.55244	5.53911	5.37498	5.36203	5.41099	5.38234
TRAFD1	7.6729	7.74267	7.30881	7.82402	7.63076	7.57722	8.20395	7.42841	7.5953	7.46254	7.818	8.99458	7.42207	7.99416	7.78869	8.1594	7.82636	8.36543	7.65672
TRAF7	7.01801	7.00779	6.55986	7.30813	6.99019	6.82539	7.7635	7.07809	7.13575	7.00548	7.10764	7.82026	7.16944	7.60646	7.51461	7.63649	7.45061	7.36475	7.25227
TRAF6	6.96584	6.53074	6.7317	6.65586	6.81316	6.62385	6.2249	6.40703	6.70297	6.77651	6.88814	6.50122	6.85203	6.5284	6.90606	6.9054	6.74981	6.60746	6.51168
TRAF5	8.71387	8.74492	8.29239	8.6801	8.26634	8.54298	8.35778	8.5212	8.49958	8.53779	9.55758	9.01704	8.40046	9.28127	8.12351	7.70718	8.35675	8.05077	9.1039
TRAF4	5.87296	5.76285	5.64153	5.97625	5.73636	5.64386	5.99553	5.82723	5.90425	5.92544	5.61125	6.34172	5.56825	6.1467	5.72826	5.69781	5.60259	5.82053	5.84999
TRAF3IP3	5.99288	5.89096	5.81375	5.90962	5.95987	5.8528	5.82341	5.89556	5.1643	5.6384	8.53839	8.22064	7.09149	7.77489	6.78669	7.68219	7.4475	7.96317	8.19044
TRAF3IP2	7.53969	6.85349	6.85106	7.40772	6.86201	7.12998	7.15456	7.07569	7.13427	7.33189	6.92842	7.60687	6.86133	7.28485	6.89798	7.21486	6.97833	6.9448	6.772
TRAF3IP1	6.35618	6.55689	6.49769	6.28913	6.62805	6.51969	6.16161	6.45932	6.71131	6.72249	6.39028	6.23864	6.20851	6.27846	6.20731	6.31539	6.16196	5.70213	6.2746
TRAF3	6.12966	6.02967	6.15701	6.17107	6.18779	6.24433	6.39199	5.94868	6.12547	5.64933	6.30086	6.91574	6.5928	6.80075	7.26943	6.84835	6.32573	6.76471	7.151
TRAF2	7.01004	7.37728	7.14723	6.20751	7.70121	7.11539	6.50758	7.58337	7.21991	7.17502	8.30443	6.61375	7.68898	7.1884	7.94338	7.12315	7.44853	7.21991	7.18371
TRAF1	7.02399	7.29888	6.74852	6.38682	6.8563	6.58718	6.96337	6.91133	6.85808	6.49741	7.54737	6.90352	7.44593	7.74243	7.87036	6.40158	7.04003	7.1337	7.48408
TRADD	7.97096	8.32415	8.23283	8.0492	8.67284	8.40174	8.97479	8.49958	8.3896	8.12069	9.4886	9.0106	8.5613	8.98306	9.08568	8.89765	8.8319	9.18314	8.87158
TRABD2B	5.97442	5.82981	6.23533	5.93468	6.04237	5.75141	5.66149	5.42785	6.16902	6.52671	5.90632	5.80106	5.91132	5.72407	5.95552	6.31923	5.88328	5.18127	5.74386
TRABD2A	5.48081	5.48632	5.60775	5.94819	5.49776	5.43589	6.00826	5.55742	5.67598	5.70258	6.85479	6.25829	5.62817	6.88072	6.33242	5.51091	5.81604	6.26309	6.09494
TRABD	5.99575	5.99383	5.60596	6.35043	5.98743	5.88721	6.93928	5.6938	6.04237	5.99625	6.63337	7.74487	6.63209	7.20649	6.751	8.01851	7.05641	7.45623	6.69304
TRA2B	10.3322	10.4455	10.7168	8.39345	10.3421	10.3941	8.03466	10.4991	9.76165	9.752	10.5304	8.04557	10.3084	8.78588	10.6191	10.2458	10.5645	10.139	10.069
TRA2A	9.26174	9.43181	9.37362	8.8794	9.13342	9.10317	9.11784	9.282	9.15572	8.91675	9.83723	8.94579	9.24616	9.02626	9.6083	10.0514	9.91015	9.53155	9.72444
TPX2	4.97964	5.13208	5.54072	5.46084	5.1648	5.35332	5.38219	5.49587	5.09752	5.06428	5.32546	5.53109	5.4499	5.67413	5.48337	4.78702	5.66263	5.17201	6.19522
TPTE	5.12892	5.27879	5.19426	5.25942	5.17151	5.15744	5.31121	5.21741	5.1953	5.17866	5.05214	5.41833	5.13519	5.41057	5.17568	5.13773	5.1306	5.19702	5.1809
TPT1	12.6471	12.4262	12.6471	13.3899	11.6082	12.7885	13.7145	12.6471	12.7738	12.8274	12.3165	13.6373	11.1676	13.0319	11.7734	12.1011	12.3726	12.8646	12.4844
TPST2	8.0588	7.98915	8.28645	8.6375	7.985	8.58524	8.24723	8.50497	8.05825	8.01927	8.78117	8.2844	9.52132	8.79602	9.68655	9.47894	9.41535	9.32852	9.26711
TPST1	8.09957	7.90061	7.68186	7.91758	8.0015	7.90243	8.32491	7.78086	7.91714	8.04734	7.3401	8.08662	7.52649	7.95055	7.36728	8.29357	7.9785	7.91099	7.35471
TPSG1	5.47632	5.64029	5.48135	5.57946	5.36195	5.45226	5.67094	5.39882	5.48116	5.48518	5.2488	5.56571	5.2463	5.51729	5.63175	5.2984	5.44794	5.48911	5.47501
TPSD1	5.50269	5.38181	5.67822	5.37262	5.58995	5.47334	5.42572	5.78678	5.52777	5.53226	5.34402	5.51867	5.39613	5.47443	5.45311	5.60952	5.42637	5.50364	5.51113
TPSAB1	8.30014	7.53234	9.40985	8.53895	8.94272	8.88601	9.68754	8.13955	7.57487	9.41305	9.73574	10.6611	8.49907	10.4132	8.48458	6.99424	8.70784	9.57096	8.89167
TPRKB	7.52404	6.99861	7.58461	6.8635	7.14723	7.47487	7.2869	7.16823	7.16543	7.39981	7.64011	7.20649	7.03231	6.95284	7.81007	7.19637	7.49729	7.20733	7.1333
TPRG1L	8.78827	9.08632	8.85403	8.8767	9.17859	8.79113	9.11202	8.81904	8.65857	9.07238	8.64607	9.12373	8.74492	9.32158	8.62758	9.31791	8.83131	9.24443	8.73107
TPRG1	5.54441	5.59715	5.53902	5.47744	5.68569	5.41172	5.39173	5.57148	5.88693	5.39341	5.38073	5.35703	5.38352	5.45753	5.58323	5.58544	5.45019	5.3672	5.39992
TPR	8.54333	8.60016	8.28945	8.34775	8.16554	8.09909	8.57887	8.13235	8.54433	8.32329	8.47706	8.3876	8.42592	8.59185	8.05154	8.04734	8.20565	7.88904	8.42203
TPPP3	6.5864	6.44949	6.47034	7.28387	7.2969	6.36804	7.43693	6.75919	6.79536	6.83342	6.54967	8.39093	6.55635	7.69002	5.58136	6.50939	7.23026	7.46532	6.18063
TPPP2	5.1953	5.25096	5.39739	5.50968	5.66081	5.42145	5.4719	5.50346	5.43268	5.41845	5.37225	5.35492	5.58995	5.30967	5.58544	5.33955	5.37028	5.43117	5.43277
TPPP	6.16457	6.3909	6.22823	6.38543	5.83966	5.88358	6.00908	5.99015	6.66589	6.58493	6.04474	5.74595	6.26656	5.75036	6.0491	5.84848	5.85908	5.54627	5.36407
TPP2	7.54204	7.87992	7.77365	6.77688	7.78662	7.61424	6.79061	7.75495	7.25568	7.46627	7.72752	6.62106	7.8344	6.64517	7.81987	8.05111	8.06196	7.48899	7.6585
TPP1	10.0141	10.9168	9.81728	10.6087	10.4712	9.98652	10.5346	10.5207	10.4392	9.9246	11.2416	10.2225	12.0746	11.1806	11.659	12.2906	11.7296	11.6351	11.7511
TPO	5.61629	5.62295	5.68296	6.07071	5.73927	5.53679	5.59404	5.95769	5.86396	5.58497	5.65901	5.50652	5.49694	5.4916	5.45207	5.37335	5.37716	5.57989	5.57317
TPMT	6.00469	6.05595	6.15102	6.111	6.14702	6.23836	6.12867	5.93034	5.95832	6.12434	6.14778	6.10669	5.98043	6.17717	6.75764	6.01989	6.0832	6.30561	6.25122
TPM4	10.8182	11.0093	10.8526	11.8585	10.573	10.7582	11.0552	10.5111	11.4211	11.0995	9.41305	10.883	10.4613	10.6483	10.7338	9.58087	10.0049	9.25085	10.8182
TPM3	9.92599	9.44241	9.7186	10.3941	9.98076	10.0746	10.2702	10.0637	10.0275	10.0088	11.5555	10.832	10.7784	11.3173	11.7864	11.7247	11.5032	11.4126	11.2564
TPM2	13.3899	13.1571	13.4755	13.3012	12.6811	13.6002	13.6594	12.7243	13.1962	13.4079	8.9763	12.7436	10.069	11.2108	7.50885	8.32774	9.69101	10.3877	10.1935
TPM1	8.91317	7.93653	8.36543	8.13641	8.5343	8.59185	8.87158	8.31827	8.54333	8.63648	7.6289	8.10397	7.7233	8.05223	7.57029	7.42915	7.57389	7.53663	7.6689
TPK1	7.40805	7.83297	7.70331	7.70404	7.59465	7.65614	7.91886	7.52782	7.31463	7.73741	7.85714	7.62346	7.73542	7.3557	8.06396	7.8661	7.58399	7.74418	7.7445
TPI1	9.61778	9.49835	9.15897	10.9767	9.61483	9.98179	10.8918	9.55444	10.0188	9.63375	9.29073	10.9935	9.90878	10.4753	10.7867	10.722	10.3264	11.0093	9.99894
TPH2	5.02205	5.36877	5.28669	5.11162	5.35517	5.33168	5.22411	4.10201	5.17046	5.16532	5.1306	5.16894	4.96286	5.14901	5.32359	5.13519	5.32007	5.17255	5.15019
TPH1	5.71027	5.76026	5.72687	6.01309	5.73211	5.62913	5.50678	5.66984	6.64708	6.75587	5.57131	5.60127	5.49732	5.43394	5.52113	5.43802	5.64933	4.90412	4.87497
TPGS2	7.98075	8.11241	8.10089	7.96918	8.08183	8.24972	8.16794	7.81007	8.10321	8.17615	7.46162	7.11708	7.90927	7.59643	7.84914	7.09909	7.37277	6.97184	7.7502
TPGS1	6.06406	5.82384	6.097	5.99908	6.10791	6.60746	6.39543	6.27752	6.07137	6.09325	6.17938	6.14628	5.86676	5.82372	6.29618	6.63483	6.21573	6.49997	6.05167
TPD52L3	5.40797	5.23718	5.2557	5.37879	5.34901	5.28052	5.40856	5.29049	5.29289	5.25756	5.37347	5.27808	5.28732	4.95556	5.31091	5.20643	5.24653	5.24735	5.29132
TPD52L2	9.52132	9.4566	9.35887	9.60079	9.70517	9.44018	9.91663	9.20757	9.47556	9.50078	8.53267	10.1887	9.077	9.59495	9.93281	10.324	9.91929	10.1831	9.2609
TPD52L1	7.91588	7.79895	7.80226	7.84193	7.5786	7.47666	8.0327	7.7351	7.85575	8.05011	6.36112	8.1154	6.864	7.30291	6.28557	6.88863	6.78205	6.93339	6.52778
TPD52	6.39149	6.20712	6.66417	6.53403	6.558	6.20668	6.57483	6.47811	5.94897	6.25704	6.56973	6.75981	6.61749	6.60614	6.60075	6.55141	6.49603	6.58096	7.35195
TPCN2	6.19963	6.30822	6.50322	6.21984	6.53842	6.5732	6.37014	6.61852	6.57166	6.58257	6.51545	6.38931	7.00652	7.05134	7.84486	7.86499	7.26982	7.34849	6.34378
TPCN1	6.85447	7.04003	6.4144	6.80654	6.82602	6.51776	7.08037	6.97704	7.13864	6.54917	6.54145	6.91409	7.23465	6.81242	7.4565	7.56041	7.0744	7.10913	6.78765
TPBG	8.77471	9.28432	8.70902	8.865	8.99524	8.34386	7.94124	8.89093	8.66528	8.51941	7.95473	7.2257	8.69381	8.10606	6.61666	7.04726	7.67516	7.03539	8.58144
TP73	5.21386	5.46334	5.66828	5.7805	5.61398	5.54079	5.57268	5.8752	5.65991	5.65838	5.42889	5.67838	5.42538	5.66039	5.8638	5.78457	5.52694	5.64115	5.65051
TP63	5.26129	5.40834	5.3275	5.44119	5.4039	5.29585	5.28887	5.18336	5.37001	5.37409	5.61545	5.38167	5.41296	5.29646	5.47393	5.36319	5.35684	5.3482	5.35892
TP53TG5	5.37829	5.52495	5.63697	5.31055	5.22386	5.32173	5.31162	5.40122	5.38712	5.36083	5.35312	5.25127	5.36448	5.24965	5.46551	5.5112	5.38167	5.37335	5.37935
TP53RK	5.87181	5.9318	6.23731	6.346	6.13518	6.09351	5.91007	6.19846	5.87798	6.17291	6.26225	6.17503	6.06678	6.44096	6.19552	6.0637	6.16902	6.38479	6.23148
TP53INP2	7.44853	7.01097	7.08061	7.30775	6.84599	6.81621	7.33073	6.77486	6.71338	6.95991	6.77228	7.6479	7.72972	7.63006	7.07833	7.89992	7.50435	7.70671	7.43047
TP53INP1	9.07238	9.35887	8.93985	8.27797	8.42677	8.95339	7.63295	9.19576	8.64995	8.3378	11.3331	8.07783	9.73923	10.4991	9.24088	9.90403	10.0901	9.88045	10.1661
TP53I3	6.52744	6.27369	6.8435	6.97355	6.49464	6.39269	6.48367	6.6636	6.41271	6.49227	6.30534	8.17726	7.10601	6.94661	7.4703	7.22462	7.09503	7.48064	6.86814
TP53I13	6.41168	6.28703	6.35152	7.06007	6.55773	6.41917	7.47183	6.09679	6.3352	6.57803	6.33466	7.04956	6.46335	6.88371	6.71312	6.87174	6.76351	7.24035	6.26681
TP53I11	6.05324	5.91405	5.84926	6.772	5.8528	6.01837	6.44544	6.02012	6.35705	6.29905	5.69552	6.38079	6.01947	6.12643	6.57231	6.52957	6.08022	6.38832	5.64228
TP53BP2	8.45654	8.8794	8.89507	8.50641	8.48102	8.5426	8.27566	8.35346	8.43103	8.71387	8.22326	7.80924	9.16332	9.10461	8.46961	8.20343	8.28502	7.89342	8.92713
TP53BP1	7.50435	8.16892	7.72263	8.05709	7.92743	7.6721	8.34731	7.98677	7.86565	7.73357	7.71202	7.81987	7.97524	7.68962	7.58399	7.99265	7.61911	7.81262	7.7535
TP53AIP1	5.6528	5.5171	5.48295	5.53942	5.43377	5.4037	5.51051	5.58855	5.5734	5.57268	5.67085	5.51424	5.43543	5.5517	5.6098	5.71045	5.40557	5.56104	5.56571
TP53	6.35494	6.43932	6.43849	6.20277	6.55317	6.35785	6.61494	6.31225	6.15023	6.30916	6.46287	6.75674	6.26876	6.52744	6.63337	6.61721	6.29868	6.54145	6.76254
TOX4	8.16794	8.72316	8.45401	7.55362	8.31411	8.18484	7.96634	8.12739	7.88987	8.01481	8.17423	7.64011	8.0189	7.32179	7.72849	8.09407	7.7206	8.2402	7.705
TOX3	5.6092	5.41468	4.92369	5.50346	5.41046	5.4997	5.15878	5.30485	5.42093	5.45253	5.51393	5.24313	5.77266	5.3543	5.35774	5.9342	5.41485	5.47262	5.4237
TOX2	6.71736	7.26943	7.57286	7.15761	7.00094	7.23566	7.37474	7.32342	7.55278	7.41169	6.90495	6.84311	6.10448	7.15698	5.68797	6.01464	5.95712	6.09875	6.19329
TOX	5.71836	5.5728	5.53162	5.68999	5.86177	5.93989	5.83338	5.89823	5.03746	5.43997	6.77938	5.8245	5.80036	6.23281	5.74822	5.60744	5.85618	6.03608	7.19083
TOR4A	6.50142	6.38543	6	6.23314	6.46087	6.62896	6.10252	6.16666	6.03262	6.34073	6.93226	5.97852	7.1108	6.77814	7.33941	7.38879	6.96989	7.01892	6.94935
TOR3A	7.76025	7.42132	7.8315	6.94262	7.47112	7.46627	8.60646	7.77298	7.30261	7.51282	8.21912	8.47395	7.97329	8.34634	8.52185	8.3213	8.43	8.45654	8.45401
TOR2A	5.76523	5.74088	5.96734	6.07576	5.81448	5.82092	6.10065	5.47521	5.75606	5.81331	5.90341	6.76808	6.04568	6.06029	6.78367	7.02927	6.62962	7.26496	5.82945
TOR1B	7.14246	7.13209	6.95053	7.41503	7.13209	7.03254	7.2921	6.96152	7.18633	6.93667	6.70555	7.12348	7.33558	7.37051	7.72752	7.40239	7.21758	6.99705	7.44113
TOR1AIP2	6.9743	7.22591	7.24714	6.84381	6.74827	7.09731	6.70525	6.89571	7.14508	6.98562	6.98069	6.65562	6.99241	6.78916	6.76471	7.15633	6.69267	6.54993	6.85307
TOR1AIP1	9.82265	10.3162	10.2326	9.67005	9.96963	9.89884	9.67396	9.72341	10.0548	9.9363	9.81216	9.29407	9.53738	9.44241	9.24512	9.18718	9.23853	9.1039	9.65456
TOR1A	7.41866	7.40726	7.56467	7.48379	7.36048	7.62115	7.45967	7.33636	7.45574	7.29138	7.45157	7.33111	7.31434	7.21458	7.75106	7.82102	7.7433	7.64953	7.26536
TOPORS	7.50773	7.97811	8.07379	7.33405	7.62802	8.10815	6.99019	7.68672	7.64085	7.75601	7.40965	7.02904	7.7433	7.337	7.63045	7.6077	7.43199	6.84092	7.88857
TOPBP1	6.85668	6.78734	7.06908	7.21798	6.94758	7.05024	6.45271	6.97148	6.84247	6.63303	7.58986	7.27211	7.29627	6.86031	7.40653	7.47148	7.03028	7.04197	7.63338
TOP3B	6.42607	6.59111	6.41796	6.35402	6.34011	6.69594	6.94849	6.56537	6.49828	6.50969	6.7896	6.78257	6.23754	6.61343	6.52671	6.45271	6.3479	6.51638	6.45758
TOP3A	6.14974	6.0832	5.97763	6.02951	5.87355	6.05769	6.31755	5.76084	6.13074	6.31923	6.19193	6.06148	6.35858	6.05136	6.16922	6.63456	6.12137	6.09907	6.02967
TOP2B	9.01003	9.3244	9.40332	9.26546	8.83437	9.2609	9.01339	9.00866	9.17731	9.23188	9.40808	9.48374	8.98633	9.07238	8.65986	8.84106	8.86118	8.81573	9.12674
TOP2A	5.48072	5.73636	5.41741	5.80604	6.02434	5.44197	6.00072	5.78979	5.39747	5.33129	6.62325	6.00948	6.50481	6.40282	6.67062	5.44229	5.7553	6.12495	6.99019
TOP1MT	6.58257	6.83036	6.16161	6.67675	6.52744	6.31948	7.07147	6.02434	6.69934	5.99652	6.42351	7.26657	6.45572	6.64993	6.47422	6.09938	6.13701	6.80075	6.45137
TOP1	7.9031	8.40478	8.63291	9.26711	8.45022	8.35488	7.87898	8.4121	8.43156	8.35177	8.97479	7.71089	9.11385	9.17731	8.5765	8.91747	8.75322	8.35884	9.08431
TONSL	6.20565	6.09036	5.88954	5.66603	5.75711	5.65006	5.94217	5.8332	5.8589	5.88328	5.62839	5.62628	5.49818	5.73086	5.94069	6.20445	5.51251	5.84797	5.85178
TOMM70	8.79786	9.54364	9.74781	7.13714	9.60079	9.66642	7.4349	9.4619	9.10965	9.0898	9.32492	7.0611	8.94579	7.08706	9.05915	8.50312	8.77603	8.17615	8.40217
TOMM40L	6.94553	7.12315	6.78552	7.04273	7.279	7.201	6.751	7.04484	6.93256	6.63691	6.61196	6.51638	7.12647	7.12714	7.73582	7.72823	7.40447	7.66752	6.88436
TOMM40	6.89171	6.6091	6.94962	7.93473	7.02659	7.0161	7.92928	6.77542	7.05286	7.17133	7.2823	7.96225	7.50709	8.07928	8.16396	7.82674	7.51343	8.02714	7.22544
TOMM34	7.37762	7.2827	7.40653	7.5363	7.75782	7.55079	7.47948	7.44556	7.27681	7.6091	7.8661	7.80347	7.98008	7.96838	8.04882	7.72972	7.60618	7.93614	7.51102
TOMM22	8.05317	7.77019	8.14568	8.19257	7.69246	8.30151	8.8767	7.6915	8.13559	7.85101	7.99265	9.1769	7.4834	8.51841	8.49228	8.47091	8.46457	8.60915	8.16699
TOMM20	10.558	10.9392	10.6483	10.3162	10.2799	10.3294	9.7115	10.3517	10.4967	10.5515	9.86206	8.84601	9.72218	9.8685	9.79637	9.45583	9.57769	9.44779	9.7186
TOM1L1	6.99363	7.20458	7.13805	6.76687	6.96104	7.1726	6.45913	6.7899	7.26767	7.21174	6.80338	6.44732	6.12727	6.41222	6.42607	6.12344	6.30692	5.85407	6.36653
TOM1	7.67245	7.36648	7.38842	7.03254	7.73741	7.53391	7.83632	7.63295	7.21615	7.80499	7.78869	7.90649	8.97544	7.82988	8.91261	9.97947	9.51167	9.42248	7.67681
TOLLIP	6.2446	6.85447	6.70961	7.32529	6.85979	6.88206	7.27382	6.62534	6.74354	7.04418	6.42978	6.66448	6.6869	7.01116	6.88012	6.64816	6.43476	6.52744	6.56786
TOE1	6.45137	6.81455	6.69202	6.85551	6.57858	6.77859	6.84928	6.50481	6.79893	6.47348	7.20703	7.55362	6.74011	7.4356	6.99651	6.80874	6.94553	7.19271	6.79893
TOB2	6.69022	6.63009	6.67813	6.76712	6.58769	6.34142	6.30822	6.30343	6.57833	6.75815	6.71338	6.33416	6.54883	6.59161	6.78056	6.88125	6.55317	6.07726	6.881
TOB1	8.302	8.68425	9.16802	8.5981	8.85311	8.82421	8.64754	8.44737	8.53368	8.8417	8.19522	9.52738	9.10965	9.63916	8.81085	8.26006	8.58144	8.3816	9.34604
TNXB	9.49145	9.87842	9.19576	10.4594	9.60315	8.87984	10.139	9.9927	10.0311	9.77663	7.86539	10.6738	8.52918	9.18506	6.44403	6.90179	7.87793	8.33419	7.94673
TNS4	5.9497	6.02745	5.78569	5.94709	5.85042	6.14002	6.06817	6.12495	6.05709	6.05718	5.83559	5.91851	5.75982	5.95396	6.12608	6.50832	5.97883	6.07224	5.94217
TNS3	9.15572	10.4392	9.23497	9.81728	9.7104	9.0958	8.76681	9.65768	9.72733	9.13842	9.87505	9.35734	10.8647	10.3294	10.2256	9.73124	9.90878	9.62479	10.6355
TNS2	8.31353	8.50044	8.18956	9.03307	8.1615	8.26394	9.13059	8.02674	8.83257	8.6879	6.93172	8.84224	7.23728	7.76025	5.96679	6.00239	6.73539	6.66227	7.04749
TNS1	8.70974	8.87984	8.48669	9.8908	8.07718	8.73802	8.2844	8.92239	9.21839	8.92372	7.31614	7.7782	8.19867	7.86358	7.27795	8.36543	7.80523	7.57606	7.47815
TNRC6C	6.14492	6.29142	6.06858	6.57658	6.17269	6.01266	5.96908	6.12001	6.42081	6.28942	5.9076	5.93396	6.13928	6.20532	6.12282	6.21329	6.09539	5.73413	6.17254
TNRC6B	8.00465	7.81007	7.39287	7.90872	7.09689	7.22374	7.79209	7.55079	7.45502	7.38497	7.59176	7.8661	7.39287	7.83608	7.05227	7.74355	7.40503	7.68475	7.56344
TNRC6A	8.7457	8.47442	7.96057	8.73742	7.50171	7.62977	7.91624	8.1528	8.48044	8.26726	7.48729	7.82942	7.28587	8.02144	7.01275	7.86198	7.71347	7.13651	7.50061
TNR	5.15288	5.1737	5.15555	5.35407	5.39105	5.22339	5.38603	5.25776	5.275	5.28277	5.32292	5.43025	5.36304	5.33742	5.24362	5.29068	5.2124	5.25638	5.26003
TNPO3	7.15935	7.62065	7.29176	7.5786	7.05809	6.85166	7.14723	7.08204	7.09839	7.07315	6.67953	7.04726	7.25227	7.43851	7.14538	7.4436	7.1658	7.51461	6.83881
TNPO2	6.60101	6.86878	6.94282	6.90302	6.50832	6.5693	6.5086	6.50913	6.63209	6.50662	6.63575	6.59789	6.48666	6.6111	6.61196	6.35981	6.39734	6.77784	6.3777
TNPO1	9.10898	8.91453	8.82908	8.66578	8.36576	8.35962	9.30707	8.51675	8.12837	8.5618	8.2541	8.44684	8.43703	8.86324	8.44802	8.66255	8.92662	9.11202	8.8363
TNP2	5.30314	5.43962	5.4953	5.2937	5.32098	5.55809	5.58045	5.38537	5.29567	5.25964	5.41219	5.28035	5.51082	5.16894	5.64216	5.41833	5.31487	5.8276	5.28921
TNP1	5.55235	5.57464	5.48496	5.32194	5.57773	5.45576	5.46282	5.50466	5.59638	5.548	5.52632	5.46654	5.68569	5.38655	5.69614	5.67308	5.64292	5.55061	5.57593
TNNT3	7.06842	6.17479	6.85927	7.52308	6.50427	6.81591	6.89195	7.39002	6.64902	6.98764	6.23627	7.13618	5.76164	6.28818	5.91832	7.19219	6.55375	6.60075	6.39224
TNNT2	5.47654	5.65961	5.54138	5.6726	5.67962	5.56715	5.74782	5.32581	5.63881	5.62902	5.3564	5.7601	5.26574	5.61693	5.84528	5.66414	5.51262	5.60193	5.62603
TNNT1	5.06003	5.04044	5.22192	5.4288	5.24179	5.2303	5.73346	5.35954	5.4677	5.46904	5.03746	5.31924	6.17655	5.31055	6.20565	5.84999	5.54703	5.47879	5.46222
TNNI3K	5.65082	5.70172	5.84361	5.76045	5.47679	5.59539	5.66139	5.51398	5.94819	5.88084	5.60483	5.66984	5.54319	5.59587	5.40049	5.47309	5.68834	5.16752	5.59953
TNNI3	5.36407	5.5703	5.62094	5.4164	5.51295	5.48972	5.58855	5.33007	5.50466	5.51797	5.60027	5.46965	5.48661	5.32563	5.5112	5.34844	5.50127	5.52245	5.4297
TNNI2	5.50352	5.39658	5.48166	5.49568	5.21651	5.44541	5.68784	5.60789	5.33084	5.32292	5.23771	5.43726	5.50737	5.51434	6.03142	6.62456	5.5933	6.39439	5.32512
TNNI1	5.44246	5.24085	5.36812	5.16221	5.35557	5.49694	5.47859	5.27908	5.40676	5.3978	5.50335	5.52205	5.36851	5.47644	5.4857	5.30034	5.49776	5.38982	5.41057
TNNC2	5.39806	5.50252	5.41296	5.3072	5.61995	5.46465	5.74259	5.50911	5.49684	5.47932	5.48414	5.78627	5.37631	5.34709	5.20949	5.4857	5.40917	5.50025	5.48508
TNNC1	5.59137	5.39505	5.6206	5.71194	5.49722	5.63735	5.94114	5.4596	5.66337	5.65978	5.33217	6.28198	5.42165	5.61028	5.5165	5.3789	5.70002	5.65205	5.64536
TNN	5.76271	5.64681	5.79195	5.77177	5.83064	5.52741	5.6196	5.58111	5.72462	5.71382	5.59006	5.63687	5.67794	5.73927	5.53493	5.69795	5.6576	5.7347	5.71662
TNMD	6.41652	5.54973	5.66539	6.08144	5.48831	5.55886	5.64876	5.83277	5.99575	5.77409	5.52427	5.93494	5.34725	6.16861	5.46752	5.40271	5.56963	5.75838	5.51919
TNKS2	7.27074	6.99579	7.01188	6.80282	7.06594	7.00652	7.01722	7.0253	7.01218	6.94758	7.00755	6.9889	7.05286	7.03437	7.22212	6.9586	7.09149	6.94553	7.00548
TNKS1BP1	7.04032	7.16628	7.00498	7.19345	6.92705	7.08439	7.16114	7.09182	7.2969	7.35017	6.07113	6.75117	6.75524	6.54145	5.99963	5.73086	5.60483	6.27693	5.80692
TNKS	6.47066	6.19522	6.2565	6.28287	6.48554	6.11937	6.36008	6.29698	6.9084	6.54942	6.33352	6.04498	6.41495	6.29758	6.44368	6.34625	6.21823	5.49033	6.25319
TNK2	6.78088	7.17462	6.83228	7.55897	6.84439	7.15497	7.4109	7.52426	7.18192	7.14962	7.73198	7.49983	7.36357	8.10089	6.99181	7.95784	7.5619	7.86917	6.97914
TNK1	5.70361	5.83821	5.64525	5.82809	5.82053	5.69428	5.49732	5.76772	5.80771	5.84333	5.97496	6.12867	5.83211	5.90799	5.48421	5.54466	5.65566	5.83258	5.79214
TNIP3	6.01203	5.67308	5.70017	5.85649	5.49732	5.8672	5.93308	5.81816	5.87563	5.87433	5.82683	5.56952	5.73318	5.75284	5.97788	6.23811	6.05353	5.89533	5.88445
TNIP2	7.46658	7.35359	7.34228	7.38081	7.37051	7.36666	7.81314	7.29594	7.22305	7.12549	7.10316	8.03016	6.9621	7.80965	7.6947	7.48379	7.23884	7.96661	7.22689
TNIP1	8.41066	8.6301	8.43212	8.92239	9.4017	8.81904	8.60338	8.89034	8.69662	8.74447	9.51391	9.00866	9.1352	9.02899	9.14478	10.0385	9.51391	9.57189	9.13427
TNIK	6.32541	6.20946	6.38631	6.31583	6.35618	6.33058	6.12239	6.23281	6.36653	6.35683	6.54581	6.215	6.43123	6.27815	6.29031	6.54323	6.54993	6.32474	6.3026
TNFSF9	6.17133	6.04568	5.72202	5.90853	6.01266	5.74516	6.25406	5.91482	6.00948	5.85068	6.00072	6.01427	6.67255	6.05549	6.87107	6.49883	6.19161	6.09062	6.6887
TNFSF8	5.70192	6.23043	6.10816	6.20668	6.3473	6.12672	6.10157	6.24732	5.05214	5.67347	6.17852	6.21287	6.73754	6.73125	6.53455	6.78494	6.5417	7.77663	6.90871
TNFSF4	5.71045	6.36219	6.11146	5.87923	6.15596	6.00849	6.25228	6.07165	6.20483	5.82306	6.30742	6.0231	6.82454	6.32031	5.86848	6.76916	6.46218	6.00403	6.89654
TNFSF18	5.3791	5.24038	5.36597	5.50911	5.39204	5.39687	5.4228	5.22886	5.33912	5.33635	5.32147	5.39845	5.33336	5.3524	5.34763	5.25442	5.24686	5.33336	5.33058
TNFSF15	6.91818	6.48834	6.17385	5.87656	6.20532	7.00094	6.30176	6.40248	5.77152	5.76434	7.70461	5.72168	7.74951	6.29791	7.0096	6.92705	6.73637	6.90517	8.24723
TNFSF14	5.35557	5.62567	5.61228	6.01733	5.76339	5.71346	6.11215	5.58434	5.95904	5.93552	5.81144	5.89394	6.04705	5.55492	6.96028	6.13665	6.14702	5.95348	5.90069
TNFSF13B	7.73461	8.01148	6.96819	7.74355	8.84526	7.57286	8.3068	8.07069	7.66085	7.62727	9.13209	9.32852	9.69412	9.09203	10.2783	10.2358	9.9363	10.1901	9.44145
TNFSF12	8.65166	8.88788	8.28546	8.66979	8.95212	8.65302	9.20144	8.40096	8.47219	8.6685	7.97725	8.69858	8.26112	8.57288	8.23762	8.24972	8.23239	8.68907	8.13235
TNFSF11	5.80792	5.74038	5.93282	5.63719	5.95641	5.87588	5.69718	5.55719	5.17281	5.1809	8.71207	6.25228	5.88508	6.5211	5.74038	6.02873	6.33727	6.31199	7.93934
TNFSF10	8.68098	7.80015	7.9931	8.53779	7.89302	8.26841	7.94941	7.89302	8.16794	8.01189	10.0237	9.37702	8.5695	8.491	8.43754	7.8504	8.41017	8.47091	8.92789
TNFRSF9	5.84907	5.99625	5.8332	5.99516	5.63298	5.67033	5.89428	5.94418	5.07132	5.17533	6.35259	6.13458	5.92677	6.86695	6.73125	5.68745	6.16618	7.03332	6.95927
TNFRSF8	5.50498	5.57903	5.44131	5.39204	5.48393	5.36381	5.58031	5.27521	5.43979	5.54843	5.50694	5.47679	5.52925	5.47136	5.57477	5.41741	5.51581	5.56838	5.40807
TNFRSF4	5.76434	5.31827	5.57361	6.02036	6.15502	5.94053	6.26926	6.02873	6.04038	6.30964	7.91414	7.88575	6.13041	7.61141	6.40022	6.09089	6.68724	6.88678	6.27172
TNFRSF25	6.45207	6.65049	6.22937	6.20417	6.40416	6.50091	6.39387	7.06174	6.93734	6.69358	8.57506	7.4349	7.27119	7.6693	6.54993	6.8202	7.36882	6.78868	6.96914
TNFRSF21	7.19318	6.93579	6.93531	7.28949	7.4723	6.46773	6.87174	7.11972	6.65769	6.70937	8.7105	7.25382	8.34775	8.84992	8.57784	10.1851	9.40985	9.27978	8.69783
TNFRSF1B	8.47966	8.02503	8.34502	8.88299	9.48792	8.33496	8.80009	8.95544	8.26952	8.70633	10.1747	8.97544	10.6844	9.8135	10.5686	11.8422	11.0552	11.0271	10.1307
TNFRSF1A	10.6922	10.9863	10.1935	9.89884	10.9647	10.5479	10.2715	10.5479	10.538	10.6435	10.558	10.2987	10.4554	10.2476	10.2887	10.6611	10.5287	10.7104	10.154
TNFRSF19	5.78735	5.40479	6.19522	5.67513	6.19425	6.13701	6.23011	5.95219	5.99316	5.98679	5.73	6.77814	6.20178	6.31078	5.31562	5.38628	5.93053	5.85202	6.13041
TNFRSF18	5.86965	5.83098	5.70361	5.59587	5.87278	5.97442	5.78474	6.00072	6.31706	6.17038	7.32711	7.00623	7.4109	7.79806	7.40965	6.76177	7.20586	7.18451	6.27144
TNFRSF17	5.57372	5.62748	5.76875	5.42637	5.49015	5.68226	5.75141	5.74125	5.21837	5.2124	8.44112	7.00015	6.34929	7.27048	5.86219	5.69536	6.58193	6.44285	7.818
TNFRSF14	7.0224	7.07753	7.00362	8.55151	7.26767	7.14786	8.10666	7.37397	7.4021	7.37972	8.794	8.99302	8.19393	9.38746	8.59723	9.40332	8.78891	9.29073	8.28502
TNFRSF13C	5.90932	6.40215	5.96321	5.95618	6.16716	6.39199	5.97821	6.22937	4.93815	4.91095	7.41866	7.19798	5.92522	7.14372	5.73	6.05816	6.511	7.71874	8.33496
TNFRSF13B	5.80213	5.66589	5.80638	5.76097	5.53643	5.65838	5.68442	5.70172	5.70604	5.74841	6.96858	6.58493	5.66248	6.54771	5.96278	5.75012	6.01266	6.38368	6.09404
TNFRSF12A	9.44018	7.32391	7.87793	7.16697	8.20594	7.65785	7.9031	7.30129	6.74552	8.73222	6.8202	7.47487	8.66578	8.68215	7.83632	7.59338	8.03647	7.87943	7.96661
TNFRSF11B	10.7645	10.2583	11.164	8.98996	10.078	10.3893	8.90744	10.0548	10.1193	10.2702	7.70261	6.65203	11.202	9.09732	8.06673	8.10815	8.44447	6.66289	10.5815
TNFRSF11A	5.93104	5.78371	5.87381	5.85908	5.76523	6.05595	5.74404	5.69169	5.09047	5.20532	5.8624	5.78236	6.55398	5.90121	6.04568	6.16582	5.97651	6.41346	7.12411
TNFRSF10D	6.75371	6.36496	6.28882	6.46718	6.25527	6.37184	6.36804	6.41466	6.08686	5.73792	6.13351	6.19456	6.78448	6.55461	6.61881	6.62935	6.46853	7.23376	6.72342
TNFRSF10C	6.02126	5.91132	6.41466	6.39331	6.14892	5.95832	6.2599	6.45137	6.04989	6.05573	5.96654	6.03539	6.22737	6.2446	6.09462	6.21573	6.16344	7.23206	5.38757
TNFRSF10B	8.82765	8.83131	8.38493	9.11784	9.03307	8.44552	8.22326	9.29571	9.07939	8.41988	9.33019	8.56563	9.73574	9.90267	9.29571	9.09302	9.4017	8.93428	9.65361
TNFRSF10A	6.39627	5.76929	6.51717	6.82454	6.44156	6.06406	5.91912	6.17291	5.51878	6.15271	6.65988	6.20785	6.9589	7.93934	6.53553	6.3898	6.27604	7.02041	7.1464
TNFAIP8L2	5.79377	5.63206	5.60071	5.92967	5.81675	5.99766	5.93575	5.615	5.35383	5.78314	6.28256	6.76323	6.15661	6.32902	7.19515	6.89171	6.43618	7.33836	6.20228
TNFAIP8L1	6.77542	6.47348	6.14752	6.4603	6.36496	6.03866	6.01756	6.18094	6.02719	5.96654	7.90542	6.21867	6.90432	6.79283	6.70197	7.29414	7.30093	7.27681	7.2575
TNFAIP8	8.7037	8.92884	8.96241	7.59113	9.02165	9.19975	8.64995	8.74645	8.528	8.45725	10.785	8.94116	8.79602	9.36549	9.74916	9.33019	9.72994	9.30357	10.0746
TNFAIP6	6.67871	6.77623	6.60953	7.67013	6.90382	6.38832	6.91541	7.13894	6.44236	6.25356	6.44017	6.38159	8.23762	8.34775	7.0478	7.28308	7.46835	7.56149	8.01634
TNFAIP3	8.11878	7.88819	7.9502	10.0414	8.24972	8.37487	8.15738	9.33019	8.73514	7.84658	11.0884	8.87984	10.3408	10.638	8.56681	10.1952	10.0462	9.77835	10.4822
TNFAIP2	7.70331	8.24432	7.30968	9.29357	8.65441	7.15734	8.58581	8.46633	8.2978	7.61189	9.16467	9.15318	9.26472	9.75718	9.08431	10.1095	9.76048	9.86442	9.37702
TNFAIP1	7.32911	7.47272	7.17545	8.07207	7.35359	7.11283	7.60687	7.20954	7.64535	7.33405	7.00192	7.78896	7.21895	7.65973	7.35683	7.22636	7.18054	6.87526	7.4529
TNF	5.54896	5.52971	5.66167	5.90901	5.56662	5.96251	5.61828	5.54224	5.41496	5.33988	5.96934	6.23118	6.53529	6.22394	6.87526	7.27759	6.56584	6.48203	7.08823
TNC	10.3461	8.57745	9.12895	9.34301	8.84934	9.19083	10.5537	8.84934	9.11385	9.58348	8.65923	9.83583	10.429	10.5304	7.69737	7.82636	8.53517	7.99372	10.2927
TMX3	8.47797	8.51054	8.65302	8.61833	8.79272	8.39156	8.17081	8.52425	8.55867	8.6336	8.58462	7.96359	8.52062	8.04557	8.79666	8.24923	8.3985	7.93756	8.56563
TMX2	8.71865	8.5618	8.82607	9.15318	8.57745	8.83257	8.73222	8.73154	8.68998	8.77873	8.80255	9.15255	8.75678	8.93383	8.97389	8.68215	8.77665	8.90133	8.80189
TMX1	9.56629	9.59643	9.73124	9.20259	9.68282	9.59969	8.67461	9.74279	9.39625	9.23759	9.98652	7.86835	9.70638	9.43181	10.5014	10.2193	10.1831	9.80141	9.93394
TMUB2	8.43992	8.67695	8.67509	8.23859	8.50999	8.7218	8.94579	8.61015	8.58901	8.38915	8.61294	8.91505	8.42331	8.9188	8.63603	9.10317	8.81207	9.00078	8.6225
TMUB1	7.25188	6.83934	6.76421	7.44272	6.98343	6.95991	8.04253	6.73562	6.58348	7.50916	6.73601	8.34959	6.58701	7.10393	6.81519	7.33676	6.93705	7.47924	6.65333
TMTC4	5.52861	6.14803	6.35648	6.31225	5.81892	5.84103	6.27846	6.34468	5.99882	5.61101	6.43173	6.39649	6.13104	6.05978	6.28068	6.23118	6.17966	6.39717	6.69202
TMTC3	6.45175	7.02272	7.25503	6.79759	6.79502	6.44578	6.41102	6.76657	6.93705	7.10572	6.79061	6.32031	6.61425	6.30038	6.52334	6.29356	6.63337	6.21954	6.21907
TMTC2	5.62377	5.62518	5.74182	6.18969	5.85434	5.89556	5.48911	5.92796	5.76045	5.76712	5.71962	5.63536	6.02207	5.95152	5.63063	5.52717	5.87484	5.69303	6.11848
TMTC1	7.03231	6.98343	6.8861	7.33009	6.48694	6.95927	7.32112	6.81878	7.54055	7.43652	6.48604	6.73831	6.56738	6.75404	6.48666	7.12411	6.68916	5.92544	6.48921
TMSB4Y	5.84945	6.11215	5.862	5.99816	5.67111	6.11365	6.15321	6.13576	5.99908	6.02951	5.59466	5.97942	5.76315	5.87823	6.20511	6.52334	6.05709	6.21046	5.90612
TMSB4X	12.5433	12.2276	12.5517	9.598	12.4384	12.4917	9.77126	12.0203	11.7399	11.9746	13.3648	10.0999	13.1117	10.4392	13.2459	13.2295	13.1962	12.3373	12.3575
TMSB15B	6.58438	6.62456	6.16344	6.17966	6.19193	6.70264	5.78236	6.34701	6.52019	6.58063	5.66039	5.97735	5.86965	5.70584	5.71301	5.36614	5.72897	5.54054	5.57477
TMSB15A	5.60596	5.54908	6.33727	5.76084	5.58931	5.73975	5.87136	5.84822	5.58045	6.21526	5.70258	5.66627	5.49015	5.66603	5.38296	5.44022	5.39642	5.50218	5.49768
TMSB10	12.6588	12.04	12.5157	13.0495	12.4529	12.8762	13.1427	12.7346	12.916	12.8173	13.4549	13.6002	13.265	13.3203	13.9484	13.1427	13.5252	14.0416	13.3012
TMPRSS6	5.50095	5.53055	5.69633	5.54403	5.55555	5.58598	5.47317	5.55377	5.51729	5.52899	5.58794	5.43631	5.38167	5.42185	5.55367	5.38805	5.36508	5.55157	5.52293
TMPRSS5	5.62284	5.41951	5.5305	5.71045	5.41569	5.76126	5.57432	5.34242	5.57534	5.58564	5.48775	5.65482	5.33155	5.48972	5.51113	5.65106	5.5356	5.54759	5.57015
TMPRSS4	5.52798	5.45929	5.57658	5.4701	5.39765	5.48632	5.47663	5.62545	5.49568	5.52	5.36381	5.4778	5.36203	5.56067	5.44997	5.55755	5.46551	5.49479	5.4997
TMPRSS3	5.54947	5.34227	5.68011	5.36839	5.61149	5.38491	5.24924	5.5189	5.45119	5.42868	5.51867	5.43011	5.46052	5.4288	5.30582	5.38052	5.42758	5.46855	5.45753
TMPRSS2	5.42552	5.45162	5.5338	5.21351	5.35028	5.37673	5.47032	5.43078	5.40357	5.42028	5.35363	5.27412	5.41845	5.21351	5.40676	5.51556	5.46973	5.36851	5.38167
TMPRSS15	5.51616	5.52094	5.58846	5.40875	5.42868	5.65382	5.32713	5.56539	5.53451	5.54246	5.57574	5.42474	5.59626	5.42845	5.47622	5.51959	5.55483	5.51717	5.52641
TMPRSS12	5.33136	5.26634	5.33007	5.20664	5.36517	5.2148	5.26263	5.23195	5.30352	5.30912	5.53061	5.40701	5.22279	5.275	5.45774	5.36812	5.3026	5.30889	5.29904
TMPRSS11E	5.37587	5.21386	5.47654	5.42982	5.20921	5.432	5.28035	5.22716	5.37103	5.35557	5.44804	5.53656	5.3642	5.49541	5.33587	5.44293	5.21042	5.3475	5.36156
TMPRSS11D	5.31504	5.26613	5.43277	5.31435	5.1611	5.33447	5.34738	5.32432	5.27713	5.28787	5.14567	5.46927	5.27808	5.43377	5.23459	5.16968	5.283	5.28232	5.2765
TMPRSS11B	5.34511	5.58846	5.45456	5.46168	5.17818	5.35177	5.25525	5.45585	5.36582	5.615	5.40765	5.33038	5.63789	5.45847	5.37421	5.51944	5.45786	5.34683	5.35999
TMPO	6.54426	6.67785	7.23176	7.03692	6.6328	6.7462	6.80821	6.83228	6.52925	6.61634	6.95253	6.75249	6.77814	6.56296	6.84069	6.50142	6.95398	6.56853	7.36357
TMOD3	6.86558	6.8036	7.10913	6.84859	6.9904	7.11808	6.72563	6.7741	6.9934	6.86526	7.14756	6.8274	7.12474	6.84439	7.18252	7.15327	6.98838	6.74376	7.07618
TMOD2	5.92076	5.94897	6.24495	5.96908	6.12727	6.09907	6.19764	6.06858	6.03986	6.37533	5.87019	5.96144	6.0375	6.00662	6.42997	5.82789	5.92819	5.92708	5.97512
TMOD1	8.31165	8.26394	8.23239	7.65319	7.66752	8.303	7.80375	7.58088	8.41927	8.60439	6.9562	6.8276	6.47543	6.79136	6.46718	6.42081	6.34625	6.13458	6.28378
TMLHE	6.13256	6.12367	6.36915	6.14564	6.40352	6.06029	6.0705	6.11885	6.47314	6.17563	6.07726	5.86507	6.27172	5.90288	6.31668	6.20311	6.21448	6.02719	6.01203
TMIGD2	5.91693	5.85981	5.81844	5.89653	5.70803	5.8787	5.84103	5.81994	5.92318	6.04935	6.25614	5.946	6.02854	6.01017	6.32382	6.31556	5.8429	6.05623	5.99934
TMIE	5.79085	5.93396	5.72382	5.56918	5.83447	5.86335	5.53259	5.87296	5.81796	5.82269	5.79484	5.66688	5.66398	5.69569	5.75606	5.95641	5.61616	5.76968	5.8083
TMF1	7.62937	7.50676	7.48601	7.40305	6.96613	7.27188	6.79219	7.22345	7.22949	7.15817	7.40416	6.77688	7.41048	7.1763	7.53768	7.18371	7.12206	6.93844	7.50885
TMEM9B	8.23438	8.00286	8.33496	8.2402	8.18426	8.49907	8.71153	8.30014	8.34502	8.15844	8.99199	9.07238	8.82317	9.06721	9.42812	9.24443	9.07238	9.1987	8.95822
TMEM98	9.86612	9.88294	10.3829	9.27478	9.78793	9.8082	9.68859	10.0385	9.89557	10.2214	8.04557	9.74371	8.78428	8.76473	6.97079	6.89285	8.60596	8.12778	8.23498
TMEM97	7.43016	7.47991	8.00918	7.19969	7.80133	7.4415	7.5336	7.47702	7.27532	7.66382	7.62937	6.86001	7.39256	7.21758	6.95253	7.09315	7.13299	6.92728	7.40726
TMEM95	5.65066	5.69889	5.44377	5.4499	5.53279	5.6479	5.59165	5.4946	5.61767	5.54606	5.49507	5.53481	5.64466	5.48632	5.63442	5.58908	5.5584	5.5791	5.6528
TMEM94	6.12033	6.04202	5.91204	6.81483	6.02903	6.27227	6.58458	6.24213	6.55317	5.75186	6.15126	6.9728	6.42702	6.14061	6.51946	7.21214	6.66853	6.91152	6.36202
TMEM92	5.51045	5.36732	5.67473	5.48459	5.74595	5.49044	5.44504	5.66325	5.5155	5.68149	5.4623	5.48348	5.38574	5.3915	5.59287	5.62109	5.47744	5.47902	5.50694
TMEM9	10.0363	10.3793	9.9246	9.12105	9.81728	9.91663	9.07441	10.1997	9.863	9.99442	9.37266	9.42451	8.865	9.17594	8.96688	8.56991	9.30211	9.28985	8.78491
TMEM8B	7.02553	6.96644	6.41917	6.95487	6.99672	6.70338	6.45889	6.84928	6.84703	7.01523	6.15502	6.24433	6.16134	6.34287	5.62643	5.52355	5.95904	5.92012	5.96144
TMEM88	6.86878	6.00259	6.48333	7.44448	6.50727	6.54014	7.4956	6.48911	6.60155	6.9152	5.80906	7.43158	6.22269	6.54693	5.88842	6.77032	6.32608	7.01031	5.71931
TMEM87B	6.92582	7.0161	6.866	6.94849	6.80456	6.7925	6.6304	6.66055	7.04454	6.91982	6.94661	6.80191	6.99277	6.91711	7.12005	7.21758	7.06225	6.54942	6.99531
TMEM87A	8.33105	8.2402	8.20909	7.46125	8.25153	8.28945	8.0445	8.13641	7.91221	8.29745	7.66355	7.53062	7.7351	7.77898	7.95473	7.72849	7.69682	7.70157	7.64506
TMEM86B	5.05214	5.75012	5.29311	5.71088	5.49061	5.10453	5.55034	5.65617	5.62817	5.44673	5.05083	5.61716	5.02874	5.59224	5.35294	6.22588	5.55945	5.5734	5.33143
TMEM86A	5.6684	5.92339	5.59268	5.62534	5.84907	5.80433	5.86653	5.86695	5.37129	5.75587	5.94786	5.78589	7.14346	5.71962	6.87078	6.98659	6.37014	6.84449	6.33211
TMEM80	7.6444	7.46627	7.57333	6.68333	7.47443	7.66783	8.06196	7.1716	7.279	7.65973	7.50061	8.10187	6.98603	7.05785	7.04985	7.25969	7.08745	7.39516	6.92958
TMEM79	5.95104	5.96386	5.96785	5.84361	6.09258	5.87136	6.45971	6.21526	6.08085	6.30561	6.20914	6.16861	5.94394	6.06885	6.13328	6.2143	6.11192	6.03437	6.00374
TMEM74B	6.17563	5.68118	5.82886	5.92652	5.69414	5.57015	5.55321	6.06725	5.83211	5.84361	6.47543	5.73039	5.71155	6.02575	6.03231	5.67347	5.88104	6.19425	5.80963
TMEM74	5.74326	5.45881	5.45945	5.45056	5.61739	5.53279	5.43137	5.38455	5.45908	5.477	5.49118	5.43562	5.3795	5.46238	5.02874	5.39756	5.20357	5.41807	5.42659
TMEM71	6.94521	6.19329	6.60481	6.41187	6.79993	6.53142	7.28019	6.51717	6.0973	6.46718	7.32818	6.82501	7.85893	8.02538	8.18919	8.69919	8.22741	8.40772	7.91977
TMEM70	7.14756	7.03405	7.48091	7.06471	7.21536	7.29138	6.94447	7.18204	7.25722	6.98807	7.6536	7.57333	7.49072	8.35583	8.37855	8.62549	8.3876	8.0629	7.88102
TMEM69	7.74005	7.95328	7.98165	8.15844	7.90351	7.97607	7.65319	8.047	7.99829	7.67095	8.20506	8.18157	8.05638	8.14418	8.49176	8.29029	8.02748	7.97216	8.38108
TMEM68	6.3898	6.7317	6.76657	6.22426	6.58543	6.76152	6.17745	6.70148	6.70737	6.75355	6.84543	5.89296	6.52172	6.10477	7.01801	6.04474	6.31512	6.04736	6.33556
TMEM67	5.33292	5.4123	5.45226	5.50466	5.78139	5.54816	5.57742	5.5456	5.54588	5.80807	5.69614	5.41067	5.35618	5.52538	5.36181	5.54246	5.72514	5.2937	5.53018
TMEM65	8.15658	7.97939	7.89846	7.52609	8.10606	7.64872	6.91495	7.98386	7.48729	7.46125	8.02355	6.97079	8.2541	7.86779	8.08865	7.99791	8.04004	7.7573	8.47219
TMEM64	6.30314	6.72204	6.7658	6.50091	6.45932	6.55836	6.42959	6.50778	6.55604	6.49101	6.47626	6.41732	6.46718	6.32424	6.56671	6.43595	6.73254	6.22426	6.71642
TMEM63C	5.49694	5.62348	5.56975	5.46911	5.48337	5.44605	5.58834	5.55674	5.55861	5.56932	5.50824	5.60744	5.52641	5.5712	5.37262	5.52228	5.63396	5.5546	5.5585
TMEM63B	6.15023	6.31719	6.0479	6.75145	6.34929	6.19027	6.80191	6.20371	6.22202	6.17595	5.96031	6.70361	6.45412	6.28156	6.59473	6.43144	6.11146	6.80313	6.17717
TMEM63A	7.18451	7.46562	7.23728	7.40842	7.45157	7.2257	7.90153	7.83632	7.89937	7.37083	8.24247	7.44113	8.2025	7.7573	7.71387	7.53195	7.5166	7.37563	7.50851
TMEM62	7.04273	6.61521	6.74726	6.61694	6.78088	6.96028	7.01275	6.69322	6.71642	6.71564	6.91574	6.86162	6.7842	7.12315	7.23954	6.94424	6.90272	7.16478	6.66975
TMEM61	5.74106	5.74782	6.03142	6.09147	5.70228	6.01869	6.35377	5.88646	6.59919	6.46666	5.58507	5.76222	5.61002	5.59157	5.52014	5.60208	5.80175	5.12702	5.04402
TMEM60	7.97035	7.98121	8.11127	8.18115	7.92478	8.13691	8.36635	8.09438	8.06903	8.06436	8.18115	8.5565	7.98461	8.20801	8.55544	7.98415	8.07292	8.07673	8.21428
TMEM59L	5.93441	5.59278	5.68308	5.7446	5.4365	5.49671	5.94169	5.53226	5.52998	5.53356	5.27071	5.69569	5.12139	5.52981	5.12892	5.20001	5.17625	5.53145	5.51696
TMEM59	11.2847	11.0299	11.0857	11.1606	10.9767	11.3501	11.7511	11.2701	11.3098	11.0093	10.4132	11.2899	10.3443	10.9108	10.6215	10.1481	10.5158	10.8883	10.7663
TMEM54	6.61802	6.47515	6.14415	7.23206	6.51638	6.39417	7.26727	6.44984	6.53322	6.96882	5.71515	6.28785	5.78491	6.25439	5.39722	5.38388	5.57304	5.62044	5.8545
TMEM53	6.3909	5.88865	6.04679	5.86906	6.12367	6.15394	6.13142	6.02967	6.02656	6.07276	5.69352	6.01464	5.87953	5.93034	6.39764	5.76285	6.12547	6.36945	5.80049
TMEM52B	6.06343	5.93246	6.28156	5.63335	6.13351	5.85799	6.21385	5.93053	5.36554	5.66355	5.9318	5.7455	7.64919	6.008	7.4834	8.81155	8.08783	8.00513	7.05721
TMEM52	5.90425	5.58434	5.79231	5.49416	5.78252	5.82515	5.64228	5.6729	5.76838	5.77954	5.72704	5.5974	5.76186	5.84773	5.61828	5.56737	5.84012	5.76375	5.75363
TMEM51	7.51154	7.26115	7.9598	7.36756	7.86394	7.92928	7.96409	7.28387	6.9889	7.67328	7.89082	7.83114	9.52738	9.25162	9.83502	10.437	9.93889	9.7854	9.08632
TMEM50B	7.72143	7.43047	7.88358	7.32215	7.59015	7.92881	7.51059	7.63149	7.71009	7.73	7.21458	6.81932	7.18252	6.73362	7.39932	7.36925	7.25382	7.08585	6.87417
TMEM50A	8.90805	9.13289	9.0994	9.13754	9.077	9.43078	8.34634	9.01339	9.45752	9.38359	9.49524	8.98699	9.62931	9.53069	9.97554	9.51281	9.42642	9.14173	9.03612
TMEM47	11.9522	11.6674	11.7039	12.0595	11.7247	11.7138	11.659	11.8073	11.8016	11.6756	8.66578	9.55028	9.84549	9.78287	7.00652	7.99517	9.03879	8.66912	9.80702
TMEM45B	5.72041	5.60789	5.49242	5.46876	5.69916	5.45056	5.49053	5.59016	5.52822	5.59087	5.66263	5.47086	5.54272	5.59343	5.65665	5.75954	5.48263	5.82515	5.53569
TMEM45A	8.44552	8.19867	8.306	9.11851	8.26112	8.87071	9.73468	8.69317	8.97164	8.57036	7.28553	9.00726	8.0834	7.63295	8.3855	8.16998	8.01537	8.14837	7.86198
TMEM44	7.25435	7.65319	6.84803	7.05601	7.21144	6.62674	7.3168	7.3427	7.02199	6.98536	7.41982	7.51768	7.00498	6.80258	6.5627	6.24923	6.91096	6.93185	6.9721
TMEM43	10.3909	10.5861	10.2583	9.9927	10.4248	10.4111	9.62479	10.2015	10.5111	10.4867	9.12485	9.46507	9.63804	9.71491	8.73581	8.79461	9.1352	8.79059	9.46795
TMEM42	6.66765	6.22957	6.55422	6.49397	5.89967	6.37636	7.18024	6.379	6.37283	6.44403	6.10816	6.84599	5.87745	6.31452	6.18816	6.23627	6.17322	6.32674	6.28256
TMEM41A	6.82242	7.06752	6.82909	6.36853	6.7973	6.64382	6.29698	6.56997	6.86284	6.69322	6.43816	6.26656	6.62073	6.53266	6.92199	6.35293	6.33392	6.55689	6.17165
TMEM40	5.58922	5.83003	5.85068	5.50095	5.41296	5.50729	5.59752	5.38334	5.5458	5.54481	5.61168	5.38525	5.58528	5.53079	5.56512	5.66488	5.58283	5.82241	5.53239
TMEM39B	7.55857	7.7293	7.05473	7.59465	7.50773	7.28765	8.00069	7.45822	7.58729	7.64599	7.40381	8.04098	7.05601	7.39516	7.00548	7.18633	7.19219	7.12962	7.0699
TMEM39A	7.05157	7.00623	7.34079	6.9899	7.16823	7.20762	7.18252	6.86086	6.82075	7.05286	6.7462	6.89702	6.9488	6.95957	7.17326	6.91438	6.78916	6.80821	7.14305
TMEM38B	7.11451	6.76002	7.51738	6.9631	6.79219	7.12031	6.58718	6.76351	6.88838	7.43385	7.14675	6.5211	6.72272	7.04003	8.26669	7.23884	7.3557	7.3	6.42895
TMEM38A	5.11653	5.22619	5.36118	5.4365	5.10249	5.32037	5.44673	5.21949	5.28887	5.295	5.12264	5.52275	5.12432	5.3699	5.19061	4.99067	5.27435	5.2753	5.09202
TMEM37	6.22615	6.31948	5.98919	6.56353	5.98019	6.10731	6.08238	6.04989	5.85319	5.74022	6.31651	7.08037	6.72634	6.58096	7.28522	6.97896	6.68468	7.36756	6.91763
TMEM35A	7.00264	7.39382	7.43047	6.26159	7.24579	6.89285	6.82454	6.82363	7.48379	7.70718	6.18384	7.03119	6.10157	6.06806	5.83211	6.18598	6.04102	5.93659	5.41951
TMEM33	7.12647	7.48021	7.16395	6.8488	7.25297	7.1658	6.82568	7.01068	6.66687	6.78395	7.20762	6.56484	7.03931	6.63732	7.61965	7.02994	7.11838	7.19061	7.47112
TMEM31	5.58332	5.43211	5.55311	5.54908	5.4228	5.72934	5.96278	5.60548	5.682	5.65823	5.46282	5.7405	5.46032	5.54691	5.70494	5.94445	5.62704	5.66856	5.66325
TMEM30B	9.37266	8.10007	8.73581	7.69608	9.06994	8.76546	8.47908	8.04538	8.22064	8.99677	6.67199	7.29627	7.97607	7.1716	5.94094	6.10966	6.97914	6.20417	7.71684
TMEM30A	7.41982	7.5826	7.46562	8.0015	7.73096	7.46875	7.62937	7.33795	8.09438	7.52426	6.73362	7.40653	7.46532	7.06814	8.04031	7.55652	7.34228	6.47838	7.77019
TMEM268	6.06029	6.72782	6.42195	5.95574	6.73831	6.37972	5.62922	6.5627	5.86695	5.88601	7.29568	5.99439	6.70998	6.24097	7.23427	7.89227	7.21458	7.25969	7.44989
TMEM267	9.1053	8.60518	8.56603	7.94124	8.58901	9.08086	8.74645	8.84859	9.30908	9.42642	10.5537	8.0368	10.2907	8.90207	9.22177	9.72218	9.68963	8.45769	9.06585
TMEM266	5.62839	5.55483	5.50852	5.66984	5.75051	5.58763	5.39249	5.38941	5.46736	5.4757	5.49425	5.58855	5.31802	5.70228	5.82126	5.53079	5.53042	5.94053	5.5
TMEM263	10.6166	10.3294	10.0325	9.55532	10.1469	9.93889	9.62383	10.0209	10.0462	10.154	9.35303	8.31989	9.04987	9.599	9.01569	8.51419	9.10237	8.737	9.37266
TMEM260	6.46052	6.16101	6.20461	6.51139	6.0887	6.17595	6.12101	6.28942	6.10909	6.04568	6.3126	6.04295	6.13379	6.54361	6.26626	6.12223	6.3451	6.00908	6.94302
TMEM26	5.37214	5.33587	5.35139	5.28465	5.40592	5.39823	5.25888	5.57878	5.48026	5.45662	5.5015	5.33129	5.39861	5.65334	5.64342	5.78474	5.5287	5.47253	5.47443
TMEM259	6.75743	6.64816	6.45859	7.45458	6.70937	6.85225	7.31645	6.25614	6.6887	6.59378	6.93928	7.74837	6.71516	7.51208	6.73965	7.19871	6.81915	7.52782	6.69442
TMEM258	8.82157	8.40646	8.66127	8.50224	8.73222	8.7754	9.88416	8.58683	8.75854	8.85194	8.98306	9.45833	8.0551	8.96788	9.25847	8.52753	8.68373	9.16802	8.47591
TMEM256	7.37699	6.66951	7.19798	7.49669	7.46996	7.31856	8.38392	7.07538	6.92779	7.31794	7.19029	8.60016	6.72563	7.47924	7.28019	7.13525	7.40571	7.85147	7.19607
TMEM255B	6.6887	6.3556	6.48862	6.77887	6.6855	6.63509	7.08534	6.55986	6.80614	6.51337	6.26844	6.69703	6.33058	6.55818	6.69835	6.76323	6.42209	6.67426	6.27094
TMEM255A	6.58317	6.46698	6.72908	6.50465	6.9647	6.05837	6.25614	6.6091	5.95552	6.31391	6.24601	6.26597	8.68651	6.09617	6.21674	6.02126	6.48262	5.90594	8.27952
TMEM254	6.23754	6.76152	6.35009	6.14892	6.39861	6.10816	6.40416	6.57133	6.55232	5.91962	6.50556	6.08496	6.5211	6.14778	7.0614	6.67525	6.49251	6.48513	6.72755
TMEM252	5.17255	5.23955	5.2937	5.18046	5.34963	5.22514	5.16894	5.30369	5.24398	5.25914	5.32534	5.25776	5.27281	5.31643	5.22279	5.32359	5.28988	5.22789	5.22814
TMEM25	6.53973	6.7323	6.52481	6.74911	7.12374	6.68103	6.80075	6.69237	7.1722	7.14346	5.79214	6.35981	5.68784	6.08849	5.31409	5.43385	5.64103	5.25042	5.56195
TMEM248	9.8877	9.62136	9.42154	9.55028	9.62591	9.47709	9.57293	9.46083	9.49592	9.51167	9.76165	9.52814	9.43336	9.83502	9.4687	9.24856	9.44241	9.51167	9.71953
TMEM245	9.805	10.3322	10.1507	10.0594	9.86751	9.66894	9.53923	9.89557	10.1064	9.90733	9.2918	8.95026	9.33019	8.57474	8.89712	8.59343	8.87749	8.87819	9.04768
TMEM243	8.34317	8.11936	8.37998	8.24867	7.99762	8.19772	7.90597	7.8661	8.13768	8.12837	8.60915	8.53666	7.96661	8.78059	8.3876	7.94979	8.34386	8.28402	8.26245
TMEM242	7.01589	7.14305	7.14538	6.44017	6.91841	6.85514	6.65706	6.68895	7.04985	6.66505	5.90819	6.33161	6.13953	6.30608	6.82823	6.26903	6.32844	6.23565	6.38631
TMEM241	7.00548	7.09117	6.51513	6.57289	6.90711	6.52241	6.12239	6.8563	6.23655	6.82454	6.29356	6.49997	6.49799	6.84522	6.48992	6.86051	6.68387	6.69904	6.7091
TMEM237	7.45897	7.57256	8.12387	7.58558	7.38365	7.85499	7.48601	7.23605	8.03728	8.31353	6.47955	7.27949	6.41024	6.54857	6.31905	5.53643	6.24433	5.80529	6.0705
TMEM234	6.50556	6.41549	6.346	6.32766	6.26439	6.25527	6.47769	6.40158	6.34824	6.51776	6.47662	6.28818	6.21694	6.34985	6.62325	6.75404	6.15729	6.50091	6.13725
TMEM230	11.2664	11.4016	11.3911	11.2074	11.4373	11.455	11.2495	11.5263	11.4506	11.2281	11.3939	10.8864	10.9055	10.8216	11.4506	10.8408	11.1886	11.1886	11.2768
TMEM229B	5.52677	5.43332	5.36667	5.42499	5.32467	5.45138	5.4779	5.38159	5.41999	5.11316	5.53516	5.51473	5.50436	5.11801	5.23261	5.24211	5.49129	5.70624	5.41797
TMEM225	5.26536	5.32338	5.32451	5.24345	5.34932	5.43137	5.20664	5.30582	5.28232	5.26654	5.35505	5.06591	5.29585	5.22159	5.31225	5.44648	5.27861	5.28184	5.28004
TMEM222	6.7965	6.83901	6.4252	6.69594	6.74552	6.58848	7.10277	6.65144	6.42791	7.06382	6.36424	7.44638	6.52424	6.82719	6.98562	6.9621	6.56149	7.08929	6.3219
TMEM220	6.80908	6.45831	6.9586	6.29979	6.93312	6.85808	6.36653	6.85951	6.75674	6.61044	6.56194	6.37097	6.69358	6.05663	6.91298	6.52877	6.72853	6.65447	6.34073
TMEM219	8.08712	7.83068	7.97216	8.52386	8.28604	8.50497	9.27894	7.82711	8.11936	8.27797	8.01634	9.5059	8.02023	8.64091	9.01339	8.69858	8.52425	9.12303	8.16609
TMEM217	5.53475	5.84212	5.59381	5.66552	5.41782	5.566	5.7323	5.519	5.66884	5.65413	5.3698	5.6226	5.61857	5.72897	5.596	5.92237	5.60996	5.66688	5.67769
TMEM216	7.57487	7.57675	7.68621	7.11972	7.15597	7.52308	8.28901	7.72598	7.65819	7.54164	7.60201	7.50982	7.10881	7.98212	7.85009	7.45157	7.61846	7.79895	7.05503
TMEM214	9.02338	8.0898	8.94875	8.17291	8.97244	9.077	8.70974	8.70495	8.14676	8.84106	7.32949	8.45123	7.63829	7.44556	7.39044	7.49101	7.39717	8.0445	7.60201
TMEM213	4.90412	5.08	5.16847	5.14	5.21085	5.16847	5.39464	5.18508	5.14703	5.14156	5.19863	5.17625	4.10201	5.26114	5.06192	5.16012	5.24454	5.12892	5.11106
TMEM209	7.51059	8.08865	7.818	7.27615	8.02503	7.62544	7.48646	7.57929	7.70981	7.0778	8.55369	7.04273	7.98282	7.84362	8.06861	8.00032	7.99517	7.86358	8.36317
TMEM208	6.91541	6.36764	6.59629	6.90151	6.51477	6.78868	8.16508	6.86526	6.67255	6.602	6.70225	8.57704	6.99398	7.07504	7.48379	7.4415	7.29389	7.97763	6.98681
TMEM204	7.74243	7.84552	8.05011	8.72944	7.61593	7.71793	8.12069	7.63439	8.21849	8.11241	6.86086	8.29745	6.72124	7.31257	6.1995	6.16457	6.39307	6.41024	6.89756
TMEM203	8.32939	8.55369	8.4033	8.491	8.4121	8.62425	8.98021	8.5127	8.43625	8.63933	8.4347	9.23188	8.10242	8.62654	8.57085	8.4181	8.40838	8.65366	8.30094
TMEM201	5.84489	5.81796	5.88974	5.81538	5.93716	5.70978	5.80413	5.86263	5.98646	5.78754	6.11267	5.69198	5.85466	5.80529	5.97046	5.96335	5.79967	5.93989	5.92522
TMEM200B	6.26926	6.33107	6.23118	6.7451	6.20689	6.0887	6.03341	6.19054	6.66827	7.06908	6.05353	6.32102	5.91405	6.18207	6.21738	6.23314	6.53481	5.74568	5.56321
TMEM200A	8.306	8.23801	7.76888	8.2029	8.61636	8.13998	8.23183	8.23801	8.12497	8.1779	8.51726	8.82836	9.04481	8.17035	6.71078	7.10668	7.88958	7.2049	8.9419
TMEM199	6.9845	7.0925	7.30519	7.03332	6.76002	7.27048	6.78019	7.11512	7.04115	7.24751	7.37199	6.94935	6.97564	6.77887	7.82522	7.33896	7.25406	6.88436	7.08415
TMEM198	5.61574	5.58879	5.73939	5.70833	5.55189	5.50406	5.8787	5.41318	5.65901	5.65382	5.53797	5.80413	5.4039	5.6236	5.39613	5.60071	5.73898	5.65626	5.64639
TMEM196	6.41717	6.58493	6.42405	5.84723	6.19296	6.35171	6.26626	6.30288	6.23731	6.34111	6.17038	5.73909	6.44044	5.87406	6.57166	6.55689	6.18718	6.24708	6.21005
TMEM190	5.26927	5.39967	5.31827	5.34089	5.33435	5.18508	5.35963	5.36054	5.31827	5.32784	5.33971	5.27893	5.42486	5.29509	5.23718	5.46809	5.30418	5.30179	5.31162
TMEM19	7.90872	7.8315	7.7206	7.80688	7.70939	8.09556	8.16829	7.88062	7.82854	8.05111	8.44311	8.17856	8.60646	7.92257	8.0037	8.303	8.05271	7.60244	8.50312
TMEM187	7.12125	7.04555	6.62144	6.342	6.98927	6.76657	6.81959	6.78148	6.73254	6.93386	7.18414	7.0705	6.76421	7.02057	7.25722	7.1722	7.04484	7.14756	6.67735
TMEM186	6.97987	6.93031	6.91734	6.27846	6.66227	7.10473	6.78339	6.96819	7.05337	6.84928	6.9136	6.48226	6.38191	6.66951	7.23605	6.67921	6.76687	6.66935	6.38714
TMEM185A	8.01673	8.1346	8.18261	7.55579	8.34589	8.15012	8.12837	8.18379	7.79544	8.03647	8.08234	8.42787	8.01189	7.8578	7.951	7.7626	7.71046	7.87869	8.19477
TMEM184C	7.90387	8.10815	7.84272	6.95344	8.02023	7.96359	7.28194	7.77365	7.57463	7.53234	7.86454	6.67398	7.85226	6.73862	8.12653	7.85359	7.76433	7.6693	7.60995
TMEM184B	7.05337	7.12278	6.64517	8.24568	7.12742	7.05107	7.53234	6.9011	7.19829	6.74354	6.82673	7.90101	7.30168	7.40726	6.83842	7.68702	7.01801	7.4475	7.34344
TMEM182	5.59879	5.49083	5.57547	5.4446	5.58021	5.53709	5.31472	5.26953	5.50088	5.48041	5.63952	5.50779	5.51251	5.53268	5.77177	5.49832	5.48826	5.39515	5.78907
TMEM18	7.48271	7.53896	7.80347	6.74827	7.3932	7.68702	7.39002	7.41617	7.52126	7.62757	7.11283	6.98281	6.85072	7.14288	7.26238	7.32112	7.01247	7.30261	6.43074
TMEM179B	8.64174	8.04288	8.20846	8.91944	8.56563	8.78827	9.06721	7.99121	8.36983	8.69858	8.65233	9.64004	8.28645	8.90315	9.09823	8.71312	8.56896	9.13842	8.38309
TMEM178A	6.09804	5.95855	5.8245	6.14974	5.72358	5.65912	5.91023	5.75767	6.09036	6.07165	5.64762	5.73987	5.89455	5.88819	6.08022	5.53226	5.81675	5.15744	6.15661
TMEM177	5.6719	5.53288	5.64029	5.65524	5.91624	5.68135	5.67494	5.71466	5.79947	5.65106	5.56918	5.70767	5.59923	5.65148	5.76816	5.52159	5.57255	5.69149	5.68663
TMEM176B	7.49101	7.29594	7.25069	7.66085	7.96409	7.69246	8.35403	7.22591	7.29138	7.33727	8.60062	9.45296	8.721	8.33892	9.75718	7.81395	8.57474	8.93845	8.95463
TMEM176A	7.46996	6.91818	6.89285	7.89467	7.65819	7.51154	8.8942	7.63403	7.41645	7.15386	8.08752	10.0325	8.35529	8.50445	9.37097	7.47509	8.17856	8.80189	8.78588
TMEM175	7.29888	7.22462	7.17603	6.47369	7.66814	7.29414	7.07504	7.19744	7.36511	7.48729	8.37092	7.92224	7.6482	7.66564	7.5691	7.57889	7.52187	7.29848	7.3533
TMEM174	5.44098	5.566	5.46788	5.40745	5.50364	5.56214	5.41523	5.59752	5.37445	5.36887	5.25888	5.39486	5.38655	5.3275	5.26491	5.49629	5.60617	5.70929	5.37651
TMEM171	5.46507	5.47559	5.47593	5.19001	5.53709	5.37542	5.47593	5.40363	5.49776	5.48263	5.74694	5.55354	5.53297	5.44618	5.43477	5.49167	5.43117	5.48026	5.48673
TMEM170A	6.3777	6.42195	6.87219	6.35009	6.67583	6.46218	6.3113	6.3845	6.14843	6.13227	6.69703	6.22179	6.46218	6.39175	7.11512	6.85225	6.77688	6.91763	6.98838
TMEM17	7.91792	7.35863	7.18764	7.67899	7.24124	8.36543	8.3763	7.4818	7.60555	8.21428	9.06455	6.87798	8.84601	7.89082	7.60518	7.61911	7.66265	7.52898	7.61651
TMEM169	5.35202	5.1484	5.7913	5.51483	5.22603	5.45821	5.55394	5.33626	5.40363	5.39269	5.37335	5.35916	5.37095	5.49909	5.44422	5.51736	5.08335	5.41683	5.40398
TMEM168	8.39544	8.45538	8.3378	7.74081	8.21602	8.15738	7.6804	8.33892	8.17615	8.19916	8.5695	7.46875	8.02788	7.75421	8.2389	7.88529	7.9502	7.80307	7.97763
TMEM167B	10.1641	10.1266	10.0474	8.7871	10.239	9.97947	9.60435	9.96506	9.93494	9.96506	9.81728	9.07384	9.77835	9.31448	10.1167	10.589	10.2141	9.89968	9.69752
TMEM167A	8.16196	7.62659	7.9318	8.27442	7.8321	8.04343	8.39474	8.01634	8.14837	8.0037	7.90462	7.93789	7.7782	7.79209	8.7037	8.27348	8.2586	7.96804	7.97563
TMEM165	8.58901	8.51675	8.75161	8.95463	8.53304	8.57557	8.44874	8.70313	8.48896	8.68591	8.49695	7.74005	8.81707	9.27978	8.99302	8.38657	8.74319	8.53839	8.73634
TMEM164	6.68636	7.10277	6.67525	6.91065	6.76289	6.78339	6.77688	6.97011	6.74487	6.52019	6.81345	6.94029	7.64654	7.55319	7.54003	8.42827	7.72457	8.03359	7.1009
TMEM163	5.85407	5.72953	5.78997	5.94519	6.26801	5.91962	5.89455	5.85649	5.25942	5.44879	7.86112	6.7896	6.38045	7.43652	7.39981	7.16302	6.9084	7.59429	7.62617
TMEM161B	6.76421	6.88371	6.81316	6.50122	6.83263	6.61802	6.72782	6.55922	6.70116	6.66448	6.80166	6.66935	6.57108	6.73328	6.68756	6.74755	6.69965	6.55986	6.73876
TMEM161A	8.15394	7.93264	7.91414	8.29866	8.58683	8.35177	8.52062	8.259	8.08579	8.44077	8.22799	8.07069	8.07207	8.33462	7.60074	7.94338	7.78758	8.21807	7.56312
TMEM160	6.63553	6.21311	6.57599	6.93928	7.06225	6.65027	7.96182	6.32637	6.62073	6.64728	6.9122	8.91806	6.65854	7.22949	7.25032	7.32239	7.06567	8.04557	6.64031
TMEM158	6.75891	6.35683	6.75981	6.92639	6.64945	6.72421	7.04555	6.92141	6.58543	6.41818	7.30615	7.18995	8.67284	7.7557	8.42958	8.42331	8.13768	8.21213	8.03557
TMEM156	6.16281	6.38747	6.31014	5.51217	5.72149	6.56973	5.97694	6.20178	6.29647	6.23148	8.03875	6.33607	6.73965	6.85307	6.54967	6.50122	6.74726	6.29438	6.90243
TMEM154	6.61612	6.0366	6.61494	6.37283	6.44017	6.51744	6.60855	6.51282	6.23118	6.20461	8.40046	7.27024	7.00362	8.14287	7.01966	9.07441	8.43277	8.6336	7.41792
TMEM151A	5.40315	5.41671	5.21448	5.58021	5.36887	5.35723	5.68356	5.21015	5.34267	5.59809	5.46744	5.48061	5.14762	5.6194	5.29324	5.31643	5.26195	5.37225	5.23718
TMEM150B	5.34127	5.29251	5.44337	5.27842	5.31472	5.40084	5.41477	5.46551	5.32194	5.30352	5.43423	5.36065	5.32393	5.29989	5.41845	5.35963	5.45039	5.53722	5.31133
TMEM14C	9.2457	8.84393	9.37616	9.77045	8.92461	9.31791	9.87922	9.37793	9.4507	9.36728	8.73154	9.96001	8.94916	9.38162	9.11918	8.59141	8.9655	9.11548	9.00119
TMEM14B	8.25229	7.74723	8.12543	7.34489	7.6482	8.10985	7.61619	8.07747	7.7685	7.88743	7.98844	7.49704	7.58623	7.36882	8.42592	8.33629	8.29981	8.07825	7.6111
TMEM14A	7.78573	8.16284	8.55151	8.39544	8.36983	8.50445	8.43534	8.303	8.44244	8.58524	7.61965	7.74567	7.4088	7.96996	7.59946	6.92326	7.4981	7.2375	7.38722
TMEM147	8.62549	8.18198	8.63546	9.74211	9.10461	9.06585	10.1283	8.8885	9.03155	9.05134	8.89372	9.75335	8.82836	9.21138	9.47135	9.2299	8.90133	9.51391	8.85801
TMEM145	4.16398	5.31893	5.26802	5.43052	5.15744	5.37665	5.29953	5.51082	5.35272	5.34828	5.31435	5.26129	5.2734	5.43003	5.58261	6.0433	5.29869	5.36372	5.34844
TMEM144	6.05228	6.50091	6.08341	6.11385	6.20851	6.14291	6.04544	6.04705	6.2335	6.01989	5.84389	6.02126	6.40186	6.04736	6.81125	6.63187	6.38368	6.61957	6.07276
TMEM143	6.46853	6.51545	6.20073	6.45779	6.30764	6.19552	6.6721	6.07542	6.51282	6.40602	6.52452	6.92639	6.22309	6.43144	6.37563	6.379	6.47693	6.41948	6.25855
TMEM141	6.62325	6.34929	6.9562	6.84007	6.89138	6.68811	8.11322	7.05371	6.63732	7.08439	6.96989	8.15982	6.32049	6.84007	7.33278	7.17834	6.95957	7.58636	6.51827
TMEM140	9.04987	9.13342	8.65366	9.06365	8.92789	8.64857	9.21702	8.88662	9.04987	8.68151	8.26726	9.1297	8.63818	7.97524	9.36294	9.30111	8.94272	9.20144	8.55771
TMEM139	5.51736	5.368	5.38655	5.69149	5.48536	5.45253	5.63881	5.28761	5.432	5.6359	5.37463	5.63866	5.56078	5.58314	5.34942	5.35396	5.30756	5.43268	5.42685
TMEM138	7.15734	7.31794	7.37356	7.47585	6.98857	7.32434	8.14918	7.48771	7.30561	7.16275	7.42207	8.19393	7.34542	7.6804	8.50735	7.89082	7.69289	8.12142	7.58519
TMEM135	8.98021	9.14321	9.0106	8.21531	8.95899	8.86193	7.62428	9.00374	8.77873	9.03031	8.23006	7.08779	8.23639	7.29414	8.4669	7.88358	8.13998	7.43612	8.07747
TMEM134	6.94712	6.60525	6.67735	7.38566	6.73799	7.32646	7.68086	6.92958	6.86051	6.92141	7.3469	8.71207	6.84763	7.56063	7.74837	7.64707	7.23156	8.18261	6.94908
TMEM132D	5.26305	5.41296	5.44598	5.70624	5.78491	5.83028	5.82945	5.76893	5.71854	5.71778	5.77057	5.56028	5.79484	5.61252	5.70246	5.87433	5.69842	5.74088	5.70833
TMEM132C	5.25942	5.25716	5.34918	6.15321	5.59106	5.35086	5.29857	5.71962	5.89057	5.21169	5.42597	5.76547	5.4237	5.76893	5.29219	5.53279	5.51186	5.94187	5.11551
TMEM132B	5.62334	5.44163	5.71807	5.62888	5.58409	5.64279	5.58608	5.47064	5.79069	5.64847	5.56893	5.53826	5.83807	5.64731	5.47963	5.86059	5.45219	5.56255	5.58701
TMEM132A	6.01427	5.94626	5.8672	6.24873	5.96335	6.07257	6.27815	6.16134	6.12282	6.13701	5.89157	6.09374	6.16387	6.02289	6.6377	6.36142	5.91986	6.13403	6.10477
TMEM130	7.29071	7.84801	7.44448	7.05503	8.67102	7.35902	7.31702	7.64011	6.93281	8.13884	5.89111	6.37254	6.53266	6.0957	5.37335	5.70624	5.82025	6.03286	6.21473
TMEM129	6.69965	6.72688	6.95735	6.90035	6.87546	6.67426	7.36618	6.80191	6.74949	6.95463	6.86878	8.21566	6.52925	7.0397	6.92674	6.80191	6.64643	7.03231	6.74325
TMEM128	6.75842	6.63509	7.04923	6.57775	6.54242	6.71913	6.40602	6.45481	6.62826	6.86718	6.46889	6.68023	6.30561	6.43509	6.53502	6.52984	6.31178	6.56997	6.11967
TMEM127	7.46812	7.61863	7.3137	7.94338	7.64243	7.52609	7.70084	7.23026	7.31645	7.30813	7.28996	8.28901	8.05411	7.47509	8.08183	9.00191	8.35624	8.57036	7.84709
TMEM126B	8.18956	8.21122	8.25809	8.27532	7.70767	8.21651	8.24309	8.48669	8.47797	8.19477	7.85436	8.11127	7.54883	7.91792	8.21213	7.73299	8.02059	7.62292	7.76569
TMEM126A	7.96182	7.69046	8.24568	8.30829	7.79209	8.14287	8.45953	8.0138	8.30755	8.07673	8.02059	8.05934	7.72108	8.0492	8.38868	7.5968	8.02503	7.71308	7.84034
TMEM125	5.22159	5.24002	5.34324	5.28587	5.52064	5.41617	5.28722	5.21448	5.30928	5.30602	5.21516	5.49909	5.26713	5.46799	5.29809	5.37347	5.18249	5.31726	5.30108
TMEM123	9.07057	9.40985	10.0311	9.98341	9.83348	9.77288	8.90133	9.62258	9.61951	9.50978	10.9955	9.10195	10.4111	10.1137	10.4265	10.32	10.2377	9.80702	10.7193
TMEM121	5.79819	5.64124	5.61512	5.56263	5.64902	5.63242	5.52094	5.89356	5.60328	5.69032	5.61263	6.05324	5.37816	5.69916	5.28887	5.30912	5.61348	5.69765	5.67374
TMEM120B	5.33229	5.42552	5.70544	5.72132	5.48127	5.57626	5.67584	5.68908	5.4916	5.85254	5.54615	5.59837	5.56398	5.50646	5.48895	5.47679	5.57196	5.49497	5.49622
TMEM120A	8.8942	8.38392	8.7218	8.51675	8.49695	8.84393	9.82423	8.3776	8.57985	9.02544	7.60853	9.42336	7.74145	8.05675	7.75196	8.92789	8.3855	8.99458	7.38081
TMEM119	6.70712	6.09617	6.67611	8.11576	7.25698	7.11512	8.06567	6.89059	6.54242	6.71168	7.89268	10.0678	8.32981	8.05743	6.71766	6.39996	6.93904	7.61381	8.74147
TMEM117	7.43693	6.88335	6.81375	6.73862	6.98807	7.07753	6.38888	6.85479	7.10004	6.97833	6.25021	6.42274	6.48068	6.39627	6.65706	5.88061	6.44984	6.27628	6.20311
TMEM116	6.64321	6.9136	6.78107	6.39649	6.36605	6.92754	6.5901	6.66177	6.86526	6.50709	6.69022	6.79954	6.26762	6.31923	6.65854	5.96119	6.36686	6.38311	6.35588
TMEM115	8.74733	8.81085	8.62963	8.07334	8.86987	9.01704	8.64335	8.91806	8.65531	8.91453	8.56085	8.98091	8.91373	8.62039	8.89167	8.84468	8.86	8.65441	8.70021
TMEM114	5.42915	5.4224	5.56255	5.47841	5.59413	5.36944	5.35332	5.57638	5.4652	5.4455	5.53288	5.28945	5.59752	5.38904	5.57611	5.15978	5.34298	5.45919	5.45524
TMEM11	7.00779	6.75329	6.98838	6.29179	7.09182	7.0397	7.37083	6.96269	6.604	6.98735	6.73562	7.37435	6.59505	6.91004	7.15597	6.97914	6.88777	7.30561	6.62385
TMEM109	10.0799	9.88562	9.89202	10.2141	10.162	10.0123	10.7784	9.83583	9.87292	10.4574	9.56734	10.7055	9.64657	9.81132	9.05076	9.04115	9.09732	9.48695	9.7405
TMEM108	5.5356	5.7776	6.10641	5.65679	5.57966	5.64503	5.80849	5.66523	5.95987	5.71553	5.71569	5.68805	5.76523	5.63906	5.70693	5.54235	5.43876	5.52462	5.69781
TMEM107	5.76893	5.90195	5.96297	5.92101	6.05444	6.12068	6.16101	6.03437	5.6502	5.77556	5.70002	5.8801	5.89579	5.81867	5.94187	5.5473	5.92751	6.23533	6.17291
TMEM106C	9.56198	9.61095	9.80993	8.60062	9.33567	9.84963	9.13842	9.59078	9.61678	9.57914	8.22741	8.63202	7.73357	8.07379	8.3668	7.3182	8.23639	8.40713	7.6135
TMEM106B	9.15684	8.91614	8.71717	8.37403	8.79059	8.69662	8.20015	8.9188	8.55053	8.99802	8.40432	7.63076	7.98586	7.58195	8.39747	7.76219	8.09686	7.68962	8.21755
TMEM106A	6.18207	6.25614	6.30115	6.22464	6.604	6.23655	6.26656	5.95832	6.0628	6.01399	6.98028	6.29054	6.68241	6.64321	7.21292	7.11477	6.90211	7.51102	6.47201
TMEM105	5.62871	5.73383	5.4326	5.48911	5.57346	5.67329	5.58922	5.48127	5.62233	5.69536	5.63468	5.50588	5.46864	5.53463	5.77152	5.58354	5.65665	5.62334	5.54329
TMEM104	5.99316	5.83064	5.96104	6.16716	5.77522	5.91569	5.84822	5.79454	5.88974	5.9342	5.75417	6.04961	5.84773	5.98743	5.64042	6.08496	5.83258	6.16716	5.81752
TMEM102	5.98763	5.99493	5.89021	5.6359	5.946	5.81929	5.92544	5.78092	5.94755	5.95477	5.8441	5.92237	6.10307	5.66149	6.03437	6.27604	5.87097	5.96335	5.94147
TMEM101	7.25568	7.40805	7.21174	7.49594	7.14404	7.44515	8.31775	7.33497	7.14538	7.70404	7.55409	8.3668	7.06567	7.14132	7.42535	7.37474	7.47443	7.5517	7.16764
TMEM100	7.31944	6.80908	7.2684	7.98415	6.45481	7.50729	7.13651	7.60796	7.9785	7.34938	6.67735	6.9379	6.17479	6.59849	6.03262	5.85782	6.53214	6.17503	6
TMEFF2	5.73687	5.8191	5.67424	5.71382	5.63881	5.81675	5.97735	5.77594	5.70383	5.92882	5.44823	6.23175	5.77194	5.56654	5.84822	5.56963	5.81844	5.69259	5.93396
TMED9	9.18804	8.58524	8.49816	9.18718	9.02544	8.54203	10.1768	8.86324	8.87252	8.73107	8.60714	10.0849	8.7398	9.59643	9.46507	9.38901	9.30432	9.80216	9.20596
TMED7	8.49755	8.42882	8.69232	8.63501	8.51102	8.51726	8.20594	8.45769	8.52236	8.59668	7.80375	7.49173	8.06778	7.43965	8.73867	8.31411	8.31109	7.56344	8.31989
TMED6	5.39082	5.45699	5.4224	5.37421	5.22514	5.49076	5.33117	5.46401	5.40168	5.4084	5.31273	5.38345	5.47995	5.42915	5.38325	5.39642	5.486	5.39942	5.39249
TMED5	9.66642	10.0344	9.91015	9.94199	9.94887	9.97554	9.0094	10.0514	9.89388	9.55758	10.538	8.63648	10.2243	9.88045	10.953	10.2939	10.4072	10.1424	10.4132
TMED4	8.3527	7.92557	8.07168	7.95635	8.33496	8.13918	8.22188	7.79614	7.59367	7.86198	7.77188	7.33442	7.55278	7.94338	8.37487	7.749	7.77188	8.19311	7.97299
TMED3	9.8908	9.26174	9.27478	9.40332	9.32565	9.23684	10.0088	9.49733	9.32492	9.48508	9.01644	9.92932	9.03926	9.40706	10.4072	9.64556	9.80993	10.2214	9.22177
TMED2	10.1952	9.75335	10.0929	9.93759	9.7011	10.0106	10.541	9.86992	9.96506	10.0237	9.68963	10.7478	9.48269	10.0594	10.0188	9.96506	10.0237	10.2458	9.89557
TMED10	10.3084	9.82543	10.1702	10.2799	10.0049	10.2256	10.2225	9.96963	10.2256	10.2728	10.0267	10.626	10.1064	10.3517	10.5796	10.3122	10.1997	10.0017	10.5439
TMED1	6.58379	6.64321	6.74325	6.84632	6.60499	6.75273	7.57125	6.62421	6.72069	6.66417	6.34767	7.45725	6.29618	6.73666	6.99531	6.62983	6.70148	7.15849	6.33392
TMCO6	6.48203	6.49163	6.46412	6.59822	6.35705	6.45622	7.04418	6.5159	6.54531	6.67315	6.66975	6.63876	6.38812	6.18537	6.468	6.66853	6.4994	6.50245	6.25666
TMCO5A	5.75756	5.6098	5.65838	5.52952	5.48855	5.68183	5.48643	5.8372	5.75694	5.74859	6.12547	5.62019	5.82148	5.37325	5.61398	6.22554	5.72539	5.75659	5.75445
TMCO4	7.58623	8.25809	7.68475	8.14676	8.09778	8.18198	7.43423	8.27099	8.5127	7.85268	7.78799	6.60499	6.79015	7.69522	7.07504	7.01455	6.96128	6.92925	6.82501
TMCO3	7.19029	7.19871	7.31175	6.85927	7.39133	7.00159	6.63009	7.14305	7.25144	6.88072	6.75329	6.62826	7.43652	6.57542	7.63728	7.67051	7.3617	7.00779	7.15269
TMCO2	5.37237	5.2637	5.37154	5.28617	5.33369	5.22886	5.32279	5.38091	5.29666	5.30369	5.32641	5.2526	5.28904	5.3795	5.27627	5.40291	5.24478	5.29789	5.29174
TMCO1	9.27739	9.1053	9.29357	9.49145	9.03535	9.16648	9.19975	9.25763	9.28828	9.12761	8.99302	8.53839	8.98369	9.52738	9.57636	9.28382	9.33228	9.17731	9.1987
TMCC3	7.15597	6.56853	7.07998	6.86814	7.11425	6.95161	7.01068	6.86325	6.51062	7.03254	7.07868	7.36543	7.65319	7.63763	7.15386	8.17382	7.82253	7.548	7.63295
TMCC2	5.83775	5.77954	5.85928	6.18275	5.83559	5.73346	5.75417	5.54086	6.13027	5.66325	5.67903	5.3879	5.75549	5.48895	5.62452	5.78252	5.66615	5.72446	5.56234
TMC8	5.97942	6.18327	6.03286	6.21932	5.87745	5.90594	5.88202	5.83488	5.51717	5.02874	7.34714	6.74166	6.40507	6.548	7.09276	7.00228	6.81282	7.48771	7.68219
TMC7	5.59404	5.53507	5.61452	5.74841	5.5154	5.91482	5.54054	5.58224	5.65166	5.83508	5.5655	5.5691	5.37204	5.576	5.64124	5.52305	5.54991	5.5985	5.43068
TMC6	6.15235	6.20398	6.28256	6.89629	6.8895	6.17411	6.7317	6.55281	6.30115	6.33136	8.8368	8.15899	7.72415	8.21755	8.18956	8.84526	8.35731	8.71258	8.0306
TMC5	5.27262	5.55034	5.35928	5.43436	5.40807	5.41951	5.40214	5.46954	5.46507	5.48272	5.56771	5.37921	5.30845	5.46837	5.50276	5.63367	5.53079	5.43456	5.46182
TMC4	6.1591	5.87072	5.72246	5.99152	6.08747	5.97027	5.94755	6.06928	6.05549	6.06007	5.91505	5.95941	6.02926	6.09649	5.93806	6.40127	6.31556	6.0832	6.0375
TMC2	5.49909	5.56781	5.50588	5.54691	5.74199	5.34695	5.52462	5.37771	5.54549	5.55512	5.60496	5.51385	5.49717	5.49962	5.43456	5.5898	5.57022	5.55902	5.53055
TMC1	5.60653	5.5513	5.48234	5.28887	5.42111	5.47911	5.41971	5.45774	5.47024	5.45219	5.61041	5.40408	5.4038	5.31209	5.51295	5.33921	5.48708	5.46809	5.462
TMBIM6	10.6237	10.7558	10.8774	11.3067	11.2768	11.1022	11.1079	10.8385	10.8956	11.129	11.4506	11.3543	11.7934	11.7734	11.924	12.1585	11.7979	11.7296	11.7734
TMBIM4	10.2175	9.71953	9.74211	9.31542	9.52738	10.6137	10.1641	9.8509	10.3421	10.0886	11.6351	9.06172	11.2322	10.1051	10.1412	10.1424	10.1747	10.0886	10.0954
[truncated: 13,368 more rows]
