# Supplementary material for: Predicting feature genes correlated with immune infiltration in patients with abdominal aortic aneurysm based on machine learning algorithms
Source: Sci Rep. 2024 Mar 2;14:5157. doi: 10.1038/s41598-024-55941-6 (PMC10908806; doi:10.1038/s41598-024-55941-6)
Supplement: Supplementary file 1 — Supplementary Information. [file 41598_2024_55941_MOESM1_ESM.zip › Supplementary File 7 CIBERSORT results.xlsx]

## Sheet: CIBERSORT-Results
id	B cells naive	B cells memory	Plasma cells	T cells CD8	T cells CD4 naive	T cells CD4 memory resting	T cells CD4 memory activated	T cells follicular helper	T cells regulatory (Tregs)	T cells gamma delta	NK cells resting	NK cells activated	Monocytes	Macrophages M0	Macrophages M1	Macrophages M2	Dendritic cells resting	Dendritic cells activated	Mast cells resting	Mast cells activated	Eosinophils	Neutrophils
GSM1150703_Con	0.0260541	0.0361964	0.108056	0	0	0.146553	0	0.114367	0.00128705	0.102632	0	0	0.123179	0.0746665	0.00677087	0.209095	0	0.0456779	0.00546497	0	0	0
GSM1150704_Con	0.154654	0.0218602	0.0910524	0.0528881	0	0.137056	0	0.0728006	0	0.00886325	0.0226329	0	0.0741361	0	0	0.294681	0	0.0448026	0.0202978	0	0	0.00427623
GSM1150705_Con	0	0.109816	0.106205	0.00990901	0.0429057	0	0.112315	0.0889186	0	0	0	0.0267763	0.074223	0.0727749	0.023029	0.242525	0	0.0199656	0.0706363	0	0	0
GSM1150706_Con	0.0631696	0	0.105729	0.101111	0	0.0711243	0.0269692	0.0276842	0.0383788	0	0.0401364	0	0.106054	0.0837831	0.0196765	0.261537	0	0.0220451	0.032602	0	0	0
GSM1150707_Con	0.0643267	0.0346586	0.101886	0.047634	0	0.0967198	0.00334013	0.0459354	0	0	0.0989182	0	0.110305	0.0860878	0.0160144	0.239902	0	0.0122171	0.0420552	0	0	0
GSM1150708_Con	0.0656869	0	0.119938	0.032009	0	0.141878	0.0157722	0.035251	0	0.0408946	0	0	0.116329	0	0.0125041	0.334074	0	0.0520963	0.0335685	0	0	0
GSM1150709_Con	0.171415	0	0.136291	0.0613009	0	0.144786	0	0.0606922	0.014236	0	0.000658337	0.033811	0.0616313	0.00905855	0	0.219837	0	0.0545249	0.0189842	0	0	0.0127733
GSM1150710_Con	0.11726	0.012199	0.0566239	0.0776391	0	0.208582	0	0.0889127	0	0	0.00854183	0	0.0980876	0.0718091	0.020895	0.199917	0	0	0.0395335	0	0	0
GSM1386844_Con	0	0	0.0202471	0.0390345	0	0.00963307	0	0.0557159	0.00520323	0.00144319	0.0170354	0.00871865	0.0430207	0.345156	0.0521411	0.327425	0	0	0.0631626	0	0	0.012063
GSM1386845_Con	0.0190951	0	0.105704	0.113495	0	0.138558	0	0	0.0236931	0	0	0.0305015	0.0661562	0.0341939	0.0384706	0.372176	0	0	0.0579564	0	0	0
GSM1386847_Con	0.0251485	0	0.0353391	0.00783374	0	0	0	0.0350673	0.0199274	0.0218578	0.0195813	0	0.0240784	0.530902	0.0286609	0.19381	0	0	0.0528351	0	0	0.00495846
GSM1386848_Con	0.0556676	0	0.0491158	0.0701074	0	0.137018	0	0	0.0452577	0	0	0.0208408	0.0144345	0.0981533	0.0409367	0.352574	0	0.00340447	0.112489	0	0	0
GSM1386850_Con	0.0393675	0	0.374827	0.0958739	0	0.077567	0.0351894	0	0	0	0.00948552	0	0.0187251	0.0958081	0.0190216	0.199678	0	0	0.0344561	0	0	0
GSM1150689_AAA	0.14532	0	0.0383928	0.0730235	0	0.132126	0	0.0718214	0.0118898	0.00199877	0.0228594	0	0.0795294	0.170394	0.0429746	0.168336	0	0	0.0410673	0	0	0.000266799
GSM1150690_AAA	0.142476	0	0.0734904	0.138542	0	0.0104914	0	0.0814059	0.0167664	0.00328435	0	0.0162679	0.0720916	0.179325	0.0255851	0.208021	0	0	0.0322533	0	0	0
GSM1150691_AAA	0.142575	0	0.0574178	0.149379	0	0.0951808	0	0.0588943	0	0	0	0.0240569	0.0443902	0.105768	0.0197463	0.265197	0	0	0.0373948	0	0	0
GSM1150692_AAA	0	0.0786014	0.0622913	0.0824906	0	0.0757362	0	0.0715263	0	0	0.0489162	0	0.101448	0.167121	0.0457725	0.230117	0	0.00145676	0.0345233	0	0	0
GSM1150693_AAA	0.0449014	0.0141638	0.0700351	0.137309	0	0.0510393	0.096969	0.0267037	0	0	0	0.0761414	0.0778398	0.123714	0.0704945	0.161072	0.000184541	0	0.0494332	0	0	0
GSM1150694_AAA	0.0239611	0.0304039	0.037033	0.176189	0	0	0.0580736	0.0835548	0	0	0.0229094	0	0.102542	0.0862365	0.123212	0.203498	0.000498677	0	0.051888	0	0	0
GSM1150695_AAA	0.204063	0	0.0620278	0.0926807	0	0.0591834	0	0.0590872	0	0.0105338	0.0682139	0	0.0602797	0.119587	0.0142032	0.233232	0	0	0.0169083	0	0	0
GSM1150696_AAA	0.071191	0	0.0975955	0	0	0	0.0943571	0.168975	0	0.0209746	0.0759709	0	0.114973	0.0949559	0.0253772	0.148624	0.00907652	0.0140972	0.0638316	0	0	0
GSM1150697_AAA	0.137294	0	0.0705458	0.0545357	0	0.0701984	0	0.0837223	0.00887702	0.0195451	0	0.0192199	0.0827005	0.176582	0.0238233	0.227342	0	0	0.0256134	0	0	0
GSM1150698_AAA	0.0302564	0	0.107975	0.0485351	0	0.258562	0	0	0	0.0394444	0.0203831	0	0.0428997	0.166633	0.047273	0.205868	0	0	0.0321712	0	0	0
GSM1150699_AAA	0.0398552	0.0170509	0.0958608	0.180442	0	0.0366957	0.0294265	0.0231509	0	0	0.0470635	0	0.110216	0.0849929	0.0366388	0.260264	0	0.00520294	0.0331399	0	0	0
GSM1150700_AAA	0.00200131	0.0361293	0.0544203	0.122084	0	0.0886391	0.077827	0.0469822	9.6561e-06	0	0.0205896	0.00774167	0.14608	0.0645044	0.0449673	0.206877	0	0	0.0811474	0	0	0
GSM1150701_AAA	0.0553111	0	0.0697962	0.0728041	0	0.102782	0.0824172	0.0410554	0.00794106	0	0.0550319	0	0.16757	0.0713176	0.0219326	0.201486	0	0.0191867	0.0313679	0	0	0
GSM1150702_AAA	0.0650103	0.0076519	0.0742306	0.0581259	0	0	0.11163	0.084558	0	0.0139652	0.0194242	0.0151884	0.104485	0.176035	0.0242906	0.1401	0	0.0378272	0.0674784	0	0	0
GSM1386783_AAA	0.0341752	0	0.0108953	0.0903677	0	0.0795758	0.0231616	0.0200593	0	0	0.0372551	0	0.0961465	0.0769691	0.0167033	0.4282	0	0.00271337	0.0461612	0	0	0.0376167
GSM1386784_AAA	0.0226666	0.160256	0.0113379	0.00888534	0	0.042734	0	0.0515755	0.0102417	0.0243385	0	0.00843862	0.0325705	0.215947	0.0764446	0.294032	0	0	0.0405313	0	0	0
GSM1386785_AAA	0.174452	0	0.0283137	0.0326105	0	0.140629	0.0334688	0.00333022	0.0438281	0.0260901	0	0.00921224	0.0337847	0.127693	0.0578643	0.229389	0	0.00470598	0.0546299	0	0	0
GSM1386786_AAA	0.0556528	0.0517662	0.159009	0.0345074	0	0.077701	0.025354	0.0769302	0	0.126942	0	0	0.106698	0.0582088	0.0368811	0.173666	0	0.00429783	0.0123859	0	0	0
GSM1386787_AAA	0.0657213	0	0.224631	0.0463653	0	0.157957	0.0180355	0.0361594	0	0.0148356	0	0.0225618	0.0832612	0.0447918	0.0269706	0.230858	0	0.00852904	0.0179918	0	0	0.00133031
GSM1386788_AAA	0.0858378	0	0.0951087	0.0774727	0	0.0568953	0	0.0565756	0.0336109	0.0104853	0	0.00382733	0.076327	0.257573	0.0246211	0.171701	0	0.022553	0.0274113	0	0	0
GSM1386789_AAA	0.0619894	0	0.0317564	0.086866	0	0.0478393	0	0.0385203	0.0244277	0.00947499	0	0.0201673	0.103457	0.196134	0.024973	0.301646	0	0.0069894	0.0457586	0	0	0
GSM1386792_AAA	0.0371743	0	0.00370995	0.0826583	0	0.0368862	0	0.0447281	0.00924574	0	0.0229673	0	0.110584	0.378297	0.00933365	0.217117	0	0.00722396	0.0400739	0	0	0
GSM1386793_AAA	0.108486	0	0.118517	0.290482	0	0	0.000103138	0.122939	0.00801851	0.0212881	0	0.0798386	0.0205469	0.0294771	0.0735497	0.105677	0	0	0.0210763	0	0	0
GSM1386794_AAA	0.032041	0	0.0345481	0.0533948	0	0.0764562	0.0142369	0.0338098	0.0085743	0	0.0165295	0.00234863	0.0775726	0.289912	0.0313398	0.273845	0	0	0.051015	0	0	0.00437596
GSM1386795_AAA	0.0298239	0	0	0.166959	0	0	0	0.0338385	0.0821328	0	0.125041	0	0.0879299	0.042766	0	0.309878	0	0.0589538	0	0.0328303	0	0.029846
GSM1386796_AAA	0.172655	0.0286199	0.038407	0.0707493	0.0351832	0.0683545	0	0.187851	0.00701873	0	0.052173	0	0.144241	0.106021	0.0105533	0.0421169	0	0.0102311	0.0258251	0	0	0
GSM1386797_AAA	0	0.00708181	0	0.0990061	0	0	0.0153602	0.0260994	0.059508	0	0.065638	0	0.0442981	0.216761	0.0330516	0.384107	0.00538131	0	0.0437083	0	0	0
GSM1386800_AAA	0.1623	0	0.0833888	0.122492	0	0	0.0190161	0.113491	0.0556009	0	0.0901126	0	0.0600891	0.142239	0.0147251	0.0880996	0	0.0137815	0	0.0346649	0	0
GSM1386802_AAA	0.0741531	0.0395629	0.22933	0.0827172	0	0.0654222	0.0259883	0.076489	0	0	0	0.0474819	0.123102	0	0.00820729	0.155108	0	0.0194805	0.0473011	0	0	0.00565616
GSM1386803_AAA	0.0327687	0.0540502	0.0343595	0.158264	0	0.0507564	0.0200736	0.0840125	0	0	0.116469	0	0.0327104	0.0505942	0.0621746	0.250615	0	0	0.0524859	0	0	0.000664578
GSM1386804_AAA	0.190811	0.10667	0.108942	0.088501	0	0.0409393	0.0169374	0.0471331	0.0444234	0.0110495	0	0.00115451	0.0164699	0.0613655	0.0135007	0.188354	0	0.00500565	0.0587425	0	0	0
GSM1386805_AAA	0.000629891	0.269648	0	0.0372171	0	0.0529048	0.0382859	0	0	0.0357829	0	0.0020681	0.0143486	0.116309	0.0328112	0.377569	0	0.000504563	0.0219206	0	0	0
GSM1386806_AAA	0.129902	0.103066	0.0893519	0.0899271	0	0.043345	0	0.0566995	0.0430319	0	0	0.0345346	0.0116601	0.0246955	0.0157573	0.257723	0	0.00942176	0.0908845	0	0	0
GSM1386807_AAA	0.222937	0.0518687	0.130521	0.134557	0.0013806	0.00638622	0.0125581	0.0681904	0	0.0382836	0	0.0651844	0.00296566	0.0123605	0.0313598	0.177151	0	0.00337817	0.0409187	0	0	0
GSM1386808_AAA	0.0964948	0	0.181317	0.0925515	0	0.0309054	0.00788587	0.0637566	0.0378885	0.0981552	0	0.0294612	0.0595353	0	0.0785684	0.197292	0	0.00157662	0.0246118	0	0	0
GSM1386809_AAA	0.0252683	0.060837	0.293631	0.0575409	0	0	0.0209488	0.0245713	0	0.0101892	0.0337223	0	0.0593841	0.0904588	0.00226954	0.260702	0	0	0.0391071	0	0	0.0213699
GSM1386810_AAA	0.0669551	0.0362795	0.0204386	0.00866594	0	0.16472	0	0.0560958	0	0.0577229	0	0.0528419	0.170865	0.0486629	0.0323233	0.196603	0	0.00682172	0.0810036	0	0	0
GSM1386811_AAA	0.0519441	0.162313	0.019957	0.170365	0	0.0460017	0.0573754	0.0906851	0	0.0177008	0	0.0349709	0.0468823	0.0310735	0.0226216	0.175717	0	0.0200501	0.0495988	0	0	0.00274424
GSM1386812_AAA	0.0303138	0.0301577	0.0154395	0.0923545	0	0.18498	0.0305666	0	0	0	0.0856889	0	0.187325	0.017257	0.0362281	0.230003	0	0.00241005	0.0572751	0	0	0
GSM1386813_AAA	0.0324776	0	0.00714206	0.0379458	0	0.119741	0	0.0609438	0	0	0.00635602	0.0440241	0.125725	0.170209	0.0373232	0.346017	0	0	0.00871513	0	0	0.00337955
GSM1386814_AAA	0.0508472	0.0224204	0.127012	0.0701906	0	0.0940257	0.004741	0.0312061	0.0127153	0.000277579	0.0225084	0	0.129271	0.075678	0.0277441	0.326616	0	0.00267411	0.00207317	0	0	0
GSM1386815_AAA	0.0550551	0	0.162594	0.0630115	0	0.228024	0.019511	0	0	0.0600647	0	0.00318844	0.0979741	0	0.106578	0.141142	0	0	0.062856	0	0	0
GSM1386816_AAA	0.113911	0.190063	0.0401952	0.152198	0.00191458	0	0.00839609	0.107808	0.0220437	0	0	0.020181	0	0.120364	0.00791887	0.182805	0	0.00997668	0.0222248	0	0	0
GSM1386817_AAA	0.0713813	0	0.231292	0.159377	0	0.0163131	0	0.0588277	0	0	0.00151813	0.0105505	0.186033	0.0284474	0.0134263	0.161268	0	0.0340659	0.0274995	0	0	0
GSM1386818_AAA	0.289634	0.0504812	0.130529	0.109745	0.022791	0	0.0304581	0.163327	0.0111171	0	0	0.0432369	0	0.0238922	0.00651231	0.0953481	0	0.0146552	0.00756717	0	0	0.000705479
GSM1386819_AAA	0.0756094	0	0	0.101532	0	0.0662195	0.0546915	0.0567025	0.0746967	0	0.106112	0	0.109329	0.135099	0.0398433	0.0905237	0	0.0138759	0	0.0757662	0	0
GSM1386820_AAA	0.0799033	0.0642793	0.236211	0.0194702	0	0.162821	0.0388465	0.132198	0.0272915	0	0.0251675	0.00434386	0.053861	0.0780987	0	0.02981	0	0	0.0476983	0	0	0
GSM1386821_AAA	0.0397702	0	0.144969	0.00663262	0	0.196201	0	0.0749356	0	0.0355573	0.0323934	0	0.0392553	0.243721	0.0118062	0.164834	0	0.00273092	0.00241605	0.00477822	0	0
GSM1386822_AAA	0.00264289	0.0277978	0.194924	0.159101	0	0.0748158	0	0.051435	0.0245375	0	0.0604771	0	0.137396	0.148773	0.0042983	0.0649993	0	0	0	0.0488018	0	0
GSM1386823_AAA	0.051697	0	0.0294895	0.0607932	0	0.14368	0.0202302	0	0.00686886	0	0.00464798	0.016566	0.171041	0.00191407	0.00784065	0.389864	0	0.00319213	0.0795476	0	0	0.0126283
GSM1386824_AAA	0.0322267	0	0.145547	0.163413	0	0	0.0956163	0.0253071	0.0120466	0	0.0431774	0	0.0466919	0.180201	0.0224126	0.187561	0	0	0	0.0455128	0	0.000286298
GSM1386825_AAA	0.0101761	0.0863331	0.318577	0.0275366	0	0.0641654	0.00627419	0.0770167	0	0	0.0701586	0	0.086698	0.0975389	0.0860638	0.061817	0	0	0	0.00764445	0	0
GSM1386826_AAA	0.257574	0.0090628	0.229539	0.151914	0	0	0.024791	0.0783922	0.0543913	0	0.063565	0	0.0426132	0.0119111	0	0.0442544	0	0.0210075	0	0	0.0109844	0
GSM1386827_AAA	0.0824752	0.0171861	0.444104	0.0642557	0	0.0148248	0.0760286	0.0670345	0.00477015	0	0.0387406	0	0.06435	0	0.00737157	0.0644739	0	0.0259077	0.0250828	0	0.00339394	0
GSM1386828_AAA	0.0481442	0	0.123707	0.109528	0	0	0.0877921	0.00418739	0.0273831	0	0.103894	0	0.0528266	0.281435	0.0150116	0.116682	0	0.00429482	0.0209912	0	0	0.00412188
GSM1386829_AAA	0.0867051	0	0.298632	0.16386	0	0.029502	0.0328389	0.0271189	0.0504916	0	0	0.00380504	0.0315762	0.0465237	0.0180018	0.190528	0	0	0.0107286	0	0	0.00968895
GSM1386830_AAA	0.017293	0	0.0341011	0.228321	0	0	0	0	0.0881652	0	0.210591	0	0.20517	0.0328485	0	0.129267	0	0.00251454	0.0403506	0	0	0.0113777
