# Supplementary material for: Predicting feature genes correlated with immune infiltration in patients with abdominal aortic aneurysm based on machine learning algorithms
Source: Sci Rep. 2024 Mar 2;14:5157. doi: 10.1038/s41598-024-55941-6 (PMC10908806; doi:10.1038/s41598-024-55941-6)
Supplement: Supplementary file 1 — Supplementary Information. [file 41598_2024_55941_MOESM1_ESM.zip › Supplementary File 1B The sample information of GSE57691.xlsx]

## Sheet: pd
	title	geo_accession	status	submission_date	last_update_date	type	channel_count	source_name_ch1	organism_ch1	characteristics_ch1	characteristics_ch1.1	characteristics_ch1.2	molecule_ch1	extract_protocol_ch1	label_ch1	label_protocol_ch1	taxid_ch1	hyb_protocol	scan_protocol	description	data_processing	data_processing.1	data_processing.2	platform_id	contact_name	contact_institute	contact_address	contact_city	contact_zip/postal_code	contact_country	supplementary_file	data_row_count	disease state:ch1	subjects:ch1	tissue:ch1
GSM1386783	small AAA_Sample 1	GSM1386783	Public on Jun 30 2015	May 15 2014	Jun 30 2015	RNA	1	Human abdominal aorta	Homo sapiens	disease state: small AAA	subjects: patients with AAA undergoing open surgery to treat AAA	tissue: full thickness aortic wall biopsies	total RNA	RNA was extracted with Trizol reagent, followed by clean-up and DNase I treatment with QIAGEN RNeasy mini kit in accordance with the prescribed protocol provided with the kit. Quality control was performed with Agilent Bioanalyzer.	biotin	Biotinylated cRNA were prepared with the Ambion Total Prep RNA amplification kit (Cat. No. IL1791) for Illumina arrays.	9606	Standard Illumina hybridization protocol.	Standard Illumina scanning protocol.	AAA tissue	The data were normalized using standard normalization procedures recommended for the GeneSpring GX version 11.5.1 software for Illumina single-color array.	Percentile Shift Normalization with default settings to 75th percentile.	Filtering method: Probes were filtered based on their flag values using P (present) and M (marginal) flags using standard GeneSpring GX software settings for Illumina single-color arrays.	GPL10558	Erik,,Biros	James Cook University	James Cook Drive	Townsville	4811	Australia	NONE	39426	small AAA	patients with AAA undergoing open surgery to treat AAA	full thickness aortic wall biopsies
GSM1386784	small AAA_Sample 2	GSM1386784	Public on Jun 30 2015	May 15 2014	Jun 30 2015	RNA	1	Human abdominal aorta	Homo sapiens	disease state: small AAA	subjects: patients with AAA undergoing open surgery to treat AAA	tissue: full thickness aortic wall biopsies	total RNA	RNA was extracted with Trizol reagent, followed by clean-up and DNase I treatment with QIAGEN RNeasy mini kit in accordance with the prescribed protocol provided with the kit. Quality control was performed with Agilent Bioanalyzer.	biotin	Biotinylated cRNA were prepared with the Ambion Total Prep RNA amplification kit (Cat. No. IL1791) for Illumina arrays.	9606	Standard Illumina hybridization protocol.	Standard Illumina scanning protocol.	AAA tissue	The data were normalized using standard normalization procedures recommended for the GeneSpring GX version 11.5.1 software for Illumina single-color array.	Percentile Shift Normalization with default settings to 75th percentile.	Filtering method: Probes were filtered based on their flag values using P (present) and M (marginal) flags using standard GeneSpring GX software settings for Illumina single-color arrays.	GPL10558	Erik,,Biros	James Cook University	James Cook Drive	Townsville	4811	Australia	NONE	39426	small AAA	patients with AAA undergoing open surgery to treat AAA	full thickness aortic wall biopsies
GSM1386785	small AAA_Sample 3	GSM1386785	Public on Jun 30 2015	May 15 2014	Jun 30 2015	RNA	1	Human abdominal aorta	Homo sapiens	disease state: small AAA	subjects: patients with AAA undergoing open surgery to treat AAA	tissue: full thickness aortic wall biopsies	total RNA	RNA was extracted with Trizol reagent, followed by clean-up and DNase I treatment with QIAGEN RNeasy mini kit in accordance with the prescribed protocol provided with the kit. Quality control was performed with Agilent Bioanalyzer.	biotin	Biotinylated cRNA were prepared with the Ambion Total Prep RNA amplification kit (Cat. No. IL1791) for Illumina arrays.	9606	Standard Illumina hybridization protocol.	Standard Illumina scanning protocol.	AAA tissue	The data were normalized using standard normalization procedures recommended for the GeneSpring GX version 11.5.1 software for Illumina single-color array.	Percentile Shift Normalization with default settings to 75th percentile.	Filtering method: Probes were filtered based on their flag values using P (present) and M (marginal) flags using standard GeneSpring GX software settings for Illumina single-color arrays.	GPL10558	Erik,,Biros	James Cook University	James Cook Drive	Townsville	4811	Australia	NONE	39426	small AAA	patients with AAA undergoing open surgery to treat AAA	full thickness aortic wall biopsies
GSM1386786	small AAA_Sample 4	GSM1386786	Public on Jun 30 2015	May 15 2014	Jun 30 2015	RNA	1	Human abdominal aorta	Homo sapiens	disease state: small AAA	subjects: patients with AAA undergoing open surgery to treat AAA	tissue: full thickness aortic wall biopsies	total RNA	RNA was extracted with Trizol reagent, followed by clean-up and DNase I treatment with QIAGEN RNeasy mini kit in accordance with the prescribed protocol provided with the kit. Quality control was performed with Agilent Bioanalyzer.	biotin	Biotinylated cRNA were prepared with the Ambion Total Prep RNA amplification kit (Cat. No. IL1791) for Illumina arrays.	9606	Standard Illumina hybridization protocol.	Standard Illumina scanning protocol.	AAA tissue	The data were normalized using standard normalization procedures recommended for the GeneSpring GX version 11.5.1 software for Illumina single-color array.	Percentile Shift Normalization with default settings to 75th percentile.	Filtering method: Probes were filtered based on their flag values using P (present) and M (marginal) flags using standard GeneSpring GX software settings for Illumina single-color arrays.	GPL10558	Erik,,Biros	James Cook University	James Cook Drive	Townsville	4811	Australia	NONE	39426	small AAA	patients with AAA undergoing open surgery to treat AAA	full thickness aortic wall biopsies
GSM1386787	small AAA_Sample 5	GSM1386787	Public on Jun 30 2015	May 15 2014	Jun 30 2015	RNA	1	Human abdominal aorta	Homo sapiens	disease state: small AAA	subjects: patients with AAA undergoing open surgery to treat AAA	tissue: full thickness aortic wall biopsies	total RNA	RNA was extracted with Trizol reagent, followed by clean-up and DNase I treatment with QIAGEN RNeasy mini kit in accordance with the prescribed protocol provided with the kit. Quality control was performed with Agilent Bioanalyzer.	biotin	Biotinylated cRNA were prepared with the Ambion Total Prep RNA amplification kit (Cat. No. IL1791) for Illumina arrays.	9606	Standard Illumina hybridization protocol.	Standard Illumina scanning protocol.	AAA tissue	The data were normalized using standard normalization procedures recommended for the GeneSpring GX version 11.5.1 software for Illumina single-color array.	Percentile Shift Normalization with default settings to 75th percentile.	Filtering method: Probes were filtered based on their flag values using P (present) and M (marginal) flags using standard GeneSpring GX software settings for Illumina single-color arrays.	GPL10558	Erik,,Biros	James Cook University	James Cook Drive	Townsville	4811	Australia	NONE	39426	small AAA	patients with AAA undergoing open surgery to treat AAA	full thickness aortic wall biopsies
GSM1386788	small AAA_Sample 6	GSM1386788	Public on Jun 30 2015	May 15 2014	Jun 30 2015	RNA	1	Human abdominal aorta	Homo sapiens	disease state: small AAA	subjects: patients with AAA undergoing open surgery to treat AAA	tissue: full thickness aortic wall biopsies	total RNA	RNA was extracted with Trizol reagent, followed by clean-up and DNase I treatment with QIAGEN RNeasy mini kit in accordance with the prescribed protocol provided with the kit. Quality control was performed with Agilent Bioanalyzer.	biotin	Biotinylated cRNA were prepared with the Ambion Total Prep RNA amplification kit (Cat. No. IL1791) for Illumina arrays.	9606	Standard Illumina hybridization protocol.	Standard Illumina scanning protocol.	AAA tissue	The data were normalized using standard normalization procedures recommended for the GeneSpring GX version 11.5.1 software for Illumina single-color array.	Percentile Shift Normalization with default settings to 75th percentile.	Filtering method: Probes were filtered based on their flag values using P (present) and M (marginal) flags using standard GeneSpring GX software settings for Illumina single-color arrays.	GPL10558	Erik,,Biros	James Cook University	James Cook Drive	Townsville	4811	Australia	NONE	39426	small AAA	patients with AAA undergoing open surgery to treat AAA	full thickness aortic wall biopsies
GSM1386789	small AAA_Sample 7	GSM1386789	Public on Jun 30 2015	May 15 2014	Jun 30 2015	RNA	1	Human abdominal aorta	Homo sapiens	disease state: small AAA	subjects: patients with AAA undergoing open surgery to treat AAA	tissue: full thickness aortic wall biopsies	total RNA	RNA was extracted with Trizol reagent, followed by clean-up and DNase I treatment with QIAGEN RNeasy mini kit in accordance with the prescribed protocol provided with the kit. Quality control was performed with Agilent Bioanalyzer.	biotin	Biotinylated cRNA were prepared with the Ambion Total Prep RNA amplification kit (Cat. No. IL1791) for Illumina arrays.	9606	Standard Illumina hybridization protocol.	Standard Illumina scanning protocol.	AAA tissue	The data were normalized using standard normalization procedures recommended for the GeneSpring GX version 11.5.1 software for Illumina single-color array.	Percentile Shift Normalization with default settings to 75th percentile.	Filtering method: Probes were filtered based on their flag values using P (present) and M (marginal) flags using standard GeneSpring GX software settings for Illumina single-color arrays.	GPL10558	Erik,,Biros	James Cook University	James Cook Drive	Townsville	4811	Australia	NONE	39426	small AAA	patients with AAA undergoing open surgery to treat AAA	full thickness aortic wall biopsies
GSM1386790	small AAA_Sample 8	GSM1386790	Public on Jun 30 2015	May 15 2014	Jun 30 2015	RNA	1	Human abdominal aorta	Homo sapiens	disease state: small AAA	subjects: patients with AAA undergoing open surgery to treat AAA	tissue: full thickness aortic wall biopsies	total RNA	RNA was extracted with Trizol reagent, followed by clean-up and DNase I treatment with QIAGEN RNeasy mini kit in accordance with the prescribed protocol provided with the kit. Quality control was performed with Agilent Bioanalyzer.	biotin	Biotinylated cRNA were prepared with the Ambion Total Prep RNA amplification kit (Cat. No. IL1791) for Illumina arrays.	9606	Standard Illumina hybridization protocol.	Standard Illumina scanning protocol.	AAA tissue	The data were normalized using standard normalization procedures recommended for the GeneSpring GX version 11.5.1 software for Illumina single-color array.	Percentile Shift Normalization with default settings to 75th percentile.	Filtering method: Probes were filtered based on their flag values using P (present) and M (marginal) flags using standard GeneSpring GX software settings for Illumina single-color arrays.	GPL10558	Erik,,Biros	James Cook University	James Cook Drive	Townsville	4811	Australia	NONE	39426	small AAA	patients with AAA undergoing open surgery to treat AAA	full thickness aortic wall biopsies
GSM1386791	small AAA_Sample 9	GSM1386791	Public on Jun 30 2015	May 15 2014	Jun 30 2015	RNA	1	Human abdominal aorta	Homo sapiens	disease state: small AAA	subjects: patients with AAA undergoing open surgery to treat AAA	tissue: full thickness aortic wall biopsies	total RNA	RNA was extracted with Trizol reagent, followed by clean-up and DNase I treatment with QIAGEN RNeasy mini kit in accordance with the prescribed protocol provided with the kit. Quality control was performed with Agilent Bioanalyzer.	biotin	Biotinylated cRNA were prepared with the Ambion Total Prep RNA amplification kit (Cat. No. IL1791) for Illumina arrays.	9606	Standard Illumina hybridization protocol.	Standard Illumina scanning protocol.	AAA tissue	The data were normalized using standard normalization procedures recommended for the GeneSpring GX version 11.5.1 software for Illumina single-color array.	Percentile Shift Normalization with default settings to 75th percentile.	Filtering method: Probes were filtered based on their flag values using P (present) and M (marginal) flags using standard GeneSpring GX software settings for Illumina single-color arrays.	GPL10558	Erik,,Biros	James Cook University	James Cook Drive	Townsville	4811	Australia	NONE	39426	small AAA	patients with AAA undergoing open surgery to treat AAA	full thickness aortic wall biopsies
GSM1386792	small AAA_Sample 10	GSM1386792	Public on Jun 30 2015	May 15 2014	Jun 30 2015	RNA	1	Human abdominal aorta	Homo sapiens	disease state: small AAA	subjects: patients with AAA undergoing open surgery to treat AAA	tissue: full thickness aortic wall biopsies	total RNA	RNA was extracted with Trizol reagent, followed by clean-up and DNase I treatment with QIAGEN RNeasy mini kit in accordance with the prescribed protocol provided with the kit. Quality control was performed with Agilent Bioanalyzer.	biotin	Biotinylated cRNA were prepared with the Ambion Total Prep RNA amplification kit (Cat. No. IL1791) for Illumina arrays.	9606	Standard Illumina hybridization protocol.	Standard Illumina scanning protocol.	AAA tissue	The data were normalized using standard normalization procedures recommended for the GeneSpring GX version 11.5.1 software for Illumina single-color array.	Percentile Shift Normalization with default settings to 75th percentile.	Filtering method: Probes were filtered based on their flag values using P (present) and M (marginal) flags using standard GeneSpring GX software settings for Illumina single-color arrays.	GPL10558	Erik,,Biros	James Cook University	James Cook Drive	Townsville	4811	Australia	NONE	39426	small AAA	patients with AAA undergoing open surgery to treat AAA	full thickness aortic wall biopsies
GSM1386793	small AAA_Sample 11	GSM1386793	Public on Jun 30 2015	May 15 2014	Jun 30 2015	RNA	1	Human abdominal aorta	Homo sapiens	disease state: small AAA	subjects: patients with AAA undergoing open surgery to treat AAA	tissue: full thickness aortic wall biopsies	total RNA	RNA was extracted with Trizol reagent, followed by clean-up and DNase I treatment with QIAGEN RNeasy mini kit in accordance with the prescribed protocol provided with the kit. Quality control was performed with Agilent Bioanalyzer.	biotin	Biotinylated cRNA were prepared with the Ambion Total Prep RNA amplification kit (Cat. No. IL1791) for Illumina arrays.	9606	Standard Illumina hybridization protocol.	Standard Illumina scanning protocol.	AAA tissue	The data were normalized using standard normalization procedures recommended for the GeneSpring GX version 11.5.1 software for Illumina single-color array.	Percentile Shift Normalization with default settings to 75th percentile.	Filtering method: Probes were filtered based on their flag values using P (present) and M (marginal) flags using standard GeneSpring GX software settings for Illumina single-color arrays.	GPL10558	Erik,,Biros	James Cook University	James Cook Drive	Townsville	4811	Australia	NONE	39426	small AAA	patients with AAA undergoing open surgery to treat AAA	full thickness aortic wall biopsies
GSM1386794	small AAA_Sample 12	GSM1386794	Public on Jun 30 2015	May 15 2014	Jun 30 2015	RNA	1	Human abdominal aorta	Homo sapiens	disease state: small AAA	subjects: patients with AAA undergoing open surgery to treat AAA	tissue: full thickness aortic wall biopsies	total RNA	RNA was extracted with Trizol reagent, followed by clean-up and DNase I treatment with QIAGEN RNeasy mini kit in accordance with the prescribed protocol provided with the kit. Quality control was performed with Agilent Bioanalyzer.	biotin	Biotinylated cRNA were prepared with the Ambion Total Prep RNA amplification kit (Cat. No. IL1791) for Illumina arrays.	9606	Standard Illumina hybridization protocol.	Standard Illumina scanning protocol.	AAA tissue	The data were normalized using standard normalization procedures recommended for the GeneSpring GX version 11.5.1 software for Illumina single-color array.	Percentile Shift Normalization with default settings to 75th percentile.	Filtering method: Probes were filtered based on their flag values using P (present) and M (marginal) flags using standard GeneSpring GX software settings for Illumina single-color arrays.	GPL10558	Erik,,Biros	James Cook University	James Cook Drive	Townsville	4811	Australia	NONE	39426	small AAA	patients with AAA undergoing open surgery to treat AAA	full thickness aortic wall biopsies
GSM1386795	small AAA_Sample 13	GSM1386795	Public on Jun 30 2015	May 15 2014	Jun 30 2015	RNA	1	Human abdominal aorta	Homo sapiens	disease state: small AAA	subjects: patients with AAA undergoing open surgery to treat AAA	tissue: full thickness aortic wall biopsies	total RNA	RNA was extracted with Trizol reagent, followed by clean-up and DNase I treatment with QIAGEN RNeasy mini kit in accordance with the prescribed protocol provided with the kit. Quality control was performed with Agilent Bioanalyzer.	biotin	Biotinylated cRNA were prepared with the Ambion Total Prep RNA amplification kit (Cat. No. IL1791) for Illumina arrays.	9606	Standard Illumina hybridization protocol.	Standard Illumina scanning protocol.	AAA tissue	The data were normalized using standard normalization procedures recommended for the GeneSpring GX version 11.5.1 software for Illumina single-color array.	Percentile Shift Normalization with default settings to 75th percentile.	Filtering method: Probes were filtered based on their flag values using P (present) and M (marginal) flags using standard GeneSpring GX software settings for Illumina single-color arrays.	GPL10558	Erik,,Biros	James Cook University	James Cook Drive	Townsville	4811	Australia	NONE	39426	small AAA	patients with AAA undergoing open surgery to treat AAA	full thickness aortic wall biopsies
GSM1386796	small AAA_Sample 14	GSM1386796	Public on Jun 30 2015	May 15 2014	Jun 30 2015	RNA	1	Human abdominal aorta	Homo sapiens	disease state: small AAA	subjects: patients with AAA undergoing open surgery to treat AAA	tissue: full thickness aortic wall biopsies	total RNA	RNA was extracted with Trizol reagent, followed by clean-up and DNase I treatment with QIAGEN RNeasy mini kit in accordance with the prescribed protocol provided with the kit. Quality control was performed with Agilent Bioanalyzer.	biotin	Biotinylated cRNA were prepared with the Ambion Total Prep RNA amplification kit (Cat. No. IL1791) for Illumina arrays.	9606	Standard Illumina hybridization protocol.	Standard Illumina scanning protocol.	AAA tissue	The data were normalized using standard normalization procedures recommended for the GeneSpring GX version 11.5.1 software for Illumina single-color array.	Percentile Shift Normalization with default settings to 75th percentile.	Filtering method: Probes were filtered based on their flag values using P (present) and M (marginal) flags using standard GeneSpring GX software settings for Illumina single-color arrays.	GPL10558	Erik,,Biros	James Cook University	James Cook Drive	Townsville	4811	Australia	NONE	39426	small AAA	patients with AAA undergoing open surgery to treat AAA	full thickness aortic wall biopsies
GSM1386797	small AAA_Sample 15	GSM1386797	Public on Jun 30 2015	May 15 2014	Jun 30 2015	RNA	1	Human abdominal aorta	Homo sapiens	disease state: small AAA	subjects: patients with AAA undergoing open surgery to treat AAA	tissue: full thickness aortic wall biopsies	total RNA	RNA was extracted with Trizol reagent, followed by clean-up and DNase I treatment with QIAGEN RNeasy mini kit in accordance with the prescribed protocol provided with the kit. Quality control was performed with Agilent Bioanalyzer.	biotin	Biotinylated cRNA were prepared with the Ambion Total Prep RNA amplification kit (Cat. No. IL1791) for Illumina arrays.	9606	Standard Illumina hybridization protocol.	Standard Illumina scanning protocol.	AAA tissue	The data were normalized using standard normalization procedures recommended for the GeneSpring GX version 11.5.1 software for Illumina single-color array.	Percentile Shift Normalization with default settings to 75th percentile.	Filtering method: Probes were filtered based on their flag values using P (present) and M (marginal) flags using standard GeneSpring GX software settings for Illumina single-color arrays.	GPL10558	Erik,,Biros	James Cook University	James Cook Drive	Townsville	4811	Australia	NONE	39426	small AAA	patients with AAA undergoing open surgery to treat AAA	full thickness aortic wall biopsies
GSM1386798	small AAA_Sample 16	GSM1386798	Public on Jun 30 2015	May 15 2014	Jun 30 2015	RNA	1	Human abdominal aorta	Homo sapiens	disease state: small AAA	subjects: patients with AAA undergoing open surgery to treat AAA	tissue: full thickness aortic wall biopsies	total RNA	RNA was extracted with Trizol reagent, followed by clean-up and DNase I treatment with QIAGEN RNeasy mini kit in accordance with the prescribed protocol provided with the kit. Quality control was performed with Agilent Bioanalyzer.	biotin	Biotinylated cRNA were prepared with the Ambion Total Prep RNA amplification kit (Cat. No. IL1791) for Illumina arrays.	9606	Standard Illumina hybridization protocol.	Standard Illumina scanning protocol.	AAA tissue	The data were normalized using standard normalization procedures recommended for the GeneSpring GX version 11.5.1 software for Illumina single-color array.	Percentile Shift Normalization with default settings to 75th percentile.	Filtering method: Probes were filtered based on their flag values using P (present) and M (marginal) flags using standard GeneSpring GX software settings for Illumina single-color arrays.	GPL10558	Erik,,Biros	James Cook University	James Cook Drive	Townsville	4811	Australia	NONE	39426	small AAA	patients with AAA undergoing open surgery to treat AAA	full thickness aortic wall biopsies
GSM1386799	small AAA_Sample 17	GSM1386799	Public on Jun 30 2015	May 15 2014	Jun 30 2015	RNA	1	Human abdominal aorta	Homo sapiens	disease state: small AAA	subjects: patients with AAA undergoing open surgery to treat AAA	tissue: full thickness aortic wall biopsies	total RNA	RNA was extracted with Trizol reagent, followed by clean-up and DNase I treatment with QIAGEN RNeasy mini kit in accordance with the prescribed protocol provided with the kit. Quality control was performed with Agilent Bioanalyzer.	biotin	Biotinylated cRNA were prepared with the Ambion Total Prep RNA amplification kit (Cat. No. IL1791) for Illumina arrays.	9606	Standard Illumina hybridization protocol.	Standard Illumina scanning protocol.	AAA tissue	The data were normalized using standard normalization procedures recommended for the GeneSpring GX version 11.5.1 software for Illumina single-color array.	Percentile Shift Normalization with default settings to 75th percentile.	Filtering method: Probes were filtered based on their flag values using P (present) and M (marginal) flags using standard GeneSpring GX software settings for Illumina single-color arrays.	GPL10558	Erik,,Biros	James Cook University	James Cook Drive	Townsville	4811	Australia	NONE	39426	small AAA	patients with AAA undergoing open surgery to treat AAA	full thickness aortic wall biopsies
GSM1386800	small AAA_Sample 18	GSM1386800	Public on Jun 30 2015	May 15 2014	Jun 30 2015	RNA	1	Human abdominal aorta	Homo sapiens	disease state: small AAA	subjects: patients with AAA undergoing open surgery to treat AAA	tissue: full thickness aortic wall biopsies	total RNA	RNA was extracted with Trizol reagent, followed by clean-up and DNase I treatment with QIAGEN RNeasy mini kit in accordance with the prescribed protocol provided with the kit. Quality control was performed with Agilent Bioanalyzer.	biotin	Biotinylated cRNA were prepared with the Ambion Total Prep RNA amplification kit (Cat. No. IL1791) for Illumina arrays.	9606	Standard Illumina hybridization protocol.	Standard Illumina scanning protocol.	AAA tissue	The data were normalized using standard normalization procedures recommended for the GeneSpring GX version 11.5.1 software for Illumina single-color array.	Percentile Shift Normalization with default settings to 75th percentile.	Filtering method: Probes were filtered based on their flag values using P (present) and M (marginal) flags using standard GeneSpring GX software settings for Illumina single-color arrays.	GPL10558	Erik,,Biros	James Cook University	James Cook Drive	Townsville	4811	Australia	NONE	39426	small AAA	patients with AAA undergoing open surgery to treat AAA	full thickness aortic wall biopsies
GSM1386801	small AAA_Sample 19	GSM1386801	Public on Jun 30 2015	May 15 2014	Jun 30 2015	RNA	1	Human abdominal aorta	Homo sapiens	disease state: small AAA	subjects: patients with AAA undergoing open surgery to treat AAA	tissue: full thickness aortic wall biopsies	total RNA	RNA was extracted with Trizol reagent, followed by clean-up and DNase I treatment with QIAGEN RNeasy mini kit in accordance with the prescribed protocol provided with the kit. Quality control was performed with Agilent Bioanalyzer.	biotin	Biotinylated cRNA were prepared with the Ambion Total Prep RNA amplification kit (Cat. No. IL1791) for Illumina arrays.	9606	Standard Illumina hybridization protocol.	Standard Illumina scanning protocol.	AAA tissue	The data were normalized using standard normalization procedures recommended for the GeneSpring GX version 11.5.1 software for Illumina single-color array.	Percentile Shift Normalization with default settings to 75th percentile.	Filtering method: Probes were filtered based on their flag values using P (present) and M (marginal) flags using standard GeneSpring GX software settings for Illumina single-color arrays.	GPL10558	Erik,,Biros	James Cook University	James Cook Drive	Townsville	4811	Australia	NONE	39426	small AAA	patients with AAA undergoing open surgery to treat AAA	full thickness aortic wall biopsies
GSM1386802	small AAA_Sample 20	GSM1386802	Public on Jun 30 2015	May 15 2014	Jun 30 2015	RNA	1	Human abdominal aorta	Homo sapiens	disease state: small AAA	subjects: patients with AAA undergoing open surgery to treat AAA	tissue: full thickness aortic wall biopsies	total RNA	RNA was extracted with Trizol reagent, followed by clean-up and DNase I treatment with QIAGEN RNeasy mini kit in accordance with the prescribed protocol provided with the kit. Quality control was performed with Agilent Bioanalyzer.	biotin	Biotinylated cRNA were prepared with the Ambion Total Prep RNA amplification kit (Cat. No. IL1791) for Illumina arrays.	9606	Standard Illumina hybridization protocol.	Standard Illumina scanning protocol.	AAA tissue	The data were normalized using standard normalization procedures recommended for the GeneSpring GX version 11.5.1 software for Illumina single-color array.	Percentile Shift Normalization with default settings to 75th percentile.	Filtering method: Probes were filtered based on their flag values using P (present) and M (marginal) flags using standard GeneSpring GX software settings for Illumina single-color arrays.	GPL10558	Erik,,Biros	James Cook University	James Cook Drive	Townsville	4811	Australia	NONE	39426	small AAA	patients with AAA undergoing open surgery to treat AAA	full thickness aortic wall biopsies
GSM1386803	large AAA_Sample 21	GSM1386803	Public on Jun 30 2015	May 15 2014	Jun 30 2015	RNA	1	Human abdominal aorta	Homo sapiens	disease state: large AAA	subjects: patients with AAA undergoing open surgery to treat AAA	tissue: full thickness aortic wall biopsies	total RNA	RNA was extracted with Trizol reagent, followed by clean-up and DNase I treatment with QIAGEN RNeasy mini kit in accordance with the prescribed protocol provided with the kit. Quality control was performed with Agilent Bioanalyzer.	biotin	Biotinylated cRNA were prepared with the Ambion Total Prep RNA amplification kit (Cat. No. IL1791) for Illumina arrays.	9606	Standard Illumina hybridization protocol.	Standard Illumina scanning protocol.	AAA tissue	The data were normalized using standard normalization procedures recommended for the GeneSpring GX version 11.5.1 software for Illumina single-color array.	Percentile Shift Normalization with default settings to 75th percentile.	Filtering method: Probes were filtered based on their flag values using P (present) and M (marginal) flags using standard GeneSpring GX software settings for Illumina single-color arrays.	GPL10558	Erik,,Biros	James Cook University	James Cook Drive	Townsville	4811	Australia	NONE	39426	large AAA	patients with AAA undergoing open surgery to treat AAA	full thickness aortic wall biopsies
GSM1386804	large AAA_Sample 22	GSM1386804	Public on Jun 30 2015	May 15 2014	Jun 30 2015	RNA	1	Human abdominal aorta	Homo sapiens	disease state: large AAA	subjects: patients with AAA undergoing open surgery to treat AAA	tissue: full thickness aortic wall biopsies	total RNA	RNA was extracted with Trizol reagent, followed by clean-up and DNase I treatment with QIAGEN RNeasy mini kit in accordance with the prescribed protocol provided with the kit. Quality control was performed with Agilent Bioanalyzer.	biotin	Biotinylated cRNA were prepared with the Ambion Total Prep RNA amplification kit (Cat. No. IL1791) for Illumina arrays.	9606	Standard Illumina hybridization protocol.	Standard Illumina scanning protocol.	AAA tissue	The data were normalized using standard normalization procedures recommended for the GeneSpring GX version 11.5.1 software for Illumina single-color array.	Percentile Shift Normalization with default settings to 75th percentile.	Filtering method: Probes were filtered based on their flag values using P (present) and M (marginal) flags using standard GeneSpring GX software settings for Illumina single-color arrays.	GPL10558	Erik,,Biros	James Cook University	James Cook Drive	Townsville	4811	Australia	NONE	39426	large AAA	patients with AAA undergoing open surgery to treat AAA	full thickness aortic wall biopsies
GSM1386805	large AAA_Sample 23	GSM1386805	Public on Jun 30 2015	May 15 2014	Jun 30 2015	RNA	1	Human abdominal aorta	Homo sapiens	disease state: large AAA	subjects: patients with AAA undergoing open surgery to treat AAA	tissue: full thickness aortic wall biopsies	total RNA	RNA was extracted with Trizol reagent, followed by clean-up and DNase I treatment with QIAGEN RNeasy mini kit in accordance with the prescribed protocol provided with the kit. Quality control was performed with Agilent Bioanalyzer.	biotin	Biotinylated cRNA were prepared with the Ambion Total Prep RNA amplification kit (Cat. No. IL1791) for Illumina arrays.	9606	Standard Illumina hybridization protocol.	Standard Illumina scanning protocol.	AAA tissue	The data were normalized using standard normalization procedures recommended for the GeneSpring GX version 11.5.1 software for Illumina single-color array.	Percentile Shift Normalization with default settings to 75th percentile.	Filtering method: Probes were filtered based on their flag values using P (present) and M (marginal) flags using standard GeneSpring GX software settings for Illumina single-color arrays.	GPL10558	Erik,,Biros	James Cook University	James Cook Drive	Townsville	4811	Australia	NONE	39426	large AAA	patients with AAA undergoing open surgery to treat AAA	full thickness aortic wall biopsies
GSM1386806	large AAA_Sample 24	GSM1386806	Public on Jun 30 2015	May 15 2014	Jun 30 2015	RNA	1	Human abdominal aorta	Homo sapiens	disease state: large AAA	subjects: patients with AAA undergoing open surgery to treat AAA	tissue: full thickness aortic wall biopsies	total RNA	RNA was extracted with Trizol reagent, followed by clean-up and DNase I treatment with QIAGEN RNeasy mini kit in accordance with the prescribed protocol provided with the kit. Quality control was performed with Agilent Bioanalyzer.	biotin	Biotinylated cRNA were prepared with the Ambion Total Prep RNA amplification kit (Cat. No. IL1791) for Illumina arrays.	9606	Standard Illumina hybridization protocol.	Standard Illumina scanning protocol.	AAA tissue	The data were normalized using standard normalization procedures recommended for the GeneSpring GX version 11.5.1 software for Illumina single-color array.	Percentile Shift Normalization with default settings to 75th percentile.	Filtering method: Probes were filtered based on their flag values using P (present) and M (marginal) flags using standard GeneSpring GX software settings for Illumina single-color arrays.	GPL10558	Erik,,Biros	James Cook University	James Cook Drive	Townsville	4811	Australia	NONE	39426	large AAA	patients with AAA undergoing open surgery to treat AAA	full thickness aortic wall biopsies
GSM1386807	large AAA_Sample 25	GSM1386807	Public on Jun 30 2015	May 15 2014	Jun 30 2015	RNA	1	Human abdominal aorta	Homo sapiens	disease state: large AAA	subjects: patients with AAA undergoing open surgery to treat AAA	tissue: full thickness aortic wall biopsies	total RNA	RNA was extracted with Trizol reagent, followed by clean-up and DNase I treatment with QIAGEN RNeasy mini kit in accordance with the prescribed protocol provided with the kit. Quality control was performed with Agilent Bioanalyzer.	biotin	Biotinylated cRNA were prepared with the Ambion Total Prep RNA amplification kit (Cat. No. IL1791) for Illumina arrays.	9606	Standard Illumina hybridization protocol.	Standard Illumina scanning protocol.	AAA tissue	The data were normalized using standard normalization procedures recommended for the GeneSpring GX version 11.5.1 software for Illumina single-color array.	Percentile Shift Normalization with default settings to 75th percentile.	Filtering method: Probes were filtered based on their flag values using P (present) and M (marginal) flags using standard GeneSpring GX software settings for Illumina single-color arrays.	GPL10558	Erik,,Biros	James Cook University	James Cook Drive	Townsville	4811	Australia	NONE	39426	large AAA	patients with AAA undergoing open surgery to treat AAA	full thickness aortic wall biopsies
GSM1386808	large AAA_Sample 26	GSM1386808	Public on Jun 30 2015	May 15 2014	Jun 30 2015	RNA	1	Human abdominal aorta	Homo sapiens	disease state: large AAA	subjects: patients with AAA undergoing open surgery to treat AAA	tissue: full thickness aortic wall biopsies	total RNA	RNA was extracted with Trizol reagent, followed by clean-up and DNase I treatment with QIAGEN RNeasy mini kit in accordance with the prescribed protocol provided with the kit. Quality control was performed with Agilent Bioanalyzer.	biotin	Biotinylated cRNA were prepared with the Ambion Total Prep RNA amplification kit (Cat. No. IL1791) for Illumina arrays.	9606	Standard Illumina hybridization protocol.	Standard Illumina scanning protocol.	AAA tissue	The data were normalized using standard normalization procedures recommended for the GeneSpring GX version 11.5.1 software for Illumina single-color array.	Percentile Shift Normalization with default settings to 75th percentile.	Filtering method: Probes were filtered based on their flag values using P (present) and M (marginal) flags using standard GeneSpring GX software settings for Illumina single-color arrays.	GPL10558	Erik,,Biros	James Cook University	James Cook Drive	Townsville	4811	Australia	NONE	39426	large AAA	patients with AAA undergoing open surgery to treat AAA	full thickness aortic wall biopsies
GSM1386809	large AAA_Sample 27	GSM1386809	Public on Jun 30 2015	May 15 2014	Jun 30 2015	RNA	1	Human abdominal aorta	Homo sapiens	disease state: large AAA	subjects: patients with AAA undergoing open surgery to treat AAA	tissue: full thickness aortic wall biopsies	total RNA	RNA was extracted with Trizol reagent, followed by clean-up and DNase I treatment with QIAGEN RNeasy mini kit in accordance with the prescribed protocol provided with the kit. Quality control was performed with Agilent Bioanalyzer.	biotin	Biotinylated cRNA were prepared with the Ambion Total Prep RNA amplification kit (Cat. No. IL1791) for Illumina arrays.	9606	Standard Illumina hybridization protocol.	Standard Illumina scanning protocol.	AAA tissue	The data were normalized using standard normalization procedures recommended for the GeneSpring GX version 11.5.1 software for Illumina single-color array.	Percentile Shift Normalization with default settings to 75th percentile.	Filtering method: Probes were filtered based on their flag values using P (present) and M (marginal) flags using standard GeneSpring GX software settings for Illumina single-color arrays.	GPL10558	Erik,,Biros	James Cook University	James Cook Drive	Townsville	4811	Australia	NONE	39426	large AAA	patients with AAA undergoing open surgery to treat AAA	full thickness aortic wall biopsies
GSM1386810	large AAA_Sample 28	GSM1386810	Public on Jun 30 2015	May 15 2014	Jun 30 2015	RNA	1	Human abdominal aorta	Homo sapiens	disease state: large AAA	subjects: patients with AAA undergoing open surgery to treat AAA	tissue: full thickness aortic wall biopsies	total RNA	RNA was extracted with Trizol reagent, followed by clean-up and DNase I treatment with QIAGEN RNeasy mini kit in accordance with the prescribed protocol provided with the kit. Quality control was performed with Agilent Bioanalyzer.	biotin	Biotinylated cRNA were prepared with the Ambion Total Prep RNA amplification kit (Cat. No. IL1791) for Illumina arrays.	9606	Standard Illumina hybridization protocol.	Standard Illumina scanning protocol.	AAA tissue	The data were normalized using standard normalization procedures recommended for the GeneSpring GX version 11.5.1 software for Illumina single-color array.	Percentile Shift Normalization with default settings to 75th percentile.	Filtering method: Probes were filtered based on their flag values using P (present) and M (marginal) flags using standard GeneSpring GX software settings for Illumina single-color arrays.	GPL10558	Erik,,Biros	James Cook University	James Cook Drive	Townsville	4811	Australia	NONE	39426	large AAA	patients with AAA undergoing open surgery to treat AAA	full thickness aortic wall biopsies
GSM1386811	large AAA_Sample 29	GSM1386811	Public on Jun 30 2015	May 15 2014	Jun 30 2015	RNA	1	Human abdominal aorta	Homo sapiens	disease state: large AAA	subjects: patients with AAA undergoing open surgery to treat AAA	tissue: full thickness aortic wall biopsies	total RNA	RNA was extracted with Trizol reagent, followed by clean-up and DNase I treatment with QIAGEN RNeasy mini kit in accordance with the prescribed protocol provided with the kit. Quality control was performed with Agilent Bioanalyzer.	biotin	Biotinylated cRNA were prepared with the Ambion Total Prep RNA amplification kit (Cat. No. IL1791) for Illumina arrays.	9606	Standard Illumina hybridization protocol.	Standard Illumina scanning protocol.	AAA tissue	The data were normalized using standard normalization procedures recommended for the GeneSpring GX version 11.5.1 software for Illumina single-color array.	Percentile Shift Normalization with default settings to 75th percentile.	Filtering method: Probes were filtered based on their flag values using P (present) and M (marginal) flags using standard GeneSpring GX software settings for Illumina single-color arrays.	GPL10558	Erik,,Biros	James Cook University	James Cook Drive	Townsville	4811	Australia	NONE	39426	large AAA	patients with AAA undergoing open surgery to treat AAA	full thickness aortic wall biopsies
GSM1386812	large AAA_Sample 30	GSM1386812	Public on Jun 30 2015	May 15 2014	Jun 30 2015	RNA	1	Human abdominal aorta	Homo sapiens	disease state: large AAA	subjects: patients with AAA undergoing open surgery to treat AAA	tissue: full thickness aortic wall biopsies	total RNA	RNA was extracted with Trizol reagent, followed by clean-up and DNase I treatment with QIAGEN RNeasy mini kit in accordance with the prescribed protocol provided with the kit. Quality control was performed with Agilent Bioanalyzer.	biotin	Biotinylated cRNA were prepared with the Ambion Total Prep RNA amplification kit (Cat. No. IL1791) for Illumina arrays.	9606	Standard Illumina hybridization protocol.	Standard Illumina scanning protocol.	AAA tissue	The data were normalized using standard normalization procedures recommended for the GeneSpring GX version 11.5.1 software for Illumina single-color array.	Percentile Shift Normalization with default settings to 75th percentile.	Filtering method: Probes were filtered based on their flag values using P (present) and M (marginal) flags using standard GeneSpring GX software settings for Illumina single-color arrays.	GPL10558	Erik,,Biros	James Cook University	James Cook Drive	Townsville	4811	Australia	NONE	39426	large AAA	patients with AAA undergoing open surgery to treat AAA	full thickness aortic wall biopsies
GSM1386813	large AAA_Sample 31	GSM1386813	Public on Jun 30 2015	May 15 2014	Jun 30 2015	RNA	1	Human abdominal aorta	Homo sapiens	disease state: large AAA	subjects: patients with AAA undergoing open surgery to treat AAA	tissue: full thickness aortic wall biopsies	total RNA	RNA was extracted with Trizol reagent, followed by clean-up and DNase I treatment with QIAGEN RNeasy mini kit in accordance with the prescribed protocol provided with the kit. Quality control was performed with Agilent Bioanalyzer.	biotin	Biotinylated cRNA were prepared with the Ambion Total Prep RNA amplification kit (Cat. No. IL1791) for Illumina arrays.	9606	Standard Illumina hybridization protocol.	Standard Illumina scanning protocol.	AAA tissue	The data were normalized using standard normalization procedures recommended for the GeneSpring GX version 11.5.1 software for Illumina single-color array.	Percentile Shift Normalization with default settings to 75th percentile.	Filtering method: Probes were filtered based on their flag values using P (present) and M (marginal) flags using standard GeneSpring GX software settings for Illumina single-color arrays.	GPL10558	Erik,,Biros	James Cook University	James Cook Drive	Townsville	4811	Australia	NONE	39426	large AAA	patients with AAA undergoing open surgery to treat AAA	full thickness aortic wall biopsies
GSM1386814	large AAA_Sample 32	GSM1386814	Public on Jun 30 2015	May 15 2014	Jun 30 2015	RNA	1	Human abdominal aorta	Homo sapiens	disease state: large AAA	subjects: patients with AAA undergoing open surgery to treat AAA	tissue: full thickness aortic wall biopsies	total RNA	RNA was extracted with Trizol reagent, followed by clean-up and DNase I treatment with QIAGEN RNeasy mini kit in accordance with the prescribed protocol provided with the kit. Quality control was performed with Agilent Bioanalyzer.	biotin	Biotinylated cRNA were prepared with the Ambion Total Prep RNA amplification kit (Cat. No. IL1791) for Illumina arrays.	9606	Standard Illumina hybridization protocol.	Standard Illumina scanning protocol.	AAA tissue	The data were normalized using standard normalization procedures recommended for the GeneSpring GX version 11.5.1 software for Illumina single-color array.	Percentile Shift Normalization with default settings to 75th percentile.	Filtering method: Probes were filtered based on their flag values using P (present) and M (marginal) flags using standard GeneSpring GX software settings for Illumina single-color arrays.	GPL10558	Erik,,Biros	James Cook University	James Cook Drive	Townsville	4811	Australia	NONE	39426	large AAA	patients with AAA undergoing open surgery to treat AAA	full thickness aortic wall biopsies
GSM1386815	large AAA_Sample 33	GSM1386815	Public on Jun 30 2015	May 15 2014	Jun 30 2015	RNA	1	Human abdominal aorta	Homo sapiens	disease state: large AAA	subjects: patients with AAA undergoing open surgery to treat AAA	tissue: full thickness aortic wall biopsies	total RNA	RNA was extracted with Trizol reagent, followed by clean-up and DNase I treatment with QIAGEN RNeasy mini kit in accordance with the prescribed protocol provided with the kit. Quality control was performed with Agilent Bioanalyzer.	biotin	Biotinylated cRNA were prepared with the Ambion Total Prep RNA amplification kit (Cat. No. IL1791) for Illumina arrays.	9606	Standard Illumina hybridization protocol.	Standard Illumina scanning protocol.	AAA tissue	The data were normalized using standard normalization procedures recommended for the GeneSpring GX version 11.5.1 software for Illumina single-color array.	Percentile Shift Normalization with default settings to 75th percentile.	Filtering method: Probes were filtered based on their flag values using P (present) and M (marginal) flags using standard GeneSpring GX software settings for Illumina single-color arrays.	GPL10558	Erik,,Biros	James Cook University	James Cook Drive	Townsville	4811	Australia	NONE	39426	large AAA	patients with AAA undergoing open surgery to treat AAA	full thickness aortic wall biopsies
GSM1386816	large AAA_Sample 34	GSM1386816	Public on Jun 30 2015	May 15 2014	Jun 30 2015	RNA	1	Human abdominal aorta	Homo sapiens	disease state: large AAA	subjects: patients with AAA undergoing open surgery to treat AAA	tissue: full thickness aortic wall biopsies	total RNA	RNA was extracted with Trizol reagent, followed by clean-up and DNase I treatment with QIAGEN RNeasy mini kit in accordance with the prescribed protocol provided with the kit. Quality control was performed with Agilent Bioanalyzer.	biotin	Biotinylated cRNA were prepared with the Ambion Total Prep RNA amplification kit (Cat. No. IL1791) for Illumina arrays.	9606	Standard Illumina hybridization protocol.	Standard Illumina scanning protocol.	AAA tissue	The data were normalized using standard normalization procedures recommended for the GeneSpring GX version 11.5.1 software for Illumina single-color array.	Percentile Shift Normalization with default settings to 75th percentile.	Filtering method: Probes were filtered based on their flag values using P (present) and M (marginal) flags using standard GeneSpring GX software settings for Illumina single-color arrays.	GPL10558	Erik,,Biros	James Cook University	James Cook Drive	Townsville	4811	Australia	NONE	39426	large AAA	patients with AAA undergoing open surgery to treat AAA	full thickness aortic wall biopsies
GSM1386817	large AAA_Sample 35	GSM1386817	Public on Jun 30 2015	May 15 2014	Jun 30 2015	RNA	1	Human abdominal aorta	Homo sapiens	disease state: large AAA	subjects: patients with AAA undergoing open surgery to treat AAA	tissue: full thickness aortic wall biopsies	total RNA	RNA was extracted with Trizol reagent, followed by clean-up and DNase I treatment with QIAGEN RNeasy mini kit in accordance with the prescribed protocol provided with the kit. Quality control was performed with Agilent Bioanalyzer.	biotin	Biotinylated cRNA were prepared with the Ambion Total Prep RNA amplification kit (Cat. No. IL1791) for Illumina arrays.	9606	Standard Illumina hybridization protocol.	Standard Illumina scanning protocol.	AAA tissue	The data were normalized using standard normalization procedures recommended for the GeneSpring GX version 11.5.1 software for Illumina single-color array.	Percentile Shift Normalization with default settings to 75th percentile.	Filtering method: Probes were filtered based on their flag values using P (present) and M (marginal) flags using standard GeneSpring GX software settings for Illumina single-color arrays.	GPL10558	Erik,,Biros	James Cook University	James Cook Drive	Townsville	4811	Australia	NONE	39426	large AAA	patients with AAA undergoing open surgery to treat AAA	full thickness aortic wall biopsies
GSM1386818	large AAA_Sample 36	GSM1386818	Public on Jun 30 2015	May 15 2014	Jun 30 2015	RNA	1	Human abdominal aorta	Homo sapiens	disease state: large AAA	subjects: patients with AAA undergoing open surgery to treat AAA	tissue: full thickness aortic wall biopsies	total RNA	RNA was extracted with Trizol reagent, followed by clean-up and DNase I treatment with QIAGEN RNeasy mini kit in accordance with the prescribed protocol provided with the kit. Quality control was performed with Agilent Bioanalyzer.	biotin	Biotinylated cRNA were prepared with the Ambion Total Prep RNA amplification kit (Cat. No. IL1791) for Illumina arrays.	9606	Standard Illumina hybridization protocol.	Standard Illumina scanning protocol.	AAA tissue	The data were normalized using standard normalization procedures recommended for the GeneSpring GX version 11.5.1 software for Illumina single-color array.	Percentile Shift Normalization with default settings to 75th percentile.	Filtering method: Probes were filtered based on their flag values using P (present) and M (marginal) flags using standard GeneSpring GX software settings for Illumina single-color arrays.	GPL10558	Erik,,Biros	James Cook University	James Cook Drive	Townsville	4811	Australia	NONE	39426	large AAA	patients with AAA undergoing open surgery to treat AAA	full thickness aortic wall biopsies
GSM1386819	large AAA_Sample 37	GSM1386819	Public on Jun 30 2015	May 15 2014	Jun 30 2015	RNA	1	Human abdominal aorta	Homo sapiens	disease state: large AAA	subjects: patients with AAA undergoing open surgery to treat AAA	tissue: full thickness aortic wall biopsies	total RNA	RNA was extracted with Trizol reagent, followed by clean-up and DNase I treatment with QIAGEN RNeasy mini kit in accordance with the prescribed protocol provided with the kit. Quality control was performed with Agilent Bioanalyzer.	biotin	Biotinylated cRNA were prepared with the Ambion Total Prep RNA amplification kit (Cat. No. IL1791) for Illumina arrays.	9606	Standard Illumina hybridization protocol.	Standard Illumina scanning protocol.	AAA tissue	The data were normalized using standard normalization procedures recommended for the GeneSpring GX version 11.5.1 software for Illumina single-color array.	Percentile Shift Normalization with default settings to 75th percentile.	Filtering method: Probes were filtered based on their flag values using P (present) and M (marginal) flags using standard GeneSpring GX software settings for Illumina single-color arrays.	GPL10558	Erik,,Biros	James Cook University	James Cook Drive	Townsville	4811	Australia	NONE	39426	large AAA	patients with AAA undergoing open surgery to treat AAA	full thickness aortic wall biopsies
GSM1386820	large AAA_Sample 38	GSM1386820	Public on Jun 30 2015	May 15 2014	Jun 30 2015	RNA	1	Human abdominal aorta	Homo sapiens	disease state: large AAA	subjects: patients with AAA undergoing open surgery to treat AAA	tissue: full thickness aortic wall biopsies	total RNA	RNA was extracted with Trizol reagent, followed by clean-up and DNase I treatment with QIAGEN RNeasy mini kit in accordance with the prescribed protocol provided with the kit. Quality control was performed with Agilent Bioanalyzer.	biotin	Biotinylated cRNA were prepared with the Ambion Total Prep RNA amplification kit (Cat. No. IL1791) for Illumina arrays.	9606	Standard Illumina hybridization protocol.	Standard Illumina scanning protocol.	AAA tissue	The data were normalized using standard normalization procedures recommended for the GeneSpring GX version 11.5.1 software for Illumina single-color array.	Percentile Shift Normalization with default settings to 75th percentile.	Filtering method: Probes were filtered based on their flag values using P (present) and M (marginal) flags using standard GeneSpring GX software settings for Illumina single-color arrays.	GPL10558	Erik,,Biros	James Cook University	James Cook Drive	Townsville	4811	Australia	NONE	39426	large AAA	patients with AAA undergoing open surgery to treat AAA	full thickness aortic wall biopsies
GSM1386821	large AAA_Sample 39	GSM1386821	Public on Jun 30 2015	May 15 2014	Jun 30 2015	RNA	1	Human abdominal aorta	Homo sapiens	disease state: large AAA	subjects: patients with AAA undergoing open surgery to treat AAA	tissue: full thickness aortic wall biopsies	total RNA	RNA was extracted with Trizol reagent, followed by clean-up and DNase I treatment with QIAGEN RNeasy mini kit in accordance with the prescribed protocol provided with the kit. Quality control was performed with Agilent Bioanalyzer.	biotin	Biotinylated cRNA were prepared with the Ambion Total Prep RNA amplification kit (Cat. No. IL1791) for Illumina arrays.	9606	Standard Illumina hybridization protocol.	Standard Illumina scanning protocol.	AAA tissue	The data were normalized using standard normalization procedures recommended for the GeneSpring GX version 11.5.1 software for Illumina single-color array.	Percentile Shift Normalization with default settings to 75th percentile.	Filtering method: Probes were filtered based on their flag values using P (present) and M (marginal) flags using standard GeneSpring GX software settings for Illumina single-color arrays.	GPL10558	Erik,,Biros	James Cook University	James Cook Drive	Townsville	4811	Australia	NONE	39426	large AAA	patients with AAA undergoing open surgery to treat AAA	full thickness aortic wall biopsies
GSM1386822	large AAA_Sample 40	GSM1386822	Public on Jun 30 2015	May 15 2014	Jun 30 2015	RNA	1	Human abdominal aorta	Homo sapiens	disease state: large AAA	subjects: patients with AAA undergoing open surgery to treat AAA	tissue: full thickness aortic wall biopsies	total RNA	RNA was extracted with Trizol reagent, followed by clean-up and DNase I treatment with QIAGEN RNeasy mini kit in accordance with the prescribed protocol provided with the kit. Quality control was performed with Agilent Bioanalyzer.	biotin	Biotinylated cRNA were prepared with the Ambion Total Prep RNA amplification kit (Cat. No. IL1791) for Illumina arrays.	9606	Standard Illumina hybridization protocol.	Standard Illumina scanning protocol.	AAA tissue	The data were normalized using standard normalization procedures recommended for the GeneSpring GX version 11.5.1 software for Illumina single-color array.	Percentile Shift Normalization with default settings to 75th percentile.	Filtering method: Probes were filtered based on their flag values using P (present) and M (marginal) flags using standard GeneSpring GX software settings for Illumina single-color arrays.	GPL10558	Erik,,Biros	James Cook University	James Cook Drive	Townsville	4811	Australia	NONE	39426	large AAA	patients with AAA undergoing open surgery to treat AAA	full thickness aortic wall biopsies
GSM1386823	large AAA_Sample 41	GSM1386823	Public on Jun 30 2015	May 15 2014	Jun 30 2015	RNA	1	Human abdominal aorta	Homo sapiens	disease state: large AAA	subjects: patients with AAA undergoing open surgery to treat AAA	tissue: full thickness aortic wall biopsies	total RNA	RNA was extracted with Trizol reagent, followed by clean-up and DNase I treatment with QIAGEN RNeasy mini kit in accordance with the prescribed protocol provided with the kit. Quality control was performed with Agilent Bioanalyzer.	biotin	Biotinylated cRNA were prepared with the Ambion Total Prep RNA amplification kit (Cat. No. IL1791) for Illumina arrays.	9606	Standard Illumina hybridization protocol.	Standard Illumina scanning protocol.	AAA tissue	The data were normalized using standard normalization procedures recommended for the GeneSpring GX version 11.5.1 software for Illumina single-color array.	Percentile Shift Normalization with default settings to 75th percentile.	Filtering method: Probes were filtered based on their flag values using P (present) and M (marginal) flags using standard GeneSpring GX software settings for Illumina single-color arrays.	GPL10558	Erik,,Biros	James Cook University	James Cook Drive	Townsville	4811	Australia	NONE	39426	large AAA	patients with AAA undergoing open surgery to treat AAA	full thickness aortic wall biopsies
GSM1386824	large AAA_Sample 42	GSM1386824	Public on Jun 30 2015	May 15 2014	Jun 30 2015	RNA	1	Human abdominal aorta	Homo sapiens	disease state: large AAA	subjects: patients with AAA undergoing open surgery to treat AAA	tissue: full thickness aortic wall biopsies	total RNA	RNA was extracted with Trizol reagent, followed by clean-up and DNase I treatment with QIAGEN RNeasy mini kit in accordance with the prescribed protocol provided with the kit. Quality control was performed with Agilent Bioanalyzer.	biotin	Biotinylated cRNA were prepared with the Ambion Total Prep RNA amplification kit (Cat. No. IL1791) for Illumina arrays.	9606	Standard Illumina hybridization protocol.	Standard Illumina scanning protocol.	AAA tissue	The data were normalized using standard normalization procedures recommended for the GeneSpring GX version 11.5.1 software for Illumina single-color array.	Percentile Shift Normalization with default settings to 75th percentile.	Filtering method: Probes were filtered based on their flag values using P (present) and M (marginal) flags using standard GeneSpring GX software settings for Illumina single-color arrays.	GPL10558	Erik,,Biros	James Cook University	James Cook Drive	Townsville	4811	Australia	NONE	39426	large AAA	patients with AAA undergoing open surgery to treat AAA	full thickness aortic wall biopsies
GSM1386825	large AAA_Sample 43	GSM1386825	Public on Jun 30 2015	May 15 2014	Jun 30 2015	RNA	1	Human abdominal aorta	Homo sapiens	disease state: large AAA	subjects: patients with AAA undergoing open surgery to treat AAA	tissue: full thickness aortic wall biopsies	total RNA	RNA was extracted with Trizol reagent, followed by clean-up and DNase I treatment with QIAGEN RNeasy mini kit in accordance with the prescribed protocol provided with the kit. Quality control was performed with Agilent Bioanalyzer.	biotin	Biotinylated cRNA were prepared with the Ambion Total Prep RNA amplification kit (Cat. No. IL1791) for Illumina arrays.	9606	Standard Illumina hybridization protocol.	Standard Illumina scanning protocol.	AAA tissue	The data were normalized using standard normalization procedures recommended for the GeneSpring GX version 11.5.1 software for Illumina single-color array.	Percentile Shift Normalization with default settings to 75th percentile.	Filtering method: Probes were filtered based on their flag values using P (present) and M (marginal) flags using standard GeneSpring GX software settings for Illumina single-color arrays.	GPL10558	Erik,,Biros	James Cook University	James Cook Drive	Townsville	4811	Australia	NONE	39426	large AAA	patients with AAA undergoing open surgery to treat AAA	full thickness aortic wall biopsies
GSM1386826	large AAA_Sample 44	GSM1386826	Public on Jun 30 2015	May 15 2014	Jun 30 2015	RNA	1	Human abdominal aorta	Homo sapiens	disease state: large AAA	subjects: patients with AAA undergoing open surgery to treat AAA	tissue: full thickness aortic wall biopsies	total RNA	RNA was extracted with Trizol reagent, followed by clean-up and DNase I treatment with QIAGEN RNeasy mini kit in accordance with the prescribed protocol provided with the kit. Quality control was performed with Agilent Bioanalyzer.	biotin	Biotinylated cRNA were prepared with the Ambion Total Prep RNA amplification kit (Cat. No. IL1791) for Illumina arrays.	9606	Standard Illumina hybridization protocol.	Standard Illumina scanning protocol.	AAA tissue	The data were normalized using standard normalization procedures recommended for the GeneSpring GX version 11.5.1 software for Illumina single-color array.	Percentile Shift Normalization with default settings to 75th percentile.	Filtering method: Probes were filtered based on their flag values using P (present) and M (marginal) flags using standard GeneSpring GX software settings for Illumina single-color arrays.	GPL10558	Erik,,Biros	James Cook University	James Cook Drive	Townsville	4811	Australia	NONE	39426	large AAA	patients with AAA undergoing open surgery to treat AAA	full thickness aortic wall biopsies
GSM1386827	large AAA_Sample 45	GSM1386827	Public on Jun 30 2015	May 15 2014	Jun 30 2015	RNA	1	Human abdominal aorta	Homo sapiens	disease state: large AAA	subjects: patients with AAA undergoing open surgery to treat AAA	tissue: full thickness aortic wall biopsies	total RNA	RNA was extracted with Trizol reagent, followed by clean-up and DNase I treatment with QIAGEN RNeasy mini kit in accordance with the prescribed protocol provided with the kit. Quality control was performed with Agilent Bioanalyzer.	biotin	Biotinylated cRNA were prepared with the Ambion Total Prep RNA amplification kit (Cat. No. IL1791) for Illumina arrays.	9606	Standard Illumina hybridization protocol.	Standard Illumina scanning protocol.	AAA tissue	The data were normalized using standard normalization procedures recommended for the GeneSpring GX version 11.5.1 software for Illumina single-color array.	Percentile Shift Normalization with default settings to 75th percentile.	Filtering method: Probes were filtered based on their flag values using P (present) and M (marginal) flags using standard GeneSpring GX software settings for Illumina single-color arrays.	GPL10558	Erik,,Biros	James Cook University	James Cook Drive	Townsville	4811	Australia	NONE	39426	large AAA	patients with AAA undergoing open surgery to treat AAA	full thickness aortic wall biopsies
GSM1386828	large AAA_Sample 46	GSM1386828	Public on Jun 30 2015	May 15 2014	Jun 30 2015	RNA	1	Human abdominal aorta	Homo sapiens	disease state: large AAA	subjects: patients with AAA undergoing open surgery to treat AAA	tissue: full thickness aortic wall biopsies	total RNA	RNA was extracted with Trizol reagent, followed by clean-up and DNase I treatment with QIAGEN RNeasy mini kit in accordance with the prescribed protocol provided with the kit. Quality control was performed with Agilent Bioanalyzer.	biotin	Biotinylated cRNA were prepared with the Ambion Total Prep RNA amplification kit (Cat. No. IL1791) for Illumina arrays.	9606	Standard Illumina hybridization protocol.	Standard Illumina scanning protocol.	AAA tissue	The data were normalized using standard normalization procedures recommended for the GeneSpring GX version 11.5.1 software for Illumina single-color array.	Percentile Shift Normalization with default settings to 75th percentile.	Filtering method: Probes were filtered based on their flag values using P (present) and M (marginal) flags using standard GeneSpring GX software settings for Illumina single-color arrays.	GPL10558	Erik,,Biros	James Cook University	James Cook Drive	Townsville	4811	Australia	NONE	39426	large AAA	patients with AAA undergoing open surgery to treat AAA	full thickness aortic wall biopsies
GSM1386829	large AAA_Sample 47	GSM1386829	Public on Jun 30 2015	May 15 2014	Jun 30 2015	RNA	1	Human abdominal aorta	Homo sapiens	disease state: large AAA	subjects: patients with AAA undergoing open surgery to treat AAA	tissue: full thickness aortic wall biopsies	total RNA	RNA was extracted with Trizol reagent, followed by clean-up and DNase I treatment with QIAGEN RNeasy mini kit in accordance with the prescribed protocol provided with the kit. Quality control was performed with Agilent Bioanalyzer.	biotin	Biotinylated cRNA were prepared with the Ambion Total Prep RNA amplification kit (Cat. No. IL1791) for Illumina arrays.	9606	Standard Illumina hybridization protocol.	Standard Illumina scanning protocol.	AAA tissue	The data were normalized using standard normalization procedures recommended for the GeneSpring GX version 11.5.1 software for Illumina single-color array.	Percentile Shift Normalization with default settings to 75th percentile.	Filtering method: Probes were filtered based on their flag values using P (present) and M (marginal) flags using standard GeneSpring GX software settings for Illumina single-color arrays.	GPL10558	Erik,,Biros	James Cook University	James Cook Drive	Townsville	4811	Australia	NONE	39426	large AAA	patients with AAA undergoing open surgery to treat AAA	full thickness aortic wall biopsies
GSM1386830	large AAA_Sample 48	GSM1386830	Public on Jun 30 2015	May 15 2014	Jun 30 2015	RNA	1	Human abdominal aorta	Homo sapiens	disease state: large AAA	subjects: patients with AAA undergoing open surgery to treat AAA	tissue: full thickness aortic wall biopsies	total RNA	RNA was extracted with Trizol reagent, followed by clean-up and DNase I treatment with QIAGEN RNeasy mini kit in accordance with the prescribed protocol provided with the kit. Quality control was performed with Agilent Bioanalyzer.	biotin	Biotinylated cRNA were prepared with the Ambion Total Prep RNA amplification kit (Cat. No. IL1791) for Illumina arrays.	9606	Standard Illumina hybridization protocol.	Standard Illumina scanning protocol.	AAA tissue	The data were normalized using standard normalization procedures recommended for the GeneSpring GX version 11.5.1 software for Illumina single-color array.	Percentile Shift Normalization with default settings to 75th percentile.	Filtering method: Probes were filtered based on their flag values using P (present) and M (marginal) flags using standard GeneSpring GX software settings for Illumina single-color arrays.	GPL10558	Erik,,Biros	James Cook University	James Cook Drive	Townsville	4811	Australia	NONE	39426	large AAA	patients with AAA undergoing open surgery to treat AAA	full thickness aortic wall biopsies
GSM1386831	large AAA_Sample 49	GSM1386831	Public on Jun 30 2015	May 15 2014	Jun 30 2015	RNA	1	Human abdominal aorta	Homo sapiens	disease state: large AAA	subjects: patients with AAA undergoing open surgery to treat AAA	tissue: full thickness aortic wall biopsies	total RNA	RNA was extracted with Trizol reagent, followed by clean-up and DNase I treatment with QIAGEN RNeasy mini kit in accordance with the prescribed protocol provided with the kit. Quality control was performed with Agilent Bioanalyzer.	biotin	Biotinylated cRNA were prepared with the Ambion Total Prep RNA amplification kit (Cat. No. IL1791) for Illumina arrays.	9606	Standard Illumina hybridization protocol.	Standard Illumina scanning protocol.	AAA tissue	The data were normalized using standard normalization procedures recommended for the GeneSpring GX version 11.5.1 software for Illumina single-color array.	Percentile Shift Normalization with default settings to 75th percentile.	Filtering method: Probes were filtered based on their flag values using P (present) and M (marginal) flags using standard GeneSpring GX software settings for Illumina single-color arrays.	GPL10558	Erik,,Biros	James Cook University	James Cook Drive	Townsville	4811	Australia	NONE	39426	large AAA	patients with AAA undergoing open surgery to treat AAA	full thickness aortic wall biopsies
GSM1386832	AOD_Sample 50	GSM1386832	Public on Jun 30 2015	May 15 2014	Jun 30 2015	RNA	1	Human abdominal aorta	Homo sapiens	disease state: AOD	subjects: patients with AOD undergoing open surgery to treat chronic lower limb ischemia	tissue: full thickness aortic wall biopsies	total RNA	RNA was extracted with Trizol reagent, followed by clean-up and DNase I treatment with QIAGEN RNeasy mini kit in accordance with the prescribed protocol provided with the kit. Quality control was performed with Agilent Bioanalyzer.	biotin	Biotinylated cRNA were prepared with the Ambion Total Prep RNA amplification kit (Cat. No. IL1791) for Illumina arrays.	9606	Standard Illumina hybridization protocol.	Standard Illumina scanning protocol.	aortic atheroma tissue	The data were normalized using standard normalization procedures recommended for the GeneSpring GX version 11.5.1 software for Illumina single-color array.	Percentile Shift Normalization with default settings to 75th percentile.	Filtering method: Probes were filtered based on their flag values using P (present) and M (marginal) flags using standard GeneSpring GX software settings for Illumina single-color arrays.	GPL10558	Erik,,Biros	James Cook University	James Cook Drive	Townsville	4811	Australia	NONE	39426	AOD	patients with AOD undergoing open surgery to treat chronic lower limb ischemia	full thickness aortic wall biopsies
GSM1386833	AOD_Sample 51	GSM1386833	Public on Jun 30 2015	May 15 2014	Jun 30 2015	RNA	1	Human abdominal aorta	Homo sapiens	disease state: AOD	subjects: patients with AOD undergoing open surgery to treat chronic lower limb ischemia	tissue: full thickness aortic wall biopsies	total RNA	RNA was extracted with Trizol reagent, followed by clean-up and DNase I treatment with QIAGEN RNeasy mini kit in accordance with the prescribed protocol provided with the kit. Quality control was performed with Agilent Bioanalyzer.	biotin	Biotinylated cRNA were prepared with the Ambion Total Prep RNA amplification kit (Cat. No. IL1791) for Illumina arrays.	9606	Standard Illumina hybridization protocol.	Standard Illumina scanning protocol.	aortic atheroma tissue	The data were normalized using standard normalization procedures recommended for the GeneSpring GX version 11.5.1 software for Illumina single-color array.	Percentile Shift Normalization with default settings to 75th percentile.	Filtering method: Probes were filtered based on their flag values using P (present) and M (marginal) flags using standard GeneSpring GX software settings for Illumina single-color arrays.	GPL10558	Erik,,Biros	James Cook University	James Cook Drive	Townsville	4811	Australia	NONE	39426	AOD	patients with AOD undergoing open surgery to treat chronic lower limb ischemia	full thickness aortic wall biopsies
GSM1386834	AOD_Sample 52	GSM1386834	Public on Jun 30 2015	May 15 2014	Jun 30 2015	RNA	1	Human abdominal aorta	Homo sapiens	disease state: AOD	subjects: patients with AOD undergoing open surgery to treat chronic lower limb ischemia	tissue: full thickness aortic wall biopsies	total RNA	RNA was extracted with Trizol reagent, followed by clean-up and DNase I treatment with QIAGEN RNeasy mini kit in accordance with the prescribed protocol provided with the kit. Quality control was performed with Agilent Bioanalyzer.	biotin	Biotinylated cRNA were prepared with the Ambion Total Prep RNA amplification kit (Cat. No. IL1791) for Illumina arrays.	9606	Standard Illumina hybridization protocol.	Standard Illumina scanning protocol.	aortic atheroma tissue	The data were normalized using standard normalization procedures recommended for the GeneSpring GX version 11.5.1 software for Illumina single-color array.	Percentile Shift Normalization with default settings to 75th percentile.	Filtering method: Probes were filtered based on their flag values using P (present) and M (marginal) flags using standard GeneSpring GX software settings for Illumina single-color arrays.	GPL10558	Erik,,Biros	James Cook University	James Cook Drive	Townsville	4811	Australia	NONE	39426	AOD	patients with AOD undergoing open surgery to treat chronic lower limb ischemia	full thickness aortic wall biopsies
GSM1386835	AOD_Sample 53	GSM1386835	Public on Jun 30 2015	May 15 2014	Jun 30 2015	RNA	1	Human abdominal aorta	Homo sapiens	disease state: AOD	subjects: patients with AOD undergoing open surgery to treat chronic lower limb ischemia	tissue: full thickness aortic wall biopsies	total RNA	RNA was extracted with Trizol reagent, followed by clean-up and DNase I treatment with QIAGEN RNeasy mini kit in accordance with the prescribed protocol provided with the kit. Quality control was performed with Agilent Bioanalyzer.	biotin	Biotinylated cRNA were prepared with the Ambion Total Prep RNA amplification kit (Cat. No. IL1791) for Illumina arrays.	9606	Standard Illumina hybridization protocol.	Standard Illumina scanning protocol.	aortic atheroma tissue	The data were normalized using standard normalization procedures recommended for the GeneSpring GX version 11.5.1 software for Illumina single-color array.	Percentile Shift Normalization with default settings to 75th percentile.	Filtering method: Probes were filtered based on their flag values using P (present) and M (marginal) flags using standard GeneSpring GX software settings for Illumina single-color arrays.	GPL10558	Erik,,Biros	James Cook University	James Cook Drive	Townsville	4811	Australia	NONE	39426	AOD	patients with AOD undergoing open surgery to treat chronic lower limb ischemia	full thickness aortic wall biopsies
GSM1386836	AOD_Sample 54	GSM1386836	Public on Jun 30 2015	May 15 2014	Jun 30 2015	RNA	1	Human abdominal aorta	Homo sapiens	disease state: AOD	subjects: patients with AOD undergoing open surgery to treat chronic lower limb ischemia	tissue: full thickness aortic wall biopsies	total RNA	RNA was extracted with Trizol reagent, followed by clean-up and DNase I treatment with QIAGEN RNeasy mini kit in accordance with the prescribed protocol provided with the kit. Quality control was performed with Agilent Bioanalyzer.	biotin	Biotinylated cRNA were prepared with the Ambion Total Prep RNA amplification kit (Cat. No. IL1791) for Illumina arrays.	9606	Standard Illumina hybridization protocol.	Standard Illumina scanning protocol.	aortic atheroma tissue	The data were normalized using standard normalization procedures recommended for the GeneSpring GX version 11.5.1 software for Illumina single-color array.	Percentile Shift Normalization with default settings to 75th percentile.	Filtering method: Probes were filtered based on their flag values using P (present) and M (marginal) flags using standard GeneSpring GX software settings for Illumina single-color arrays.	GPL10558	Erik,,Biros	James Cook University	James Cook Drive	Townsville	4811	Australia	NONE	39426	AOD	patients with AOD undergoing open surgery to treat chronic lower limb ischemia	full thickness aortic wall biopsies
GSM1386837	AOD_Sample 55	GSM1386837	Public on Jun 30 2015	May 15 2014	Jun 30 2015	RNA	1	Human abdominal aorta	Homo sapiens	disease state: AOD	subjects: patients with AOD undergoing open surgery to treat chronic lower limb ischemia	tissue: full thickness aortic wall biopsies	total RNA	RNA was extracted with Trizol reagent, followed by clean-up and DNase I treatment with QIAGEN RNeasy mini kit in accordance with the prescribed protocol provided with the kit. Quality control was performed with Agilent Bioanalyzer.	biotin	Biotinylated cRNA were prepared with the Ambion Total Prep RNA amplification kit (Cat. No. IL1791) for Illumina arrays.	9606	Standard Illumina hybridization protocol.	Standard Illumina scanning protocol.	aortic atheroma tissue	The data were normalized using standard normalization procedures recommended for the GeneSpring GX version 11.5.1 software for Illumina single-color array.	Percentile Shift Normalization with default settings to 75th percentile.	Filtering method: Probes were filtered based on their flag values using P (present) and M (marginal) flags using standard GeneSpring GX software settings for Illumina single-color arrays.	GPL10558	Erik,,Biros	James Cook University	James Cook Drive	Townsville	4811	Australia	NONE	39426	AOD	patients with AOD undergoing open surgery to treat chronic lower limb ischemia	full thickness aortic wall biopsies
GSM1386838	AOD_Sample 56	GSM1386838	Public on Jun 30 2015	May 15 2014	Jun 30 2015	RNA	1	Human abdominal aorta	Homo sapiens	disease state: AOD	subjects: patients with AOD undergoing open surgery to treat chronic lower limb ischemia	tissue: full thickness aortic wall biopsies	total RNA	RNA was extracted with Trizol reagent, followed by clean-up and DNase I treatment with QIAGEN RNeasy mini kit in accordance with the prescribed protocol provided with the kit. Quality control was performed with Agilent Bioanalyzer.	biotin	Biotinylated cRNA were prepared with the Ambion Total Prep RNA amplification kit (Cat. No. IL1791) for Illumina arrays.	9606	Standard Illumina hybridization protocol.	Standard Illumina scanning protocol.	aortic atheroma tissue	The data were normalized using standard normalization procedures recommended for the GeneSpring GX version 11.5.1 software for Illumina single-color array.	Percentile Shift Normalization with default settings to 75th percentile.	Filtering method: Probes were filtered based on their flag values using P (present) and M (marginal) flags using standard GeneSpring GX software settings for Illumina single-color arrays.	GPL10558	Erik,,Biros	James Cook University	James Cook Drive	Townsville	4811	Australia	NONE	39426	AOD	patients with AOD undergoing open surgery to treat chronic lower limb ischemia	full thickness aortic wall biopsies
GSM1386839	AOD_Sample 57	GSM1386839	Public on Jun 30 2015	May 15 2014	Jun 30 2015	RNA	1	Human abdominal aorta	Homo sapiens	disease state: AOD	subjects: patients with AOD undergoing open surgery to treat chronic lower limb ischemia	tissue: full thickness aortic wall biopsies	total RNA	RNA was extracted with Trizol reagent, followed by clean-up and DNase I treatment with QIAGEN RNeasy mini kit in accordance with the prescribed protocol provided with the kit. Quality control was performed with Agilent Bioanalyzer.	biotin	Biotinylated cRNA were prepared with the Ambion Total Prep RNA amplification kit (Cat. No. IL1791) for Illumina arrays.	9606	Standard Illumina hybridization protocol.	Standard Illumina scanning protocol.	aortic atheroma tissue	The data were normalized using standard normalization procedures recommended for the GeneSpring GX version 11.5.1 software for Illumina single-color array.	Percentile Shift Normalization with default settings to 75th percentile.	Filtering method: Probes were filtered based on their flag values using P (present) and M (marginal) flags using standard GeneSpring GX software settings for Illumina single-color arrays.	GPL10558	Erik,,Biros	James Cook University	James Cook Drive	Townsville	4811	Australia	NONE	39426	AOD	patients with AOD undergoing open surgery to treat chronic lower limb ischemia	full thickness aortic wall biopsies
GSM1386840	AOD_Sample 58	GSM1386840	Public on Jun 30 2015	May 15 2014	Jun 30 2015	RNA	1	Human abdominal aorta	Homo sapiens	disease state: AOD	subjects: patients with AOD undergoing open surgery to treat chronic lower limb ischemia	tissue: full thickness aortic wall biopsies	total RNA	RNA was extracted with Trizol reagent, followed by clean-up and DNase I treatment with QIAGEN RNeasy mini kit in accordance with the prescribed protocol provided with the kit. Quality control was performed with Agilent Bioanalyzer.	biotin	Biotinylated cRNA were prepared with the Ambion Total Prep RNA amplification kit (Cat. No. IL1791) for Illumina arrays.	9606	Standard Illumina hybridization protocol.	Standard Illumina scanning protocol.	aortic atheroma tissue	The data were normalized using standard normalization procedures recommended for the GeneSpring GX version 11.5.1 software for Illumina single-color array.	Percentile Shift Normalization with default settings to 75th percentile.	Filtering method: Probes were filtered based on their flag values using P (present) and M (marginal) flags using standard GeneSpring GX software settings for Illumina single-color arrays.	GPL10558	Erik,,Biros	James Cook University	James Cook Drive	Townsville	4811	Australia	NONE	39426	AOD	patients with AOD undergoing open surgery to treat chronic lower limb ischemia	full thickness aortic wall biopsies
GSM1386841	Donor_Sample 59	GSM1386841	Public on Jun 30 2015	May 15 2014	Jun 30 2015	RNA	1	Human abdominal aorta	Homo sapiens	disease state: control	subjects: heart-beating, brain-dead donors	tissue: full thickness aortic wall biopsies	total RNA	RNA was extracted with Trizol reagent, followed by clean-up and DNase I treatment with QIAGEN RNeasy mini kit in accordance with the prescribed protocol provided with the kit. Quality control was performed with Agilent Bioanalyzer.	biotin	Biotinylated cRNA were prepared with the Ambion Total Prep RNA amplification kit (Cat. No. IL1791) for Illumina arrays.	9606	Standard Illumina hybridization protocol.	Standard Illumina scanning protocol.	normal aortic tissue	The data were normalized using standard normalization procedures recommended for the GeneSpring GX version 11.5.1 software for Illumina single-color array.	Percentile Shift Normalization with default settings to 75th percentile.	Filtering method: Probes were filtered based on their flag values using P (present) and M (marginal) flags using standard GeneSpring GX software settings for Illumina single-color arrays.	GPL10558	Erik,,Biros	James Cook University	James Cook Drive	Townsville	4811	Australia	NONE	39426	control	heart-beating, brain-dead donors	full thickness aortic wall biopsies
GSM1386842	Donor_Sample 60	GSM1386842	Public on Jun 30 2015	May 15 2014	Jun 30 2015	RNA	1	Human abdominal aorta	Homo sapiens	disease state: control	subjects: heart-beating, brain-dead donors	tissue: full thickness aortic wall biopsies	total RNA	RNA was extracted with Trizol reagent, followed by clean-up and DNase I treatment with QIAGEN RNeasy mini kit in accordance with the prescribed protocol provided with the kit. Quality control was performed with Agilent Bioanalyzer.	biotin	Biotinylated cRNA were prepared with the Ambion Total Prep RNA amplification kit (Cat. No. IL1791) for Illumina arrays.	9606	Standard Illumina hybridization protocol.	Standard Illumina scanning protocol.	normal aortic tissue	The data were normalized using standard normalization procedures recommended for the GeneSpring GX version 11.5.1 software for Illumina single-color array.	Percentile Shift Normalization with default settings to 75th percentile.	Filtering method: Probes were filtered based on their flag values using P (present) and M (marginal) flags using standard GeneSpring GX software settings for Illumina single-color arrays.	GPL10558	Erik,,Biros	James Cook University	James Cook Drive	Townsville	4811	Australia	NONE	39426	control	heart-beating, brain-dead donors	full thickness aortic wall biopsies
GSM1386843	Donor_Sample 61	GSM1386843	Public on Jun 30 2015	May 15 2014	Jun 30 2015	RNA	1	Human abdominal aorta	Homo sapiens	disease state: control	subjects: heart-beating, brain-dead donors	tissue: full thickness aortic wall biopsies	total RNA	RNA was extracted with Trizol reagent, followed by clean-up and DNase I treatment with QIAGEN RNeasy mini kit in accordance with the prescribed protocol provided with the kit. Quality control was performed with Agilent Bioanalyzer.	biotin	Biotinylated cRNA were prepared with the Ambion Total Prep RNA amplification kit (Cat. No. IL1791) for Illumina arrays.	9606	Standard Illumina hybridization protocol.	Standard Illumina scanning protocol.	normal aortic tissue	The data were normalized using standard normalization procedures recommended for the GeneSpring GX version 11.5.1 software for Illumina single-color array.	Percentile Shift Normalization with default settings to 75th percentile.	Filtering method: Probes were filtered based on their flag values using P (present) and M (marginal) flags using standard GeneSpring GX software settings for Illumina single-color arrays.	GPL10558	Erik,,Biros	James Cook University	James Cook Drive	Townsville	4811	Australia	NONE	39426	control	heart-beating, brain-dead donors	full thickness aortic wall biopsies
GSM1386844	Donor_Sample 62	GSM1386844	Public on Jun 30 2015	May 15 2014	Jun 30 2015	RNA	1	Human abdominal aorta	Homo sapiens	disease state: control	subjects: heart-beating, brain-dead donors	tissue: full thickness aortic wall biopsies	total RNA	RNA was extracted with Trizol reagent, followed by clean-up and DNase I treatment with QIAGEN RNeasy mini kit in accordance with the prescribed protocol provided with the kit. Quality control was performed with Agilent Bioanalyzer.	biotin	Biotinylated cRNA were prepared with the Ambion Total Prep RNA amplification kit (Cat. No. IL1791) for Illumina arrays.	9606	Standard Illumina hybridization protocol.	Standard Illumina scanning protocol.	normal aortic tissue	The data were normalized using standard normalization procedures recommended for the GeneSpring GX version 11.5.1 software for Illumina single-color array.	Percentile Shift Normalization with default settings to 75th percentile.	Filtering method: Probes were filtered based on their flag values using P (present) and M (marginal) flags using standard GeneSpring GX software settings for Illumina single-color arrays.	GPL10558	Erik,,Biros	James Cook University	James Cook Drive	Townsville	4811	Australia	NONE	39426	control	heart-beating, brain-dead donors	full thickness aortic wall biopsies
GSM1386845	Donor_Sample 63	GSM1386845	Public on Jun 30 2015	May 15 2014	Jun 30 2015	RNA	1	Human abdominal aorta	Homo sapiens	disease state: control	subjects: heart-beating, brain-dead donors	tissue: full thickness aortic wall biopsies	total RNA	RNA was extracted with Trizol reagent, followed by clean-up and DNase I treatment with QIAGEN RNeasy mini kit in accordance with the prescribed protocol provided with the kit. Quality control was performed with Agilent Bioanalyzer.	biotin	Biotinylated cRNA were prepared with the Ambion Total Prep RNA amplification kit (Cat. No. IL1791) for Illumina arrays.	9606	Standard Illumina hybridization protocol.	Standard Illumina scanning protocol.	normal aortic tissue	The data were normalized using standard normalization procedures recommended for the GeneSpring GX version 11.5.1 software for Illumina single-color array.	Percentile Shift Normalization with default settings to 75th percentile.	Filtering method: Probes were filtered based on their flag values using P (present) and M (marginal) flags using standard GeneSpring GX software settings for Illumina single-color arrays.	GPL10558	Erik,,Biros	James Cook University	James Cook Drive	Townsville	4811	Australia	NONE	39426	control	heart-beating, brain-dead donors	full thickness aortic wall biopsies
GSM1386846	Donor_Sample 64	GSM1386846	Public on Jun 30 2015	May 15 2014	Jun 30 2015	RNA	1	Human abdominal aorta	Homo sapiens	disease state: control	subjects: heart-beating, brain-dead donors	tissue: full thickness aortic wall biopsies	total RNA	RNA was extracted with Trizol reagent, followed by clean-up and DNase I treatment with QIAGEN RNeasy mini kit in accordance with the prescribed protocol provided with the kit. Quality control was performed with Agilent Bioanalyzer.	biotin	Biotinylated cRNA were prepared with the Ambion Total Prep RNA amplification kit (Cat. No. IL1791) for Illumina arrays.	9606	Standard Illumina hybridization protocol.	Standard Illumina scanning protocol.	normal aortic tissue	The data were normalized using standard normalization procedures recommended for the GeneSpring GX version 11.5.1 software for Illumina single-color array.	Percentile Shift Normalization with default settings to 75th percentile.	Filtering method: Probes were filtered based on their flag values using P (present) and M (marginal) flags using standard GeneSpring GX software settings for Illumina single-color arrays.	GPL10558	Erik,,Biros	James Cook University	James Cook Drive	Townsville	4811	Australia	NONE	39426	control	heart-beating, brain-dead donors	full thickness aortic wall biopsies
GSM1386847	Donor_Sample 65	GSM1386847	Public on Jun 30 2015	May 15 2014	Jun 30 2015	RNA	1	Human abdominal aorta	Homo sapiens	disease state: control	subjects: heart-beating, brain-dead donors	tissue: full thickness aortic wall biopsies	total RNA	RNA was extracted with Trizol reagent, followed by clean-up and DNase I treatment with QIAGEN RNeasy mini kit in accordance with the prescribed protocol provided with the kit. Quality control was performed with Agilent Bioanalyzer.	biotin	Biotinylated cRNA were prepared with the Ambion Total Prep RNA amplification kit (Cat. No. IL1791) for Illumina arrays.	9606	Standard Illumina hybridization protocol.	Standard Illumina scanning protocol.	normal aortic tissue	The data were normalized using standard normalization procedures recommended for the GeneSpring GX version 11.5.1 software for Illumina single-color array.	Percentile Shift Normalization with default settings to 75th percentile.	Filtering method: Probes were filtered based on their flag values using P (present) and M (marginal) flags using standard GeneSpring GX software settings for Illumina single-color arrays.	GPL10558	Erik,,Biros	James Cook University	James Cook Drive	Townsville	4811	Australia	NONE	39426	control	heart-beating, brain-dead donors	full thickness aortic wall biopsies
GSM1386848	Donor_Sample 66	GSM1386848	Public on Jun 30 2015	May 15 2014	Jun 30 2015	RNA	1	Human abdominal aorta	Homo sapiens	disease state: control	subjects: heart-beating, brain-dead donors	tissue: full thickness aortic wall biopsies	total RNA	RNA was extracted with Trizol reagent, followed by clean-up and DNase I treatment with QIAGEN RNeasy mini kit in accordance with the prescribed protocol provided with the kit. Quality control was performed with Agilent Bioanalyzer.	biotin	Biotinylated cRNA were prepared with the Ambion Total Prep RNA amplification kit (Cat. No. IL1791) for Illumina arrays.	9606	Standard Illumina hybridization protocol.	Standard Illumina scanning protocol.	normal aortic tissue	The data were normalized using standard normalization procedures recommended for the GeneSpring GX version 11.5.1 software for Illumina single-color array.	Percentile Shift Normalization with default settings to 75th percentile.	Filtering method: Probes were filtered based on their flag values using P (present) and M (marginal) flags using standard GeneSpring GX software settings for Illumina single-color arrays.	GPL10558	Erik,,Biros	James Cook University	James Cook Drive	Townsville	4811	Australia	NONE	39426	control	heart-beating, brain-dead donors	full thickness aortic wall biopsies
GSM1386849	Donor_Sample 67	GSM1386849	Public on Jun 30 2015	May 15 2014	Jun 30 2015	RNA	1	Human abdominal aorta	Homo sapiens	disease state: control	subjects: heart-beating, brain-dead donors	tissue: full thickness aortic wall biopsies	total RNA	RNA was extracted with Trizol reagent, followed by clean-up and DNase I treatment with QIAGEN RNeasy mini kit in accordance with the prescribed protocol provided with the kit. Quality control was performed with Agilent Bioanalyzer.	biotin	Biotinylated cRNA were prepared with the Ambion Total Prep RNA amplification kit (Cat. No. IL1791) for Illumina arrays.	9606	Standard Illumina hybridization protocol.	Standard Illumina scanning protocol.	normal aortic tissue	The data were normalized using standard normalization procedures recommended for the GeneSpring GX version 11.5.1 software for Illumina single-color array.	Percentile Shift Normalization with default settings to 75th percentile.	Filtering method: Probes were filtered based on their flag values using P (present) and M (marginal) flags using standard GeneSpring GX software settings for Illumina single-color arrays.	GPL10558	Erik,,Biros	James Cook University	James Cook Drive	Townsville	4811	Australia	NONE	39426	control	heart-beating, brain-dead donors	full thickness aortic wall biopsies
GSM1386850	Donor_Sample 68	GSM1386850	Public on Jun 30 2015	May 15 2014	Jun 30 2015	RNA	1	Human abdominal aorta	Homo sapiens	disease state: control	subjects: heart-beating, brain-dead donors	tissue: full thickness aortic wall biopsies	total RNA	RNA was extracted with Trizol reagent, followed by clean-up and DNase I treatment with QIAGEN RNeasy mini kit in accordance with the prescribed protocol provided with the kit. Quality control was performed with Agilent Bioanalyzer.	biotin	Biotinylated cRNA were prepared with the Ambion Total Prep RNA amplification kit (Cat. No. IL1791) for Illumina arrays.	9606	Standard Illumina hybridization protocol.	Standard Illumina scanning protocol.	normal aortic tissue	The data were normalized using standard normalization procedures recommended for the GeneSpring GX version 11.5.1 software for Illumina single-color array.	Percentile Shift Normalization with default settings to 75th percentile.	Filtering method: Probes were filtered based on their flag values using P (present) and M (marginal) flags using standard GeneSpring GX software settings for Illumina single-color arrays.	GPL10558	Erik,,Biros	James Cook University	James Cook Drive	Townsville	4811	Australia	NONE	39426	control	heart-beating, brain-dead donors	full thickness aortic wall biopsies
