# Supplementary material for: Predicting feature genes correlated with immune infiltration in patients with abdominal aortic aneurysm based on machine learning algorithms
Source: Sci Rep. 2024 Mar 2;14:5157. doi: 10.1038/s41598-024-55941-6 (PMC10908806; doi:10.1038/s41598-024-55941-6)
Supplement: Supplementary file 1 — Supplementary Information. [file 41598_2024_55941_MOESM1_ESM.zip › Supplementary File 1C The sample information of GSE47472.xlsx]

## Sheet: pd
	title	geo_accession	status	submission_date	last_update_date	type	channel_count	source_name_ch1	organism_ch1	characteristics_ch1	characteristics_ch1.1	molecule_ch1	extract_protocol_ch1	label_ch1	label_protocol_ch1	taxid_ch1	hyb_protocol	scan_protocol	data_processing	platform_id	contact_name	contact_institute	contact_address	contact_city	contact_zip/postal_code	contact_country	supplementary_file	data_row_count	subjects:ch1	tissue type:ch1
GSM1150689	AAA neck (Sample 1)	GSM1150689	Public on May 30 2013	May 29 2013	May 30 2013	RNA	1	full thickness aortic wall biopsy	Homo sapiens	subjects: patient with AAA undergoing open surgery to treat AAA	tissue type: non-aneurysmal AAA neck tissue	total RNA	RNA was extracted with Trizol reagent, followed by clean-up and DNase I treatment with QIAGEN RNeasy mini kit in accordance with the prescribed protocol provided with the kit. Quality control was performed with Agilent Bioanalyser.	biotin	Biotinylated cRNA were prepared with the Ambion Total Prep RNA amplification kit (Cat. No. IL1791) for Illumina arrays.	9606	Standard Illumina hybridization protocol.	Standard Illumina scanning protocol.	The data were normalised using standard normalization procedures recommended for the GeneSpring GX version 11.5.1 software for Illumina single-color array. Probes were filtered based on their flag values using P (present) and M (marginal) flags using standard GeneSpring GX software settings for Illumina single color arrays.	GPL10558	Erik,,Biros	James Cook University	James Cook Drive	Townsville	4811	Australia	NONE	39426	patient with AAA undergoing open surgery to treat AAA	non-aneurysmal AAA neck tissue
GSM1150690	AAA neck (Sample 2)	GSM1150690	Public on May 30 2013	May 29 2013	May 30 2013	RNA	1	full thickness aortic wall biopsy	Homo sapiens	subjects: patient with AAA undergoing open surgery to treat AAA	tissue type: non-aneurysmal AAA neck tissue	total RNA	RNA was extracted with Trizol reagent, followed by clean-up and DNase I treatment with QIAGEN RNeasy mini kit in accordance with the prescribed protocol provided with the kit. Quality control was performed with Agilent Bioanalyser.	biotin	Biotinylated cRNA were prepared with the Ambion Total Prep RNA amplification kit (Cat. No. IL1791) for Illumina arrays.	9606	Standard Illumina hybridization protocol.	Standard Illumina scanning protocol.	The data were normalised using standard normalization procedures recommended for the GeneSpring GX version 11.5.1 software for Illumina single-color array. Probes were filtered based on their flag values using P (present) and M (marginal) flags using standard GeneSpring GX software settings for Illumina single color arrays.	GPL10558	Erik,,Biros	James Cook University	James Cook Drive	Townsville	4811	Australia	NONE	39426	patient with AAA undergoing open surgery to treat AAA	non-aneurysmal AAA neck tissue
GSM1150691	AAA neck (Sample 3)	GSM1150691	Public on May 30 2013	May 29 2013	May 30 2013	RNA	1	full thickness aortic wall biopsy	Homo sapiens	subjects: patient with AAA undergoing open surgery to treat AAA	tissue type: non-aneurysmal AAA neck tissue	total RNA	RNA was extracted with Trizol reagent, followed by clean-up and DNase I treatment with QIAGEN RNeasy mini kit in accordance with the prescribed protocol provided with the kit. Quality control was performed with Agilent Bioanalyser.	biotin	Biotinylated cRNA were prepared with the Ambion Total Prep RNA amplification kit (Cat. No. IL1791) for Illumina arrays.	9606	Standard Illumina hybridization protocol.	Standard Illumina scanning protocol.	The data were normalised using standard normalization procedures recommended for the GeneSpring GX version 11.5.1 software for Illumina single-color array. Probes were filtered based on their flag values using P (present) and M (marginal) flags using standard GeneSpring GX software settings for Illumina single color arrays.	GPL10558	Erik,,Biros	James Cook University	James Cook Drive	Townsville	4811	Australia	NONE	39426	patient with AAA undergoing open surgery to treat AAA	non-aneurysmal AAA neck tissue
GSM1150692	AAA neck (Sample 4)	GSM1150692	Public on May 30 2013	May 29 2013	May 30 2013	RNA	1	full thickness aortic wall biopsy	Homo sapiens	subjects: patient with AAA undergoing open surgery to treat AAA	tissue type: non-aneurysmal AAA neck tissue	total RNA	RNA was extracted with Trizol reagent, followed by clean-up and DNase I treatment with QIAGEN RNeasy mini kit in accordance with the prescribed protocol provided with the kit. Quality control was performed with Agilent Bioanalyser.	biotin	Biotinylated cRNA were prepared with the Ambion Total Prep RNA amplification kit (Cat. No. IL1791) for Illumina arrays.	9606	Standard Illumina hybridization protocol.	Standard Illumina scanning protocol.	The data were normalised using standard normalization procedures recommended for the GeneSpring GX version 11.5.1 software for Illumina single-color array. Probes were filtered based on their flag values using P (present) and M (marginal) flags using standard GeneSpring GX software settings for Illumina single color arrays.	GPL10558	Erik,,Biros	James Cook University	James Cook Drive	Townsville	4811	Australia	NONE	39426	patient with AAA undergoing open surgery to treat AAA	non-aneurysmal AAA neck tissue
GSM1150693	AAA neck (Sample 5)	GSM1150693	Public on May 30 2013	May 29 2013	May 30 2013	RNA	1	full thickness aortic wall biopsy	Homo sapiens	subjects: patient with AAA undergoing open surgery to treat AAA	tissue type: non-aneurysmal AAA neck tissue	total RNA	RNA was extracted with Trizol reagent, followed by clean-up and DNase I treatment with QIAGEN RNeasy mini kit in accordance with the prescribed protocol provided with the kit. Quality control was performed with Agilent Bioanalyser.	biotin	Biotinylated cRNA were prepared with the Ambion Total Prep RNA amplification kit (Cat. No. IL1791) for Illumina arrays.	9606	Standard Illumina hybridization protocol.	Standard Illumina scanning protocol.	The data were normalised using standard normalization procedures recommended for the GeneSpring GX version 11.5.1 software for Illumina single-color array. Probes were filtered based on their flag values using P (present) and M (marginal) flags using standard GeneSpring GX software settings for Illumina single color arrays.	GPL10558	Erik,,Biros	James Cook University	James Cook Drive	Townsville	4811	Australia	NONE	39426	patient with AAA undergoing open surgery to treat AAA	non-aneurysmal AAA neck tissue
GSM1150694	AAA neck (Sample 6)	GSM1150694	Public on May 30 2013	May 29 2013	May 30 2013	RNA	1	full thickness aortic wall biopsy	Homo sapiens	subjects: patient with AAA undergoing open surgery to treat AAA	tissue type: non-aneurysmal AAA neck tissue	total RNA	RNA was extracted with Trizol reagent, followed by clean-up and DNase I treatment with QIAGEN RNeasy mini kit in accordance with the prescribed protocol provided with the kit. Quality control was performed with Agilent Bioanalyser.	biotin	Biotinylated cRNA were prepared with the Ambion Total Prep RNA amplification kit (Cat. No. IL1791) for Illumina arrays.	9606	Standard Illumina hybridization protocol.	Standard Illumina scanning protocol.	The data were normalised using standard normalization procedures recommended for the GeneSpring GX version 11.5.1 software for Illumina single-color array. Probes were filtered based on their flag values using P (present) and M (marginal) flags using standard GeneSpring GX software settings for Illumina single color arrays.	GPL10558	Erik,,Biros	James Cook University	James Cook Drive	Townsville	4811	Australia	NONE	39426	patient with AAA undergoing open surgery to treat AAA	non-aneurysmal AAA neck tissue
GSM1150695	AAA neck (Sample 7)	GSM1150695	Public on May 30 2013	May 29 2013	May 30 2013	RNA	1	full thickness aortic wall biopsy	Homo sapiens	subjects: patient with AAA undergoing open surgery to treat AAA	tissue type: non-aneurysmal AAA neck tissue	total RNA	RNA was extracted with Trizol reagent, followed by clean-up and DNase I treatment with QIAGEN RNeasy mini kit in accordance with the prescribed protocol provided with the kit. Quality control was performed with Agilent Bioanalyser.	biotin	Biotinylated cRNA were prepared with the Ambion Total Prep RNA amplification kit (Cat. No. IL1791) for Illumina arrays.	9606	Standard Illumina hybridization protocol.	Standard Illumina scanning protocol.	The data were normalised using standard normalization procedures recommended for the GeneSpring GX version 11.5.1 software for Illumina single-color array. Probes were filtered based on their flag values using P (present) and M (marginal) flags using standard GeneSpring GX software settings for Illumina single color arrays.	GPL10558	Erik,,Biros	James Cook University	James Cook Drive	Townsville	4811	Australia	NONE	39426	patient with AAA undergoing open surgery to treat AAA	non-aneurysmal AAA neck tissue
GSM1150696	AAA neck (Sample 8)	GSM1150696	Public on May 30 2013	May 29 2013	May 30 2013	RNA	1	full thickness aortic wall biopsy	Homo sapiens	subjects: patient with AAA undergoing open surgery to treat AAA	tissue type: non-aneurysmal AAA neck tissue	total RNA	RNA was extracted with Trizol reagent, followed by clean-up and DNase I treatment with QIAGEN RNeasy mini kit in accordance with the prescribed protocol provided with the kit. Quality control was performed with Agilent Bioanalyser.	biotin	Biotinylated cRNA were prepared with the Ambion Total Prep RNA amplification kit (Cat. No. IL1791) for Illumina arrays.	9606	Standard Illumina hybridization protocol.	Standard Illumina scanning protocol.	The data were normalised using standard normalization procedures recommended for the GeneSpring GX version 11.5.1 software for Illumina single-color array. Probes were filtered based on their flag values using P (present) and M (marginal) flags using standard GeneSpring GX software settings for Illumina single color arrays.	GPL10558	Erik,,Biros	James Cook University	James Cook Drive	Townsville	4811	Australia	NONE	39426	patient with AAA undergoing open surgery to treat AAA	non-aneurysmal AAA neck tissue
GSM1150697	AAA neck (Sample 9)	GSM1150697	Public on May 30 2013	May 29 2013	May 30 2013	RNA	1	full thickness aortic wall biopsy	Homo sapiens	subjects: patient with AAA undergoing open surgery to treat AAA	tissue type: non-aneurysmal AAA neck tissue	total RNA	RNA was extracted with Trizol reagent, followed by clean-up and DNase I treatment with QIAGEN RNeasy mini kit in accordance with the prescribed protocol provided with the kit. Quality control was performed with Agilent Bioanalyser.	biotin	Biotinylated cRNA were prepared with the Ambion Total Prep RNA amplification kit (Cat. No. IL1791) for Illumina arrays.	9606	Standard Illumina hybridization protocol.	Standard Illumina scanning protocol.	The data were normalised using standard normalization procedures recommended for the GeneSpring GX version 11.5.1 software for Illumina single-color array. Probes were filtered based on their flag values using P (present) and M (marginal) flags using standard GeneSpring GX software settings for Illumina single color arrays.	GPL10558	Erik,,Biros	James Cook University	James Cook Drive	Townsville	4811	Australia	NONE	39426	patient with AAA undergoing open surgery to treat AAA	non-aneurysmal AAA neck tissue
GSM1150698	AAA neck (Sample 10)	GSM1150698	Public on May 30 2013	May 29 2013	May 30 2013	RNA	1	full thickness aortic wall biopsy	Homo sapiens	subjects: patient with AAA undergoing open surgery to treat AAA	tissue type: non-aneurysmal AAA neck tissue	total RNA	RNA was extracted with Trizol reagent, followed by clean-up and DNase I treatment with QIAGEN RNeasy mini kit in accordance with the prescribed protocol provided with the kit. Quality control was performed with Agilent Bioanalyser.	biotin	Biotinylated cRNA were prepared with the Ambion Total Prep RNA amplification kit (Cat. No. IL1791) for Illumina arrays.	9606	Standard Illumina hybridization protocol.	Standard Illumina scanning protocol.	The data were normalised using standard normalization procedures recommended for the GeneSpring GX version 11.5.1 software for Illumina single-color array. Probes were filtered based on their flag values using P (present) and M (marginal) flags using standard GeneSpring GX software settings for Illumina single color arrays.	GPL10558	Erik,,Biros	James Cook University	James Cook Drive	Townsville	4811	Australia	NONE	39426	patient with AAA undergoing open surgery to treat AAA	non-aneurysmal AAA neck tissue
GSM1150699	AAA neck (Sample 11)	GSM1150699	Public on May 30 2013	May 29 2013	May 30 2013	RNA	1	full thickness aortic wall biopsy	Homo sapiens	subjects: patient with AAA undergoing open surgery to treat AAA	tissue type: non-aneurysmal AAA neck tissue	total RNA	RNA was extracted with Trizol reagent, followed by clean-up and DNase I treatment with QIAGEN RNeasy mini kit in accordance with the prescribed protocol provided with the kit. Quality control was performed with Agilent Bioanalyser.	biotin	Biotinylated cRNA were prepared with the Ambion Total Prep RNA amplification kit (Cat. No. IL1791) for Illumina arrays.	9606	Standard Illumina hybridization protocol.	Standard Illumina scanning protocol.	The data were normalised using standard normalization procedures recommended for the GeneSpring GX version 11.5.1 software for Illumina single-color array. Probes were filtered based on their flag values using P (present) and M (marginal) flags using standard GeneSpring GX software settings for Illumina single color arrays.	GPL10558	Erik,,Biros	James Cook University	James Cook Drive	Townsville	4811	Australia	NONE	39426	patient with AAA undergoing open surgery to treat AAA	non-aneurysmal AAA neck tissue
GSM1150700	AAA neck (Sample 12)	GSM1150700	Public on May 30 2013	May 29 2013	May 30 2013	RNA	1	full thickness aortic wall biopsy	Homo sapiens	subjects: patient with AAA undergoing open surgery to treat AAA	tissue type: non-aneurysmal AAA neck tissue	total RNA	RNA was extracted with Trizol reagent, followed by clean-up and DNase I treatment with QIAGEN RNeasy mini kit in accordance with the prescribed protocol provided with the kit. Quality control was performed with Agilent Bioanalyser.	biotin	Biotinylated cRNA were prepared with the Ambion Total Prep RNA amplification kit (Cat. No. IL1791) for Illumina arrays.	9606	Standard Illumina hybridization protocol.	Standard Illumina scanning protocol.	The data were normalised using standard normalization procedures recommended for the GeneSpring GX version 11.5.1 software for Illumina single-color array. Probes were filtered based on their flag values using P (present) and M (marginal) flags using standard GeneSpring GX software settings for Illumina single color arrays.	GPL10558	Erik,,Biros	James Cook University	James Cook Drive	Townsville	4811	Australia	NONE	39426	patient with AAA undergoing open surgery to treat AAA	non-aneurysmal AAA neck tissue
GSM1150701	AAA neck (Sample 13)	GSM1150701	Public on May 30 2013	May 29 2013	May 30 2013	RNA	1	full thickness aortic wall biopsy	Homo sapiens	subjects: patient with AAA undergoing open surgery to treat AAA	tissue type: non-aneurysmal AAA neck tissue	total RNA	RNA was extracted with Trizol reagent, followed by clean-up and DNase I treatment with QIAGEN RNeasy mini kit in accordance with the prescribed protocol provided with the kit. Quality control was performed with Agilent Bioanalyser.	biotin	Biotinylated cRNA were prepared with the Ambion Total Prep RNA amplification kit (Cat. No. IL1791) for Illumina arrays.	9606	Standard Illumina hybridization protocol.	Standard Illumina scanning protocol.	The data were normalised using standard normalization procedures recommended for the GeneSpring GX version 11.5.1 software for Illumina single-color array. Probes were filtered based on their flag values using P (present) and M (marginal) flags using standard GeneSpring GX software settings for Illumina single color arrays.	GPL10558	Erik,,Biros	James Cook University	James Cook Drive	Townsville	4811	Australia	NONE	39426	patient with AAA undergoing open surgery to treat AAA	non-aneurysmal AAA neck tissue
GSM1150702	AAA neck (Sample 14)	GSM1150702	Public on May 30 2013	May 29 2013	May 30 2013	RNA	1	full thickness aortic wall biopsy	Homo sapiens	subjects: patient with AAA undergoing open surgery to treat AAA	tissue type: non-aneurysmal AAA neck tissue	total RNA	RNA was extracted with Trizol reagent, followed by clean-up and DNase I treatment with QIAGEN RNeasy mini kit in accordance with the prescribed protocol provided with the kit. Quality control was performed with Agilent Bioanalyser.	biotin	Biotinylated cRNA were prepared with the Ambion Total Prep RNA amplification kit (Cat. No. IL1791) for Illumina arrays.	9606	Standard Illumina hybridization protocol.	Standard Illumina scanning protocol.	The data were normalised using standard normalization procedures recommended for the GeneSpring GX version 11.5.1 software for Illumina single-color array. Probes were filtered based on their flag values using P (present) and M (marginal) flags using standard GeneSpring GX software settings for Illumina single color arrays.	GPL10558	Erik,,Biros	James Cook University	James Cook Drive	Townsville	4811	Australia	NONE	39426	patient with AAA undergoing open surgery to treat AAA	non-aneurysmal AAA neck tissue
GSM1150703	Donor (Sample 15)	GSM1150703	Public on May 30 2013	May 29 2013	May 30 2013	RNA	1	full thickness aortic wall biopsy	Homo sapiens	subjects: heart-beating, brain-dead donor	tissue type: normal aortic tissue	total RNA	RNA was extracted with Trizol reagent, followed by clean-up and DNase I treatment with QIAGEN RNeasy mini kit in accordance with the prescribed protocol provided with the kit. Quality control was performed with Agilent Bioanalyser.	biotin	Biotinylated cRNA were prepared with the Ambion Total Prep RNA amplification kit (Cat. No. IL1791) for Illumina arrays.	9606	Standard Illumina hybridization protocol.	Standard Illumina scanning protocol.	The data were normalised using standard normalization procedures recommended for the GeneSpring GX version 11.5.1 software for Illumina single-color array. Probes were filtered based on their flag values using P (present) and M (marginal) flags using standard GeneSpring GX software settings for Illumina single color arrays.	GPL10558	Erik,,Biros	James Cook University	James Cook Drive	Townsville	4811	Australia	NONE	39426	heart-beating, brain-dead donor	normal aortic tissue
GSM1150704	Donor (Sample 16)	GSM1150704	Public on May 30 2013	May 29 2013	May 30 2013	RNA	1	full thickness aortic wall biopsy	Homo sapiens	subjects: heart-beating, brain-dead donor	tissue type: normal aortic tissue	total RNA	RNA was extracted with Trizol reagent, followed by clean-up and DNase I treatment with QIAGEN RNeasy mini kit in accordance with the prescribed protocol provided with the kit. Quality control was performed with Agilent Bioanalyser.	biotin	Biotinylated cRNA were prepared with the Ambion Total Prep RNA amplification kit (Cat. No. IL1791) for Illumina arrays.	9606	Standard Illumina hybridization protocol.	Standard Illumina scanning protocol.	The data were normalised using standard normalization procedures recommended for the GeneSpring GX version 11.5.1 software for Illumina single-color array. Probes were filtered based on their flag values using P (present) and M (marginal) flags using standard GeneSpring GX software settings for Illumina single color arrays.	GPL10558	Erik,,Biros	James Cook University	James Cook Drive	Townsville	4811	Australia	NONE	39426	heart-beating, brain-dead donor	normal aortic tissue
GSM1150705	Donor (Sample 17)	GSM1150705	Public on May 30 2013	May 29 2013	May 30 2013	RNA	1	full thickness aortic wall biopsy	Homo sapiens	subjects: heart-beating, brain-dead donor	tissue type: normal aortic tissue	total RNA	RNA was extracted with Trizol reagent, followed by clean-up and DNase I treatment with QIAGEN RNeasy mini kit in accordance with the prescribed protocol provided with the kit. Quality control was performed with Agilent Bioanalyser.	biotin	Biotinylated cRNA were prepared with the Ambion Total Prep RNA amplification kit (Cat. No. IL1791) for Illumina arrays.	9606	Standard Illumina hybridization protocol.	Standard Illumina scanning protocol.	The data were normalised using standard normalization procedures recommended for the GeneSpring GX version 11.5.1 software for Illumina single-color array. Probes were filtered based on their flag values using P (present) and M (marginal) flags using standard GeneSpring GX software settings for Illumina single color arrays.	GPL10558	Erik,,Biros	James Cook University	James Cook Drive	Townsville	4811	Australia	NONE	39426	heart-beating, brain-dead donor	normal aortic tissue
GSM1150706	Donor (Sample 18)	GSM1150706	Public on May 30 2013	May 29 2013	May 30 2013	RNA	1	full thickness aortic wall biopsy	Homo sapiens	subjects: heart-beating, brain-dead donor	tissue type: normal aortic tissue	total RNA	RNA was extracted with Trizol reagent, followed by clean-up and DNase I treatment with QIAGEN RNeasy mini kit in accordance with the prescribed protocol provided with the kit. Quality control was performed with Agilent Bioanalyser.	biotin	Biotinylated cRNA were prepared with the Ambion Total Prep RNA amplification kit (Cat. No. IL1791) for Illumina arrays.	9606	Standard Illumina hybridization protocol.	Standard Illumina scanning protocol.	The data were normalised using standard normalization procedures recommended for the GeneSpring GX version 11.5.1 software for Illumina single-color array. Probes were filtered based on their flag values using P (present) and M (marginal) flags using standard GeneSpring GX software settings for Illumina single color arrays.	GPL10558	Erik,,Biros	James Cook University	James Cook Drive	Townsville	4811	Australia	NONE	39426	heart-beating, brain-dead donor	normal aortic tissue
GSM1150707	Donor (Sample 19)	GSM1150707	Public on May 30 2013	May 29 2013	May 30 2013	RNA	1	full thickness aortic wall biopsy	Homo sapiens	subjects: heart-beating, brain-dead donor	tissue type: normal aortic tissue	total RNA	RNA was extracted with Trizol reagent, followed by clean-up and DNase I treatment with QIAGEN RNeasy mini kit in accordance with the prescribed protocol provided with the kit. Quality control was performed with Agilent Bioanalyser.	biotin	Biotinylated cRNA were prepared with the Ambion Total Prep RNA amplification kit (Cat. No. IL1791) for Illumina arrays.	9606	Standard Illumina hybridization protocol.	Standard Illumina scanning protocol.	The data were normalised using standard normalization procedures recommended for the GeneSpring GX version 11.5.1 software for Illumina single-color array. Probes were filtered based on their flag values using P (present) and M (marginal) flags using standard GeneSpring GX software settings for Illumina single color arrays.	GPL10558	Erik,,Biros	James Cook University	James Cook Drive	Townsville	4811	Australia	NONE	39426	heart-beating, brain-dead donor	normal aortic tissue
GSM1150708	Donor (Sample 20)	GSM1150708	Public on May 30 2013	May 29 2013	May 30 2013	RNA	1	full thickness aortic wall biopsy	Homo sapiens	subjects: heart-beating, brain-dead donor	tissue type: normal aortic tissue	total RNA	RNA was extracted with Trizol reagent, followed by clean-up and DNase I treatment with QIAGEN RNeasy mini kit in accordance with the prescribed protocol provided with the kit. Quality control was performed with Agilent Bioanalyser.	biotin	Biotinylated cRNA were prepared with the Ambion Total Prep RNA amplification kit (Cat. No. IL1791) for Illumina arrays.	9606	Standard Illumina hybridization protocol.	Standard Illumina scanning protocol.	The data were normalised using standard normalization procedures recommended for the GeneSpring GX version 11.5.1 software for Illumina single-color array. Probes were filtered based on their flag values using P (present) and M (marginal) flags using standard GeneSpring GX software settings for Illumina single color arrays.	GPL10558	Erik,,Biros	James Cook University	James Cook Drive	Townsville	4811	Australia	NONE	39426	heart-beating, brain-dead donor	normal aortic tissue
GSM1150709	Donor (Sample 21)	GSM1150709	Public on May 30 2013	May 29 2013	May 30 2013	RNA	1	full thickness aortic wall biopsy	Homo sapiens	subjects: heart-beating, brain-dead donor	tissue type: normal aortic tissue	total RNA	RNA was extracted with Trizol reagent, followed by clean-up and DNase I treatment with QIAGEN RNeasy mini kit in accordance with the prescribed protocol provided with the kit. Quality control was performed with Agilent Bioanalyser.	biotin	Biotinylated cRNA were prepared with the Ambion Total Prep RNA amplification kit (Cat. No. IL1791) for Illumina arrays.	9606	Standard Illumina hybridization protocol.	Standard Illumina scanning protocol.	The data were normalised using standard normalization procedures recommended for the GeneSpring GX version 11.5.1 software for Illumina single-color array. Probes were filtered based on their flag values using P (present) and M (marginal) flags using standard GeneSpring GX software settings for Illumina single color arrays.	GPL10558	Erik,,Biros	James Cook University	James Cook Drive	Townsville	4811	Australia	NONE	39426	heart-beating, brain-dead donor	normal aortic tissue
GSM1150710	Donor (Sample 22)	GSM1150710	Public on May 30 2013	May 29 2013	May 30 2013	RNA	1	full thickness aortic wall biopsy	Homo sapiens	subjects: heart-beating, brain-dead donor	tissue type: normal aortic tissue	total RNA	RNA was extracted with Trizol reagent, followed by clean-up and DNase I treatment with QIAGEN RNeasy mini kit in accordance with the prescribed protocol provided with the kit. Quality control was performed with Agilent Bioanalyser.	biotin	Biotinylated cRNA were prepared with the Ambion Total Prep RNA amplification kit (Cat. No. IL1791) for Illumina arrays.	9606	Standard Illumina hybridization protocol.	Standard Illumina scanning protocol.	The data were normalised using standard normalization procedures recommended for the GeneSpring GX version 11.5.1 software for Illumina single-color array. Probes were filtered based on their flag values using P (present) and M (marginal) flags using standard GeneSpring GX software settings for Illumina single color arrays.	GPL10558	Erik,,Biros	James Cook University	James Cook Drive	Townsville	4811	Australia	NONE	39426	heart-beating, brain-dead donor	normal aortic tissue
