# Supplementary material for: Predicting feature genes correlated with immune infiltration in patients with abdominal aortic aneurysm based on machine learning algorithms
Source: Sci Rep. 2024 Mar 2;14:5157. doi: 10.1038/s41598-024-55941-6 (PMC10908806; doi:10.1038/s41598-024-55941-6)
Supplement: Supplementary file 1 — Supplementary Information. [file 41598_2024_55941_MOESM1_ESM.zip › Supplementary File 1D The sample information of GSE7084.xlsx]

## Sheet: pd1
	title	geo_accession	status	submission_date	last_update_date	type	channel_count	source_name_ch1	organism_ch1	characteristics_ch1	characteristics_ch1.1	characteristics_ch1.2	characteristics_ch1.3	characteristics_ch1.4	treatment_protocol_ch1	growth_protocol_ch1	molecule_ch1	extract_protocol_ch1	extract_protocol_ch1.1	extract_protocol_ch1.2	label_ch1	label_protocol_ch1	label_protocol_ch1.1	label_protocol_ch1.2	taxid_ch1	hyb_protocol	hyb_protocol.1	hyb_protocol.2	scan_protocol	scan_protocol.1	description	description.1	data_processing	platform_id	contact_name	contact_email	contact_phone	contact_fax	contact_department	contact_institute	contact_address	contact_city	contact_state	contact_zip/postal_code	contact_country	supplementary_file	data_row_count
GSM170550	Abdominal Aortic Aneurysm1-F	GSM170550	Public on Jul 26 2007	Feb 20 2007	Jul 26 2007	RNA	1	Total RNA from human abdominal aortic aneurysm	Homo sapiens	Ethnicity = Caucasian	Tissue = Abdominal Aortic Aneurysm	Sex = F	Age (years) = 82	Agilent BioAnalyzer 2100 RNA Integrity Number = 7.2	NA	NA	total RNA	Guanidinium isothiocyanate, cesium chloride	centrifugation (Sambrook et. al. Molecular Cloning: a	laboratory manual)	biotin, streptavidin-Cy3	150 ng of total RNA was amplified and labeled using the	Illumina TotalPrep RNA Amplification Kit (Cat #IL1791),	manual version 0606	9606	1.5 micrograms of labeled cRNA was used for hybridization, and	microarrays were washed and stained using standard Illumina	BeadChip 6 X 2 protocol, Doc. # 11176837 Rev. E	Scanned on Illumina BeadStation 500GX using standard Illumina	protocol	Abdominal aortic aneurysm obtained from surgery to correct.		Raw signal values from Illumina BeadStudio Version 1.5.0.34	GPL2507	Gerard,,Tromp	gerard.tromp@sanger.med.wayne.edu	313-577-8773	313-577-5218	Center for Molecular Medicine and Genetics	Wayne State University School of Medicine	3309 Scott Hall, 540 East Canfield Ave	Detroit	MI	48201	USA	ftp://ftp.ncbi.nlm.nih.gov/geo/samples/GSM170nnn/GSM170550/suppl/GSM170550.txt.gz	47293
GSM170551	Abdominal Aortic Aneurysm1-M	GSM170551	Public on Jul 26 2007	Feb 20 2007	Jul 26 2007	RNA	1	Total RNA from human abdominal aortic aneurysm	Homo sapiens	Ethnicity = Caucasian	Tissue = Abdominal Aortic Aneurysm	Sex = M	Age (years) = 64	Agilent BioAnalyzer 2100 RNA Integrity Number = 7.1	NA	NA	total RNA	Guanidinium isothiocyanate, cesium chloride	centrifugation (Sambrook et. al. Molecular Cloning: a	laboratory manual)	biotin, streptavidin-Cy3	150 ng of total RNA was amplified and labeled using the	Illumina TotalPrep RNA Amplification Kit (Cat #IL1791),	manual version 0606	9606	1.5 micrograms of labeled cRNA was used for hybridization, and	microarrays were washed and stained using standard Illumina	BeadChip 6 X 2 protocol, Doc. # 11176837 Rev. E	Scanned on Illumina BeadStation 500GX using standard Illumina	protocol	Abdominal aortic aneurysm obtained from surgery to correct.		Raw signal values from Illumina BeadStudio Version 1.5.0.34	GPL2507	Gerard,,Tromp	gerard.tromp@sanger.med.wayne.edu	313-577-8773	313-577-5218	Center for Molecular Medicine and Genetics	Wayne State University School of Medicine	3309 Scott Hall, 540 East Canfield Ave	Detroit	MI	48201	USA	ftp://ftp.ncbi.nlm.nih.gov/geo/samples/GSM170nnn/GSM170551/suppl/GSM170551.txt.gz	47293
GSM170552	Abdominal Aortic Aneurysm2-F	GSM170552	Public on Jul 26 2007	Feb 20 2007	Jul 26 2007	RNA	1	Total RNA from human abdominal aortic aneurysm	Homo sapiens	Ethnicity = Caucasian	Tissue = Abdominal Aortic Aneurysm	Sex = F	Age (years) = 68	Agilent BioAnalyzer 2100 RNA Integrity Number = 7	NA	NA	total RNA	Guanidinium isothiocyanate, cesium chloride	centrifugation (Sambrook et. al. Molecular Cloning: a	laboratory manual)	biotin, streptavidin-Cy3	150 ng of total RNA was amplified and labeled using the	Illumina TotalPrep RNA Amplification Kit (Cat #IL1791),	manual version 0606	9606	1.5 micrograms of labeled cRNA was used for hybridization, and	microarrays were washed and stained using standard Illumina	BeadChip 6 X 2 protocol, Doc. # 11176837 Rev. E	Scanned on Illumina BeadStation 500GX using standard Illumina	protocol	Abdominal aortic aneurysm obtained from surgery to correct.		Raw signal values from Illumina BeadStudio Version 1.5.0.34	GPL2507	Gerard,,Tromp	gerard.tromp@sanger.med.wayne.edu	313-577-8773	313-577-5218	Center for Molecular Medicine and Genetics	Wayne State University School of Medicine	3309 Scott Hall, 540 East Canfield Ave	Detroit	MI	48201	USA	ftp://ftp.ncbi.nlm.nih.gov/geo/samples/GSM170nnn/GSM170552/suppl/GSM170552.txt.gz	47293
GSM170553	Abdominal Aortic Aneurysm2-M	GSM170553	Public on Jul 26 2007	Feb 20 2007	Jul 26 2007	RNA	1	Total RNA from human abdominal aortic aneurysm	Homo sapiens	Ethnicity = Caucasian	Tissue = Abdominal Aortic Aneurysm	Sex = M	Age (years) = 63	Agilent BioAnalyzer 2100 RNA Integrity Number = 6.5	NA	NA	total RNA	Guanidinium isothiocyanate, cesium chloride	centrifugation (Sambrook et. al. Molecular Cloning: a	laboratory manual)	biotin, streptavidin-Cy3	150 ng of total RNA was amplified and labeled using the	Illumina TotalPrep RNA Amplification Kit (Cat #IL1791),	manual version 0606	9606	1.5 micrograms of labeled cRNA was used for hybridization, and	microarrays were washed and stained using standard Illumina	BeadChip 6 X 2 protocol, Doc. # 11176837 Rev. E	Scanned on Illumina BeadStation 500GX using standard Illumina	protocol	Abdominal aortic aneurysm obtained from surgery to correct.		Raw signal values from Illumina BeadStudio Version 1.5.0.34	GPL2507	Gerard,,Tromp	gerard.tromp@sanger.med.wayne.edu	313-577-8773	313-577-5218	Center for Molecular Medicine and Genetics	Wayne State University School of Medicine	3309 Scott Hall, 540 East Canfield Ave	Detroit	MI	48201	USA	ftp://ftp.ncbi.nlm.nih.gov/geo/samples/GSM170nnn/GSM170553/suppl/GSM170553.txt.gz	47293
GSM170554	Abdominal Aortic Aneurysm3-M	GSM170554	Public on Jul 26 2007	Feb 20 2007	Jul 26 2007	RNA	1	Total RNA from human abdominal aortic aneurysm	Homo sapiens	Ethnicity = Caucasian	Tissue = Abdominal Aortic Aneurysm	Sex = M	Age (years) = 67	Agilent BioAnalyzer 2100 RNA Integrity Number = 6.9	NA	NA	total RNA	Guanidinium isothiocyanate, cesium chloride	centrifugation (Sambrook et. al. Molecular Cloning: a	laboratory manual)	biotin, streptavidin-Cy3	150 ng of total RNA was amplified and labeled using the	Illumina TotalPrep RNA Amplification Kit (Cat #IL1791),	manual version 0606	9606	1.5 micrograms of labeled cRNA was used for hybridization, and	microarrays were washed and stained using standard Illumina	BeadChip 6 X 2 protocol, Doc. # 11176837 Rev. E	Scanned on Illumina BeadStation 500GX using standard Illumina	protocol	Abdominal aortic aneurysm obtained from surgery to correct.		Raw signal values from Illumina BeadStudio Version 1.5.0.34	GPL2507	Gerard,,Tromp	gerard.tromp@sanger.med.wayne.edu	313-577-8773	313-577-5218	Center for Molecular Medicine and Genetics	Wayne State University School of Medicine	3309 Scott Hall, 540 East Canfield Ave	Detroit	MI	48201	USA	ftp://ftp.ncbi.nlm.nih.gov/geo/samples/GSM170nnn/GSM170554/suppl/GSM170554.txt.gz	47293
GSM170555	Abdominal Aortic Aneurysm4-M	GSM170555	Public on Jul 26 2007	Feb 20 2007	Jul 26 2007	RNA	1	Total RNA from human abdominal aortic aneurysm	Homo sapiens	Ethnicity = Caucasian	Tissue = Abdominal Aortic Aneurysm	Sex = M	Age (years) = 63	Agilent BioAnalyzer 2100 RNA Integrity Number = 5.9	NA	NA	total RNA	Guanidinium isothiocyanate, cesium chloride	centrifugation (Sambrook et. al. Molecular Cloning: a	laboratory manual)	biotin, streptavidin-Cy3	150 ng of total RNA was amplified and labeled using the	Illumina TotalPrep RNA Amplification Kit (Cat #IL1791),	manual version 0606	9606	1.5 micrograms of labeled cRNA was used for hybridization, and	microarrays were washed and stained using standard Illumina	BeadChip 6 X 2 protocol, Doc. # 11176837 Rev. E	Scanned on Illumina BeadStation 500GX using standard Illumina	protocol	Abdominal aortic aneurysm obtained from surgery to correct.		Raw signal values from Illumina BeadStudio Version 1.5.0.34	GPL2507	Gerard,,Tromp	gerard.tromp@sanger.med.wayne.edu	313-577-8773	313-577-5218	Center for Molecular Medicine and Genetics	Wayne State University School of Medicine	3309 Scott Hall, 540 East Canfield Ave	Detroit	MI	48201	USA	ftp://ftp.ncbi.nlm.nih.gov/geo/samples/GSM170nnn/GSM170555/suppl/GSM170555.txt.gz	47293
GSM170556	Control Abdominal Aorta 1-F	GSM170556	Public on Jul 26 2007	Feb 20 2007	Jul 26 2007	RNA	1	Total RNA from human abdominal aorta	Homo sapiens	Ethnicity = Caucasian	Tissue = Normal Abdominal Aorta	Sex = F	Age (years) = 74	Agilent BioAnalyzer 2100 RNA Integrity Number = 6.6	NA	NA	total RNA	Guanidinium isothiocyanate, cesium chloride	centrifugation (Sambrook et. al. Molecular Cloning: a	laboratory manual)	biotin, streptavidin-Cy3	150 ng of total RNA was amplified and labeled using the	Illumina TotalPrep RNA Amplification Kit (Cat #IL1791),	manual version 0606	9606	1.5 micrograms of labeled cRNA was used for hybridization, and	microarrays were washed and stained using standard Illumina	BeadChip 6 X 2 protocol, Doc. # 11176837 Rev. E	Scanned on Illumina BeadStation 500GX using standard Illumina	protocol	Abdominal aorta collected during autopsy within 24 hours post	mortem	Raw signal values from Illumina BeadStudio Version 1.5.0.34	GPL2507	Gerard,,Tromp	gerard.tromp@sanger.med.wayne.edu	313-577-8773	313-577-5218	Center for Molecular Medicine and Genetics	Wayne State University School of Medicine	3309 Scott Hall, 540 East Canfield Ave	Detroit	MI	48201	USA	ftp://ftp.ncbi.nlm.nih.gov/geo/samples/GSM170nnn/GSM170556/suppl/GSM170556.txt.gz	47293
GSM170557	Control Abdominal Aorta 1-M	GSM170557	Public on Jul 26 2007	Feb 20 2007	Jul 26 2007	RNA	1	Total RNA from human abdominal aorta	Homo sapiens	Ethnicity = Caucasian	Tissue = Normal Abdominal Aorta	Sex = M	Age (years) = 65	Agilent BioAnalyzer 2100 RNA Integrity Number = 8	NA	NA	total RNA	Guanidinium isothiocyanate, cesium chloride	centrifugation (Sambrook et. al. Molecular Cloning: a	laboratory manual)	biotin, streptavidin-Cy3	150 ng of total RNA was amplified and labeled using the	Illumina TotalPrep RNA Amplification Kit (Cat #IL1791),	manual version 0606	9606	1.5 micrograms of labeled cRNA was used for hybridization, and	microarrays were washed and stained using standard Illumina	BeadChip 6 X 2 protocol, Doc. # 11176837 Rev. E	Scanned on Illumina BeadStation 500GX using standard Illumina	protocol	Abdominal aorta collected during autopsy within 24 hours post	mortem	Raw signal values from Illumina BeadStudio Version 1.5.0.34	GPL2507	Gerard,,Tromp	gerard.tromp@sanger.med.wayne.edu	313-577-8773	313-577-5218	Center for Molecular Medicine and Genetics	Wayne State University School of Medicine	3309 Scott Hall, 540 East Canfield Ave	Detroit	MI	48201	USA	ftp://ftp.ncbi.nlm.nih.gov/geo/samples/GSM170nnn/GSM170557/suppl/GSM170557.txt.gz	47293
GSM170558	Control Abdominal Aorta 2-F	GSM170558	Public on Jul 26 2007	Feb 20 2007	Jul 26 2007	RNA	1	Total RNA from human abdominal aorta	Homo sapiens	Ethnicity = Caucasian	Tissue = Normal Abdominal Aorta	Sex = F	Age (years) = 51	Agilent BioAnalyzer 2100 RNA Integrity Number = 7.7	NA	NA	total RNA	Guanidinium isothiocyanate, cesium chloride	centrifugation (Sambrook et. al. Molecular Cloning: a	laboratory manual)	biotin, streptavidin-Cy3	150 ng of total RNA was amplified and labeled using the	Illumina TotalPrep RNA Amplification Kit (Cat #IL1791),	manual version 0606	9606	1.5 micrograms of labeled cRNA was used for hybridization, and	microarrays were washed and stained using standard Illumina	BeadChip 6 X 2 protocol, Doc. # 11176837 Rev. E	Scanned on Illumina BeadStation 500GX using standard Illumina	protocol	Abdominal aorta collected during autopsy within 24 hours post	mortem	Raw signal values from Illumina BeadStudio Version 1.5.0.34	GPL2507	Gerard,,Tromp	gerard.tromp@sanger.med.wayne.edu	313-577-8773	313-577-5218	Center for Molecular Medicine and Genetics	Wayne State University School of Medicine	3309 Scott Hall, 540 East Canfield Ave	Detroit	MI	48201	USA	ftp://ftp.ncbi.nlm.nih.gov/geo/samples/GSM170nnn/GSM170558/suppl/GSM170558.txt.gz	47293
GSM170559	Control Abdominal Aorta 2-M	GSM170559	Public on Jul 26 2007	Feb 20 2007	Jul 26 2007	RNA	1	Total RNA from human abdominal aorta	Homo sapiens	Ethnicity = Caucasian	Tissue = Normal Abdominal Aorta	Sex = M	Age (years) = 59	Agilent BioAnalyzer 2100 RNA Integrity Number = 7.4	NA	NA	total RNA	Guanidinium isothiocyanate, cesium chloride	centrifugation (Sambrook et. al. Molecular Cloning: a	laboratory manual)	biotin, streptavidin-Cy3	150 ng of total RNA was amplified and labeled using the	Illumina TotalPrep RNA Amplification Kit (Cat #IL1791),	manual version 0606	9606	1.5 micrograms of labeled cRNA was used for hybridization, and	microarrays were washed and stained using standard Illumina	BeadChip 6 X 2 protocol, Doc. # 11176837 Rev. E	Scanned on Illumina BeadStation 500GX using standard Illumina	protocol	Abdominal aorta collected during autopsy within 24 hours post	mortem	Raw signal values from Illumina BeadStudio Version 1.5.0.34	GPL2507	Gerard,,Tromp	gerard.tromp@sanger.med.wayne.edu	313-577-8773	313-577-5218	Center for Molecular Medicine and Genetics	Wayne State University School of Medicine	3309 Scott Hall, 540 East Canfield Ave	Detroit	MI	48201	USA	ftp://ftp.ncbi.nlm.nih.gov/geo/samples/GSM170nnn/GSM170559/suppl/GSM170559.txt.gz	47293
GSM170560	Control Abdominal Aorta 3-F	GSM170560	Public on Jul 26 2007	Feb 20 2007	Jul 26 2007	RNA	1	Total RNA from human abdominal aorta	Homo sapiens	Ethnicity = Caucasian	Tissue = Normal Abdominal Aorta	Sex = F	Age (years) = 89	Agilent BioAnalyzer 2100 RNA Integrity Number = 6.2	NA	NA	total RNA	Guanidinium isothiocyanate, cesium chloride	centrifugation (Sambrook et. al. Molecular Cloning: a	laboratory manual)	biotin, streptavidin-Cy3	150 ng of total RNA was amplified and labeled using the	Illumina TotalPrep RNA Amplification Kit (Cat #IL1791),	manual version 0606	9606	1.5 micrograms of labeled cRNA was used for hybridization, and	microarrays were washed and stained using standard Illumina	BeadChip 6 X 2 protocol, Doc. # 11176837 Rev. E	Scanned on Illumina BeadStation 500GX using standard Illumina	protocol	Abdominal aorta collected during autopsy within 24 hours post	mortem	Raw signal values from Illumina BeadStudio Version 1.5.0.34	GPL2507	Gerard,,Tromp	gerard.tromp@sanger.med.wayne.edu	313-577-8773	313-577-5218	Center for Molecular Medicine and Genetics	Wayne State University School of Medicine	3309 Scott Hall, 540 East Canfield Ave	Detroit	MI	48201	USA	ftp://ftp.ncbi.nlm.nih.gov/geo/samples/GSM170nnn/GSM170560/suppl/GSM170560.txt.gz	47293
GSM170561	Control Abdominal Aorta 3-M	GSM170561	Public on Jul 26 2007	Feb 20 2007	Jul 26 2007	RNA	1	Total RNA from human abdominal aorta	Homo sapiens	Ethnicity = Caucasian	Tissue = Normal Abdominal Aorta	Sex = M	Age (years) = 52	Agilent BioAnalyzer 2100 RNA Integrity Number = 8.5	NA	NA	total RNA	Guanidinium isothiocyanate, cesium chloride	centrifugation (Sambrook et. al. Molecular Cloning: a	laboratory manual)	biotin, streptavidin-Cy3	150 ng of total RNA was amplified and labeled using the	Illumina TotalPrep RNA Amplification Kit (Cat #IL1791),	manual version 0606	9606	1.5 micrograms of labeled cRNA was used for hybridization, and	microarrays were washed and stained using standard Illumina	BeadChip 6 X 2 protocol, Doc. # 11176837 Rev. E	Scanned on Illumina BeadStation 500GX using standard Illumina	protocol	Abdominal aorta collected during autopsy within 24 hours post	mortem	Raw signal values from Illumina BeadStudio Version 1.5.0.34	GPL2507	Gerard,,Tromp	gerard.tromp@sanger.med.wayne.edu	313-577-8773	313-577-5218	Center for Molecular Medicine and Genetics	Wayne State University School of Medicine	3309 Scott Hall, 540 East Canfield Ave	Detroit	MI	48201	USA	ftp://ftp.ncbi.nlm.nih.gov/geo/samples/GSM170nnn/GSM170561/suppl/GSM170561.txt.gz	47293
GSM170562	Control Abdominal Aorta 4-M	GSM170562	Public on Jul 26 2007	Feb 20 2007	Jul 26 2007	RNA	1	Total RNA from human abdominal aorta	Homo sapiens	Ethnicity = Caucasian	Tissue = Normal Abdominal Aorta	Sex = M	Age (years) = 72	Agilent BioAnalyzer 2100 RNA Integrity Number = 6.1	NA	NA	total RNA	Guanidinium isothiocyanate, cesium chloride	centrifugation (Sambrook et. al. Molecular Cloning: a	laboratory manual)	biotin, streptavidin-Cy3	150 ng of total RNA was amplified and labeled using the	Illumina TotalPrep RNA Amplification Kit (Cat #IL1791),	manual version 0606	9606	1.5 micrograms of labeled cRNA was used for hybridization, and	microarrays were washed and stained using standard Illumina	BeadChip 6 X 2 protocol, Doc. # 11176837 Rev. E	Scanned on Illumina BeadStation 500GX using standard Illumina	protocol	Abdominal aorta collected during autopsy within 24 hours post	mortem	Raw signal values from Illumina BeadStudio Version 1.5.0.34	GPL2507	Gerard,,Tromp	gerard.tromp@sanger.med.wayne.edu	313-577-8773	313-577-5218	Center for Molecular Medicine and Genetics	Wayne State University School of Medicine	3309 Scott Hall, 540 East Canfield Ave	Detroit	MI	48201	USA	ftp://ftp.ncbi.nlm.nih.gov/geo/samples/GSM170nnn/GSM170562/suppl/GSM170562.txt.gz	47293
GSM170563	Abdominal Aortic Aneurysm Male Pool I	GSM170563	Public on Jul 26 2007	Feb 20 2007	Jul 26 2007	RNA	1	Total RNA from human abdominal aortic aneurysm	Homo sapiens	Ethnicity = Caucasian	Tissue = Abdominal Aortic Aneurysm	Sex = M	Pool Size = 4	Average Age = 64.25	NA	NA	total RNA	Guanidinium isothiocyanate, cesium chloride	centrifugation (Sambrook et. al. Molecular Cloning: a	laboratory manual)	biotin, streptavidin-Cy3	150 ng of total RNA was amplified and labeled using the	Illumina TotalPrep RNA Amplification Kit (Cat #IL1791),	manual version 0606	9606	1.5 micrograms of labeled cRNA was used for hybridization, and	microarrays were washed and stained using standard Illumina	BeadChip 6 X 2 protocol, Doc. # 11176837 Rev. E	Scanned on Illumina BeadStation 500GX using standard Illumina	protocol	Abdominal aorta collected during autopsy within 24 hours post	mortem	Raw signal values from Illumina BeadStudio Version 1.5.0.34	GPL2507	Gerard,,Tromp	gerard.tromp@sanger.med.wayne.edu	313-577-8773	313-577-5218	Center for Molecular Medicine and Genetics	Wayne State University School of Medicine	3309 Scott Hall, 540 East Canfield Ave	Detroit	MI	48201	USA	ftp://ftp.ncbi.nlm.nih.gov/geo/samples/GSM170nnn/GSM170563/suppl/GSM170563.txt.gz	47293
GSM170564	Control Abdominal Aorta Male Pool I	GSM170564	Public on Jul 26 2007	Feb 20 2007	Jul 26 2007	RNA	1	Total RNA from human abdominal aorta	Homo sapiens	Ethnicity = Caucasian	Tissue = Normal Abdominal Aorta	Sex = M	Pool Size = 4	Average Age = 62	NA	NA	total RNA	Guanidinium isothiocyanate, cesium chloride	centrifugation (Sambrook et. al. Molecular Cloning: a	laboratory manual)	biotin, streptavidin-Cy3	150 ng of total RNA was amplified and labeled using the	Illumina TotalPrep RNA Amplification Kit (Cat #IL1791),	manual version 0606	9606	1.5 micrograms of labeled cRNA was used for hybridization, and	microarrays were washed and stained using standard Illumina	BeadChip 6 X 2 protocol, Doc. # 11176837 Rev. E	Scanned on Illumina BeadStation 500GX using standard Illumina	protocol	Abdominal aorta collected during autopsy within 24 hours post	mortem	Raw signal values from Illumina BeadStudio Version 1.5.0.34	GPL2507	Gerard,,Tromp	gerard.tromp@sanger.med.wayne.edu	313-577-8773	313-577-5218	Center for Molecular Medicine and Genetics	Wayne State University School of Medicine	3309 Scott Hall, 540 East Canfield Ave	Detroit	MI	48201	USA	ftp://ftp.ncbi.nlm.nih.gov/geo/samples/GSM170nnn/GSM170564/suppl/GSM170564.txt.gz	47293
	title	geo_accession	status	submission_date	last_update_date	type	channel_count	source_name_ch1	organism_ch1	characteristics_ch1	characteristics_ch1.1	characteristics_ch1.2	characteristics_ch1.3	characteristics_ch1.4	treatment_protocol_ch1	growth_protocol_ch1	molecule_ch1	extract_protocol_ch1	extract_protocol_ch1.1	extract_protocol_ch1.2	label_ch1	label_protocol_ch1	label_protocol_ch1.1	label_protocol_ch1.2	label_protocol_ch1.3	label_protocol_ch1.4	label_protocol_ch1.5	label_protocol_ch1.6	label_protocol_ch1.7	label_protocol_ch1.8	label_protocol_ch1.9	label_protocol_ch1.10	label_protocol_ch1.11	label_protocol_ch1.12	label_protocol_ch1.13	label_protocol_ch1.14	label_protocol_ch1.15	label_protocol_ch1.16	label_protocol_ch1.17	label_protocol_ch1.18	label_protocol_ch1.19	label_protocol_ch1.20	label_protocol_ch1.21	label_protocol_ch1.22	label_protocol_ch1.23	label_protocol_ch1.24	label_protocol_ch1.25	label_protocol_ch1.26	label_protocol_ch1.27
GSM170565	Abdominal Aortic Aneurysm Male Pool A	GSM170565	Public on Jul 26 2007	Feb 20 2007	Jul 26 2007	RNA	1	Total RNA from human abdominal aortic aneurysm	Homo sapiens	Ethnicity = Caucasian	Tissue = Abdominal Aortic Aneurysm	Sex = M	Pool Size = 4	Average Age = 64.25	NA	NA	total RNA	Guanidinium isothiocyanate, cesium chloride	centrifugation (Sambrook et. al. Molecular Cloning: a	laboratory manual)	biotin, streptavidin phycoerythrin	1. Synthesis of cDNA is performed using the GeneChip	Expression 3脝-Amplification One-Cycle cDNA Synthesis Kit	(Affymetrix, #900431). A starting amount of 5 ug total	RNA is used for each sample, synthesis reactions are	assembled in MicroAmp PCR tubes (PE Biosystems,	#N801-0540) employing master mixes of reaction components	to accommodate all samples, and performed in a Peltier	Thermal Cycler (PTC)-200 DNA Engine (MJ Research).	2. Purification of double-stranded cDNA is performed	using the GeneChip Sample Clean-up Module (Affymetrix,	#900371).	3. 100% of the cDNA product is carried forward to	synthesize biotin labeled cRNA using the GeneChip IVT	Labeling Kit (Affymetrix, #900449). A master mix of IVT	reaction components is assembled and appropriate aliquots	added to each cDNA sample in MicroAmp PCR tubes, and	incubated at 37? C for 16 hours in the MJ Research	PTC-200 DNA Engine.	4. cRNA products are purified using the GeneChip Sample	Clean-up Module (Affymetrix, #900371), and OD readings	are performed as described in step 2 to assess purity	(260/280) and determine the concentration and yield of	biotin labeled cRNA.	5. The final concentration of labeled cRNA is corrected	based on the starting amount of total RNA (5 ug) and the	amount of cDNA product (100%) utilized in the synthesis	reaction, as described in the Affymetrix GeneChip	Expression Analysis Technical Manual, rev. 2, 2004,
GSM170566	Control Abdominal Aorta Male Pool A	GSM170566	Public on Jul 26 2007	Feb 20 2007	Jul 26 2007	RNA	1	Total RNA from human abdominal aorta	Homo sapiens	Ethnicity = Caucasian	Tissue = Normal Abdominal Aorta	Sex = M	Pool Size = 4	Average Age = 62	NA	NA	total RNA	Guanidinium isothiocyanate, cesium chloride	centrifugation (Sambrook et. al. Molecular Cloning: a	laboratory manual)	biotin, streptavidin phycoerythrin	1. Synthesis of cDNA is performed using the GeneChip	Expression 3脝-Amplification One-Cycle cDNA Synthesis Kit	(Affymetrix, #900431). A starting amount of 5 ug total	RNA is used for each sample, synthesis reactions are	assembled in MicroAmp PCR tubes (PE Biosystems,	#N801-0540) employing master mixes of reaction components	to accommodate all samples, and performed in a Peltier	Thermal Cycler (PTC)-200 DNA Engine (MJ Research).	2. Purification of double-stranded cDNA is performed	using the GeneChip Sample Clean-up Module (Affymetrix,	#900371).	3. 100% of the cDNA product is carried forward to	synthesize biotin labeled cRNA using the GeneChip IVT	Labeling Kit (Affymetrix, #900449). A master mix of IVT	reaction components is assembled and appropriate aliquots	added to each cDNA sample in MicroAmp PCR tubes, and	incubated at 37? C for 16 hours in the MJ Research	PTC-200 DNA Engine.	4. cRNA products are purified using the GeneChip Sample	Clean-up Module (Affymetrix, #900371), and OD readings	are performed as described in step 2 to assess purity	(260/280) and determine the concentration and yield of	biotin labeled cRNA.	5. The final concentration of labeled cRNA is corrected	based on the starting amount of total RNA (5 ug) and the	amount of cDNA product (100%) utilized in the synthesis	reaction, as described in the Affymetrix GeneChip	Expression Analysis Technical Manual, rev. 2, 2004,
GSM170567	Abdominal Aortic Aneurysm Female Pool	GSM170567	Public on Jul 26 2007	Feb 20 2007	Jul 26 2007	RNA	1	Total RNA from human abdominal aortic aneurysm	Homo sapiens	Ethnicity = Caucasian	Tissue = Abdominal Aortic Aneurysm	Sex = F	Pool Size = 3	Average Age = 71.3	NA	NA	total RNA	Guanidinium isothiocyanate, cesium chloride	centrifugation (Sambrook et. al. Molecular Cloning: a	laboratory manual)	biotin, streptavidin phycoerythrin	1. Synthesis of cDNA is performed using the GeneChip	Expression 3脝-Amplification One-Cycle cDNA Synthesis Kit	(Affymetrix, #900431). A starting amount of 5 ug total	RNA is used for each sample, synthesis reactions are	assembled in MicroAmp PCR tubes (PE Biosystems,	#N801-0540) employing master mixes of reaction components	to accommodate all samples, and performed in a Peltier	Thermal Cycler (PTC)-200 DNA Engine (MJ Research).	2. Purification of double-stranded cDNA is performed	using the GeneChip Sample Clean-up Module (Affymetrix,	#900371).	3. 100% of the cDNA product is carried forward to	synthesize biotin labeled cRNA using the GeneChip IVT	Labeling Kit (Affymetrix, #900449). A master mix of IVT	reaction components is assembled and appropriate aliquots	added to each cDNA sample in MicroAmp PCR tubes, and	incubated at 37? C for 16 hours in the MJ Research	PTC-200 DNA Engine.	4. cRNA products are purified using the GeneChip Sample	Clean-up Module (Affymetrix, #900371), and OD readings	are performed as described in step 2 to assess purity	(260/280) and determine the concentration and yield of	biotin labeled cRNA.	5. The final concentration of labeled cRNA is corrected	based on the starting amount of total RNA (5 ug) and the	amount of cDNA product (100%) utilized in the synthesis	reaction, as described in the Affymetrix GeneChip	Expression Analysis Technical Manual, rev. 2, 2004,
GSM170568	Control Abdominal Aorta Female Pool	GSM170568	Public on Jul 26 2007	Feb 20 2007	Jul 26 2007	RNA	1	Total RNA from human abdominal aorta	Homo sapiens	Ethnicity = Caucasian	Tissue = Normal Abdominal Aorta	Sex = F	Pool Size = 3	Average Age = 71.3	NA	NA	total RNA	Guanidinium isothiocyanate, cesium chloride	centrifugation (Sambrook et. al. Molecular Cloning: a	laboratory manual)	biotin, streptavidin phycoerythrin	1. Synthesis of cDNA is performed using the GeneChip	Expression 3脝-Amplification One-Cycle cDNA Synthesis Kit	(Affymetrix, #900431). A starting amount of 5 ug total	RNA is used for each sample, synthesis reactions are	assembled in MicroAmp PCR tubes (PE Biosystems,	#N801-0540) employing master mixes of reaction components	to accommodate all samples, and performed in a Peltier	Thermal Cycler (PTC)-200 DNA Engine (MJ Research).	2. Purification of double-stranded cDNA is performed	using the GeneChip Sample Clean-up Module (Affymetrix,	#900371).	3. 100% of the cDNA product is carried forward to	synthesize biotin labeled cRNA using the GeneChip IVT	Labeling Kit (Affymetrix, #900449). A master mix of IVT	reaction components is assembled and appropriate aliquots	added to each cDNA sample in MicroAmp PCR tubes, and	incubated at 37? C for 16 hours in the MJ Research	PTC-200 DNA Engine.	4. cRNA products are purified using the GeneChip Sample	Clean-up Module (Affymetrix, #900371), and OD readings	are performed as described in step 2 to assess purity	(260/280) and determine the concentration and yield of	biotin labeled cRNA.	5. The final concentration of labeled cRNA is corrected	based on the starting amount of total RNA (5 ug) and the	amount of cDNA product (100%) utilized in the synthesis	reaction, as described in the Affymetrix GeneChip	Expression Analysis Technical Manual, rev. 2, 2004,
[truncated: 39 more columns]
